# Supplementary material for: Spatiotemporal proteomic atlas of multiple brain regions across early fetal to neonatal stages in cynomolgus monkey
Source: Nat Commun. 2023 Jul 3;14:3917. doi: 10.1038/s41467-023-39411-7 (PMC10317979; doi:10.1038/s41467-023-39411-7)
Supplement: Supplementary file 4 — Supplementary Data 1 [file 41467_2023_39411_MOESM4_ESM.xlsx]

## Sheet: protein_expression
Protein accession	Gene name	S120_3_10L	S120_3_12L	S120_3_14L	S120_3_15L	S120_3_17L	S120_3_20L	S120_3_21L	S120_3_22L	S120_3_24L	S120_3_25L	S120_3_27L	S120_3_28L	S120_3_29L	S120_3_4L	S120_3_5L	S120_3_6L	S120_3_7L	S120_3_8L	S120_4_10L	S120_4_10R	S120_4_12L	S120_4_12R	S120_4_14L	S120_4_14R	S120_4_15L	S120_4_15R	S120_4_17L	S120_4_17R	S120_4_20L	S120_4_20R	S120_4_21L	S120_4_21R	S120_4_22L	S120_4_22R	S120_4_24L	S120_4_24R	S120_4_25L	S120_4_25R	S120_4_27L	S120_4_27R	S120_4_28L	S120_4_28R	S120_4_29L	S120_4_29R	S120_4_4L	S120_4_4R	S120_4_5L	S120_4_5R
A0A023JBX1	GSTA5	0	0	0	0	0	0	0	0	0	0	0	0	0	0	0	0	0	0	0	0	0	0	0	0	0	0	0	0	0	0	0	0	0	0	0	0	0	0	0	0	0	0	0	0	0	0	0	0
A0A023JCA5	GSTA3	0	0	0	0	0	0	0	0	0	43900	14904	31358	0	0	0	0	0	0	6560.2	0	0	8517.7	0	0	0	0	0	0	0	0	0	0	11628	0	10210	0	86758	309750	24456	16466	137810	71007	38302	80035	0	0	0	0
A0A023JCN4	GSTT2	536580	432580	470190	454460	326520	361970	393790	329160	463480	637230	456080	578080	678100	796500	490700	514460	513570	440070	637940	659050	525930	634480	484380	478920	454180	498680	488200	482500	486360	470420	506510	441970	581950	488620	539260	652580	773080	638700	637510	599020	630490	682740	736100	698870	879640	854660	615210	573110
A0A023JCR5	GSTP1	9688200	8666000	11166000	9364500	10648000	11218000	10695000	12341000	9714700	12298000	12914000	10922000	13075000	20466000	10259000	10448000	11517000	10442000	10792000	8834600	9543100	12254000	10804000	11832000	11956000	10161000	12367000	9834700	13399000	11328000	12336000	10524000	10992000	15639000	10181000	10544000	13381000	13138000	15502000	14395000	12347000	12374000	12243000	12243000	23667000	25693000	11577000	11806000
A0A0A7KUP9	GAPDH	87420000	74956000	71103000	70126000	72574000	84634000	62747000	91301000	78222000	134170000	81588000	69879000	96609000	93409000	71983000	85676000	93981000	71385000	70692000	69707000	65413000	66117000	82426000	76443000	72829000	63708000	60596000	56656000	65559000	62694000	51570000	60183000	69420000	51254000	75107000	67800000	78960000	83089000	64605000	60083000	67950000	68060000	73481000	82753000	87150000	90986000	77746000	77264000
A0A2K5TIZ0	---	0	0	0	0	0	0	0	0	0	0	0	0	0	0	0	0	0	0	0	0	0	0	0	0	0	0	0	0	0	0	0	0	0	0	0	0	0	0	0	0	0	0	0	0	0	0	0	0
A0A2K5TJ18	APBA2	135480	140490	137160	140510	96023	119010	121450	114460	119420	116390	114230	200060	108910	147440	191530	162140	163190	193890	165970	153460	119110	152390	117660	159260	150020	134020	113100	106280	123000	117260	166090	147280	121080	130820	161820	175620	132820	137260	135440	137700	180290	185600	113100	114280	147040	166680	202690	141810
A0A2K5TJ22	PATZ1	104840	325640	48527	93519	64691	21296	45039	36964	170640	206250	0	27103	172380	132850	46251	41864	206720	38187	155960	28913	75463	61587	50611	0	22430	58260	48218	71128	101970	59292	95772	98839	115490	122460	141860	58617	0	120190	0	19975	38562	0	47261	17994	246330	221520	0	54703
A0A2K5TJ30	DDX27	0	0	0	0	0	0	0	0	0	0	0	0	0	0	0	0	0	0	0	0	0	0	0	0	0	0	0	0	0	0	0	0	0	0	0	0	0	0	0	0	0	0	0	0	0	0	0	0
A0A2K5TJ35	RAB3B	184490	90220	206580	329960	260470	156770	164490	85884	380380	331580	477410	444060	215310	163230	200260	205630	159120	259930	243400	272490	115530	108870	140700	180820	158380	221650	233240	356990	132930	174990	142190	163400	172390	74980	344940	373310	395110	457080	374470	475220	379950	341770	263020	266780	170050	112960	150950	184720
A0A2K5TJ46	SLIT2	96496	155720	118720	112280	89904	142120	167390	58411	63363	0	67438	106280	29963	0	140780	102640	149810	140820	87361	96302	119520	117650	148600	139540	129100	142990	166500	177550	78015	179600	180410	159650	82276	89811	104930	144720	0	214010	58860	93283	88345	73607	64123	54581	0	0	81779	93640
A0A2K5TJ50	EFHC1	0	0	0	0	0	0	0	0	0	0	0	0	0	0	0	0	0	0	0	0	0	0	0	0	0	0	0	0	0	0	0	0	0	0	0	0	0	0	0	0	0	0	109790	0	0	0	0	0
A0A2K5TJ63	DOCK3	1340400	1543000	1379700	1407700	1254900	1208900	1298300	1176000	1485200	1094200	1162500	850150	1231400	691310	1348900	1391600	1487700	1520800	1335000	1308100	1304100	1242900	1188100	1424200	1317500	1297600	1406500	1477500	1179900	1258300	1239600	1217900	1258500	1235000	1453000	1608400	1016300	970810	1165500	1077900	878860	834990	1371100	1406100	595040	616510	1575000	1585300
A0A2K5TJ67	---	120900	171670	181790	128370	128500	120050	131540	107530	118400	107210	147120	83264	98429	279500	132330	158510	181240	135360	150830	125270	142270	168620	195570	219400	146410	177810	164280	172260	130350	173690	176900	163440	127780	139260	169490	185810	186600	204110	186850	149390	90983	119250	155540	140380	366210	346400	184720	196160
A0A2K5TJ70	PIGU	27590	37397	47361	66103	60003	97359	73193	0	64057	86890	60526	55911	41046	61326	127110	91761	49898	72356	32929	75425	140230	80072	76859	48413	52680	71617	60520	61740	70880	80617	61979	87496	81534	78918	0	42327	58490	66947	38973	39565	63242	67636	50303	22903	57171	34396	91660	69567
A0A2K5TJ71	HDAC2	918810	1108400	1009900	1119600	1301000	1610800	1753800	1951400	941260	353560	774130	741210	855850	2811200	1204800	1073400	1044700	1251300	1173200	1179900	1329100	1476100	951560	1201300	1698600	1520800	1575300	1581100	2068800	1834000	2188300	2047300	2198000	2453200	1254500	1191400	585190	569650	911110	951270	770600	847330	1254700	1119200	2524200	2743100	1444600	1208300
A0A2K5TJ74	COA1	153210	200460	159970	209900	191430	156430	157520	154960	138370	298270	229160	270080	130110	294860	159220	171210	134890	70599	174850	262380	311190	146650	291230	124970	106210	194790	111160	225930	131410	232090	79632	248900	236670	95265	135170	116640	181770	178770	166850	194650	245850	292380	169500	177280	315090	245090	159990	114610
A0A2K5TJ93	---	66068	26298	22146	39407	39589	73201	61247	89337	37145	0	95882	58021	45146	111540	17456	15591	0	0	34099	20151	49711	66336	40551	30718	45186	67529	42113	48278	92637	46767	60275	101200	110870	82111	14039	35773	100340	0	41473	26711	28202	41851	33151	62903	90464	111010	34709	37334
A0A2K5TJ95	---	0	0	0	0	0	0	0	0	0	0	0	0	0	0	0	0	0	0	0	0	0	0	0	0	0	0	0	0	0	0	0	0	0	0	0	0	0	0	0	0	0	0	0	0	0	0	0	0
A0A2K5TJ98	DTYMK	78648	52469	74859	76483	79526	61958	59972	30595	63598	26245	91649	113820	94275	462630	75920	63534	77518	44811	115020	109460	86880	111820	95529	104590	39358	68155	95740	93248	71012	84207	98271	97033	95543	127900	75918	87601	162920	149060	135200	121440	147060	123170	124520	130310	460950	507500	95556	108230
A0A2K5TJ99	PHF8	0	0	0	0	0	0	0	0	0	0	0	0	0	0	0	0	0	0	0	0	0	0	0	0	0	0	0	0	0	0	0	0	0	0	0	0	0	0	0	0	0	0	0	0	0	0	0	0
A0A2K5TJA2	OPA1	4950400	5544300	5314900	4477000	4953100	4319900	4105800	4494900	4931600	5525200	5305400	4927500	4666000	2837100	4852500	5364900	4601500	4053100	4950600	5446500	5220200	4743100	6248400	5038700	4524400	4452900	4179800	4607600	4090800	4339000	3592400	4449700	4226600	3470300	4264200	4337300	4822400	4598700	4682300	4875700	4774700	5208800	4754300	4551600	2521000	2639800	4624000	4733900
A0A2K5TJA8	ICAM3	0	0	0	0	0	0	0	0	0	0	0	0	0	0	0	0	0	0	0	0	0	0	0	0	0	0	0	0	0	0	0	0	0	0	0	0	0	0	0	0	0	0	0	0	0	0	0	0
A0A2K5TJB6	MICOS10	0	0	0	0	0	0	0	0	0	0	0	0	0	0	0	0	0	0	0	0	0	0	0	0	0	0	0	0	0	0	0	0	0	0	0	0	0	0	0	0	0	0	0	0	0	0	0	0
A0A2K5TJC3	TDG	64132	54555	77862	117480	62820	107020	142830	107400	40484	0	26413	0	27740	33529	68338	70407	54885	52303	83825	59370	77644	101300	65721	67456	101460	104410	104030	90260	93245	123770	81917	34940	105350	101310	65067	61207	17580	0	0	24733	37696	29904	34231	34419	48433	31965	45605	59388
A0A2K5TJC6	RFFL	0	0	0	0	0	0	0	0	0	0	0	0	0	0	0	0	0	0	0	0	0	0	0	0	0	0	0	0	0	0	0	0	0	0	0	0	0	0	0	0	0	0	0	0	0	0	0	0
A0A2K5TJD4	---	2638400	4670100	3333400	2894100	1904600	2083000	2248700	1668300	3823300	4796000	3507100	2298400	1066800	1377600	2871000	3421600	1694500	1835800	3550400	3793000	4119700	2188500	4643500	2561300	3034400	1762100	2390600	2191000	1899000	1375400	1469300	2204000	1798700	1662600	2793100	3259800	2885400	3487300	2798000	2646400	2922200	2452500	782050	1665600	1223900	903080	1506600	2506000
A0A2K5TJD5	ZWILCH	0	0	0	0	0	0	0	0	0	0	0	0	0	0	0	0	0	0	0	0	0	0	0	0	0	0	0	0	0	0	0	0	0	0	0	0	0	0	0	0	0	0	0	0	0	0	0	0
A0A2K5TJD6	MRPL44	320920	282750	188570	288560	209480	241460	279450	257410	247780	285770	247130	300660	190220	273690	225350	229830	211910	208490	274440	344240	242750	181730	244870	195850	250400	336560	241140	281650	240090	321430	228180	328720	358220	201830	259620	319550	276940	315450	229280	257810	298650	318410	244840	245000	362600	310850	212610	159010
A0A2K5TJE8	MICALL1	69227	35326	87162	86282	81876	76739	77453	74993	69577	26113	69589	82894	75035	56820	57703	72132	69383	29460	72841	77661	63751	79519	87147	69962	76747	94213	102110	96387	62360	44478	100790	46140	72397	84515	93265	79039	132170	113960	87956	98327	102940	80820	93431	99929	52731	77210	81615	99135
A0A2K5TJE9	LMO4	54960	30150	0	70276	66687	89117	101400	80770	34175	0	0	0	0	0	139330	105750	77200	70622	66444	64057	0	30781	31047	50549	70234	106890	54873	67648	102220	113820	84066	105570	102710	66025	74633	119500	0	0	0	8388.4	13344	0	14978	0	0	0	176590	148440
A0A2K5TJF0	PTPN9	443630	502430	484850	470650	475720	357720	374700	276060	436390	387840	553830	451960	386880	263130	435820	467440	431520	438020	438920	462840	450710	345040	407850	395710	360340	394640	370440	423680	263400	336580	339290	295510	262420	252140	429480	406290	420880	442860	431250	433820	386460	480380	379980	368170	231360	265170	394580	391170
A0A2K5TJG4	ALDH1L2	407400	498710	764780	521920	473940	368170	475310	252680	596890	279560	387310	825400	241000	355390	594530	599580	540110	559380	505050	482260	482250	613130	872360	958900	657980	739410	676260	657440	540560	622090	746800	630430	487790	498600	724870	818190	492830	506490	574190	515420	911630	1032400	302780	290640	492360	470490	686540	717510
A0A2K5TJJ4	DECR2	110810	157210	169980	113340	170120	156160	108980	177750	163250	120860	131430	127360	92723	39246	70423	145970	110170	103670	67720	89638	67760	74856	132370	68272	60900	0	60551	73025	55312	64604	45282	59734	0	58921	57250	37245	31415	48128	56087	0	66231	79839	105380	68301	44225	35533	74304	63549
A0A2K5TJJ6	---	1453.2	5110.3	8687.3	9357.5	7590.8	10100	10416	8768.1	7496.1	10493	7002.7	8303.8	5824.4	15132	9435.4	4846.4	3208.9	0	12663	11206	8161.6	5605.5	4012.2	10847	5667	5777.9	10175	10701	7885.6	13592	0	4926.1	4812.1	7050.9	4182	0	22448	130130	12101	14440	13318	4021.6	8393.5	10495	136150	87065	11386	15881
A0A2K5TJK1	LASP1	2654800	1871300	1951600	2497400	3075600	2776800	2419500	2626600	2705900	2740900	3523400	2777500	3888000	1670800	1660600	1766900	2261100	2541500	2529600	2347700	2031200	2235000	2139800	2158300	2961400	2371300	3020100	2421700	2517300	1950700	3464900	2325600	2137600	3666400	2632200	2644200	3472200	3058900	3370900	3592900	2726400	2697300	3790200	3728800	1643300	1769700	2147600	1797500
A0A2K5TJK9	TP53I11	393280	642850	498430	755770	735300	562650	707970	633880	755110	978680	355760	216010	278460	89979	873470	714300	688970	659870	607050	796150	934340	534320	761980	483350	709590	808000	459830	681690	594670	774860	284640	1018900	826880	135930	581520	526560	521550	585200	148710	272310	266610	308630	320080	267210	76013	72915	818160	710340
A0A2K5TJL0	TMED5	101360	65267	77235	28401	129440	125930	94097	144580	130960	189180	108300	86424	78844	84059	137080	114000	110930	94133	104490	117000	128700	108970	108540	80655	111960	85000	67518	60064	98101	65707	61130	74650	74753	79835	98284	80722	113620	98887	85653	86807	57008	99933	58575	55676	0	87566	101670	106740
A0A2K5TJM9	FUK	15737	0	0	0	0	0	0	0	0	0	10918	0	14503	17914	0	0	0	0	0	13628	0	0	0	0	0	0	0	0	0	0	0	0	0	0	0	0	0	17257	0	0	0	0	0	0	20476	23385	0	0
A0A2K5TJN9	ROBO2	959000	1318400	1256600	1361600	1467500	1091100	1268700	756210	915460	807020	730740	448430	1307100	728410	1006500	974790	996180	953520	1147600	1149000	1319700	1072600	1253700	1088800	1083600	1187000	1246700	1311800	1031500	1358100	1235000	1353900	962910	837410	902090	832920	784960	679420	681290	688100	458630	447670	1467500	1225300	810390	819950	939550	852220
A0A2K5TJP6	ARHGEF17	29181	35978	27116	15694	0	13820	0	0	0	34377	29577	17633	119040	39960	0	23788	0	0	26022	23863	0	25664	0	48158	15977	22242	11382	28600	0	18556	32313	15068	23335	30071	17716	25146	120200	116760	70319	114620	14913	0	105610	242140	0	12251	0	0
A0A2K5TJQ0	---	546390	447910	495040	359280	468190	474380	424660	486290	417050	536420	445440	440080	458160	502840	476340	511260	506640	498910	550750	467360	547960	573940	500340	510360	485130	432720	465750	409840	461160	408430	526630	420860	383410	526550	436770	461460	596980	538370	466760	442630	448510	464580	459170	491270	457680	453040	510230	434880
A0A2K5TJQ5	UBAP2L	1021700	1003100	1011400	995520	817780	1003700	917530	993210	786240	410930	758500	675790	582620	990070	938900	870260	1048900	1157900	1012200	789860	745210	1066300	948930	1175500	1267400	992220	1329900	892960	1183700	800620	1516700	848900	1049800	1224800	1145900	1075500	981590	919920	1055000	964010	761810	601790	662350	732860	1016700	1168000	1149400	1094900
A0A2K5TJR0	CASKIN1	1797000	1270700	1692000	1120500	1428900	1280700	1104200	1142200	1596600	2139100	1966500	1516700	1702000	692430	1386300	1335900	1474000	1461000	1563300	1227100	1266900	1456900	1253700	1405700	1360800	994670	1213500	1032600	954850	798350	1054700	731080	727120	869550	1337600	1260400	2493200	2088100	1709200	1736800	1365900	1326700	1479600	1450400	701980	752640	1166700	1288100
A0A2K5TJR2	FOXO3	0	29164	0	34370	0	0	51041	26776	25308	0	16037	27972	0	64587	0	0	25480	42670	14721	21788	0	0	0	30427	22481	32264	40062	20835	50777	32586	49279	19945	96346	34450	19771	0	20975	0	20258	22948	0	23343	0	25169	81253	55772	32059	26051
A0A2K5TJS0	ROBO2	53773	34798	82967	82556	52321	58955	91607	55121	52145	51210	41484	28109	111710	62826	40984	42006	54490	44429	73138	74492	79323	78857	54581	57084	75902	54132	78457	125830	58801	71008	0	81057	25984	28262	48580	26551	54805	42595	47635	51533	23802	0	67696	64803	70062	63348	41308	51012
A0A2K5TJS3	BTBD9	0	0	0	0	0	0	0	0	409730	0	0	0	0	0	0	0	0	0	0	0	0	0	0	0	0	0	0	0	0	0	0	0	0	0	0	0	0	0	0	0	0	0	0	0	0	0	0	0
A0A2K5TJS4	---	85771	0	104980	89930	68401	96954	105200	0	115850	59198	100270	169000	124680	273160	77855	85482	110880	0	53737	77771	76046	77181	125110	78420	47969	98475	105430	95686	79820	98329	55296	88178	73074	55753	97026	97877	93395	120830	86637	83465	162690	125390	114640	170300	385520	321960	63832	61233
A0A2K5TJT5	STIP1	3378000	4135700	3768200	3156200	4458800	4316500	3595600	4898600	3253600	4124000	4372600	3617000	4840200	4160400	4553100	3850900	4058000	6009800	3920100	2868200	3423100	4362500	3081500	4665200	4374300	3707000	4631500	3567900	4975700	3649100	5216300	3689200	3663900	5739200	3706900	3776600	4335700	4174900	4764200	4771500	3703200	4083400	4503100	4751800	4488300	4470900	4606000	4863200
A0A2K5TJT6	L3MBTL3	0	0	21218	30295	0	61569	68879	49730	0	0	0	0	0	0	39604	26811	0	0	45825	50640	35720	49349	0	36188	66537	47373	65618	0	101490	88599	117670	43874	67083	143320	54410	39628	0	0	40923	0	0	0	0	0	46763	0	0	33673
A0A2K5TJU5	FRMPD4	29028	35526	39000	19830	0	21737	35094	0	25579	0	0	13047	0	0	32036	32153	54139	0	59114	24374	0	34589	0	57907	30036	28078	31474	33320	0	35820	34759	53076	29092	0	26061	32138	33676	0	16484	0	22784	0	0	28369	0	0	26896	34038
A0A2K5TJW1	---	60214	21134	42387	36656	47682	52256	54579	66707	51569	42082	62195	51461	58322	75393	28159	0	52168	39630	53559	48187	0	55774	0	86077	63235	61707	71225	57721	59266	48443	74850	44750	46819	86395	75274	65318	82682	62012	74600	72734	43044	40736	59842	57777	81486	91284	50835	42939
A0A2K5TJX1	NIT1	233350	263970	312200	222630	257260	227030	230090	277140	206820	235670	365010	366370	449860	345780	297020	283540	296320	298580	289030	269060	307930	361270	327870	381880	306580	262790	311220	246690	313150	264710	301510	256290	220240	372200	302600	307620	440450	426330	494870	460120	386160	396020	484800	426060	397910	410290	363200	368100
A0A2K5TJX7	CAPRIN1	1139100	804640	1022700	777190	1124600	1462700	1246100	1358400	1082900	340100	881590	720580	1040400	1305500	877480	920180	1077400	1009600	1371100	1053400	832900	1503600	1008000	1606700	1758200	1413600	2020300	1037000	1732000	1324600	2222800	1244000	1493100	2256000	1696200	1588200	1198500	1059000	1444800	1388100	860710	759520	1101500	1016300	1499200	1673100	1026400	1226200
A0A2K5TJY0	DMXL1	1665700	1369800	860630	1100600	1059700	906200	933730	1348900	951880	1202700	1020800	1095600	1254500	1054700	806210	663600	817330	548360	1041500	1115100	723630	661230	699160	733540	908560	881260	915780	989590	834460	720560	948160	697850	1060100	919500	837670	899790	1005800	1107300	1060600	859750	1284300	1138100	1211900	1067100	829150	858390	548820	578300
A0A2K5TJZ5	BICD1	30465	30350	51853	30250	0	36001	0	0	0	33860	0	0	29626	124710	0	51035	109440	75171	37135	27935	37448	0	67335	56498	44494	36340	0	0	0	40549	0	51712	38008	0	26634	28869	40461	81818	35242	29630	0	19017	29282	39699	161760	72799	38917	0
A0A2K5TJZ9	UBR4	2372900	3107400	2476200	2772200	2516500	2571000	3072100	2756000	2759400	3069400	2591700	2605900	2468000	2266600	2557600	2588700	2629500	2532000	2489700	2635900	2929600	2510800	2656700	2491200	2463000	2580500	2532700	2890000	2593700	2697700	2657500	2646600	2848700	2543600	2434700	2673200	2325400	2457200	2332700	2382500	2649300	2656200	2482700	2506000	2368500	2303400	2763200	2670900
A0A2K5TK13	EFNB3	368400	513780	687270	583710	616980	385570	370550	329010	622900	670620	827350	578110	561640	207610	668680	585480	558570	578590	346010	394130	501590	335180	663130	567320	335220	351560	481110	516500	281040	319360	281060	288720	278060	244750	487540	505560	703450	594500	829220	861680	553760	583310	509610	442400	210270	108980	546770	382250
A0A2K5TK21	LHPP	248740	445100	237840	342410	191360	258330	286240	88883	230370	58215	199810	214400	259330	154530	179360	159590	172390	270070	176250	182540	144920	200240	193120	276400	225510	338790	278610	324380	227000	310460	306410	320310	281330	182790	310280	280070	156320	186090	287940	223940	193340	151450	322560	313860	186250	163690	149030	156570
A0A2K5TK27	---	11798000	14495000	11732000	14311000	14502000	14993000	15126000	15918000	12685000	9503900	9699800	11190000	8717600	15353000	14734000	13362000	13191000	13389000	13821000	15142000	19787000	14909000	14918000	12500000	15034000	16619000	14777000	15366000	16716000	17321000	15693000	17085000	18496000	15193000	13738000	13494000	8749700	9107700	10523000	10736000	10209000	12217000	10103000	9694600	15414000	15016000	16199000	14171000
A0A2K5TK38	CARMIL3	314530	302670	274730	276860	202240	207810	226220	173260	250710	280950	345070	345750	163510	136430	269350	188850	215060	187090	237580	253840	283570	170080	297390	245470	158400	232770	192070	246690	198990	235790	243910	204800	174170	157050	272960	338620	348700	371230	353050	413160	299730	318410	192110	184650	110100	100640	247940	224790
A0A2K5TK41	REEP1	880170	1027200	1432800	1592100	1786100	1377200	1661400	1599700	1621000	1500000	1168700	949680	1254600	460370	1435800	1479700	1466700	1416700	1443700	1583100	1925200	1492800	1920100	1418400	1775300	1659800	1631800	1873600	1681700	1825900	1688400	1755700	1927700	1693400	1595000	1435300	1271500	1169100	1194000	1161400	1360100	1338700	1377400	1346100	445760	421560	1556300	1495400
A0A2K5TK51	FAM185A	0	0	0	0	0	7859	0	0	0	0	0	0	0	0	0	0	0	0	0	0	0	0	0	0	0	0	0	0	0	0	0	0	0	0	0	0	0	0	0	0	0	0	0	0	0	0	0	0
A0A2K5TK64	---	0	0	0	0	0	0	0	0	0	0	0	0	0	0	0	0	0	0	0	0	0	0	0	0	0	0	0	0	0	0	0	0	0	0	0	0	0	0	0	0	0	0	0	0	20078	17463	0	0
A0A2K5TK68	MAP2K1	976620	1115300	1194200	855950	1018000	758420	716890	534740	949970	979410	1207700	1216800	1735600	433030	970190	940220	905250	1085300	734280	788520	631020	820080	716710	933390	678880	653560	920020	806320	647030	576810	644480	493510	441070	560120	767660	711760	989950	1067400	1064100	1085100	1084300	1059700	1278900	1296300	385070	434080	665990	719050
A0A2K5TK69	NHLRC2	581950	1288100	883900	446570	644810	842100	736830	1442100	522050	562470	519190	487390	932850	1771400	318630	521070	697100	1092100	644030	562720	879840	638990	784880	311020	652020	250330	729110	218300	754730	806310	858780	450370	625350	1460000	674000	593820	709120	718190	582630	669060	663410	731560	719950	794940	1775500	1754900	297700	472250
A0A2K5TK70	DGKE	240710	221810	251680	247030	250240	206060	185330	249830	230150	304700	305960	287740	164920	199300	282480	282220	354290	180560	310630	401420	411630	328740	357200	253660	215430	301630	209880	296700	231490	314060	247730	316830	408170	334260	227870	226950	225080	227900	237530	282780	258860	375400	211840	189510	226900	198930	323070	265760
A0A2K5TK88	---	0	0	0	0	0	0	0	0	0	0	0	0	0	0	0	0	0	0	0	0	0	0	0	0	0	0	0	0	0	0	0	0	0	0	0	0	0	0	0	0	0	0	0	0	0	0	0	0
A0A2K5TK90	---	106930	155990	208070	177970	151760	124650	136450	105680	143810	88815	148430	126730	82642	39663	250370	286060	234130	247630	158850	125290	216310	182770	257360	230150	238830	135940	172390	232520	132490	149320	189870	176740	149990	150470	214470	175020	100400	87938	152330	182070	151420	111570	90977	75693	49302	28773	245620	239350
A0A2K5TKA0	NUDT5	369960	284530	344560	271530	269380	329570	268060	371120	289470	219530	276870	293920	438670	833600	304420	322140	396080	400560	299280	272200	219260	384490	269670	345480	334720	267460	326310	205150	316690	229340	363390	192970	240190	472010	340600	336710	390080	372220	362280	334580	300210	256690	332540	344500	808150	868960	316440	358960
A0A2K5TKA2	GPR153	0	0	0	0	0	0	0	0	0	0	0	0	0	0	0	0	0	0	0	0	0	0	0	0	0	0	0	0	0	0	0	0	0	0	0	0	0	0	0	0	0	0	0	0	0	0	0	0
A0A2K5TKB0	NDUFA12	843560	1168000	564300	887760	720920	707350	595400	690470	866140	1591200	855950	1416600	686820	720470	663150	577200	713420	652390	806420	995710	1046800	720060	907020	633250	618850	891080	553200	834910	622600	900250	519950	796480	807330	423040	606420	683550	961300	1075900	710080	839670	1202100	1186400	883160	792970	757290	713390	598400	627720
A0A2K5TKB4	TBC1D15	141220	110500	141380	93043	116800	104550	130950	155730	130370	121310	102790	166190	155390	225610	82559	114090	83997	84181	86878	94642	135180	111310	54028	108640	71020	99415	90230	91948	123550	95027	75727	122530	100220	136410	92989	73954	72676	118790	107320	150690	143940	125940	127370	144640	218860	228020	108870	89251
A0A2K5TKB5	SH3PXD2B	329660	360690	315260	434850	356220	304870	329140	297360	350210	209270	210450	200300	284370	261670	297270	305990	365280	314610	379800	330830	285090	237360	351420	307530	305420	341390	327670	315510	174770	339770	305850	317020	256780	208720	287610	271250	224020	211180	182260	180480	193650	192160	299360	333130	319790	273300	323090	344580
A0A2K5TKB8	---	4300300	2926500	4002000	3401000	4946100	3933500	3686000	3801400	4013500	3430000	4219700	3856700	5092200	3407100	3757200	3738100	4048400	4663000	4008900	3213000	2974500	3942900	3549500	4310700	4184400	3557400	4448600	4035800	3747200	3663600	4606600	3511800	3344700	4510600	4319600	4211800	4802000	4426600	5074900	4389400	3917000	3523800	4473700	4593500	3321600	3710900	4132400	4018900
A0A2K5TKC7	RNF25	95892	57209	88574	67204	61039	54792	59677	57033	59371	37086	76605	66422	107050	74450	82918	78279	100440	109790	77540	59547	41374	80649	76392	109880	67102	76798	82412	54808	73907	60929	80835	57838	59416	75650	89063	100520	108650	92716	97733	86289	74958	70585	68618	94103	88965	66501	87138	91003
A0A2K5TKD7	TEX2	991720	1536000	566270	918200	619160	477760	724940	533040	750460	891930	674580	944870	622530	337820	766300	548540	684330	628600	547960	865830	969370	586150	758290	841710	697260	715050	733610	1005800	597600	554870	601720	785450	574520	490220	794630	560770	768910	737660	902800	640530	814440	1116500	592730	595320	482850	397300	264490	546200
A0A2K5TKE2	ANKRD28	326170	242470	354470	242120	284830	287320	290130	303670	266100	166170	346470	242250	286350	262380	263790	283410	379970	309710	284250	226180	234880	326260	284650	403490	319370	274390	342240	232740	284710	253810	344100	266800	213810	307280	308390	263180	277040	203740	361990	337200	241730	240960	293440	278420	266710	293860	305920	305740
A0A2K5TKE3	TBC1D25	0	0	0	0	0	0	31711	0	23243	29960	0	31698	0	0	0	0	0	0	42995	0	0	0	0	0	0	0	0	0	0	0	0	34562	0	0	0	0	0	39703	0	0	0	0	0	28757	0	0	33601	0
A0A2K5TKE8	CHGB	563720	420110	453230	461430	436720	523810	350580	550090	445490	395890	824690	350050	854350	369550	462690	416450	545170	611110	477030	374710	158720	369670	235100	305620	459800	352830	492140	340380	428130	374150	404780	312930	450710	703060	340250	354270	736480	756690	793410	768440	334080	300620	678420	610960	279820	432780	414560	466280
A0A2K5TKF7	NID2	83812	47939	45261	36176	24399	72306	42959	39762	27390	37515	63504	88831	134440	236010	39933	55057	63856	0	66533	46612	0	50790	49023	67902	59779	28427	134390	22608	42211	31995	72436	24982	25920	30959	64322	60604	142340	123620	134560	121040	109880	58168	122310	147580	445840	575810	28460	40225
A0A2K5TKF8	EPHX4	0	0	0	0	0	0	0	0	0	0	0	0	0	0	0	0	0	0	0	0	0	0	0	0	0	0	0	0	0	0	0	0	0	0	0	0	0	0	0	0	0	0	0	0	0	0	0	0
A0A2K5TKH7	GTF2A1	0	0	0	0	0	0	0	0	0	0	0	0	0	0	0	0	0	0	0	0	0	0	0	0	0	0	0	0	0	0	0	0	0	0	0	0	0	0	0	0	0	0	0	0	0	0	0	0
A0A2K5TKI0	VPS28	643920	595400	742100	665080	724310	747320	772000	780330	685600	416700	627320	504430	684250	598920	665670	657650	821630	755290	652780	617750	570410	680110	684250	777660	713950	681870	742780	644520	770580	653990	847170	670080	743050	892170	704890	767590	571620	519660	726000	707000	565240	541120	693160	618770	628880	671480	701970	675540
A0A2K5TKI3	HACD2	0	38494	73004	91157	79260	99634	69937	101210	108780	97915	0	144900	9258.8	103490	0	0	0	0	0	78187	108020	86937	0	55486	0	87302	31313	117910	79040	85210	81354	90752	0	104240	81498	73315	68354	72493	66709	11821	103580	90044	0	0	0	0	0	25171
A0A2K5TKI6	SLC4A1	210960	197710	259740	326410	262680	273250	289440	185290	279710	353030	264740	474360	196790	558910	295260	406540	302810	71006	289640	390160	398580	219340	829060	212860	173320	296040	313960	357740	199030	332410	113430	304400	341030	291080	134760	198100	193840	410900	186790	210270	488400	475830	268950	267430	922470	746630	238700	209820
A0A2K5TKJ0	SLC4A1	0	0	0	0	0	0	0	0	0	0	0	0	0	0	0	0	0	0	0	0	0	0	0	0	0	0	0	0	0	0	0	0	0	0	0	0	0	0	0	0	0	0	0	0	0	0	0	0
A0A2K5TKJ6	COP1	0	0	0	0	0	0	0	0	0	0	0	0	0	0	0	0	0	0	0	0	0	0	0	0	0	0	0	0	0	0	0	0	0	0	0	0	0	0	0	0	0	0	0	0	0	0	0	0
A0A2K5TKL1	---	748800	874220	840790	674970	707220	704590	634360	739420	630160	630920	697990	680060	663040	858690	836330	827130	784390	819190	659200	614140	664050	835230	607800	655090	627840	599750	663980	560160	643990	543710	686900	585080	599690	770070	613220	657620	677540	691420	681750	674410	704190	664970	606030	660350	839740	909460	708090	753290
A0A2K5TKM1	---	223290	129210	119630	77100	52112	109570	87436	188770	62602	269160	131260	674380	30348	388830	38759	45706	44305	68711	123920	131050	183740	155400	52874	69982	65801	64229	52407	86782	140940	68872	72899	70545	156940	179900	21825	24353	218840	231050	108790	110650	423510	557510	0	27072	362600	395510	23949	30866
A0A2K5TKM3	MAPK8IP3	870580	883920	965160	869250	898680	803610	793720	827060	820090	845140	827490	927130	1071100	837830	918390	975800	955880	1026600	877140	808480	829800	920680	840040	880870	826630	807390	903090	800300	767860	789920	857320	727630	778770	889930	877220	849660	966710	914750	887900	904820	937920	932780	983500	973890	811590	855160	1071300	1013400
A0A2K5TKM6	LBR	140600	196160	169630	224320	160670	142700	208830	114030	159360	151960	178470	189330	90467	597880	151210	175350	145500	48651	151020	202970	309160	139220	337060	148150	150200	187530	172110	207640	213410	186850	115090	245820	129110	101600	158890	138560	136970	179360	108320	135620	276210	231310	172900	191740	650010	443090	145200	120980
A0A2K5TKM7	CTSF	184620	172910	232520	139000	0	181170	0	196720	185990	0	0	215420	0	408130	0	0	0	0	0	132720	0	168780	134880	0	69043	123110	0	132630	0	0	0	0	0	0	0	0	203480	179740	189110	136140	166850	192240	190380	197660	174990	178820	0	0
A0A2K5TKN0	FYN	0	0	0	0	0	0	0	0	0	0	0	0	0	0	0	0	0	0	0	0	0	0	0	0	0	0	0	0	0	0	0	0	0	0	0	0	0	0	0	0	0	0	0	0	0	0	0	0
A0A2K5TKN3	DVL3	14006	0	0	0	0	28238	19362	0	14327	0	0	0	0	56458	23277	0	0	23541	22907	0	12330	43540	0	26041	37047	22038	42149	0	26923	24921	27994	0	27296	33695	20893	25280	17966	22598	22103	34086	0	0	18416	22274	30871	59329	0	23280
A0A2K5TKN7	YBX1	4754500	4018300	4492500	4818000	3833200	5025100	4490200	5638100	4005700	2070800	2915400	2411000	2457000	4441000	4602100	4116900	4959700	5847100	4991800	4581800	3195200	6216700	4685800	6263000	6836100	5855900	6353300	5019800	5987100	4827500	8298500	5217200	6534200	7689900	6303000	6953700	4755300	3960900	4742700	4634800	3299700	2791900	3232800	3365800	5275300	5409700	4842800	6008500
A0A2K5TKP0	VPS72	0	0	0	0	0	44082	0	88250	40596	0	0	33134	28107	90474	0	0	0	23219	0	51345	0	80468	0	0	0	44695	63766	46596	0	0	0	51332	0	98761	27037	0	20980	0	0	0	0	0	0	0	76737	0	0	0
A0A2K5TKP8	SCLY	81870	55281	28200	51804	61296	56413	60689	85992	54972	45744	60179	51685	75444	91441	28366	35595	36356	39804	0	19245	0	14016	0	0	0	0	0	15777	11194	0	0	15162	0	19398	10063	0	19745	26521	0	0	0	8794.2	11890	0	44593	38676	0	0
A0A2K5TKQ9	PPP2R5E	1023300	1424400	1289300	1022100	1247400	1195200	1321600	1058100	1377500	1323600	1296100	1387700	1280600	660120	1224400	1236400	1357800	1186200	1025500	1236600	1381800	1118000	1149100	1089300	1153300	1149700	1105800	1380300	1150500	1196300	1150600	1274700	846530	1011200	1132100	1062300	828440	798550	1034600	1142700	1508200	1539800	1175400	1122700	540750	511650	1337500	1345800
A0A2K5TKR3	TTC1	256050	145430	242130	205620	199910	187340	207100	113490	226140	142280	272790	264430	327220	171480	220230	210240	230190	291330	206600	134790	81163	210010	132520	218350	219190	132060	196490	93216	147250	84770	145890	78637	137220	161740	63113	145980	230410	243070	200130	259390	194700	200330	198340	149400	115420	151050	176940	184060
A0A2K5TKS1	---	0	0	0	0	0	0	0	0	0	0	0	0	0	0	0	0	0	0	0	0	0	0	0	0	0	0	0	0	0	0	0	0	0	0	0	0	0	0	0	0	0	0	0	0	0	0	0	0
A0A2K5TKS9	PIK3CD	0	0	0	0	0	0	0	0	0	0	664600	886250	0	0	0	0	0	0	0	0	0	0	0	0	0	0	0	0	0	0	0	0	0	0	1207900	1210100	0	0	0	0	1374500	793650	0	0	0	0	2829000	0
A0A2K5TKT1	GNS	107000	80423	128340	80559	113700	109380	87438	118780	88349	96716	76999	100880	102490	154480	98090	112740	113350	152210	99129	88092	57871	104130	96594	142800	118460	90864	119710	103870	101530	90819	133170	75215	129860	187460	124740	115710	154870	162620	151150	143630	114180	88340	111880	119020	153700	188840	96701	115650
A0A2K5TKT6	PNPLA8	318480	318920	358560	303180	314930	289640	311970	292470	292810	283420	302260	322640	243400	234320	227650	261480	245890	189700	310540	394960	472050	289170	413750	321590	289310	362140	323440	377260	257030	383540	325230	419580	350130	284720	301890	329520	311370	342510	303220	305730	341320	429130	333890	318150	275400	250980	260220	190660
A0A2K5TKU4	KDM6A	58547	0	0	0	0	0	0	0	0	0	0	0	0	65036	0	0	0	0	144990	22029	0	0	0	0	0	28028	0	0	0	0	0	45943	72186	0	0	0	0	0	0	0	0	0	46921	0	66739	84604	0	0
A0A2K5TKU6	SLC38A2	0	0	0	0	0	0	0	0	0	0	0	0	0	0	0	0	0	0	0	0	0	0	0	0	0	0	0	0	0	0	0	0	0	0	0	0	0	0	0	0	0	0	0	0	0	0	0	0
A0A2K5TKW2	JPT2	144310	152050	217130	123880	245990	216530	170360	199830	152030	125210	166780	138930	273540	604840	360740	225000	331980	290540	139380	182190	150160	312200	154390	437420	245230	243700	479370	228500	353130	342870	464870	277140	206690	384900	137560	446840	319360	394200	357670	320150	366410	267370	413880	301120	646860	731260	366970	461100
A0A2K5TKW9	RAMP2	0	0	0	0	0	0	0	0	0	0	0	0	0	0	0	0	0	0	0	0	0	0	0	0	0	0	0	0	0	0	0	0	0	0	0	0	0	0	0	0	0	0	0	0	0	0	0	0
A0A2K5TKX0	MAP7	0	0	0	0	0	0	0	0	0	0	0	0	0	0	0	0	0	0	0	0	0	0	0	0	0	0	0	0	0	0	0	0	0	0	0	0	0	0	0	0	0	0	0	0	0	0	0	0
A0A2K5TKY5	FGF12	207820	98607	103510	118050	117190	96755	68871	100650	119620	137500	99959	91094	172250	48325	71681	82760	86779	110350	163120	161200	86260	101940	59515	95091	101770	93143	90107	89267	40858	73547	155620	72754	72535	216780	115800	109000	154410	143120	110050	100800	69224	81468	156340	143570	66823	48609	65352	92326
A0A2K5TKZ2	KDM1A	229890	209240	311240	289420	250690	398090	406780	507160	239030	102520	224250	222410	267420	1080000	296020	287170	290930	325080	318110	328600	353140	377410	306850	407580	416400	359380	369720	346220	501000	434200	517810	420570	523670	597700	302520	293790	176760	208140	294660	291440	265300	243950	324500	313880	1121800	1122000	410320	425420
A0A2K5TKZ6	RUNDC3A	0	0	0	0	0	0	0	0	0	0	0	0	0	0	0	0	0	0	0	0	0	0	0	0	0	0	0	0	0	0	0	0	0	0	0	0	0	0	0	0	0	0	0	0	0	0	0	0
A0A2K5TKZ8	ABCB8	242060	285390	158690	388230	369430	273840	278100	242050	327350	388850	275550	360340	169820	88128	241470	225150	196190	137710	211460	352600	331370	175980	316280	155250	210910	326530	144740	305350	212920	326890	119200	386240	309040	185870	143300	227900	183060	186490	126010	162820	301790	321690	209820	207280	249330	84383	200420	217320
A0A2K5TL09	---	3645700	4598400	4529100	4141600	4064900	4143600	4396800	4317400	4371400	3646500	3857100	3594000	4243800	3038700	4826500	4476200	4492300	4514800	3999100	3946700	4096000	4197700	4322100	4530900	4044400	4190600	4011900	4239300	4120500	4229700	4630500	4379600	4547200	4161500	4075500	4166800	3750300	3530000	3965400	3920900	3597900	3820700	4134900	3979000	3078500	2949600	4669500	4621700
A0A2K5TL11	RAB35	1754900	3112000	1751900	2952000	2282100	2530800	2362100	2237800	2165700	2310500	1705900	1914200	1857000	1617800	2126900	1516800	1882900	1925200	1915600	2168800	3449800	2345700	1749000	1511500	1750800	2623000	1484700	2430400	2634100	3268500	2004300	3216200	3511300	2035100	1740400	1930500	1816500	2288900	1911700	1618100	1862300	2245000	1833100	1895700	1657100	1477300	1488800	1358800
A0A2K5TL12	PELI2	0	0	0	0	0	0	0	0	0	0	0	0	0	90465	0	0	0	0	0	0	0	0	0	0	0	0	0	0	0	0	0	0	0	0	0	0	0	0	0	0	0	0	0	0	104270	61561	0	0
A0A2K5TL17	---	0	0	0	0	0	0	0	0	0	0	0	0	0	0	0	0	0	0	0	22300	0	0	0	0	0	0	0	0	0	0	0	0	50129	0	0	0	0	0	0	23017	0	33071	0	0	0	0	0	0
A0A2K5TL24	NHEJ1	0	0	27238	21008	23267	0	46535	70772	35602	0	0	0	38279	118470	22431	0	59454	32639	0	0	0	41369	0	42227	23648	0	0	16525	38807	0	40693	0	0	45128	0	0	0	0	0	24054	0	0	0	0	51635	119350	0	0
A0A2K5TL29	RUNDC3A	191580	183360	169350	179520	134500	166420	145290	198100	134530	163310	142690	197760	153850	175300	145830	143400	157970	164840	214750	185240	155970	142270	167620	150210	182080	185790	161250	155840	155080	175070	183430	160580	198000	217530	189400	206380	192490	181940	133510	146510	158400	164220	149250	157500	153100	170940	154050	157280
A0A2K5TL42	---	0	0	0	0	0	43042	0	0	61495	0	23353	0	0	0	0	61268	0	34690	36202	102320	0	0	0	0	64682	94305	86798	0	0	0	0	0	81069	109560	77547	26860	0	50996	0	0	0	0	79095	42232	0	0	0	0
A0A2K5TL48	NUP153	391210	401370	305720	452340	348900	449370	465700	509590	270990	110130	228160	251000	202950	710200	322590	295750	283000	307010	383740	394010	347080	378200	399050	382130	444280	515330	445850	422510	525280	507100	548620	517150	702460	618000	368370	402510	265750	280120	318960	318880	313370	250680	326770	345860	762100	784760	438140	350150
A0A2K5TL50	LRRC47	1302500	1797200	2069000	1685500	1716000	1821600	1824200	2057200	1706600	1302300	1765400	1429700	1828300	1574300	1937700	1939300	2113300	2193200	1471800	1394600	1685500	2060200	2009700	2237900	1905800	1752100	2072100	1741900	2062500	1727600	2338200	1811200	1899500	2242000	1935300	1785900	1696200	1542100	1820700	2035400	1521100	1443600	1811600	1753100	1638200	1543700	2024600	1977500
A0A2K5TL58	SLC45A1	0	0	0	0	0	0	0	0	0	0	0	0	0	0	0	0	0	0	0	0	0	0	0	0	0	0	0	0	0	0	0	0	0	0	0	0	0	0	0	0	0	0	0	0	0	0	0	0
A0A2K5TL62	---	21739	0	15619	17472	0	0	0	0	10371	0	15320	28306	16572	123650	0	0	0	40081	19083	22094	0	0	0	0	0	0	20687	48307	0	0	39112	0	0	58740	23048	0	39828	38203	23028	16315	25354	20452	16910	22008	107460	135340	0	0
A0A2K5TL66	TIGAR	204620	202480	123660	169210	91031	121650	106920	108050	141130	99284	101460	191620	129940	246360	112310	102100	94301	95969	134680	148900	137260	128700	146420	108550	103670	154770	107510	116270	95814	138380	118050	146450	166680	107300	132710	138700	121010	139070	89983	109000	170600	142730	127950	131460	247010	215420	82680	83967
A0A2K5TL77	TSHZ3	24817	9755.7	0	9672.1	0	72077	24087	42256	0	0	0	27114	0	0	18189	0	21600	0	0	45781	0	16934	18300	0	0	21559	0	0	37554	50974	51473	90127	208870	147140	7971.9	7155.2	0	46072	0	0	0	0	0	0	28258	0	23819	0
A0A2K5TL79	TDP1	0	0	436790	219830	0	0	237860	0	0	0	0	0	0	353150	0	0	0	0	0	0	0	0	0	0	0	0	321350	0	0	0	0	0	0	0	0	0	0	0	0	0	0	0	0	0	247360	154290	0	0
A0A2K5TLD0	MCMBP	7634	0	14102	7535.1	20948	46901	68970	19451	22094	0	42700	17045	15400	218930	12603	28740	15628	19004	30209	32049	25539	14709	14712	18043	24186	73874	38892	43350	69491	82995	158100	80324	98767	116700	52369	36023	5252.4	36236	45454	28482	43664	21144	38031	50328	423500	255420	13365	55999
A0A2K5TLD7	IQGAP3	36308	0	0	0	0	58330	39129	48019	0	39228	33980	40107	46405	0	68698	78130	0	0	35017	39588	0	0	0	73626	0	0	72654	24426	0	0	0	32923	64945	0	0	0	0	60715	33231	28918	27765	0	0	0	0	0	0	0
A0A2K5TLD8	SASH1	0	0	0	0	0	0	0	0	0	0	12355	0	21522	0	0	0	0	0	0	0	0	0	0	0	0	0	0	0	0	0	0	0	0	0	0	0	26671	0	0	16803	23043	17458	0	0	0	0	0	0
A0A2K5TLD9	NGB	0	0	0	19348	0	0	0	0	0	54097	20596	24828	0	0	0	0	0	0	0	0	0	0	0	0	0	0	33768	0	0	0	0	0	0	0	0	0	126850	61225	0	20715	0	0	0	0	0	0	0	0
A0A2K5TLE4	NR3C1	0	61043	0	59118	0	0	27786	0	47436	0	0	0	0	213580	0	0	0	0	0	32396	0	0	0	0	0	24480	0	26863	0	0	32345	0	0	0	34207	0	0	0	0	0	0	0	0	102150	107260	162660	0	0
A0A2K5TLE6	SPCS1	81441	133770	50717	0	58030	0	0	0	0	221730	114080	0	0	67701	93773	77989	115720	87242	0	0	111930	148470	72567	81609	0	26178	0	0	0	0	130440	0	78849	38138	0	25870	0	0	0	0	0	0	56940	76740	69562	151160	82678	80707
A0A2K5TLE9	KDM6B	0	0	0	0	0	0	0	0	0	0	0	0	0	0	0	0	0	0	0	0	0	0	0	0	0	0	0	0	0	0	0	0	0	0	0	0	0	0	0	0	0	0	0	0	0	0	0	0
A0A2K5TLF0	NFYC	0	0	0	0	0	0	0	0	0	0	0	0	0	0	0	0	0	0	0	0	0	0	0	0	0	0	0	0	0	0	0	0	0	0	0	0	0	0	0	0	0	0	0	0	0	0	0	0
A0A2K5TLF5	---	146840	81168	53202	131040	33483	66611	89237	90256	89708	39387	35074	102450	5580.2	205100	76132	57658	63987	80188	178070	145730	83884	90919	102440	122550	131630	138960	95840	129640	107460	57319	126370	136640	134570	138580	116690	162730	44283	89548	50231	44603	99368	76498	76186	95215	241150	274060	117870	122350
A0A2K5TLG0	ELOVL5	44981	0	0	51318	0	0	33042	0	44881	0	0	0	0	45811	0	0	0	0	0	47003	0	0	0	0	0	48177	31957	44211	0	0	0	46605	0	26260	0	29630	0	0	0	0	0	47306	0	0	45980	0	0	0
A0A2K5TLG4	UBE3A	806620	846200	859180	735060	733930	795880	864100	802600	828480	655260	731420	660280	703070	743830	828840	884710	901790	944420	752100	794980	769880	861780	775630	882180	854940	779360	851650	853050	903090	732960	845370	714970	818320	938460	832390	899640	724030	744300	794590	767760	702780	626890	696070	695740	786600	826330	902710	924500
A0A2K5TLH1	HRAS	1543500	1218700	1820200	1543500	2950200	1797800	1903700	1932300	2133700	3547600	2413800	2192100	2209300	1336400	1637900	1807400	1635300	1279100	1963700	2297400	2996600	1493900	2057400	1542600	1828500	1821500	1741000	2124300	1764700	1908100	1286300	1855200	1298000	1273000	1510200	1493000	2291200	2268300	1715800	1738900	1966600	2499900	2508200	2230200	1250100	1180600	1344700	1559700
A0A2K5TLH7	ZFPM2	25130	0	0	0	0	0	0	0	0	0	0	24527	0	45438	0	0	28596	0	0	0	0	0	0	0	0	0	0	0	0	0	0	0	0	0	0	0	0	0	15183	19599	0	18589	0	0	21415	28166	0	0
A0A2K5TLH8	HUWE1	3265300	4819600	4447700	4410700	4274900	5220600	5824700	6180800	4126300	3413500	3733400	3637800	3067800	4311400	4313600	4517800	4273000	4067900	3761300	3927800	5932900	4701200	5009700	4382300	4791500	4627900	4504000	5134800	5728000	5374000	5274300	5665800	6340800	5886900	4145100	4134400	2968200	3082500	3785700	3754000	3917500	3914000	3478900	3358500	4476800	4367200	4630500	4609600
A0A2K5TLI0	MAP3K5	403540	504700	477300	343290	503680	573140	538580	675700	443890	488460	396680	387190	354950	159570	467320	442280	440080	569130	350460	324670	722320	522600	512040	505050	346220	355840	451000	547940	548680	418270	393550	445420	578410	522240	418860	438510	459490	503810	328320	405840	352730	351210	339470	323630	108390	147380	497890	480400
A0A2K5TLI2	LSS	768810	763310	879920	862500	892640	821660	886370	684430	987800	1121400	756790	713610	774790	591340	1165000	1064900	1283800	1099300	979510	951120	779350	934430	900860	1120500	981220	966630	1075100	1088900	832890	938900	1035100	935970	759750	890610	1107200	1162000	1037700	1017700	888210	930360	907230	970470	933550	869470	650840	656870	1257300	1285700
A0A2K5TLI5	---	0	0	0	0	0	0	0	0	0	0	0	0	0	0	0	0	0	0	0	0	0	0	0	0	0	0	0	0	0	0	0	0	0	0	0	0	0	0	0	0	0	0	0	0	0	0	0	0
A0A2K5TLI7	CCDC117	0	0	0	0	0	0	0	0	0	0	0	0	0	0	0	0	0	0	0	0	0	0	0	0	0	0	0	0	0	0	0	0	0	0	0	0	0	0	0	0	0	0	0	0	0	0	0	0
A0A2K5TLK6	CELSR2	651860	455230	154100	440140	491420	335500	471110	354570	245560	221150	278000	294230	188950	427610	389230	210730	295290	365700	475860	465950	253050	389960	196920	486670	368680	456630	526850	459770	418250	405320	451210	548990	445120	436370	349130	419880	119380	372230	438660	418720	283500	231980	280610	199310	359370	379270	274230	111700
A0A2K5TLK7	JUND	0	0	0	0	0	0	0	0	0	0	0	0	0	0	0	0	0	0	0	0	0	0	0	0	0	0	18220	0	17104	0	12963	0	0	0	0	0	0	0	0	0	0	0	0	0	0	0	0	0
A0A2K5TLL2	C1orf226	0	0	0	45304	0	0	0	0	0	0	0	0	0	0	0	0	0	0	0	0	0	0	0	0	0	0	0	0	0	0	0	0	0	0	0	0	0	0	0	0	0	0	0	0	0	32107	0	0
A0A2K5TLM1	HUWE1	0	0	0	0	0	0	0	0	0	0	0	0	0	0	0	0	0	0	0	0	0	0	0	0	0	0	0	0	0	0	0	0	0	0	0	0	0	0	0	0	0	0	0	0	0	0	0	0
A0A2K5TLM8	---	0	0	0	0	0	0	0	0	0	0	0	0	0	0	0	0	0	0	0	0	0	0	0	0	0	0	0	0	0	0	0	0	0	0	0	0	0	0	0	0	0	0	0	0	0	0	0	0
A0A2K5TLN2	GABRG2	270270	497130	326290	575720	384540	322950	362750	289430	325780	408850	397800	642770	205850	74507	382200	415030	308350	193470	309630	464540	468880	256410	338800	264010	257930	496270	244630	544520	296680	503740	188560	467720	463440	115700	276950	325160	284620	281940	281240	304890	507450	571160	318100	261560	71491	53314	364090	275820
A0A2K5TLN9	---	1313700	2224600	0	3117700	2559500	2838800	3114000	2873800	2876300	4432200	3183100	2584100	2797500	14647000	2925300	1808000	3092300	1766800	3211200	3228300	1799600	1945100	3101200	2347600	2332500	3014800	2156300	2630400	3232900	1390800	1725400	0	2762300	2175700	2485800	2632200	3054700	1448000	1924600	2665000	4087800	3283300	2486400	1514700	3550200	4303300	0	0
A0A2K5TLP0	HUWE1	0	0	0	0	0	0	30570	22860	0	0	0	0	0	0	0	0	0	0	0	0	0	0	0	0	0	86933	0	0	0	31324	40023	0	0	87870	18375	23028	0	0	0	0	0	0	0	0	0	32535	0	0
A0A2K5TLQ8	CHAMP1	162180	166750	227640	151400	211110	327870	345770	454450	146700	37707	120130	130170	93099	514530	279770	296650	258820	241320	266620	228330	323970	414200	307980	289330	355000	317150	348130	340070	470970	423320	584890	413640	409740	624260	211050	258870	66306	66181	214830	165430	124430	127670	230840	277870	497910	621720	403630	325980
A0A2K5TLR6	PIGK	237700	219550	253570	351020	317380	266960	326130	313140	313180	476900	343290	306230	226750	260540	311670	306860	266160	209390	243480	353200	436140	232940	398070	213880	282540	320880	239320	397570	289130	408960	210840	440780	351760	242440	239450	265190	309910	343760	242560	277130	278270	346180	245980	236280	268930	220350	277800	259030
A0A2K5TLS3	TBC1D9B	427300	414090	419600	320130	365930	328000	426710	349810	336210	363160	429780	407470	346560	369690	426820	445410	421730	344140	392020	334270	288310	370540	297520	341540	432390	394760	406830	351490	356030	352370	413040	352260	316370	311300	385730	409470	386560	386750	415620	422200	360160	341810	338310	329360	417230	449910	410530	326270
A0A2K5TLS5	GPSM1	1275000	1169800	1589400	1449200	1543000	1538100	1529100	1459200	1538200	1191100	1484800	1015300	1765900	770860	1764600	1607600	1721700	1882400	1367500	1221900	1014600	1496800	1340600	1882800	1705700	1514100	1767400	1540000	1685500	1452100	1829500	1449100	1285700	1584300	1754300	1735100	1623900	1510600	1901900	1797900	1169600	1003400	1700000	1631200	833060	783220	1790800	1760900
A0A2K5TLS6	TECPR2	152280	128310	142430	126990	104970	117830	111920	91467	119140	124780	119530	141030	169770	101390	106590	83106	121590	113600	127310	111150	111460	136030	130760	119530	119130	95267	124380	115880	94405	107220	108190	90052	102720	91171	105720	89619	149150	150230	127460	127360	169140	138860	162250	177440	92277	108380	72417	89579
A0A2K5TLT5	---	124220	182790	146220	216270	161810	212770	250760	231520	123110	58132	134680	156460	178080	305270	195840	158980	161810	164800	160270	165860	184470	191560	127050	131960	209580	294990	236050	202650	307490	306530	234930	356380	359280	224540	150060	166030	98631	92710	166440	178910	203210	146110	182310	206360	305540	270200	215240	125020
A0A2K5TLV5	BCAR1	193590	205750	161240	169430	150590	169430	141110	134260	155620	236520	175200	130060	199630	229410	132630	112500	148060	125510	114930	107570	99571	80597	144350	144850	126280	96954	147360	173630	130720	92426	126160	134650	138020	119540	116250	132600	231880	183720	158000	148710	122750	96917	167100	174960	208420	195310	130380	85350
A0A2K5TLV9	GEMIN8	0	0	0	0	0	0	0	0	0	0	0	0	0	0	0	0	0	0	0	0	0	0	0	0	0	0	0	0	0	0	0	0	0	0	0	0	0	0	0	0	0	0	0	0	0	0	0	0
A0A2K5TLW1	GPHN	1615700	1392700	1822900	1197600	1492800	1487600	1281300	1496900	1375900	1096100	1690700	1335100	1880000	1545500	1359200	1604500	1760400	2033400	1508800	1124900	1061200	1631800	1401400	2024100	1575300	1459200	1698000	1245200	1317700	1162100	1689100	998420	1247500	1879800	1607000	1623800	1487200	1367800	1740500	1760400	1211600	1176100	1717000	1750700	1470900	1705000	1511900	1632700
A0A2K5TLX3	ITPK1	410860	342740	285090	342220	285570	239030	252900	205570	306820	174940	159240	117990	231130	95051	283940	289640	384100	499830	408900	427710	317880	341920	289700	312460	341710	330610	375430	306880	212300	208950	315480	229010	233440	293050	407580	397800	302150	280960	216180	180010	169220	135710	271830	254530	105320	102060	361770	372000
A0A2K5TLX4	GRIA2	2668700	3248300	2605000	3666100	3530800	2350100	2630700	1950300	3900200	2039600	5227400	7183600	2948900	939790	3152500	3120700	2545300	2268200	2641900	3381400	4107400	2359600	3336200	2394500	2335600	3438800	2070000	3257000	2023500	3226100	1664000	3301800	2340100	1295700	2478400	2695100	1602700	1624500	3788500	3996500	5082200	7458400	3949700	3762000	968530	821500	2602400	2144400
A0A2K5TLX5	---	77470	102730	110030	113280	101890	108200	127590	90712	94170	77906	67397	121880	131030	194340	124630	117840	121300	96336	151860	169100	156630	149350	207480	192480	162950	175520	169060	205310	195050	182360	169440	191160	187510	176010	170080	156700	146770	147920	165540	168310	179390	222150	182810	173610	282760	253350	232960	212920
A0A2K5TLZ0	DYNC2H1	285660	332960	353370	304960	172400	193940	412410	213180	257790	587540	499240	625320	411500	436190	157790	252740	268100	161740	275200	326140	252280	198690	217340	142790	150080	183120	197150	357860	148080	247750	151090	311070	168450	202020	138860	245290	177630	382230	272150	225420	784450	499490	439850	463870	481440	366240	160400	131110
A0A2K5TLZ3	TSPO	0	0	0	0	0	0	0	0	0	0	0	0	0	0	0	0	0	0	0	0	0	0	0	0	0	49120	0	0	0	0	0	0	124290	0	50026	0	0	0	0	0	0	0	0	0	0	0	0	0
A0A2K5TM01	---	4647600	3634400	5418800	2936900	4170300	3856500	3369900	4150500	3199400	3750100	3696000	3212600	5264900	3383600	4812600	4732600	5208700	5775100	3479200	2965800	2994100	4048700	3742500	4202700	3234600	2699800	3535500	2748600	3002600	2496400	3007000	2547700	2482800	3597000	2879000	2694800	3871600	3597700	3614500	3270300	2794400	2682400	3796700	3725600	2735000	3215700	3884700	4211100
A0A2K5TM03	CSRP2	426230	405310	372530	424330	268860	653740	509740	896620	384530	441760	213750	210170	288200	192080	730610	652380	611970	515720	697570	855140	566380	502440	549570	272770	480640	618790	443080	588420	1382800	947360	739900	1057700	2301800	1684800	668610	491800	224230	352110	368420	363430	464290	335690	357490	345520	440790	389190	1248900	1135800
A0A2K5TM16	SOX5	0	0	0	0	0	0	0	0	0	0	0	0	0	0	0	0	0	0	0	0	0	0	0	0	0	0	0	0	0	0	0	0	0	0	0	0	0	0	0	0	0	0	0	0	0	0	0	0
A0A2K5TM17	DTX3	418470	339140	319290	364100	376370	370980	417480	439040	369700	182150	372070	307460	284830	222210	296870	293290	349350	269570	384450	308730	322840	285550	351130	286650	319990	397060	377090	421400	382170	400700	352230	417080	413050	385900	322040	383230	243440	206530	341760	350990	260830	261260	281650	240240	194810	181750	296580	269140
A0A2K5TM20	SNW1	143170	172140	129240	244130	119650	258400	295470	287390	169160	66454	115440	141580	107140	389850	200950	159830	200450	177120	221130	215520	76387	171160	197060	245360	232160	247130	247170	275760	262630	320100	309510	341120	376850	381920	228140	189430	127810	134470	170470	191020	200900	121710	155330	198480	492050	448670	288430	230500
A0A2K5TM21	---	1186300	1488000	1309900	1332400	476790	847060	1028500	465340	817660	393310	689450	759550	642320	875660	1434500	1569000	1432900	781580	874530	960410	741310	750960	1593400	1483000	737690	1073000	933400	1126000	781040	954490	378980	1021300	1156500	334510	1108800	1209500	658410	848210	628000	930650	1010600	841470	800930	861080	1120000	1066200	1580800	1243200
A0A2K5TM41	---	509110	335840	537540	494340	449950	477360	400350	462640	290510	116500	330150	272860	647090	479160	439210	422880	483300	727410	477270	434430	247660	519130	348510	621310	581920	519920	675250	484350	559690	408000	772650	490780	588640	774780	673480	568710	564620	416240	654140	566000	332690	196820	553090	530210	547370	594410	704930	671890
A0A2K5TM43	---	54263	15188	22854	25146	0	38212	26679	31545	0	25244	42954	59417	51120	105930	81023	34460	38760	38084	43434	46860	20831	28328	40286	21348	43876	24045	41470	0	35210	0	32370	26420	0	42225	39015	33581	33190	0	68900	39535	57895	51404	22229	34624	102750	111700	18758	23736
A0A2K5TM49	---	871860	802360	802550	1006500	1115400	892240	1157000	1007200	927070	1032100	1097200	1074900	534900	1229500	693510	822560	679090	530470	964060	1372500	1291100	809750	962050	676100	783910	839640	832090	1096400	904720	931760	604560	1163500	1012800	716090	681500	708930	652550	724090	735410	843970	1015400	1110000	620990	592720	1137100	991910	654840	627660
A0A2K5TM53	PRDM16	0	0	0	29068	0	0	0	0	0	0	0	0	0	0	0	0	0	0	0	0	0	0	0	0	0	0	0	0	0	0	0	0	0	0	0	0	0	0	0	0	0	0	0	0	0	0	0	0
A0A2K5TM57	TMX1	186110	195310	273900	370590	324590	250660	255260	373040	299700	564680	280460	266380	245720	479160	288990	310130	260230	182370	266370	384810	422340	226630	316350	151410	235040	294310	179080	302910	250160	319240	96193	359120	395010	231280	179420	188390	304750	346920	214580	212310	296990	383750	248240	245250	469700	422830	256290	207260
A0A2K5TM61	---	636710	659340	897600	571850	244770	225860	233580	86639	950670	1485100	725850	540280	206300	15201	764500	853830	331770	437230	952410	929510	907980	450780	991520	575160	439990	213600	255330	300520	154440	219610	44287	324340	151560	74865	449200	630700	733770	1000100	565180	469940	593550	531680	66452	262420	64715	44203	170180	465470
A0A2K5TM63	TBCK	368470	393750	358720	287220	319550	348160	338170	371290	290850	233930	339270	336140	324210	169920	357220	259200	330770	326980	387480	454170	345110	317030	347130	294810	299370	376540	358300	357690	389200	297530	513520	380050	343720	355850	368290	379350	288210	246990	423930	363080	317360	387160	326660	377670	143390	129450	322750	315560
A0A2K5TM64	GPR155	0	0	0	0	0	0	0	0	0	0	0	0	0	0	0	0	0	0	0	135070	0	0	0	0	0	0	144260	122320	0	0	0	0	0	0	0	0	0	0	0	0	0	0	0	0	0	0	0	0
A0A2K5TM69	FXR1	475750	465640	511840	392720	489210	584570	569900	580750	415900	346850	437330	405990	336120	600190	454470	460970	562540	489720	498330	449640	405330	628960	437400	631170	653630	530720	668530	446000	650270	496330	842140	477570	444870	754380	565080	510140	527420	488890	551040	591620	404830	375210	352680	370370	541210	629050	538860	580470
A0A2K5TM72	DENND4B	61206	54020	74837	67484	45150	36121	67908	76146	80269	79940	51434	75490	65810	27800	53139	34431	60070	65716	39427	40049	121840	71731	31547	32715	51775	46120	107220	31112	20658	52968	59627	69249	47758	52484	38156	51125	39499	29681	25930	44916	64975	39982	31432	47076	42738	0	39281	60555
A0A2K5TM78	PTRH2	202100	345620	214730	314600	313530	235220	239710	211860	196720	266040	251560	209490	149300	176890	302860	215400	218490	137760	229970	297870	358010	210690	345360	161860	207210	262150	185440	332510	226140	332640	126260	387670	302170	130230	144400	153320	164980	203580	177640	198400	150880	279120	185010	148970	224010	151670	199940	198180
A0A2K5TM88	ARHGAP20	21767	0	0	0	0	0	55523	0	0	0	0	0	0	0	30470	28733	0	0	32783	56015	0	0	0	0	0	0	25978	0	26479	0	0	0	28792	0	0	0	82676	0	0	0	0	0	0	0	0	0	0	37876
A0A2K5TM93	WWP1	114270	130450	109000	102050	104330	88273	86764	65612	81454	96535	54190	102090	105720	50070	75524	80977	85400	97996	52168	136020	100210	95534	98728	60311	88541	43689	105210	246050	75376	177750	84374	81470	122380	76670	92725	97475	82964	57493	85287	79089	75825	79659	127220	147910	22663	84193	49235	53065
A0A2K5TM97	CCSAP	0	0	0	28885	17544	62191	0	41992	31507	0	0	0	0	26556	0	13261	0	0	33377	24481	11196	31854	0	18269	61285	28614	0	0	33938	0	50875	0	64756	58227	0	23470	0	0	0	0	0	16312	0	0	13529	33642	0	0
A0A2K5TMA5	TRIM46	2454500	2621300	2507300	2295100	2301000	2410400	2689200	2550400	2362400	1389200	2020900	2103400	2113500	777630	2711300	2834700	3007200	2680100	2577700	2374300	2164000	2477900	2710400	2821600	2640600	2469600	2652300	2692600	2614300	2476100	2838500	2592400	2316400	2312700	2868000	2908800	1689600	1618800	2334900	2339500	1840900	2038200	2080000	2171200	651990	715850	2761100	2870000
A0A2K5TMB4	AGPAT5	443680	329660	415230	602570	605560	431620	632970	350500	451850	523240	426910	556660	344500	347550	329080	473410	416660	152230	411180	601340	596370	331930	450130	263100	319800	525330	314720	624590	353150	536190	224440	623970	442370	177730	314990	275270	310700	344980	266180	292080	469590	568730	446610	437230	367620	267840	271120	340790
A0A2K5TMD3	---	184720	257850	179160	184700	158920	164480	169950	160960	234930	141910	166910	241340	194060	288680	235410	191120	173390	204680	170910	186940	164580	220760	219760	228520	220690	196280	214590	176590	209510	182010	255210	196540	178200	168560	203300	234790	210390	209220	247170	213960	219080	169880	197000	219010	318690	238640	199940	254080
A0A2K5TME5	HK1	13696000	13207000	14744000	11222000	16947000	12649000	12785000	11972000	15105000	21658000	20070000	20111000	14157000	10509000	12323000	13423000	12549000	11260000	13097000	14268000	14893000	13178000	14964000	14090000	12196000	11371000	12719000	14272000	11305000	11229000	10529000	11619000	9055700	8694300	12377000	11836000	14919000	14843000	15273000	15867000	17797000	21052000	13414000	12662000	8043300	8248700	11328000	12454000
A0A2K5TME7	EXOC5	1135600	981550	1167800	1075600	1258100	1069300	1146500	1049100	1239500	1128300	1251500	1003700	1097800	801770	1033400	1165800	1160600	1100800	1162300	1137300	1174700	1105200	1002400	1115700	1144700	1127600	1142400	1097800	1045400	1038800	1099800	1038000	867030	951380	1178300	1126400	995870	975860	1242000	1217700	1057700	1123800	1182500	1062400	812810	860270	1071400	1153400
A0A2K5TME8	SPTLC2	133600	153420	148120	176510	131490	106040	131880	90093	129870	201670	108060	87286	65723	104120	157920	192690	138900	100370	186740	198300	209470	145470	212740	184880	139120	202400	142540	183540	101600	187730	140570	181220	126850	89763	127170	176440	159000	186570	92662	124280	119780	118860	50028	138520	80911	100490	159320	161040
A0A2K5TMF5	NMD3	0	32820	0	0	0	0	0	0	0	0	18924	9982.5	0	18068	0	0	0	0	9861	25996	0	0	0	0	0	0	12903	19999	0	18156	22919	26036	0	28379	21864	0	0	28676	14073	10700	26294	19972	0	20090	53516	34476	21744	0
A0A2K5TMG3	ZIC1	0	0	0	0	0	0	0	0	0	0	0	0	0	0	0	0	0	0	0	0	0	0	0	0	0	0	0	0	0	0	0	0	0	0	0	0	0	0	0	0	0	0	0	0	169830	131770	0	0
A0A2K5TMG9	CAPZB	0	0	107270	0	76780	61625	0	0	0	0	0	51743	0	0	75671	68781	76241	71476	0	0	64261	0	66871	0	0	0	58925	0	60952	0	0	0	0	0	0	0	0	0	57867	0	0	0	0	66278	0	0	86972	87403
A0A2K5TMH6	FAM160B1	94440	125530	127310	97071	154160	159720	159700	160770	129870	154800	149710	107810	118900	92991	132730	150450	147060	145690	130590	99727	111640	131170	111650	139730	152750	157000	144510	135750	138580	140100	146900	120260	116810	130230	110260	139220	121260	130040	130610	122400	109400	114820	133430	127220	62787	84896	147860	154910
A0A2K5TMH7	DIPK2A	0	0	0	0	0	0	26651	38213	0	24885	0	0	0	0	0	0	0	0	0	0	18361	0	0	0	0	24293	0	21515	33113	0	0	63737	94294	22186	0	0	0	0	0	0	0	0	0	0	36288	36522	0	0
A0A2K5TMI2	CAPZB	3723100	2428600	3050900	3169500	3494000	3494600	3497700	3959300	3269200	3105800	3114800	3339400	3940700	3711700	3191200	3223800	3508000	4015400	3445500	3230100	2463500	3367300	2647500	3728700	3337100	3154200	3671500	2772100	3481600	3093400	3736300	3035800	3030300	4114500	3476900	3313400	3692300	3438400	3705600	3379400	3160800	3281200	3755300	3738800	3659600	4111100	3228500	2975900
A0A2K5TMI5	COLGALT1	0	36218	42484	48838	0	16465	19381	0	51993	51037	47459	28815	0	128180	48895	37948	37641	12357	84255	62332	0	45647	0	48307	96814	67678	33689	29857	34949	54535	64513	61534	51192	65443	51433	45926	49759	36125	22163	51976	23013	24023	23163	45570	148080	149920	31695	0
A0A2K5TMJ0	---	0	0	0	0	0	0	0	0	0	0	0	0	0	0	0	0	0	0	0	0	0	0	0	0	0	0	0	0	0	0	0	0	0	0	0	0	0	0	0	0	0	0	0	0	0	0	0	0
A0A2K5TMJ7	GTPBP1	723240	907840	837770	840920	656110	761920	901760	846530	820990	462870	622640	675720	628980	591090	829800	875080	868690	813920	787230	837590	965070	843770	1010400	899310	861420	919650	878080	899380	950480	954450	880590	972340	1047000	939700	895630	935820	533120	609610	703900	679880	738120	737640	650630	641680	611380	578820	903870	897490
A0A2K5TMK2	URGCP	72651	92437	119630	93988	55578	65025	100290	89316	97500	0	0	35816	0	43255	159540	0	0	0	80576	111100	0	130960	0	150860	82371	84942	88974	100710	0	119820	117650	107600	73174	115000	67922	0	0	25299	0	0	57189	0	0	61074	0	60700	0	0
A0A2K5TML3	PAXIP1	0	0	0	0	0	0	0	0	0	0	0	0	0	34775	49578	0	0	0	0	0	0	17292	0	0	0	0	0	19007	36550	0	26735	27314	36468	45117	0	0	0	0	0	0	0	0	0	25710	28624	33916	0	0
A0A2K5TML8	YARS	1147000	914550	1124500	992430	1025800	936950	864830	1000800	1237400	1761600	1188700	1198900	1388900	1230500	1150000	1136700	1144600	1321600	1267800	1069100	815110	1027700	1043300	1188900	1205400	885320	1032700	878890	868180	866950	1084300	785640	809370	1169500	1215500	1153400	1487000	1403200	1036800	960370	1175800	1201900	1219000	1226100	1074100	1183900	1180800	1235500
A0A2K5TMM9	FRMD4A	0	0	0	0	0	0	0	0	0	0	0	0	0	0	0	0	0	0	0	0	0	0	0	0	0	0	0	0	0	0	0	0	0	0	0	0	0	0	0	0	0	0	0	0	0	0	0	0
A0A2K5TMN3	FRMD4A	1040800	1194000	1275700	1064900	1153400	1123300	1182100	1343000	1144300	943710	823270	714070	892640	333510	1150800	1156200	1287100	1345500	1046800	951130	1303900	1282500	1228800	1344300	1171400	1076200	1175100	1128100	1143900	1046900	1133500	1074200	1115500	1244600	1156800	1075200	860700	771430	861420	857900	767180	792020	830500	765130	333660	351040	1166100	1104700
A0A2K5TMP0	DHRS11	127750	128540	174570	139380	200240	201300	149070	174790	181440	203660	147570	204410	259660	115240	207420	195140	202460	214530	149250	77785	90844	133000	126400	150160	129610	110720	140290	112710	127030	95511	78656	92984	39290	87333	163490	172020	198760	183170	150970	148430	118050	143450	166170	134040	175380	141440	170820	169260
A0A2K5TMQ4	CIRBP	1359500	788600	1413100	1217600	1745400	2205600	2045500	2285800	1568200	948780	1346000	1025000	1148100	2806900	1323600	1590200	1849300	1682800	1399900	1248800	1241900	1940000	1386200	2120300	2255800	1994700	2262100	1736400	2446000	2387500	2993700	2301200	1913900	3092000	2101500	1948300	1533700	1409800	1527700	1672100	876320	1086300	1109000	1163700	2259700	2475600	1811000	1864800
A0A2K5TMQ7	GK	449150	940490	399250	682100	600360	501200	526680	602440	483210	1042300	357740	451680	217020	528440	332840	478040	310680	132890	467520	769400	1360800	364170	603080	191700	231720	532240	281810	451530	406410	580080	135210	596760	561050	297970	302820	292730	397490	541440	117100	173160	440400	432210	331370	252060	555980	484170	381390	193240
A0A2K5TMR0	LYPLA2	574990	759540	712470	567500	624660	538420	563390	479990	489570	541880	581410	551620	790660	508980	889640	643110	656570	953610	551070	472920	599530	671270	497420	630600	439750	517950	573110	585980	585360	540430	631250	478250	460100	479700	552760	621370	541940	519830	728130	745680	542070	470410	720920	690840	529460	500300	674970	677360
A0A2K5TMT1	C1QBP	2296900	1012700	1338900	1548600	1148500	1423600	1276200	1118800	1309400	683700	1398000	1580600	1823200	2079800	1131400	1212500	1443700	1453000	1707700	1392800	746550	1348700	1053900	1542700	1658100	1587900	1791400	1196700	1451100	1431100	1989800	1185700	1227600	1767100	1488000	1750200	1862200	1774000	1971000	1846700	1502000	1126500	1659900	1907900	1752500	1922600	1239800	1225700
A0A2K5TMV1	---	6246600	7206600	7393500	5802800	6295000	6504500	6260400	6148500	6561000	6115600	5927800	5287200	7134500	5427500	7315100	7561900	7971300	8399200	6350700	5557100	5665400	7451000	6964300	8022200	7172700	6179700	6975900	5928500	6757500	5684800	7658400	5975000	5495200	7231400	6875000	7091200	7095200	6661800	6635500	6279300	6018000	5454400	6549700	6579900	5611500	5793600	8024400	8260000
A0A2K5TMV2	---	0	0	0	0	0	0	0	0	0	0	0	0	0	0	0	0	0	0	0	0	0	0	0	0	0	0	0	0	0	0	0	0	0	0	0	0	0	0	0	0	0	0	0	0	0	0	0	0
A0A2K5TMW1	KPNA5	0	0	0	0	0	0	0	0	0	0	0	0	0	0	0	0	0	0	0	0	0	0	0	0	0	0	0	0	0	0	0	0	0	0	0	0	0	0	0	0	0	0	0	0	0	0	0	33388
A0A2K5TMW5	---	10922000	12621000	9370200	10137000	9591100	9033800	9515600	7367800	10537000	12074000	12213000	13332000	11767000	7409400	8741500	9061900	8891100	8832600	8512100	8496200	7721400	8151900	8050400	8116600	7366400	8123500	8170500	8937100	7477100	7340900	6953100	7656500	7979600	6220000	9395300	8947700	10061000	10749000	9981600	9993600	12326000	10970000	10142000	10715000	6558400	5882700	8068600	8061800
A0A2K5TMW6	C8orf34	0	0	0	0	0	0	0	0	0	0	0	0	35624	0	0	0	0	0	39034	0	0	0	0	0	0	0	0	0	0	0	0	0	0	0	0	0	0	0	0	0	0	0	0	0	0	0	0	0
A0A2K5TMY2	ARHGAP33	560250	790140	552730	781420	648400	682590	793370	742250	614740	215560	533180	441310	366580	293750	680570	593930	553420	558020	569110	613400	819770	531630	802850	617400	676370	784930	709170	787790	783310	662730	763450	954430	1180900	641300	776170	739540	479190	334410	524500	594840	392770	344730	499440	560690	338390	320030	796660	655070
A0A2K5TMY6	ARHGAP33	68757	0	0	65503	56219	60842	0	77989	87389	32130	0	35303	0	0	0	0	0	0	16067	71979	0	0	0	0	97720	0	74694	75468	69594	64370	76700	107750	98953	0	0	72448	0	40553	0	57078	38206	0	59906	60308	31538	0	0	0
A0A2K5TN03	STAU1	534220	412070	444470	520590	432540	474010	475830	505530	457880	259250	325870	333380	315600	462540	524470	515490	565800	598080	626020	508650	406640	579980	455860	668380	653450	640000	653520	578270	581780	547000	784730	555270	620660	765670	727210	713180	672430	595410	518290	520210	363410	347050	373270	453920	506990	502390	659230	671330
A0A2K5TN05	---	2752700	3034500	2876900	3150600	2815700	3211300	3031800	3300700	2776100	2489300	2483500	2642700	2596900	2520600	3217100	3078100	3337300	3271900	3279300	3161600	2618400	3520700	3118900	3522100	3430000	3301700	3293900	3324100	3425400	3379400	3650900	3532300	3366500	2924100	3207200	3424200	3330300	3302500	3311800	3367600	2965000	2865900	2830900	2612900	2985800	3007500	3583100	3504100
A0A2K5TN07	---	101330	262140	425940	535430	448700	357250	481550	374810	377180	195140	273440	257240	173520	149330	429250	392030	335910	347430	268490	472530	623440	296860	541240	310980	325750	541800	353210	526900	485750	587190	343180	503840	960140	287150	343090	271170	185820	210210	141360	229710	352070	323510	79385	183740	156420	127760	340820	268660
A0A2K5TN10	---	0	49936	0	10479	0	0	55474	39219	0	0	0	8672.1	72115	18608	12364	0	0	32812	70069	28634	15225	24266	18978	16700	14130	15870	13218	19826	22913	31866	19734	21529	32368	30847	0	18828	0	0	0	10882	8256.7	0	0	0	18558	29878	0	18811
A0A2K5TN34	MCCC1	1032800	531730	757220	706560	661080	575910	568750	527290	859770	822210	935440	1599400	1249100	1132200	557630	672830	628960	599020	810130	852330	415590	622280	601920	815220	659160	591410	730830	699650	525980	504510	595420	465490	518070	672200	816570	933330	1372100	1293300	1107800	1050800	1369700	1178700	1041900	1079500	938750	940390	537940	573240
A0A2K5TN38	---	0	0	0	0	0	0	0	0	0	0	0	0	0	0	0	0	0	0	0	0	0	0	0	0	0	0	0	0	0	0	0	0	0	0	0	0	0	0	0	0	0	0	0	0	0	0	0	0
A0A2K5TN49	ANKRD17	235680	246400	234130	206420	162190	248190	222630	230480	195140	89279	203020	195260	200470	332030	300340	345500	272540	333590	296420	231430	213540	327960	349220	425690	330750	299730	385400	221760	320690	293370	425990	247800	305410	441550	330470	376390	306970	273980	313000	292770	218010	200050	236030	215040	393610	455830	417580	410120
A0A2K5TN51	KRT28	0	0	0	0	0	0	0	0	0	0	0	0	0	0	0	0	0	0	0	0	0	0	0	0	0	0	0	0	0	0	0	0	0	0	0	0	0	0	0	0	0	0	0	0	0	0	0	0
A0A2K5TN58	EIF4G2	1465700	1495100	1406000	1526900	1602500	1739400	1906800	1916500	1579100	1453700	1270500	1213800	1242100	1463200	1680700	1702600	1663700	1545500	1758000	1670000	2317200	1790800	1814200	1686100	1970900	1965700	1878700	1820600	2090700	1840300	1997100	1925500	2175800	1972700	1838000	1650100	1651100	1537200	1456000	1368200	1412900	1459600	1438100	1381600	1541600	1502800	2028600	1872100
A0A2K5TN62	KRR1	0	0	0	0	0	0	0	0	0	0	0	0	0	0	0	0	0	0	0	0	0	0	0	0	0	0	0	0	0	0	0	48405	0	0	0	0	0	0	0	0	0	0	0	0	0	0	0	0
A0A2K5TN74	SLC16A2	122540	79556	190760	192610	208670	130590	142020	77271	90901	0	0	240690	86440	0	190010	0	189780	116450	0	304490	372520	191720	285960	34633	0	181520	119360	152940	0	112540	98503	168630	85973	0	70860	0	0	0	116210	0	0	339390	49534	0	0	0	183930	0
A0A2K5TN80	PARVA	157180	152520	172880	153400	143890	78957	122630	120260	216180	219480	185170	240990	131220	440300	130720	164410	176120	103620	144410	195020	156570	141550	215260	166560	99390	166700	158000	123740	158870	114220	161430	132250	96593	179290	182640	0	249850	290730	178600	200040	255090	0	147420	186420	472620	384880	177330	147270
A0A2K5TN82	APOB	99095	18667	22269	37448	117370	91269	120810	107090	82287	226070	54471	309770	315410	161700	113020	44079	67905	114910	81877	136620	60249	96588	33225	32206	90670	168090	124390	51592	128120	66111	25346	107360	59934	22053	39832	45552	170700	61803	276660	55190	75126	630410	68252	225270	309580	70092	20964	115330
A0A2K5TN87	SLC2A6	118680	31789	27421	116950	0	36537	28424	32635	45701	164490	89050	97041	66230	16705	0	0	0	0	0	0	0	0	0	0	0	0	0	20484	33486	28552	0	29523	0	0	21805	0	41993	50694	0	24872	23566	36128	48471	0	0	0	0	0
A0A2K5TN91	MRC1	25669	54540	26214	23426	0	35834	16203	0	11691	14980	0	27638	14898	425780	21257	11558	25014	0	0	0	16982	26843	47501	35651	15769	27457	11948	20960	0	0	0	0	24843	0	18355	0	24340	16515	0	23773	29510	23007	0	14338	1083800	905880	14629	0
A0A2K5TN99	USP31	76527	76370	86021	74045	82242	78714	68035	56180	137240	89005	92246	54520	84194	47850	71873	97016	111830	95833	73904	68348	81861	74197	80996	63063	73774	70620	64960	89275	53536	61391	53396	59862	51363	45066	74834	82812	54970	43353	57576	55373	63689	60039	79990	70273	64590	35802	66732	70211
A0A2K5TNA1	EFNB2	284340	349690	468890	507040	473900	261390	413460	188880	391790	116880	438290	385440	182250	74617	527910	452250	370190	341140	295490	355440	383350	243290	562380	389210	237120	430570	387880	624180	161920	374330	305430	394980	152630	144490	385420	391910	104320	94222	277250	429070	306350	372180	239190	190580	107030	85446	442920	370690
A0A2K5TNA9	KIF1B	126330	45354	98742	134180	53093	118190	180240	95447	59575	60131	107390	128480	109230	199150	105670	66469	68829	111900	76107	148450	84581	137810	87234	100360	90730	124410	141980	133940	100290	143920	141340	227160	172870	138280	113530	151890	114500	143260	108840	76573	121110	148940	98288	130270	209680	197550	76917	115910
A0A2K5TNB7	LDAH	152460	194550	168530	171170	110350	122450	127550	132640	156180	164750	179790	161840	158490	192740	187430	209740	199750	183050	164240	168630	173050	170620	209030	202800	151910	183670	161500	173530	147290	175240	155840	149230	158090	193010	184370	210980	188010	194590	182170	192820	192340	186100	202170	197820	270540	262990	189120	218530
A0A2K5TND9	SLC7A4	0	0	0	0	0	0	0	0	0	0	0	0	0	0	0	0	0	0	0	0	0	0	0	0	0	0	0	0	0	0	0	0	0	0	0	0	0	0	0	0	0	0	0	0	0	0	0	0
A0A2K5TNF4	DNAJC19	54156	59981	80984	43334	79680	61143	57944	66314	67328	88505	111010	136750	80175	58220	74659	68836	72908	68574	80464	131940	137870	85402	105250	85739	81866	74899	79789	67392	50132	68734	43377	70303	36689	59187	63474	33579	95412	72476	86993	98920	85580	159060	86861	76127	51327	52868	82137	77713
A0A2K5TNF7	MIF4GD	0	0	0	0	0	0	0	0	0	0	0	0	0	0	0	0	0	0	0	0	0	0	0	0	0	0	0	0	0	0	0	0	0	0	0	0	0	0	0	0	0	0	0	0	0	0	0	0
A0A2K5TNH7	---	1434300	1353200	1525100	1370700	1394800	1729900	1413100	1479200	1464000	1058200	1623300	1571100	1900000	2167200	1562800	1641000	1767100	1398000	1439700	995460	1031100	1688800	1607600	1594200	1550300	1288700	1938800	1211700	1841400	1471400	1855500	1424400	1086800	1574700	1710600	1689000	1636900	1596900	1792400	1801800	1731500	1453700	1590200	1816600	2117500	2170100	1526700	1888000
A0A2K5TNI2	EEA1	1624500	1434900	1693500	1358700	1219400	1380300	1282200	1243200	1342500	1087400	1434000	1181300	1213000	1468300	1738400	1697200	1944400	1896500	1545500	1320600	936320	1648900	1336600	1988800	1549500	1386300	1521400	1196400	1436200	1197100	1864400	1187700	1167600	1556100	1701500	1755400	2089700	1997900	1826900	1806200	1370500	1124500	1153000	1242100	1782600	1872500	1670900	1799500
A0A2K5TNI9	MED15	34824	43006	37706	40112	68205	27803	42936	69490	0	0	25567	22159	55411	95565	42183	0	0	43838	34865	35763	85807	55795	24449	29867	54491	45222	32600	37322	59753	35155	71159	44613	53761	77877	38100	24565	48326	13426	20965	31695	18614	36350	22681	0	96449	105270	48213	24458
A0A2K5TNJ4	SEMA7A	2026800	2326600	673680	1538600	1204800	5607700	3253800	12625000	678650	1416200	201440	827230	1399100	1531800	472510	725980	669770	446290	1869800	2452700	4909000	3663800	956940	804910	1647700	1996600	1484500	1219900	7818800	5503200	2055000	3787500	15690000	13332000	761740	696220	1070100	1147700	234300	225770	848410	704180	1455100	1440800	1604500	1542800	533410	467370
A0A2K5TNJ9	PTCD3	400140	355450	325960	278390	317340	309780	321360	307000	348630	310960	353190	346480	254610	371270	294550	305170	293780	251870	288990	350270	330400	291470	296440	257810	292510	219860	274020	275360	268960	254980	289060	236750	229290	274240	267940	267820	290090	274660	279880	282410	316710	308020	234220	257670	356910	349270	284730	257360
A0A2K5TNK0	SPEG	284920	267520	236240	405980	261350	232900	265230	186800	215090	311450	243020	323490	198870	325470	241940	282500	0	0	254410	274140	147420	156870	322000	0	239700	320940	225430	264300	316330	227250	243940	248930	424830	223170	182920	282600	316700	236210	246180	121930	271320	232380	337880	238950	360590	343070	228860	275520
A0A2K5TNL4	---	6289100	3801400	3884500	2849100	2994500	2569000	2178800	2539800	3511200	3391500	2975400	3649600	4899000	3131100	3292500	2636600	3413500	3430800	3343600	3491900	2621000	3640800	2837500	3295300	2156100	1947500	2568000	1912800	1695900	1545500	2070500	1506200	1543800	2089500	2675300	3113200	2922300	2810000	2640100	2638700	2418400	2176900	3100500	3533200	2805600	2989900	2394800	2769100
A0A2K5TNL6	CUEDC2	28071	0	0	0	0	0	0	0	0	58060	46194	0	0	32255	0	0	0	0	28955	23869	10287	21743	0	27601	0	15947	46245	0	0	0	0	22776	0	0	0	29785	33193	0	46924	0	0	0	0	0	37333	0	0	0
A0A2K5TNM2	---	0	48186	0	0	0	0	0	0	0	243440	18706	12509	12218	314680	0	0	0	0	0	0	31306	0	0	0	0	0	0	0	0	10638	0	0	0	0	0	0	9632.6	9961.9	0	0	0	0	0	0	132550	195120	0	0
A0A2K5TNN2	INSM1	0	0	0	0	0	0	0	0	0	0	0	0	0	102740	0	0	0	0	0	0	0	0	0	73568	0	0	0	0	0	0	0	0	0	0	0	0	0	0	0	0	0	0	0	0	226860	176510	0	0
A0A2K5TNN8	PRKAA1	383820	444680	319040	445200	356590	354180	404440	329610	366250	336140	312720	383930	338360	323700	373590	357430	375600	313610	402240	429510	466250	358940	395580	340890	349770	418620	332720	454850	365560	440030	361710	422720	405570	320580	376240	437010	306980	363160	284450	327040	417090	391750	396600	395520	379110	353070	413000	366760
A0A2K5TNP4	USP40	0	0	0	0	0	0	0	0	0	0	0	0	0	14586	0	0	0	0	0	0	0	0	0	0	0	0	0	0	0	0	0	0	0	0	0	0	0	0	0	0	0	0	0	0	0	0	0	0
A0A2K5TNP5	GABBR1	1125100	1452800	1393200	1524500	1485400	1112100	1205100	1150400	1418800	2111200	1027600	1307100	892100	506450	1501900	1659900	1380600	1259300	1113400	1541300	1790900	1147300	1784900	1344300	1052700	1410700	878940	1661000	786500	1543300	960170	1218200	1292300	759590	1217700	1186800	1504000	1449100	894460	954370	977610	1356400	941470	808080	519270	444670	1375100	1121700
A0A2K5TNQ1	TTC33	30333	39863	0	50327	0	39624	56604	44057	0	0	42583	40229	57624	0	0	0	0	0	0	44818	0	0	0	0	44619	47449	0	48805	46301	36263	97075	45897	0	70012	60779	51298	0	0	69509	0	33427	36685	0	0	48884	38605	0	0
A0A2K5TNQ5	CCDC124	285030	307600	440420	260830	376940	327440	336940	327330	298290	133330	297100	299070	412150	264680	443210	451940	475380	371650	315880	286320	337860	408140	381820	442750	422790	322000	445650	347860	387590	361830	443940	306590	253140	425650	365910	359740	280390	251570	388200	377730	304430	282340	307710	265610	241550	273840	419030	488200
A0A2K5TNR1	---	0	0	0	0	0	0	0	0	0	0	0	0	0	0	0	0	0	0	0	0	0	0	0	0	0	0	0	0	0	0	0	0	0	0	0	0	0	0	0	0	0	0	0	0	0	0	0	0
A0A2K5TNR2	GABBR1	0	0	0	0	0	0	0	0	0	0	0	0	0	0	0	0	0	0	0	0	0	0	0	0	0	0	0	0	0	0	0	0	0	0	0	0	0	0	0	0	0	0	0	0	0	0	0	0
A0A2K5TNS1	INA	6808400	6418900	6812400	5126000	7702300	11593000	12640000	13354000	5765300	12329000	8198000	11990000	24388000	9456000	6776600	6368200	7599800	12031000	6932100	4982100	8817700	10483000	6498200	8497700	8785600	7102800	11033000	8460300	18100000	13573000	20511000	14738000	10637000	18008000	6823700	5752900	14215000	11978000	10676000	9000600	15789000	13650000	16306000	17045000	8444400	8988800	9017100	8883000
A0A2K5TNS7	SYNE1	2502600	2413500	2690600	2416500	2226700	2384400	2652200	3090300	2636500	2353200	1802100	1821500	1970100	4156300	2774500	2580100	2748900	2853400	2708600	2775600	2599800	2812700	2958000	3095100	2893400	2772500	2697000	2625900	3030800	2846000	2900700	2854500	3600800	3550700	2899100	3079100	2973400	3315500	2335200	2229000	1901900	1579200	2025900	2220800	4129700	4361200	3171200	3084800
A0A2K5TNT5	---	0	0	0	7089	0	6076.8	0	0	0	0	0	7670.4	5725.5	323240	0	0	0	16246	10124	0	0	0	0	0	9394.6	0	0	0	0	0	0	0	0	0	0	9321.3	8938.7	7459.5	0	5902.4	19328	7009.9	5479.8	0	498370	452190	0	0
A0A2K5TNT8	FBXL15	52828	58173	83996	58761	76763	46418	65672	60362	67886	78512	82530	50971	67052	47971	73129	43460	84584	95209	59315	64197	50645	44582	82183	92328	51104	56920	74747	75550	45093	55170	75296	69921	40432	48425	72907	86895	103460	94419	88708	92178	68192	57723	90717	59884	43447	58501	72043	67128
A0A2K5TNT9	UFD1	670360	672490	754630	622350	695170	643820	616740	753070	692290	685380	640310	660820	735320	580550	751120	744220	693350	747410	639360	747150	600930	681070	723270	745180	684990	625540	683990	593960	718670	622200	647810	626990	632550	724190	735820	675200	704080	673320	712570	705620	743520	630760	683620	612280	583700	583060	776940	812080
A0A2K5TNU4	HAUS8	0	0	0	0	0	0	0	0	0	0	0	0	0	0	0	0	0	0	0	0	0	0	0	0	0	0	0	0	0	0	0	0	0	0	0	0	0	0	0	0	0	0	0	0	0	0	0	0
A0A2K5TNU5	---	451990	368750	309120	439870	328410	376590	422760	228620	363860	136080	327520	357390	310960	402640	274930	344860	287490	261750	336460	321960	232500	222450	314390	266660	321090	441520	420810	425330	427470	474090	352540	415210	435510	293580	343890	502070	363700	365850	367890	407980	367230	276710	343170	218410	417650	341570	258630	289950
A0A2K5TNU8	CXXC1	16703	15363	0	0	33829	40678	39829	34642	0	0	0	0	0	99814	36396	0	0	0	24282	20837	0	49744	0	46274	38865	24850	36171	0	54680	32567	77533	38849	55377	110080	35842	40581	0	41957	32139	43948	0	0	0	44686	114540	80788	0	0
A0A2K5TNW0	---	516600	689520	789340	568640	682800	707100	821600	1046800	527750	209270	645460	455060	453400	627200	913340	895400	863840	889040	615530	666530	686710	1066900	801140	944310	714770	611400	818040	639150	1088100	655190	374830	938510	802490	544390	704670	617250	327140	337510	714550	598770	596400	506820	536290	685000	852950	865470	1169700	1174800
A0A2K5TNW5	IL6ST	0	0	16128	19685	0	14013	15547	0	11659	0	0	21404	17280	18700	0	0	10673	0	13059	19350	0	0	0	11056	0	20845	0	0	0	18811	0	0	0	0	0	0	0	15554	0	0	23063	32673	0	0	0	21093	0	0
A0A2K5TNX2	---	12088000	15246000	13722000	12318000	12155000	15979000	15339000	18112000	10567000	4819100	8529500	7787500	10610000	22638000	14041000	13170000	14288000	17112000	12209000	10564000	11945000	17217000	12298000	17365000	16632000	14883000	17722000	13595000	20109000	16888000	21976000	16423000	18641000	24284000	15399000	14011000	8658700	8070100	12035000	12307000	9039800	7560200	12700000	12508000	21866000	24547000	17218000	16857000
A0A2K5TNX4	PLCB4	431890	524020	451900	382330	403660	340240	224910	121100	306070	1673000	93802	54733	275530	1121400	202670	180000	239490	188280	324930	282150	225720	474620	281390	347160	291570	257720	383970	385040	177660	197740	140300	113430	39117	220640	261130	274460	1519200	1544300	117790	63839	104470	53341	154540	103660	1344800	1352000	158570	115990
A0A2K5TNZ3	KIF1A	2530000	2317000	2239400	2325600	2189500	2583800	2632100	2676200	2283800	2269900	2072800	2055000	2275500	1662600	2179100	2121700	2354200	2552700	2719900	2343400	2188000	2840800	2070100	2608900	2724200	2476600	2609600	2411500	2688100	2504000	3029300	2302600	2424100	2767100	2662500	2674000	2983400	2709000	2454500	2360700	2259600	2199200	2329500	2301300	1600000	1719700	2619200	2510400
A0A2K5TP07	MAB21L1	0	0	0	0	0	0	0	0	0	0	0	0	0	306150	0	0	0	0	0	0	0	0	0	0	0	0	0	0	0	0	0	0	0	0	0	0	0	0	0	0	0	0	0	0	324420	338100	0	0
A0A2K5TP09	---	0	0	0	0	0	0	0	0	0	0	0	0	0	0	0	0	0	0	0	0	0	0	0	0	0	0	0	0	0	0	0	0	0	0	0	0	0	0	0	0	0	0	0	0	0	0	0	0
A0A2K5TP45	---	0	0	0	0	0	0	0	0	0	0	0	0	0	0	0	0	0	0	0	0	0	0	0	0	0	0	0	0	0	0	0	0	0	0	0	0	0	0	0	0	0	0	0	0	0	0	0	0
A0A2K5TP49	---	14751	0	0	0	0	0	18402	0	22432	0	0	0	0	0	0	0	0	35088	0	23789	0	0	0	0	0	0	23099	26732	0	0	0	0	26351	42817	32017	21688	0	0	0	0	0	0	0	0	0	0	32516	0
A0A2K5TP51	---	78258	91938	85832	76858	56170	84737	70703	78341	72908	105080	68012	80751	108540	143730	118840	102440	143270	141030	119090	71532	103980	171770	156100	188340	115070	105200	116140	110590	126910	141140	187490	108550	90374	207290	131230	194240	218800	245030	181560	212190	177250	113810	114710	139280	263820	376120	211950	174350
A0A2K5TP54	---	311870	274890	322060	316860	309680	240230	258700	231690	304060	342410	323380	320010	276600	255510	327640	313430	321180	232680	247050	326550	255390	241170	299100	343510	219940	291170	253520	331770	205730	279620	198350	281480	300730	135330	289600	312630	395580	374440	293710	290590	238050	326280	371110	359650	249090	232180	319010	286880
A0A2K5TP56	GSPT2	105250	108050	110780	128500	77981	65257	101710	98232	133960	65783	133210	135080	145680	69008	123790	98002	114250	161750	93048	110260	75974	106270	69385	105500	119250	67071	131450	154230	103230	94241	145500	118930	122630	84087	169910	176030	132850	150100	144170	190320	158340	122480	174230	132230	133470	124520	110340	118200
A0A2K5TP63	---	76108	294570	105540	67941	57880	67885	66851	50925	89777	83746	65719	45449	57862	137060	102340	112230	228240	85766	0	0	0	0	0	163230	143090	132670	0	0	142670	106690	0	0	0	211800	0	193350	221370	0	0	220090	203930	0	0	144650	0	0	171440	169820
A0A2K5TP86	SOWAHC	180400	217740	211900	186700	167560	169020	256210	98427	131960	49474	114060	150780	127220	54872	219700	162350	246460	214050	146470	146590	121750	187890	201920	244670	194770	169980	214610	189970	194690	172790	243980	255210	218800	195740	203920	204790	96641	102080	150370	146060	81410	86996	145720	152110	56552	61227	197840	236950
A0A2K5TP91	RRS1	0	0	0	0	0	0	0	0	0	0	0	0	0	0	0	0	0	0	0	0	0	0	0	0	0	0	0	0	0	0	0	0	0	0	0	0	17611	0	0	0	0	0	0	0	0	0	0	0
A0A2K5TPA8	---	1785500	2044000	2579500	500860	2186400	3342500	3059400	3696200	1604200	1219600	2428900	1806200	2770800	7992500	3146700	2417300	3230500	2836900	1692400	1728400	1246900	2447900	1727600	2993100	1829600	1553700	5005800	3178000	4274000	3911500	2739000	4205000	1348100	3376000	2019700	1722400	390980	356660	3825500	3796800	2109700	1690900	2954800	2991300	7232800	9598700	3792200	3288600
A0A2K5TPB3	TDRD15	0	436680	470390	522840	0	0	332570	0	433380	734650	428880	0	310070	425820	420720	0	0	0	332580	765070	0	0	422210	0	226220	531620	199130	1109000	307840	465710	0	247530	899200	0	420070	258580	319790	422090	205230	301280	0	197470	487900	315000	438200	430780	133960	294000
A0A2K5TPB5	SLITRK5	48427	40091	52058	56237	51244	53536	49777	66743	21166	29435	40272	59875	30123	0	57770	52775	41164	34574	42329	52139	67943	32385	0	0	38958	56906	46816	62496	33544	70732	32814	82712	76557	38646	32815	39918	0	44577	60403	38495	60974	69677	28475	28466	39940	0	40342	38937
A0A2K5TPB8	MACF1	15444000	14315000	15707000	15690000	15754000	18413000	18162000	20966000	15311000	10515000	13345000	12003000	15153000	11458000	16129000	16361000	17699000	18212000	14860000	14173000	13241000	16067000	14652000	17689000	17089000	16125000	16951000	15671000	18819000	17415000	21631000	17636000	19709000	23723000	17080000	18226000	14655000	13561000	15869000	15286000	12235000	12292000	14643000	14369000	10811000	11691000	17315000	16572000
A0A2K5TPB9	LIG4	0	0	0	0	0	0	0	0	0	0	0	0	0	0	0	0	0	0	0	144500	0	0	0	0	0	0	0	0	0	0	0	0	0	0	0	0	0	0	0	0	0	0	0	0	0	0	0	0
A0A2K5TPC5	MACF1	0	0	0	0	0	0	0	0	0	0	0	0	0	0	0	0	0	0	0	0	0	0	0	0	0	0	0	0	0	0	0	0	0	0	0	0	0	0	0	0	0	0	0	0	0	0	0	0
A0A2K5TPC8	SKA1	0	0	0	0	0	0	0	0	0	0	0	0	0	0	0	0	0	0	0	0	0	0	0	0	0	0	0	0	0	0	0	0	0	0	0	0	0	0	0	0	0	0	0	0	0	0	0	0
A0A2K5TPE0	BRD9	40236	65628	18639	55128	20999	84722	54414	46007	29458	0	18381	0	72379	145010	0	0	0	98943	62418	73281	21890	0	0	18621	36963	120140	69504	83809	113850	53946	52495	93420	112880	107010	58323	67959	0	66369	24629	23290	0	0	0	0	199110	177220	40151	55164
A0A2K5TPE1	MACF1	0	0	0	0	0	0	0	0	0	0	0	0	0	0	0	0	0	0	0	0	0	0	0	0	0	0	0	0	0	0	0	0	0	0	0	0	0	0	0	0	0	0	0	0	0	0	0	0
A0A2K5TPE2	PYGB	8350700	9578000	8405500	8446600	8622500	7414200	7230000	7317000	8861900	14703000	10967000	12201000	11052000	8874000	8734200	8526900	8489200	8236000	8921200	8803900	10317000	8280600	8458600	7671400	7622000	7676300	7392500	8309700	6891500	7789900	6559500	7323500	6495500	6434300	7967200	7791800	12877000	12182000	10565000	11012000	11717000	13582000	10376000	10235000	7686000	8321900	8854600	8141400
A0A2K5TPF6	SYNPO	0	0	0	108380	109940	98556	85495	0	0	0	0	0	0	0	0	92590	0	0	106440	27326	0	0	0	0	108850	107180	84218	0	75724	0	0	77141	0	0	0	0	0	0	0	0	0	0	0	0	0	0	0	0
A0A2K5TPF7	---	623940	391930	374050	398830	359070	398310	334280	355430	461270	531600	592390	802250	547200	1130000	363430	362130	374760	350850	425510	357490	133930	267790	291950	299570	298110	360940	261230	223190	275930	282710	284190	226940	269160	327680	480670	449040	432910	540460	341110	335070	707820	540990	464190	490970	1217900	1216200	235150	270240
A0A2K5TPG8	DDAH1	4722500	3151400	4453900	3361500	3140600	2761600	2643900	2862500	4023100	4782600	5337100	4285800	7828400	9010800	3543800	3193900	4020200	4520900	3765600	3415000	2195500	3496000	3043300	4204900	3204500	2798700	3353400	2496400	2653200	2244700	3074400	2016200	2248900	3765500	4301300	4592800	9083600	8609000	6093800	6126000	4358100	4182400	6317000	6909500	8131600	8876600	3197600	3495200
A0A2K5TPG9	BCAS1	0	0	0	0	0	0	0	0	0	0	0	0	0	0	0	0	0	0	0	0	0	0	0	0	0	0	0	0	0	0	0	0	0	0	0	0	0	0	0	0	0	0	0	0	0	0	0	0
A0A2K5TPH5	DBI	3679500	3083800	3495600	2722000	3526800	3582500	3070300	3467500	3264000	4952900	5236200	5691600	3838700	11196000	3086200	2659100	4038800	5642800	3253800	2493700	2012600	3276900	2756800	3668200	3264700	2564400	3347800	2103900	3100800	2860400	4151200	2757700	1864200	5004800	3590800	3744500	8780000	8077700	6413800	5965900	6347300	5549900	2828900	2878400	9517200	11513000	2939400	3131700
A0A2K5TPI4	SYNPO	1854000	1410400	690880	1380300	738140	1012400	1024100	319960	577020	22629	409010	438050	765200	23416	997210	891990	956530	995290	1167300	1164200	1001600	1032500	803580	499680	1021800	1109600	862920	751760	645650	685980	796280	552170	187400	206220	391460	545180	30990	51031	98628	172720	281560	282350	630510	717710	13465	11360	813750	615190
A0A2K5TPJ1	ASNA1	1932500	1383700	1792300	1461300	1696800	1886700	1714700	1829200	1769800	1528500	1768800	1515400	2058500	1896400	1694000	1657000	1956800	1917300	1912700	1495200	1460600	1899100	1457200	1915300	1938800	1625300	2055400	1668500	1880600	1564600	2075700	1482800	1423100	1951600	1934200	1747500	1942500	1817800	2096500	2019900	1629400	1501700	2029000	2008200	1871500	2052000	1685200	1992200
A0A2K5TPJ6	IFT43	0	0	0	0	0	0	0	0	0	0	0	0	0	0	19615	0	0	0	0	0	0	0	0	0	0	0	0	0	0	0	0	0	0	0	0	0	0	0	0	0	0	0	0	0	0	0	0	0
A0A2K5TPJ8	DNAL1	78794	44870	38260	52353	49840	60892	49758	72397	83930	49285	64386	29058	93683	63359	67405	43975	85731	126110	85674	57920	29368	44139	40259	92640	56220	52982	84666	57547	66884	57390	70485	52455	30240	76266	76576	85701	99958	89445	99563	95259	61987	84849	73577	77691	69647	69484	90674	77448
A0A2K5TPK4	HNRNPU	9065200	14336000	11556000	10496000	11822000	13863000	14745000	15370000	11220000	6403200	8245700	8112800	7746500	15807000	12361000	10933000	11277000	12358000	11314000	11593000	15178000	14169000	15015000	11996000	14919000	14182000	14198000	13154000	17088000	15449000	17831000	16501000	17372000	18614000	13087000	11559000	6848900	7089100	10048000	10228000	8958500	9112800	9893800	10594000	15691000	14313000	12210000	12310000
A0A2K5TPK9	---	253190	320250	263460	372600	208370	161380	182520	142080	250520	84059	226030	227530	232070	78926	207370	253990	227210	274680	222170	285890	254240	203320	218380	176600	174360	216600	207080	246610	157840	195800	172080	202200	214500	119010	226090	273080	134700	174840	189350	221760	201090	216250	203070	257200	80492	52994	195200	202500
A0A2K5TPL2	HERC1	2090100	2396200	1879800	2195700	2033000	1979700	2266600	2182200	2040300	2274700	1773600	1992600	1602900	1212600	1933800	2078300	1834900	1628300	2152400	2248000	2427000	2009800	2384400	1871400	1949300	2086300	2093200	2434100	1911600	1968900	1891700	2251600	2403500	1957200	2012600	1889100	1748200	1690800	1679100	1655000	1863100	2011600	1813800	1796500	1061300	1467100	2186000	1983600
A0A2K5TPM8	ADCY6	24539	0	0	36582	0	0	0	0	0	0	0	38856	0	0	0	0	0	0	16169	11551	0	0	0	0	0	14889	0	0	0	16509	0	12597	37634	0	0	0	0	0	0	0	0	0	14138	13822	0	0	0	0
A0A2K5TPP8	RPTOR	347800	362100	322770	351620	224030	308350	306740	300660	307980	322160	328560	306080	264590	291080	275750	271780	268870	339150	289600	274760	247920	253760	277610	312230	251560	288660	266560	312050	252650	282860	340210	327080	347420	339950	283080	304850	262330	244050	343730	289690	300090	282830	273370	300840	330740	332500	262110	258610
A0A2K5TPP9	ZNF644	0	0	0	0	0	0	0	0	0	0	0	0	0	21919	0	0	0	0	0	0	0	0	0	0	0	24166	0	15234	0	0	24548	0	0	0	0	0	0	0	0	0	0	0	0	0	23647	22318	0	0
A0A2K5TPQ5	KCTD18	0	0	0	0	0	0	0	0	0	0	0	0	0	0	0	0	0	0	0	0	0	0	0	0	0	0	0	0	0	0	0	0	0	0	0	0	0	0	0	0	0	0	0	0	0	0	0	0
A0A2K5TPR7	ACADVL	681660	463630	426310	438070	459060	374970	403490	411620	546000	998480	649180	832750	727600	1180000	346090	360840	384940	375220	642180	568270	468800	444390	437630	406070	483540	346880	382710	357760	383570	310520	357260	342410	301790	522870	459170	510660	928390	986390	529390	516140	910400	883270	699710	739830	1257200	1298400	365850	363220
A0A2K5TPR9	---	0	0	883560	0	0	0	0	0	637530	1126200	0	0	0	0	374240	0	0	0	542330	352680	0	0	0	0	0	0	0	0	0	0	0	0	0	0	0	0	0	334670	1685000	1029800	0	0	0	0	0	0	0	0
A0A2K5TPS5	ISCA1	42271	58658	75169	38980	32066	0	30404	64218	31177	38167	49306	73307	91507	19898	35046	42647	51037	39203	77009	41046	81349	52027	46161	57527	69305	35219	50000	45410	56803	36374	24722	29441	0	52149	57214	59842	77829	75977	90821	44461	64736	107530	84424	80347	18247	0	42076	61201
A0A2K5TPT2	RPRD1A	188660	230670	206110	239360	223000	296820	286860	304460	137880	48332	88000	120860	149760	331820	249300	221700	235210	289190	251240	199010	268330	290760	234960	279320	344670	296620	310880	240210	334420	253140	335410	331100	341330	424510	252360	298380	75319	81156	187090	174260	166730	54626	189730	217870	360230	342720	319310	327200
A0A2K5TPT8	CISD3	0	0	0	0	0	0	0	0	0	0	0	0	0	0	0	0	0	0	0	0	0	0	0	0	0	0	0	0	0	0	0	0	0	0	0	0	0	0	0	0	0	0	0	0	0	0	0	0
A0A2K5TPU0	---	602510	168250	153880	248900	135300	235640	148330	318360	173560	345210	149370	239930	239550	534780	103500	150100	211440	237170	426170	264370	126020	270300	66474	64154	154950	181420	178480	72456	150340	84020	196770	117040	201210	295030	231140	206600	414670	337600	178930	145970	207900	178940	152270	178760	418500	501640	133690	0
A0A2K5TPU1	FAM129A	11801	14475	27182	74924	0	0	6686.9	0	24784	0	0	10485	19517	52009	60727	83616	28131	10735	0	12888	14646	0	0	0	18240	0	0	0	0	0	0	0	11110	0	0	9661.2	0	0	0	0	17116	0	20381	23910	87996	77046	17298	18841
A0A2K5TPU4	NUB1	0	0	0	0	0	0	0	0	136450	0	0	0	0	38580	0	0	0	0	0	23461	0	0	0	0	0	0	189870	0	0	0	0	22850	26609	0	0	0	29411	0	145640	168670	0	0	0	0	50969	77107	43540	44827
A0A2K5TPU6	---	2087300	2328500	2053500	2542100	2332000	1968100	2148900	2116900	2050800	2111400	1669300	2165600	1510700	342590	2015200	2163800	2132300	1757300	1927100	2591300	3142100	2230900	2369800	1783800	1696100	2400600	1717400	2203700	1836500	2499800	1625900	2532400	2824300	1490300	1765800	1592400	1911300	1984100	1770200	1702100	1949700	2108900	1853600	1584800	233960	214500	1973300	1530800
A0A2K5TPX4	ARHGAP23	1316700	1366400	1513400	1477900	1272300	1347900	1345300	1229500	1471400	1071400	1128900	870510	1734200	281110	1300900	1383400	1542600	1600000	1431200	1159700	1241900	1500400	1352200	1527600	1503500	1363100	1484900	1263800	1450100	1269900	1788300	1219300	1204100	1421000	1613400	1563500	1540900	1298800	1494600	1363100	1095800	848880	1511600	1468100	262800	321320	1482400	1446900
A0A2K5TPY2	IAH1	988440	637850	791600	866330	570550	935570	841660	927570	862900	458680	641990	788620	966530	1140300	687180	931340	941720	720700	729540	624490	431410	808760	486990	857990	689230	969270	773510	681540	959940	984130	1039400	772350	973890	931610	1160200	1039000	904030	980580	834490	748000	800520	595070	1123700	1115500	1136000	1124600	703830	808890
A0A2K5TPY4	CRYBB1	0	20979	0	0	0	0	0	0	0	0	0	0	32653	0	0	0	0	0	0	0	0	0	0	0	0	0	0	0	0	0	0	0	0	0	16564	0	0	0	0	0	0	0	60115	0	0	0	0	0
A0A2K5TPY6	CYP27A1	0	533920	0	0	0	0	0	0	0	0	0	0	0	2084300	0	0	0	0	0	0	0	0	6359700	868990	0	1882300	0	0	3685600	1542200	2028500	1647200	0	0	0	0	0	403020	0	1931600	947860	1446600	765400	535340	2789100	2454400	0	0
A0A2K5TPZ3	---	164440	196610	213730	299020	246290	127780	220410	238440	278690	274670	215090	241210	141890	171840	195210	237280	203660	131310	225600	240060	255100	156000	281390	208840	240130	207060	173350	241860	150320	213500	96622	270970	314790	142420	198930	232520	217990	242800	193970	170650	201370	213680	205490	195100	149660	63779	187700	179250
A0A2K5TPZ6	---	0	0	0	0	0	0	0	0	0	0	0	0	0	0	0	0	0	0	0	0	0	0	0	0	0	0	0	0	0	0	0	0	0	0	0	0	0	0	0	0	0	0	0	0	0	0	0	0
A0A2K5TPZ9	NFKB1	0	7159.2	0	13642	0	0	0	0	0	0	0	18722	0	59181	0	0	0	0	0	0	0	0	0	0	0	0	0	0	0	0	0	0	10483	0	0	0	20938	32686	13256	19539	11300	12862	0	18984	83865	95246	0	0
A0A2K5TQ01	---	0	0	0	0	0	0	0	0	0	0	0	0	0	0	0	0	0	0	0	0	0	0	0	0	0	0	0	0	0	0	0	0	0	0	0	0	0	0	0	0	0	0	0	0	0	0	0	0
A0A2K5TQ06	C10orf88	0	83021	0	0	41323	0	64910	0	0	0	37136	0	0	0	0	0	0	51942	33220	60857	0	0	0	0	37200	0	0	0	0	23962	39356	0	68770	43851	51862	32231	0	0	0	33822	43904	0	53793	0	0	0	0	0
A0A2K5TQ07	DEGS1	145490	218710	105870	185290	143210	151220	177250	135190	189300	275240	177930	212470	79640	150980	112250	129740	105950	93028	152920	241190	196230	105500	170930	81628	124040	231810	116860	193710	111390	231440	108340	233770	250520	96141	148480	176950	196560	227920	120630	123310	194940	200460	120410	136970	145320	118780	103240	91110
A0A2K5TQ15	TLK2	18187	23820	26603	25125	0	0	30055	0	19288	0	15210	16506	0	54073	26686	32055	34642	30664	26751	0	21610	48102	31850	57542	29212	22062	29561	26216	48625	39068	32275	35922	64233	25367	24711	25796	0	13882	0	20179	17181	0	0	17615	59493	59732	37221	0
A0A2K5TQ24	PHF1	7162.6	0	0	14364	0	7221.4	8632.1	0	0	0	0	0	0	0	0	0	0	0	0	0	0	0	0	0	0	0	0	10661	8974	0	0	16652	15135	11686	0	0	0	0	0	0	0	0	0	0	0	0	0	0
A0A2K5TQ33	---	0	0	0	0	0	0	0	0	0	0	0	0	0	0	0	0	0	0	0	0	0	0	0	0	0	0	0	0	0	0	0	0	0	0	0	0	0	0	0	0	0	0	0	0	0	0	0	0
A0A2K5TQ34	TNS1	32257	0	0	0	0	0	0	0	14191	0	0	49455	0	33310	0	0	0	31637	0	23264	0	0	0	0	0	0	0	24459	0	0	0	0	0	0	0	0	45225	0	0	0	71623	41416	21431	0	56745	33418	0	0
A0A2K5TQ41	ABCC10	0	0	0	0	0	0	0	0	0	0	0	0	0	0	0	0	0	0	0	18681	69835	0	32452	0	0	32037	0	0	0	33063	0	48424	84280	0	0	0	0	0	0	0	0	0	0	0	0	0	0	0
A0A2K5TQ45	PTGFRN	683250	893450	679100	1022100	958310	1110500	1071200	1845800	703480	1122300	449090	703040	778830	525850	912990	917520	752470	724320	724560	877120	1188000	967960	882950	882710	846200	1121500	711340	966310	1223000	1553500	901070	1535300	1880400	1400700	706280	682530	949730	848160	494780	466750	551620	796540	1021500	838820	519730	458090	785600	698950
A0A2K5TQ50	SLC16A10	0	0	0	0	0	0	0	0	0	0	0	0	0	0	0	0	0	0	0	0	0	0	0	0	0	0	0	0	0	0	0	0	0	0	0	0	0	0	0	0	0	0	0	0	0	0	0	0
A0A2K5TQ58	KCNH1	0	0	0	0	0	0	0	0	0	0	0	0	0	0	0	0	0	0	0	0	0	0	0	0	0	0	0	0	0	0	0	0	0	0	0	0	0	0	0	0	0	0	0	0	0	0	0	0
A0A2K5TQ61	DPP9	100660	55499	0	59319	0	0	0	153260	0	308940	145450	66886	95991	194650	58154	0	164120	85984	0	85543	0	94678	158670	0	0	80559	0	68437	0	103250	0	69727	49323	95555	160360	0	0	129270	84722	122290	91113	0	111190	150680	195760	210960	0	0
A0A2K5TQ66	MYLK	107290	0	165570	85706	371990	180360	175860	167840	158890	214390	322370	125850	276180	163240	336780	0	230430	165580	140340	119430	91650	185900	149030	252330	203210	151920	211270	144300	120920	129220	180290	311580	60635	159800	152940	205280	174360	168610	207730	328510	251030	308290	321550	307980	131470	386190	222890	175110
A0A2K5TQ67	TUBGCP4	119950	233650	141030	109160	62940	74924	124760	129360	68697	154640	173390	132030	96495	123190	207910	133810	237390	83859	96588	155910	149720	144440	250890	123420	226250	151220	146450	205660	160000	108550	187400	160520	122240	107230	0	102560	101530	198460	191060	163710	140800	94518	78683	95031	239090	316810	192150	227800
A0A2K5TQ76	NUP214	184160	235230	230500	232130	168980	176630	228780	200600	140400	83051	128930	152430	159180	358680	272690	227440	272470	284390	196420	189970	257120	269070	273160	238730	213110	218720	220160	211140	234140	212490	267490	249340	286850	264150	193380	188660	110530	144600	203500	206060	171370	164760	172400	179040	410560	367870	303140	318310
A0A2K5TQ78	ATP11B	0	51583	33926	0	33963	42584	27075	56880	30617	0	48591	0	0	0	38276	0	49916	0	31357	0	0	55487	0	0	0	31682	0	0	36977	0	0	31574	0	0	0	0	49970	45944	24488	0	0	41485	0	0	0	0	18946	30119
A0A2K5TQ89	ZNF358	25981	13067	9975.7	12419	0	11483	13514	0	0	0	17361	9017.8	32059	52358	0	26517	31127	25139	14727	7937.1	0	0	39715	0	15490	13766	11696	11653	24637	18064	38837	28852	20468	22104	0	13117	0	0	10011	0	28312	0	0	0	50314	28335	0	36951
A0A2K5TQ97	ADGRL2	1277800	1361000	1154100	1032700	965510	1024900	716980	587570	768080	252890	835170	267710	634460	283070	511560	504670	595790	450290	1041500	1031800	763840	1012400	512440	870760	1057300	1190000	866810	575640	686030	761180	813900	671810	370430	493280	599580	726040	429640	376460	720490	880160	397550	272730	761010	676440	300100	218390	530300	217160
A0A2K5TQA0	YIF1B	91813	95486	121930	184290	158690	102780	155190	71799	165950	202310	117900	194590	86066	126220	105990	55828	107540	100010	153140	157670	121260	85598	118290	84778	112320	139860	106030	128960	102680	170370	77924	176430	167070	101900	123860	85999	90310	67986	62872	90448	158070	123600	157140	128370	113310	49657	48541	46180
A0A2K5TQC2	ATG16L1	223850	274200	123440	280270	314130	264400	294990	267640	299050	264450	305800	257420	248550	301000	348120	366210	315090	360970	394920	154600	353400	134460	343800	216960	294310	330780	190300	163480	117690	353140	343600	258080	44151	322230	261970	298390	305780	257410	357240	363480	306500	280150	376670	255740	307850	266050	322500	370310
A0A2K5TQC9	---	855120	1232600	864740	1042700	892860	901050	1021400	837290	948330	808700	856430	792920	843550	279420	867180	876170	868960	758800	794990	822360	1088500	819650	979810	866800	822430	957210	844220	979310	904410	943640	753140	1022900	1076900	728220	806710	863880	683560	700940	712800	702340	811670	815750	751390	819090	353610	284600	786420	709610
A0A2K5TQD0	UBE2E2	145560	92019	142310	143970	149910	145940	124650	169100	82233	34960	51266	64892	0	218450	171700	184490	173950	245210	114260	133720	108490	286910	97568	197680	215770	176870	191570	169840	166920	194520	226370	196000	0	187590	149380	168800	68268	63196	140690	116280	114610	81823	85228	60267	280000	282880	316490	252560
A0A2K5TQD1	FAM234B	125020	284010	181590	279890	188120	134230	228490	166960	129230	0	55437	113040	21579	0	150370	193870	130310	66632	188730	307210	201110	99148	127370	105610	112550	265340	68728	277760	141960	298380	119890	301200	286740	70223	86886	111880	16612	38002	34060	54014	88949	67899	36296	24724	0	19108	147490	92083
A0A2K5TQD3	CEP97	35969	26858	0	32806	28951	51896	47972	67800	45614	73413	53113	62323	75104	60900	0	0	38778	29290	47926	45115	37820	31199	42015	53544	61355	43568	58818	48038	60671	56150	69718	62890	49292	82350	61924	67104	61595	56447	71583	62895	57810	52898	62440	67940	73671	90170	0	0
A0A2K5TQE0	FHIT	74618	32584	42603	16831	62836	54665	0	49041	34595	41059	80890	105370	114370	108760	35734	34218	39061	0	66371	54885	17276	59920	0	66582	65818	43785	72911	32609	47151	43946	61448	0	50446	68115	48951	69873	110440	86214	95354	93421	102580	72043	96527	100200	74004	77742	28171	30004
A0A2K5TQF9	CTSA	45654	0	84506	58995	49128	70555	53033	81294	73511	62170	77256	83235	67365	119670	84908	75016	89557	87603	65708	65717	66295	106410	65244	79872	76404	71238	78280	52691	69532	57275	77225	51573	81064	103620	74848	82273	111730	107960	68124	78099	72705	70653	54720	48523	130280	142110	61147	80699
A0A2K5TQG2	ARSF	0	0	0	0	0	0	20139	0	0	0	0	0	0	79816	0	0	0	0	0	0	0	0	0	0	0	0	0	0	0	0	0	0	0	0	0	0	0	0	0	0	20911	0	0	0	28283	43042	0	0
A0A2K5TQG3	PRPF6	435260	572310	437550	529100	488980	594890	717670	749070	458330	274280	387850	360560	351830	945520	505440	521120	533650	512900	453060	540700	602880	580090	599750	568040	644570	656150	615770	694670	789160	832840	781160	844590	911920	850820	534960	546250	318810	343200	408320	422970	365770	394340	470670	414900	857630	909980	631310	600820
A0A2K5TQG4	---	0	0	0	0	0	0	0	0	0	0	0	0	0	0	0	0	0	0	0	11160	0	0	0	0	0	0	0	0	0	0	0	0	0	0	0	0	0	0	0	0	0	0	0	0	0	0	0	0
A0A2K5TQG7	MAOB	850170	1152400	1129800	697000	1108300	424290	363760	205180	1466300	4551000	2056700	3841300	1698900	449410	1149200	1172900	999250	900930	1058200	1196800	691320	641980	1353600	986260	638410	677860	692690	1097200	315750	553740	353000	492270	221250	279230	1244000	1355700	3351000	3517100	1702700	1725400	3274300	4336500	2018000	2021200	730070	723260	1293300	1223100
A0A2K5TQH1	---	3739100	3702100	3161500	3794700	3554100	4251200	4457800	4613500	3552800	2333100	2907200	2781600	2779700	4552900	3216600	3177900	3228500	3074500	4135700	3857100	3636900	4276800	3670700	3980100	4653000	4346500	4554400	4113900	5237100	4751900	4768100	4794300	5507100	4929900	4178500	4165200	3275800	3030500	3579600	3779900	3187200	2951900	2933300	3116000	4239800	4504800	3878300	3789900
A0A2K5TQH9	SLMAP	216030	211070	213910	222190	171990	173540	153610	203870	162840	140210	162300	165330	280260	126180	207350	168790	197510	187510	197870	220900	226040	227050	211100	216060	178040	202900	144450	181130	190880	191620	160130	206770	251210	180430	175800	172170	136650	172060	139400	143510	141800	157650	211790	173020	145260	141890	219170	183410
A0A2K5TQI0	RAP1GDS1	5935500	8865100	5874200	5534800	5554700	5303100	6360100	4383000	6431800	5015000	4307200	3915000	5864700	2788400	5961300	6150900	6337100	6053100	5152900	5329600	4789800	5447400	4744100	5633900	5421600	5336900	5182500	4781100	4990500	4903200	6635200	5182300	3975800	4320200	5834500	5217700	4170000	3994400	4054900	3481500	4239500	3693100	5222300	4873500	2569300	2472500	5339800	5605000
A0A2K5TQI6	DHX30	771870	1056200	791090	830460	911680	848600	909130	968290	860650	780680	741400	633410	407960	601210	854690	931950	787050	762920	838900	971610	1265400	828490	951720	784100	867240	905730	850730	958720	846010	904880	792580	940030	1032700	951570	786420	715310	615280	679690	604960	594300	572430	652490	490890	458000	599770	465410	821110	864420
A0A2K5TQI7	SEL1L	565730	932880	730100	844890	767770	565880	735370	595570	665940	717090	755520	813790	285600	669870	771640	828820	583180	472150	614240	978530	982750	504810	991690	536840	492730	797460	496100	857610	542740	772200	437200	1018100	960650	430090	540580	577640	501560	618590	545520	617300	678050	717910	378430	396880	638130	494660	618980	515850
A0A2K5TQJ0	---	0	0	0	0	0	0	0	0	0	0	0	0	0	0	0	0	0	0	0	0	0	0	0	0	0	0	0	0	0	0	0	0	0	0	0	0	0	0	0	0	0	0	0	0	0	0	0	0
A0A2K5TQJ3	RAP1GDS1	0	0	0	0	0	0	0	0	0	0	0	0	0	0	0	0	0	0	0	0	0	0	0	0	0	0	0	0	0	0	0	0	0	0	0	0	0	0	0	0	0	0	0	0	0	0	0	0
A0A2K5TQK0	SNCB	2316000	1763400	2665400	1765200	2801100	3067900	2291800	4594100	2530500	3643800	4221300	3282100	2037700	6315700	1748300	2163900	2802700	2133800	2788800	1729800	1807200	2639800	1949100	2709800	2644000	1827600	2978800	1684200	2760100	1635400	1080200	1389500	1924900	1517600	2612100	2216800	5034600	4557200	4403700	4553400	2901300	2324800	1279300	1120000	4113600	4087500	1877000	1813500
A0A2K5TQK7	---	173370	143080	0	143980	0	38184	0	131440	96664	0	70180	105700	0	123230	78931	0	91650	75953	141650	129390	62037	116130	0	0	132750	139570	127840	0	135650	0	216080	102770	184340	207800	156060	188410	100600	87080	126270	151740	118090	0	59801	0	130170	107560	71854	92325
A0A2K5TQL1	---	0	0	0	0	0	0	0	0	0	0	0	0	50819	69662	0	0	0	0	0	0	0	0	0	0	0	0	0	0	0	0	0	0	0	0	0	0	0	0	0	0	0	0	59316	83015	155540	74506	0	0
A0A2K5TQM2	BRINP2	111720	158570	73145	120820	91017	117140	143910	84399	71126	55765	44876	76726	26192	19811	71114	53424	65479	74994	87113	92593	122290	98175	77289	79668	99532	122900	83760	115850	109410	109730	89043	101060	166150	128110	50530	55295	66148	41553	32292	72439	65526	49842	31254	19802	0	0	45811	43112
A0A2K5TQN1	WDR6	496640	436920	531410	566100	424080	495930	548680	406140	536090	377050	548330	504660	372140	327130	496440	585390	550850	551300	594560	581880	403520	493730	528190	656260	512270	564490	569950	651770	482690	536090	502300	477320	505240	381410	634030	712300	573950	574630	640690	673360	508270	498520	519000	460930	349100	371360	695910	668290
A0A2K5TQR9	CD200	1624400	2595800	3020900	3183500	3400400	2370300	2699800	1986000	2656600	3867200	4243300	3429200	2912500	1765700	3104300	2862300	2517200	2314200	1839400	2080200	2953900	1847300	2944100	2032600	1766000	2607100	1909700	3145000	1998100	2999000	1729300	3056000	2385600	1396000	1819500	2057100	3014400	3564100	2973100	2924700	2634400	3638700	3485100	2873100	1718000	1641300	2799300	2191400
A0A2K5TQS3	---	1770500	1733600	1110900	2401200	1701600	1412400	1598200	1090300	1359100	1152300	1391300	1616800	1116900	1302700	1358400	1586900	1254800	695140	1457300	2035700	1513800	879050	1347000	1012600	1174600	1795000	1185500	2054800	1146500	1843900	1199600	2258200	2032700	975270	1316700	1402500	1065800	1271800	1245300	1233700	1352200	1571400	1303300	1257200	1490300	1250100	966150	1347900
A0A2K5TQS9	---	163470	280070	202440	198260	381170	289710	185700	260860	261650	345440	225450	161300	320710	117670	156100	132470	107510	335630	170410	120500	246900	190560	114280	264660	221200	128010	172190	229250	223120	235340	154650	239060	99514	224920	184200	202560	178790	145590	281540	241860	188160	214220	213640	238590	96312	105540	156720	307010
A0A2K5TQT7	TRIM27	25992	0	0	0	31604	15712	21533	25387	0	0	18708	0	0	29715	0	0	0	38852	23565	0	0	0	0	11003	0	0	18313	31307	0	0	0	18296	0	24115	0	33421	0	0	0	0	0	0	0	0	14946	0	0	0
A0A2K5TQU1	SNX6	450510	345720	445860	473310	465940	514280	505390	445750	451760	349150	380920	405790	340140	496630	447810	403770	534800	535370	446590	452860	307620	562350	361960	495800	480600	386130	474810	371380	482040	467280	600020	387620	427730	478870	437660	491910	502310	444560	471080	442810	492190	428990	363660	329270	514600	530670	418580	459650
A0A2K5TQU9	---	95768	182170	113730	128990	110090	96365	114170	107840	110410	176200	92776	170820	104330	92110	220820	210170	157530	207430	116250	137340	234270	155580	153250	82134	99584	120390	94805	101880	76240	153010	102590	148890	164720	93284	85566	104080	98135	100430	87086	94781	151550	159620	97921	99344	69159	79012	181650	154650
A0A2K5TQV6	ZNF384	35309	85140	64800	51987	50890	105570	97959	134390	45054	0	27980	33947	37811	158640	44773	60976	48368	61445	53643	55638	62194	89381	80526	84725	107920	86304	108310	48841	152310	113720	143910	130210	176570	162200	88604	83205	28704	33593	76195	77736	41384	38830	32982	40570	141130	131230	102310	99291
A0A2K5TQW3	DDHD1	124330	191650	143370	93882	83295	71273	107860	58685	85297	98015	83980	86876	43160	71515	124840	111300	146710	80678	83143	83780	108630	137220	104090	125540	78064	91803	59822	51634	48769	55661	75345	53868	31085	70557	91903	79801	121070	104930	87759	89676	70725	79041	68409	77244	70895	85648	125130	88372
A0A2K5TQW4	CCDC50	114050	136450	146190	171490	110020	115100	140510	126090	90660	53296	72406	129620	133110	229060	153060	147100	170030	183260	167260	123300	139660	159920	187990	107560	173280	122040	169260	126880	192630	113970	198540	155960	239820	171630	186580	164730	192920	160210	153180	165550	173650	127280	139090	128320	301300	233380	282790	186990
A0A2K5TQY1	ARHGAP17	0	0	0	0	694870	123890	0	0	657670	0	0	62834	0	254820	0	0	112280	0	0	0	0	0	0	0	0	0	85893	0	0	0	0	0	29391	0	0	0	41930	0	56033	0	73795	0	0	62595	460890	497870	0	0
A0A2K5TQY2	AHCTF1	17003	38242	24899	19392	18790	23707	20592	36348	23423	0	17114	26984	20391	113590	45258	20932	49292	42906	30909	22633	0	38424	20959	0	26682	59426	48073	30990	32268	46737	36814	58395	27615	59405	32262	14529	0	0	17753	57716	0	0	84743	20479	105430	94762	65568	59466
A0A2K5TQY7	---	1024900	1530000	937410	0	1771800	334360	1211500	1480400	800030	2397600	0	1811000	0	1137300	777320	857610	1405200	687080	1089800	1810400	1577600	1272800	3494400	1385100	669280	1547100	0	1407800	1032000	910270	439490	1968400	2046000	947830	984160	906210	1362800	1356400	0	565010	856580	1050200	0	1458400	2289700	1493400	591590	961990
A0A2K5TQZ3	PLEKHA7	0	0	0	0	0	0	0	0	0	0	0	0	0	21300	0	0	0	0	47512	0	0	0	0	0	0	0	0	0	57323	19747	0	0	0	0	0	0	0	22901	0	0	11544	21821	50257	16968	21764	19780	0	0
A0A2K5TQZ4	ZFP62	0	0	22584	16195	0	42524	10597	0	35385	0	16361	37825	0	25754	0	42660	0	40248	0	14914	11329	15788	18456	0	12522	0	0	0	0	0	0	13588	19877	17359	0	13901	0	0	0	0	0	0	0	0	21974	0	0	0
A0A2K5TQZ6	CAD	702000	691290	688690	674940	603960	813420	785300	752140	617160	571180	658580	689930	899180	1724300	705600	735510	685010	779900	679520	630670	645060	662360	701300	557060	647880	607720	645890	670460	771390	703760	769830	675730	729900	880530	628400	657130	692490	722210	663900	690590	689280	647780	995100	958410	1813200	1843600	703030	740940
A0A2K5TR08	---	0	0	0	0	0	0	0	0	0	0	0	0	0	0	0	0	0	0	0	0	0	0	0	0	0	0	0	0	0	0	0	0	0	0	0	0	0	0	0	0	0	0	0	0	0	0	0	0
A0A2K5TR09	YY1	115390	115300	80987	116840	113960	135490	145800	138110	64093	26287	93390	64002	66899	239170	104640	111240	115230	124160	154260	98503	88678	155160	59214	183810	153400	148040	171600	102230	185030	98331	276670	155480	184740	294580	101070	147810	52219	54544	95149	123910	60592	64838	90540	107900	217890	257980	149270	139760
A0A2K5TR18	---	936370	2211000	1847700	944590	471450	443120	499060	294460	1500400	1933700	1323400	835060	359760	170720	1526700	1617200	637550	928690	1392100	1319400	1791900	969530	2460800	1221000	1024800	535140	642120	550000	391430	449630	348520	680900	399380	294570	960280	1200800	1246700	1558500	1329200	1176600	984100	794470	207030	509230	234220	133150	531210	990590
A0A2K5TR29	DLG1	29912	0	0	20683	0	12833	0	19935	11918	0	0	23299	37773	34683	0	0	0	0	24658	19607	0	0	0	0	0	19972	0	0	23422	17582	18256	0	0	22780	10863	18828	12577	16299	20701	0	0	0	0	26098	34571	40818	0	0
A0A2K5TR37	---	0	0	0	0	0	0	8876.4	0	0	0	0	0	0	0	0	0	0	0	0	0	0	0	0	0	0	0	0	0	0	0	25124	0	0	18807	0	0	0	0	0	0	0	0	0	0	16188	15343	0	0
A0A2K5TR38	CREB5	126090	116240	129400	119000	0	149570	159660	182680	200580	0	0	0	0	263330	161160	140650	128220	140120	0	127540	97391	130180	128670	0	0	148330	164190	149350	102040	143920	184580	153200	161120	211220	138890	0	230660	0	139850	164270	0	109630	129520	271820	268760	195480	0	0
A0A2K5TR47	STXBP6	296180	173250	262720	261020	342350	80631	67000	91770	240910	295060	105310	94386	340500	106760	577740	426880	294570	378900	363110	261660	298530	183400	303090	309310	310520	224920	219540	220300	67434	68830	65573	84220	113910	75447	300100	216750	181540	110600	105870	67033	88678	85371	271530	229570	75828	63470	510670	411060
A0A2K5TR57	NTNG1	93712	67786	65259	65151	111290	22004	8301.7	9260.7	31649	250910	50005	125320	115370	32826	56570	101020	73930	113250	97216	87440	72697	53068	94283	97225	30358	36733	54428	49718	0	35826	17870	12499	34981	0	45546	51540	272280	288970	115800	78164	114940	104590	77023	84574	0	0	27856	53099
A0A2K5TR69	DLG1	765470	554520	490520	613350	453310	598800	474980	572000	472200	413240	544810	449460	651700	329200	370800	330750	438990	432860	561980	480820	264550	570990	357810	488830	520220	521960	508640	421730	542450	421360	543630	351270	488870	594890	460850	427360	460920	585660	564690	605470	439270	358770	472990	486100	361030	398060	339130	324750
A0A2K5TR87	CYTH1	59494	54103	53384	62919	75497	70199	81765	73903	67161	70285	44997	59359	87107	28821	59075	74504	52690	72551	74450	61148	58218	74485	57013	49675	83911	55851	48622	53239	65277	56131	77618	56222	54875	86377	57916	56823	77769	71778	59418	58898	42795	50068	63791	77988	52623	63275	65580	67057
A0A2K5TR94	EIF3M	676650	712870	668610	628520	536610	642620	710000	660990	599000	427420	450420	492230	417790	995720	778340	774060	730710	901400	637730	632790	745480	743670	685280	787380	684770	707050	665000	671930	710470	725260	847770	687200	746230	914270	665270	784280	536110	550720	567330	626220	517030	590540	509020	503780	1083200	1023600	854230	842510
A0A2K5TRB2	MBTD1	0	0	0	0	0	0	0	0	0	0	0	0	0	0	0	0	0	0	0	0	0	0	0	0	0	0	0	0	0	0	0	0	21725	0	0	0	0	0	0	0	0	0	0	0	14118	0	0	0
A0A2K5TRC4	---	10557000	13679000	14060000	11356000	13902000	12204000	11898000	12813000	11520000	14370000	13850000	12171000	11437000	10036000	14589000	14285000	14919000	14638000	10161000	10219000	13780000	12448000	15408000	14838000	12275000	11298000	12424000	12206000	11220000	10701000	11094000	11369000	9798200	10852000	10950000	11190000	12847000	12171000	12353000	11848000	11592000	12866000	11526000	11243000	9265500	9542200	14380000	13440000
A0A2K5TRC5	WDR76	0	0	0	0	0	0	0	0	0	0	0	39261	0	0	0	58170	0	0	0	0	0	0	0	0	0	0	0	0	0	0	0	0	0	0	0	0	0	0	0	0	0	0	0	0	0	58071	39426	0
A0A2K5TRC7	RSL1D1	76800	167810	104450	153910	43216	49659	56454	31935	226730	72723	173810	144800	37267	16116	87879	52873	0	71684	140280	158040	214960	73066	289840	69325	152250	68110	110460	122520	80930	25920	34888	64211	68413	15457	198740	201850	62705	152190	121110	182230	171660	86272	22742	88810	24869	18823	0	36785
A0A2K5TRD1	---	1018100	803170	849010	585120	744060	665310	604940	767710	649250	798500	997120	880040	959300	633950	708340	736730	789100	831980	882020	621570	619760	891970	706430	836630	854220	615760	903270	576880	593300	540480	739240	415440	262480	657880	760230	790640	1222800	1129900	1199900	926320	931340	840210	789090	835890	554450	531740	823540	921470
A0A2K5TRD4	PPCS	175940	155490	204250	175330	233880	216250	225000	234930	219400	297760	262550	231830	233890	224020	194280	186560	180560	150690	198820	170220	227850	213900	176960	163250	192330	167930	202080	187580	205160	178390	194200	172150	130120	200560	180190	164750	227110	222750	206140	215580	222580	246160	247380	229660	168820	207250	159830	206890
A0A2K5TRD5	KANSL2	0	0	0	0	0	0	0	0	0	0	0	0	0	0	0	0	0	0	0	0	0	0	0	0	0	0	0	0	0	0	0	0	0	0	0	0	0	0	0	0	0	0	0	0	0	0	0	0
A0A2K5TRE0	CLINT1	648300	681050	594350	597960	642250	739330	579890	624370	504920	323520	605050	553890	680010	592560	765690	648260	744170	903410	696700	595480	442960	633310	538920	666030	718950	590840	716700	593290	708790	630350	890380	589640	564180	764340	647440	733510	588710	588810	768530	766000	598250	527610	646210	639610	590020	635360	703870	733390
A0A2K5TRE1	---	2809400	4686400	2997600	3087800	3342000	2173800	2622000	2369800	2675100	4569100	3254100	3780400	2506600	2328900	2798600	3080100	2425600	2404300	2448200	2975500	3206200	2087300	2954000	2017000	2000500	2435400	1926600	2696700	2002600	2451400	1674300	2689400	2845500	1613600	1960500	2089100	2475200	2623300	2004200	2022100	3286800	3371600	2391300	2383500	2232200	1875200	2358900	2244000
A0A2K5TRF2	DEPTOR	0	0	0	0	0	0	0	0	0	0	0	0	0	0	0	0	0	0	0	0	0	0	0	0	0	0	0	0	0	0	0	0	0	0	0	0	0	0	0	0	0	0	0	0	0	0	0	0
A0A2K5TRF7	LRRC73	73892	101250	134850	55797	71603	74448	78936	96547	93824	59762	94527	73370	91276	24247	125940	139910	127960	129760	63441	75658	80214	123760	109610	157300	101820	90556	102340	87516	66090	75968	84495	65148	68769	76969	98759	84379	53070	50964	90206	111890	76344	70787	94200	91553	0	22083	123720	138380
A0A2K5TRG0	CADPS2	150220	61902	24757	38003	84059	108440	76553	44728	49785	27270	10167	89818	49413	585910	8288.6	9846.8	3066.5	0	135950	138190	153860	132170	15376	27531	33586	6008.6	37315	75309	89466	66548	86573	37656	163460	129560	77688	53500	47306	47785	13040	25405	21268	91223	25622	10749	472820	603620	6500.2	0
A0A2K5TRG2	CYB5R4	35097	20877	36173	31183	0	0	0	96108	47961	0	0	32254	57022	61968	0	22354	30390	0	44910	27814	0	0	0	59815	82433	0	0	13969	78180	37915	43291	25374	0	104390	58478	41308	69805	0	0	57335	24536	0	0	45137	0	41543	33232	0
A0A2K5TRG3	SRSF12	32187	36430	114630	0	54623	0	0	64933	0	0	0	36839	40250	45282	45247	113200	60555	83160	64595	68851	123750	124940	0	96221	74502	0	68998	0	76149	0	0	0	0	0	0	0	0	0	0	0	0	0	0	0	0	0	107820	111080
A0A2K5TRG5	PRDX4	628190	644320	816720	620660	448680	666630	661810	758060	571570	383940	420250	672950	433090	1308800	886910	865310	930310	999360	598040	652640	567030	887070	777980	825200	722280	708080	702650	553010	884830	759440	1020500	828990	846380	993180	827270	904950	890380	788950	632120	715000	802860	608300	443820	472390	1374900	1440300	1010800	1052800
A0A2K5TRH8	SMYD3	279300	247230	355300	185920	319490	298050	273900	301810	305360	288370	306600	322500	342210	296140	369330	368040	364790	367980	330320	355140	374460	337470	416690	414180	374370	385280	354540	338750	300360	325630	378270	317960	313450	357770	395000	408440	372620	354910	406530	377630	351910	390500	430220	415330	326440	336740	407220	444750
A0A2K5TRH9	FRAS1	100530	183400	45493	75856	55414	134300	195990	438380	68648	66173	66002	60228	289990	1365000	93472	163320	117010	81928	102980	66678	103990	137430	275100	138220	102140	65369	161150	110590	403860	271320	227910	133460	215360	684240	80122	92242	257570	172170	22052	60073	94453	62825	242390	281620	1102800	906400	48796	206790
A0A2K5TRI0	VPS52	1116000	1608100	1439600	1209900	1383100	1277300	1494100	1394500	1581700	1224800	1432200	1242000	1065500	756250	1373000	1428900	1339400	1205300	1184700	1307600	1615400	1386200	1523700	1356300	1343900	1313100	1299600	1386400	1354900	1312400	1168900	1358800	1088800	1047000	1229500	1332500	1027900	1020800	1113000	1220300	1223900	1292800	1091200	1053400	744810	658560	1320600	1417100
A0A2K5TRI6	EFS	0	0	0	0	0	0	0	0	0	0	0	0	0	0	0	0	0	0	0	0	0	0	0	0	0	0	0	0	0	0	0	0	0	0	0	0	0	0	0	0	0	0	0	0	0	0	0	0
A0A2K5TRJ3	LRIG2	0	0	0	45050	0	0	0	0	0	0	0	22848	0	0	0	0	0	0	0	0	0	0	0	0	0	0	0	0	0	0	0	0	57324	0	0	0	0	0	0	0	0	0	0	0	0	0	0	71330
A0A2K5TRJ9	CNIH3	0	0	0	0	0	0	0	0	0	0	0	0	0	0	0	0	0	0	0	0	0	0	0	0	0	0	0	0	0	0	0	0	0	0	0	0	0	0	0	0	0	0	0	0	0	0	0	0
A0A2K5TRK2	VPS16	647280	607710	678740	609510	696030	733320	693600	790060	700500	668800	724450	736300	811210	557260	712750	769840	763910	712870	717510	752390	569040	710470	642260	656110	773360	644830	714780	680910	719670	671090	727690	635470	650370	783740	689280	750730	690450	684310	717880	711920	666670	718680	719910	714170	465710	533340	791560	746400
A0A2K5TRK8	GTPBP2	0	0	0	0	0	0	0	0	0	0	0	0	0	0	0	0	0	0	0	0	0	0	0	0	0	0	0	0	0	0	0	0	0	0	0	0	0	0	0	0	0	0	0	0	0	0	0	0
A0A2K5TRL0	ATPAF1	27849	0	51507	0	0	0	0	0	0	36093	0	27040	0	47602	51328	0	0	0	0	20825	0	0	0	0	0	17757	0	0	14675	0	15377	17494	0	0	0	0	35150	30422	27203	18440	22132	30252	32885	0	35856	43076	0	0
A0A2K5TRL6	NEBL	0	0	0	0	0	0	0	0	0	0	0	0	0	0	0	0	0	0	0	0	0	0	0	0	0	0	0	0	0	0	0	0	0	0	0	0	0	0	0	0	0	0	0	0	0	0	0	0
A0A2K5TRL9	NEBL	821490	1096600	1018000	595540	848730	795540	815330	696320	679590	440220	657990	768690	421430	1201200	1354000	1163700	1161800	1301100	738030	692950	926170	658170	983580	929530	704880	682480	686380	566450	629300	617160	860220	760310	602230	505080	776930	812980	541090	521650	689740	615820	758600	1019300	289800	273540	1136800	1316300	1124300	1029700
A0A2K5TRM4	SEMA4B	126350	48975	47293	156240	0	109760	132390	0	0	172510	119640	110250	126740	72085	0	80811	0	0	146240	64672	161850	86492	133310	0	72844	204600	105660	101500	150960	244220	107220	100100	145290	73081	80418	65592	67243	160420	91938	125100	102440	177280	89175	132580	0	412050	0	0
A0A2K5TRM8	CA14	0	22392	0	0	0	0	32881	0	0	0	0	0	0	0	0	0	0	0	0	0	0	0	0	0	0	32415	0	0	0	39234	0	0	0	0	0	0	0	0	0	0	0	0	0	0	0	43947	0	0
A0A2K5TRN0	MEAF6	0	0	0	0	0	0	0	0	0	0	0	0	0	0	0	0	0	0	0	0	0	0	0	0	0	0	0	0	27603	0	0	0	0	0	0	0	0	0	0	0	18957	0	0	0	0	0	0	0
A0A2K5TRN9	PTPA	1746600	1848700	1277700	1623900	1421500	1491600	1516400	1696700	1598200	1862100	1447300	1631300	1839400	1838600	1227900	1359500	1459200	1398100	1512000	1424400	972640	1290800	1039200	1307000	1366300	1299500	1345200	1290800	1475200	1423000	1392900	1155500	1490000	1463800	1446200	1422400	1604500	1695200	1506200	1601000	1454000	1398700	1685900	1635900	1694100	1800000	1187000	1146800
A0A2K5TRP2	CASQ1	0	0	0	0	0	0	0	0	0	0	0	0	0	0	0	0	0	0	0	11735	0	0	0	0	0	0	0	0	0	0	0	0	0	0	0	0	0	0	0	0	0	0	0	0	0	0	0	0
A0A2K5TRQ6	---	0	0	115210	46297	62547	0	0	0	0	0	59949	18166	19088	46725	0	0	80254	155920	0	60805	0	56812	83417	74826	0	33403	0	0	0	0	0	0	30815	63844	0	42842	0	0	0	0	54195	45098	0	0	0	82329	0	88444
A0A2K5TRQ7	STAT3	230400	361520	240710	263600	169900	221940	252820	178240	254370	293120	223440	306960	199870	403110	250860	253930	247930	247600	240730	256760	233900	211590	271730	193270	177110	225260	193930	219050	193510	242190	174380	209690	242300	145160	245630	234130	292490	359680	218820	226990	303480	340330	232250	251810	449930	461270	272730	232510
A0A2K5TRR2	TNR	5219500	2792500	3403300	3666300	3268800	3757100	3712200	3091100	4837400	1795300	4711000	3164200	5071800	1912600	3229600	3365800	3620000	3920000	4789900	4105200	2156900	3859500	2244100	3765800	4264200	4294300	4225700	2975600	3451000	3193700	5112300	2993200	2617300	3761000	6918900	7320900	3767100	3638200	6179500	5497200	3220100	2568100	3878300	3850200	1379500	1608100	4072000	4260100
A0A2K5TRR5	HDAC10	0	0	0	19899	0	22696	0	0	0	0	0	0	0	0	32450	0	25652	0	0	0	0	0	0	0	0	0	25763	0	22593	0	0	0	0	0	0	0	0	0	0	0	0	0	0	0	0	0	0	0
A0A2K5TRS7	---	0	0	0	0	0	0	21909	0	0	0	0	0	0	0	0	0	0	0	0	0	0	0	0	0	0	0	0	0	0	0	0	0	23706	0	0	0	0	0	0	0	24782	0	0	0	0	0	0	0
A0A2K5TRU8	STAT3	0	0	0	0	0	0	0	0	0	0	0	0	0	0	0	0	0	0	0	0	0	0	0	0	0	0	0	0	0	0	0	0	0	0	0	0	0	0	0	0	0	0	0	0	0	0	0	0
A0A2K5TRW1	FUT8	114810	179060	148530	225480	169460	147420	177690	170790	128800	204040	109420	105730	76779	148390	194610	196060	147000	98990	150930	238300	260400	152840	285500	164880	160560	230020	134710	255460	167940	278040	129010	281300	237610	134110	128770	126730	142790	155360	96120	99318	144020	145220	112660	102630	145210	139460	220450	149480
A0A2K5TRW5	MRPL38	227340	120750	92745	221130	121600	136380	196480	177620	129980	160670	154540	204500	139190	184140	142430	99388	194180	142750	199980	190630	28299	130010	98911	104670	169060	161830	156480	126180	170350	117490	206580	156280	207530	165870	135880	133170	204570	177660	180680	175980	176300	163780	142810	142440	239940	221340	90549	187790
A0A2K5TRW8	---	0	0	0	0	0	0	0	0	0	0	0	0	0	0	0	0	0	0	0	0	0	0	0	0	0	0	0	0	0	0	0	0	0	0	0	0	0	0	0	0	0	0	0	0	0	0	0	0
A0A2K5TRX2	---	4090000	3775800	4194900	2471500	5532600	4279300	4031700	4303800	4577700	9130900	5602600	5460000	4857900	3159100	4755100	4414500	4045300	3713100	4236900	3930900	6062200	4167400	4363000	3502800	4177500	3019900	2973700	3339700	3395800	3486100	2374600	3369200	1758300	2238900	3008100	2731100	4588500	3872600	3473800	3565500	4607800	6086200	3971000	3736000	2325800	2463900	4543600	3715500
A0A2K5TRX6	FADS3	0	0	0	0	0	0	0	0	0	0	0	0	0	0	0	0	0	0	0	0	0	0	25910	0	0	0	0	0	0	0	0	0	0	0	0	0	0	0	0	0	0	0	0	0	0	0	0	0
A0A2K5TRZ4	SLC8A2	1204900	1160100	928000	1542100	1429500	923100	1086100	786690	1090100	1488200	1456900	1959700	815170	241410	818560	959590	774780	724560	1119400	1735000	2222900	797830	1266400	574790	679710	1065700	665960	1189600	739520	1087700	682860	1331800	1315300	441970	805490	632450	942230	977360	817200	962750	1464600	1541900	1077500	922210	238240	82350	738640	635360
A0A2K5TS08	ATG13	12804	0	0	0	0	0	0	0	0	0	0	0	0	0	0	0	0	0	0	16881	0	0	0	0	0	0	0	0	0	0	0	0	0	0	0	0	0	0	0	0	0	0	0	0	0	0	0	0
A0A2K5TS18	PCIF1	102420	119550	92186	143390	108030	171570	205300	230380	32994	0	70134	83838	81747	296820	120690	103960	109860	135040	113510	116990	125640	131710	102360	125020	141760	159410	133900	143080	223000	205450	208430	236860	308080	265460	115710	109610	48983	65425	85649	93351	90830	83660	110060	111460	268900	302700	154360	150870
A0A2K5TS24	---	1277000	1455500	1217400	1212500	1312300	1180900	1079100	1242500	1202000	1519800	1470800	1711600	1180600	1077200	1250200	1338400	1133200	1101000	1178800	1428100	1375700	1058600	1048600	1125100	1056500	1287900	1085000	1283300	1033900	1293000	977210	1223700	1167500	1025100	1051500	1130700	1409200	1399500	1371700	1197000	1381800	1579100	1268700	1314500	1117600	1014300	1124000	1022500
A0A2K5TS27	CLMN	8438.7	5115.4	0	5555	0	0	0	0	0	26743	0	91705	22901	6825.1	0	0	0	0	0	0	0	0	9365.1	0	0	0	0	0	0	0	0	0	0	0	0	0	0	11397	0	20399	65749	17995	11030	0	0	0	0	0
A0A2K5TS32	PEA15	2436400	2160600	2836700	2551100	2492600	2134400	1874500	1664000	2836400	1292200	3169200	1988300	3200100	3092300	2266100	2449300	2826700	2963700	1774400	1504600	1382500	1364800	2058800	3143200	2314800	2448600	2777800	2282500	1930800	1946100	2387600	1914300	1893800	2387300	2985400	2971500	3011400	3155800	3189400	2987200	2635800	2289300	2982000	3458000	2997200	3344500	1919300	2066900
A0A2K5TS38	---	324870	241620	328990	257420	251150	330690	284900	295340	236780	107520	265500	254120	383090	525750	379030	348520	360340	404140	303480	279580	200070	449530	269630	435460	358010	342600	410420	282140	444340	312020	473130	293550	361510	402450	410860	421390	251910	284910	403760	409540	325860	239080	350640	359240	461670	517630	418530	419180
A0A2K5TS42	SEC11A	19986	45994	36282	32863	81974	77688	76860	58437	56868	93394	77668	81238	57205	81316	55816	51750	54886	34618	42386	48635	83406	50385	38671	64990	65885	63265	66515	69831	79139	96233	61973	86082	60851	54106	46949	57991	53214	50890	61987	60415	92948	90535	68451	64938	59513	56962	37661	35888
A0A2K5TS44	FAM120B	423100	351890	413100	346260	472300	341260	437710	411350	353940	414820	478690	406020	452850	376230	276250	468710	415750	421230	411350	356770	369230	455530	380830	464880	380950	347110	445800	457530	433220	393240	488650	397110	411880	513150	414840	428590	357010	376070	444030	473810	375770	435910	458860	441900	372580	343360	459550	426530
A0A2K5TS48	GNL2	0	38047	0	26060	0	0	29176	0	0	0	0	0	0	0	0	0	0	0	37256	40801	0	0	0	0	0	32261	0	0	0	0	0	0	0	0	0	0	0	41005	0	0	33530	0	0	0	0	0	0	0
A0A2K5TS49	SCAMP2	101250	124490	114450	168610	99185	90631	114350	66324	114580	123090	98977	179240	81211	146910	50076	104970	95354	0	123610	190290	218210	73578	241500	32848	86598	131100	77045	128670	96645	158860	61706	185900	166840	41947	74637	79146	0	115980	0	77204	222140	217620	123090	105260	203360	137370	120290	45982
A0A2K5TS52	---	0	0	0	0	0	0	0	0	0	0	0	0	0	0	0	0	0	0	0	0	0	0	0	0	0	0	0	0	0	0	0	0	0	0	0	0	0	0	0	0	0	0	0	0	0	0	0	0
A0A2K5TS56	DNM3	2322800	3467600	3081000	3040500	2882000	3176700	3560400	2693100	3285400	4336900	3280900	3095500	2664900	2411700	3276800	3294200	3059700	3082300	2691300	2726900	3770600	3168700	3548400	3255000	3431800	3478900	3215300	3571600	3696600	3811400	3644100	4055400	3155100	2844300	3235800	3204300	3867900	3846400	2799000	2959900	3073000	3238300	2643900	2560900	2291600	2245900	3630600	3398700
A0A2K5TS57	DNM3	0	0	0	0	0	0	0	0	0	0	0	0	0	0	0	0	0	0	0	0	0	0	0	0	0	0	0	0	0	0	0	0	0	0	0	0	0	0	0	0	0	0	0	0	0	0	0	0
A0A2K5TS66	FBN3	0	0	0	0	0	0	0	0	0	0	0	0	0	0	0	0	0	0	0	0	0	0	0	0	0	0	0	0	0	0	0	0	0	0	0	0	0	0	0	0	0	0	0	0	0	0	0	0
A0A2K5TS70	ZNFX1	0	0	0	0	0	0	0	0	0	0	0	0	0	0	0	0	0	0	0	0	0	0	0	0	0	0	0	0	0	0	0	0	0	0	0	0	0	0	0	0	0	0	0	0	0	0	0	0
A0A2K5TS73	NUDT14	112080	41804	91537	120430	144420	146020	120870	133730	149550	161360	119350	91908	200480	23586	124350	126050	152390	112650	85508	122780	44684	141440	70816	161110	167530	138800	115480	80403	96467	114640	111550	91859	52444	128480	144490	136920	122000	178920	127390	115820	93102	38225	178420	135610	37001	32818	95934	125200
A0A2K5TS76	CCNY	0	0	0	0	0	0	0	0	0	0	0	0	0	0	0	0	0	0	0	0	0	0	0	0	0	0	0	0	0	0	0	0	0	0	0	0	0	0	0	0	0	0	0	0	0	0	0	0
A0A2K5TS85	CCNY	239640	229170	235060	205890	255310	186960	175300	202770	178160	314890	248910	308950	252000	117710	195030	238150	213480	141870	228530	205920	296940	235520	252790	186730	154230	186010	149170	134560	176620	190920	179190	180350	228260	182540	148680	157890	248800	217350	198590	199950	248210	283190	198830	204750	163050	206800	197470	159170
A0A2K5TS93	OS9	59703	105880	124220	93619	37082	50700	80405	37394	103960	23788	149990	97873	61737	161710	83656	93647	105530	127270	58473	39918	24896	64839	67358	117500	64682	125360	104710	87959	91981	78076	128770	91863	88384	104400	152920	159650	122390	99113	191290	179990	83132	55202	63193	73146	111370	134120	102340	70438
A0A2K5TSA6	ATP6V1G1	527550	567200	501920	589140	461540	454980	432660	530460	424220	432660	483700	429910	611240	599520	545740	504940	576210	622600	629030	648480	538070	831160	571450	776390	769650	666160	712290	639270	641630	642800	770410	584020	745610	1048800	783790	827150	804900	781700	817120	777770	546900	539070	741540	803200	701890	821640	816990	836600
A0A2K5TSB5	AKR7A3	0	0	0	0	0	0	9326.5	0	0	0	0	0	0	0	0	0	0	0	18311	14973	36897	66373	56854	129510	85670	89302	104850	116640	172620	145810	141500	167720	204740	220940	84606	87336	25819	23025	123790	172510	95018	69836	42664	61764	0	0	36864	28675
A0A2K5TSC1	---	2809400	2597000	1938900	2532800	2534900	2232600	2411500	2294000	2525300	3319500	2894000	3834500	2724100	2365700	1904900	1930300	1577500	2094000	2582200	3009200	2428600	1993000	1877300	1867400	2219500	2532500	2169000	2655700	2121100	2405200	2265800	2411000	2501000	2181400	2276600	2487700	3030900	2912600	2599000	2778400	3260800	3380200	2745600	2519300	2368700	2163200	1801600	1878700
A0A2K5TSC5	TNPO2	890020	1167000	1026400	1169000	900460	1059000	1322600	932420	1149500	967020	994860	807700	1006500	1033900	1067300	1096500	1003600	1156500	874850	1002200	1027300	904510	949970	1043700	983870	1007400	989580	1204400	1087700	1004300	1296800	1059300	871280	970860	994680	1031200	824640	821810	1019800	1075100	923310	975530	1142400	1024300	1282700	1152900	985190	1166900
A0A2K5TSC9	UBE2Q1	146010	140190	90021	125640	95577	113820	146630	120560	147480	140350	144780	138880	127360	119100	125910	93286	103510	142120	145590	118700	135400	94499	131870	105140	127090	119950	167630	153940	152250	148030	141750	114380	119570	105800	122640	135460	98999	168710	144840	207280	132870	123600	146150	157390	121620	132420	153780	143850
A0A2K5TSD5	CUX2	79635	64967	68195	0	84406	0	0	0	45956	0	0	0	0	0	0	0	70827	0	0	0	0	0	0	66163	0	67549	0	0	71254	78668	67237	63214	33380	48707	0	0	0	80545	0	0	0	0	0	0	0	0	0	61510
A0A2K5TSF2	CPM	0	0	0	0	0	0	0	0	0	0	0	0	0	0	0	0	0	0	0	0	0	0	0	0	0	0	0	0	0	0	0	0	0	0	0	0	0	0	0	0	0	0	0	0	0	0	0	0
A0A2K5TSF7	KAT7	28341	30341	32386	34933	24190	42426	69660	62177	35779	35399	25376	25106	0	146310	44064	38275	31487	51853	28077	46099	62369	54372	42843	0	53530	56786	34261	34269	68890	93186	95202	102340	164160	115620	41541	25063	0	0	29181	19036	21470	0	39245	18282	150670	132620	49569	57907
A0A2K5TSG4	IP6K1	80633	107370	73786	100560	67447	64245	63996	57220	76311	50297	66982	32889	85464	53948	102020	74934	90757	82218	73088	58203	67994	60831	97476	72278	73123	65067	74251	80397	71199	80237	65717	44976	66742	55968	60483	96705	56113	71029	65151	70837	62812	52452	78929	71697	63050	72830	92107	80144
A0A2K5TSH0	GPC4	154130	56750	82187	88705	107830	51834	102320	0	145450	99786	284620	158590	142570	155390	59529	4145.9	14535	50439	82024	97908	9334.5	5554.8	65628	44695	7528.2	38303	23439	178840	0	40248	0	108920	63021	17762	125900	145160	94552	121420	163110	213290	154700	174280	219440	174460	114750	131400	53116	60455
A0A2K5TSH5	BCAS1	0	0	0	0	0	0	0	0	0	0	0	0	0	0	0	0	0	0	0	0	0	0	0	0	0	0	0	0	0	0	0	0	0	0	0	0	0	0	0	0	0	0	0	0	0	0	0	0
A0A2K5TSI0	BCAS1	9338.6	0	0	6431.2	0	0	6986.3	8843.6	0	370290	19512	8091	124980	764560	0	0	0	0	11004	9565.5	62980	0	0	8926.7	0	7672	8029.9	5649	0	0	13566	6268.8	8406	0	0	8580	168620	166830	15149	3519.6	21394	15808	46752	102820	611230	834760	0	0
A0A2K5TSJ6	---	39405	84890	142250	0	0	0	31758	34911	19228	28333	31226	35352	0	0	91180	68768	66898	52251	0	0	0	60874	0	34555	35997	41085	38209	41208	0	0	36637	0	0	0	36153	32678	36463	0	36081	37973	0	47439	31806	36955	0	0	0	23339
A0A2K5TSJ7	R3HDM2	200280	179950	102310	146340	138990	117770	70416	136060	177090	47191	61396	69942	84304	0	140560	149410	115950	147620	174140	140710	108570	185080	34531	114160	145430	147790	123380	111780	83169	84755	93194	95471	67488	93559	145700	121070	56426	122430	45316	75073	68339	47486	63888	68622	30957	29422	139480	152460
A0A2K5TSK6	EIF3L	1214400	1549800	1282900	1251000	1169400	1487600	1599900	1483800	1324500	1142900	1256700	1259400	1002700	1608000	1281300	1215000	1232400	1264300	1453800	1307000	1484000	1572400	1403000	1398300	1654600	1540100	1531100	1537300	1777000	1624900	1713900	1629700	1551400	1471000	1465400	1656700	1269300	1220700	1364200	1392400	1423700	1301600	1096400	1132300	1702700	1650400	1338800	1504100
A0A2K5TSL1	ACTN4	9566300	7949500	7695800	6960000	6786800	7600700	6652200	8460300	7249000	6849500	7342800	6407700	7955600	9229100	7187600	7408200	7964600	8366400	7499700	7649500	6599100	8352500	6920600	7742500	7132400	7025800	7301700	6278600	7516600	6434700	7307800	5981300	7771800	9227600	7526500	7882900	8640300	8534100	7834500	7614500	6843000	6639100	7318000	7617000	10132000	10380000	7213000	6976400
A0A2K5TSL3	---	1969900	2231800	2351300	2691600	2650900	2265600	2257300	2246900	2262500	3686900	2182800	2326300	1664100	3524900	2775200	2627900	2448500	2156200	2527300	3308400	3400400	2110400	3747500	2380900	2020000	2681700	2271500	3106600	2214900	2965700	1953800	3290900	3110500	2121300	2394600	2454100	3756100	3753000	2109000	2088700	2482500	2757700	2270800	2299900	3866200	3306900	2664500	2486700
A0A2K5TSM8	KIFC1	0	0	0	0	0	0	0	0	0	0	0	0	0	47511	0	0	0	0	0	0	0	0	0	0	0	0	0	0	0	0	0	0	0	0	0	0	0	0	0	0	0	0	0	0	60813	0	0	0
A0A2K5TSN0	DDX56	0	34082	0	0	0	0	0	0	0	0	0	0	0	0	25608	0	0	0	0	0	25504	23547	25907	0	0	0	0	20977	0	0	36092	0	22065	0	0	0	0	0	0	0	41161	0	0	0	30500	46058	0	24044
A0A2K5TSN4	FUBP3	271300	169110	142390	233720	189370	242860	202530	247380	192340	145900	165280	270810	289720	768850	193440	182440	144700	222710	243550	202270	162820	179810	164460	132910	220800	202880	216190	161640	215220	220070	222680	228370	258190	278010	189850	199330	340760	372110	244050	211400	299210	248650	295910	351770	740610	782050	168500	184550
A0A2K5TSN5	AMPD2	0	0	0	0	0	0	0	0	0	0	0	0	0	0	0	0	0	0	0	0	0	0	0	0	0	0	0	0	0	0	0	0	0	0	0	0	0	0	0	0	0	0	0	0	0	0	0	0
A0A2K5TSP9	---	242240	322490	197550	227560	127470	0	0	0	0	0	279260	400030	367990	170920	378420	0	0	0	0	367960	0	173560	246440	0	0	0	116940	279500	236450	0	202840	0	172440	0	0	0	0	0	132320	254030	350770	514040	0	214170	254000	0	0	0
A0A2K5TSQ1	---	3114800	4951100	3803300	4048800	3892200	5309500	6074900	5567600	3603900	2286200	2900500	2855800	2397300	5826200	4657000	4470100	4465800	4532900	3629300	4064600	5883600	4932900	4859700	4836000	5083300	5118100	4766800	5170300	6387500	6299300	6550000	6340200	7063800	6291100	3997600	4240700	2087700	2438300	3107200	3398800	3047100	3095800	3275600	3184900	5707900	5378900	5437100	5304600
A0A2K5TSQ8	AMPD2	424510	533220	446300	522850	484460	520750	554330	532100	439940	624800	592600	588810	609860	388590	588790	491900	454090	515180	439090	482420	519720	516750	470810	488360	463890	496370	450370	517430	522260	566030	490270	589540	560100	454530	462580	455860	486190	460790	512130	570670	571210	619940	621980	587450	404800	408920	522800	480020
A0A2K5TSR0	ACTN4	307560	212140	275220	162550	224100	185060	184860	199770	159320	195090	201650	88159	149860	246990	215040	230560	225960	163890	215760	201770	151820	177290	269830	181830	152650	176060	213930	183640	147200	120080	141400	126490	236340	277790	176340	184840	253390	213660	170020	132140	98917	104350	188410	176890	233940	262450	217160	221620
A0A2K5TSR5	ABCE1	928060	1131200	970840	1100900	950490	1012900	1080100	912050	965350	816910	898460	1163000	965900	1073200	1040200	1007400	1082700	1014700	1044200	1235200	1101700	1052400	1043600	1210300	1088700	1199800	1075300	1120600	1206000	1218200	1246800	1191500	1234800	1035600	1128000	1226800	935150	1009700	1021800	1082400	1214100	1196500	1085300	1092700	1215900	1206800	1275700	1295200
A0A2K5TSR9	SLC2A8	0	0	0	0	0	0	0	0	0	0	0	0	0	0	0	0	0	0	0	0	0	0	0	0	0	0	0	0	0	0	0	0	0	0	0	0	0	0	0	0	0	0	0	0	0	0	0	0
A0A2K5TSS3	DIDO1	122830	45169	104110	149590	150680	136540	127590	289870	123240	118870	84629	53574	80447	1244300	78784	60319	59122	77617	140780	99831	94213	148060	156930	87349	194000	271740	250150	155230	168240	190100	322850	206010	407320	317650	213470	84839	93496	102330	116280	32349	49061	230240	97010	146580	1108400	706650	93905	94752
A0A2K5TST4	PADI2	217620	83648	30795	112680	19076	111360	57933	108810	119810	443880	154220	327430	203590	938990	18241	40587	58374	92637	289220	267970	75912	130890	70122	27296	130520	154390	74142	102750	116140	98029	116450	124260	127900	147680	175580	206220	308230	345610	124050	114470	298110	230520	169270	269500	512030	670090	82940	71369
A0A2K5TST9	CYTH3	311980	223930	201430	338410	269980	333020	327230	298350	257550	203980	169460	134160	194820	78015	219720	114910	151190	139370	275300	304820	295010	210470	162020	130850	275940	316500	240330	327270	231240	241560	254000	305880	287210	321390	260590	291270	144300	121380	138070	218370	179860	154280	161970	206110	83595	74319	201970	198060
A0A2K5TSU0	ANXA4	180760	286450	257020	312400	404160	470840	473600	633050	336490	609550	302150	632090	336660	587220	414280	323090	344390	201670	139100	181420	277980	99029	308890	57989	97839	215150	115330	230780	165130	305870	96090	344200	302830	136060	81588	127770	183290	327760	79978	81500	380370	439870	341490	356210	504730	421150	183610	115220
A0A2K5TSU1	---	131110	117670	119290	142830	46487	157720	143560	186470	114400	83312	74635	92560	84269	363730	66853	71509	132560	82544	160290	130820	73302	89021	69127	113140	127500	154880	134310	78907	112290	148730	127970	182540	189300	199330	85643	186000	92022	76178	65312	94126	77091	93561	102320	126290	437810	445690	72251	136950
A0A2K5TSU3	MTFR1L	405920	350580	373730	299150	336020	317570	290670	340450	294370	237980	403260	330000	386200	254000	325190	340080	371860	328780	328630	299480	244560	372030	341090	366020	321610	328040	365100	303640	333290	281820	301200	297320	318640	325630	338970	382870	368330	364410	387980	399300	316470	286020	345820	355480	240020	243880	315440	340280
A0A2K5TSU4	ZNF48	0	0	0	0	0	0	0	0	0	0	0	0	0	0	0	0	0	0	0	0	0	0	0	0	0	0	0	0	0	0	0	0	0	0	0	0	0	0	0	0	0	0	0	0	0	0	0	0
A0A2K5TSU7	---	0	66175	0	52895	0	0	23638	0	0	0	59670	92914	13709	0	25704	0	0	11074	30489	20628	61796	0	31285	0	0	0	0	0	33075	31192	39689	0	32495	0	0	0	0	14148	13479	0	33225	24664	23862	0	0	0	0	0
A0A2K5TSV0	KIAA2013	24380	82528	33345	36868	24619	31932	56062	30045	30627	26467	24638	0	0	47144	51713	38432	28248	33524	34405	61088	106270	0	78051	31455	18214	43949	18147	45956	26249	67258	0	95727	74384	17306	25680	25136	20316	31429	15019	0	28160	27581	17951	13022	74448	61815	40585	41814
A0A2K5TSV6	ENTPD6	75591	0	0	127460	0	0	0	0	33564	92436	36566	127870	0	0	86853	45430	0	0	63995	148350	0	0	85885	0	48423	0	0	72094	0	0	0	57397	118350	0	0	52312	75782	46696	57868	45172	0	93860	0	0	0	0	80007	60894
A0A2K5TSV8	SGCB	0	15106	0	26013	0	0	0	0	0	29966	21050	0	0	25167	0	0	0	0	21465	0	0	0	21750	0	0	0	0	18064	0	33717	0	31702	37357	0	0	0	0	16307	0	0	0	0	0	0	17531	0	0	0
A0A2K5TSV9	SERPING1	95334	49617	73873	42353	37443	64374	101850	143310	103700	100130	96262	50485	93049	122660	88969	45586	111290	86031	124070	86939	36497	63100	55891	75564	57161	106220	88263	70555	118540	77185	132590	68824	87570	223870	109120	144790	160330	171790	97916	116110	69952	62633	75356	100650	213090	227550	34362	133620
A0A2K5TSW2	MRPS18A	29325	40861	36711	0	0	27552	15634	0	34740	0	38762	76788	15004	18902	0	0	0	0	26743	28866	32681	30442	42897	0	0	27333	0	42557	26558	17969	0	42420	38273	0	29547	33162	13608	30968	13433	27614	36281	29227	26193	29109	34301	0	0	0
A0A2K5TSX1	---	37703	0	0	0	0	0	37217	0	40690	0	30409	0	0	22160	0	0	0	0	0	0	0	0	0	0	0	0	0	0	0	0	0	0	0	0	0	11199	0	0	0	0	37449	0	23555	0	34433	23939	0	0
A0A2K5TSX6	---	221510	154760	190830	243850	184700	162990	151880	90295	155390	198140	245390	195200	237540	154030	181140	160690	213260	182380	187560	160610	113680	224370	168540	269130	85568	106030	209920	180140	117770	135650	163320	142730	84513	125110	150630	142280	189790	208220	214970	219020	209310	123440	200170	198570	186500	201990	105810	133710
A0A2K5TSY4	ADCY8	42307	44343	48618	66470	72839	110380	56647	201360	41916	84697	64241	43895	26742	26249	30720	66305	25772	31599	27182	137860	170990	26819	55059	0	34881	52272	22965	59315	66203	75214	53261	89805	172590	47423	35037	28031	56632	50265	19929	54376	38631	93298	40184	27288	12855	27148	22735	43158
A0A2K5TSZ0	NTPCR	230770	156240	202430	246680	191720	182830	220070	159400	210690	218060	198990	281380	226000	288890	192450	209920	181190	140750	237300	206940	262550	193300	270070	215410	232850	235080	201070	251160	197200	229420	217150	244520	239940	192210	231670	224150	262710	286010	218450	214850	295780	265700	251200	228300	305610	314410	255340	219220
A0A2K5TSZ1	---	429090	282680	376790	243240	310350	264150	239850	278630	325860	293900	375800	326170	336570	372740	311180	332550	339690	288350	289740	277600	185640	286640	294900	408990	311520	253610	280550	192230	196660	172520	271220	164450	162710	300310	408250	355720	457660	417710	368570	361580	270160	202450	291770	310020	319470	404300	255170	350300
A0A2K5TSZ7	TATDN3	0	0	0	0	0	0	0	0	0	0	0	0	0	0	0	0	0	0	0	0	0	0	0	0	0	0	0	0	0	0	0	0	0	0	0	0	0	0	0	0	0	0	0	0	0	0	0	0
A0A2K5TSZ8	BAG6	1190800	1541100	951760	1333400	1158100	1343800	1345200	1397300	1258300	1106300	1230400	988560	1181500	966450	1060100	992820	1063900	1237300	1277700	1299600	1370200	1414600	1160000	1151200	1333200	1276600	1294200	1283200	1430000	1240400	1493000	1380600	1327700	1610900	1188400	1214100	1177700	1078800	1188600	1228800	985850	1094300	1196200	1206400	930650	997800	1115500	1161400
A0A2K5TT07	---	3644800	2500900	3005800	3049600	3127200	2839100	2873800	3053400	3137800	4878600	3892800	4346700	3092300	3196600	2365400	2706500	2458700	2186100	3560700	3816200	3671100	3157000	3423700	3165800	3115500	3112400	2867900	2955500	2916800	3100200	2526400	3068100	2561500	2946800	2811000	2921300	3983100	4185800	3077200	3420900	3629800	4742000	3431700	3239600	3366300	3283700	2732000	2634700
A0A2K5TT17	---	0	0	0	0	0	0	0	0	0	0	0	0	0	0	0	0	0	0	0	0	0	0	0	0	0	0	0	0	49972	0	0	83407	0	0	0	0	0	0	0	0	0	0	0	0	0	0	0	0
A0A2K5TT22	POMT1	0	0	0	0	0	0	0	0	0	0	0	0	0	0	0	0	0	0	0	0	0	0	0	0	0	0	0	0	0	0	0	0	0	0	0	0	0	0	0	0	0	0	0	0	0	0	0	0
A0A2K5TT32	---	0	0	0	0	0	0	0	0	0	0	0	0	0	0	0	0	0	0	0	0	0	0	0	0	0	0	0	0	0	0	0	0	0	0	0	0	0	0	0	0	0	0	0	0	0	0	0	0
A0A2K5TT44	ABL2	175350	221760	172290	220830	177590	151570	171730	172960	155520	111930	178920	216620	241920	95462	196180	200450	170050	168990	167470	169230	205730	144290	206450	139090	147500	175210	151350	177530	184960	176740	139740	175070	232240	198590	142100	198120	147190	140050	157280	129050	184230	167560	226090	239670	107700	94445	137930	146530
A0A2K5TT64	---	170280	64693	63061	115390	114070	130810	107510	135990	131680	93863	108830	77351	92656	197020	80553	59167	107910	113990	168470	110170	36955	145010	59219	91225	162420	126250	166340	112840	145630	131090	175450	126260	132290	191080	126540	122220	84251	95116	144770	144200	47107	65426	95795	83746	187710	182050	110490	94704
A0A2K5TT65	STUM	818090	691270	948190	266270	819410	280670	263790	402150	849080	2099700	1074600	759050	572700	96780	969080	1103100	1069600	793880	991040	737470	895420	0	976720	669370	433230	177360	305270	415500	198600	248420	169590	228970	158380	218460	339610	276770	844930	749810	524540	548280	619840	825220	592590	355470	67435	0	1017700	776940
A0A2K5TT69	NBR1	0	0	0	0	0	0	0	0	0	0	0	0	0	0	0	0	0	0	0	0	0	0	0	0	0	0	0	0	0	0	0	0	0	0	0	0	0	0	0	0	0	0	0	0	0	0	0	0
A0A2K5TT71	PCLO	3120800	2316100	2006500	2013200	1929800	1640300	1438300	1854200	1928700	1678600	2545400	2392000	2328000	1267800	1500700	1503400	1705900	1723300	2150800	2022500	1447100	1813300	1602600	1755900	1617900	1624500	1895200	1548000	1319500	1198700	1601600	1140000	1401100	1502400	1916300	1877600	2610300	2188000	2584500	2426500	2072400	1978900	1984600	1967900	1062400	1091400	1413100	1358400
A0A2K5TT76	CDCA7L	86410	0	30320	0	90334	82345	0	0	0	0	0	57100	81337	0	0	0	62038	0	0	0	0	0	0	0	0	0	0	0	0	48924	0	55987	60128	0	0	0	0	0	0	0	48396	0	0	0	0	0	0	0
A0A2K5TT87	MARCKS	3765400	860650	2534600	3226800	3080900	2634300	1896600	2460200	2256400	3245600	4173100	5038200	5313000	4288500	4183300	4409400	5037300	4915000	3456100	4108500	2218600	3168600	3564400	7493600	2929100	3285100	5564600	3667600	2343000	3400100	3012400	2092400	2746700	6187300	3381900	3474700	6695600	6649500	5588700	3354700	3683800	3599800	4461300	5568500	3329700	5124300	5405900	4539900
A0A2K5TTA6	---	0	0	0	0	0	0	0	0	0	0	0	0	0	0	0	0	0	0	0	0	0	0	0	0	0	0	0	0	0	0	0	0	0	0	0	0	0	0	0	0	0	0	0	0	0	0	0	0
A0A2K5TTA8	SLC12A2	0	0	0	0	0	0	0	0	0	0	0	0	0	0	0	0	0	0	0	0	0	0	0	0	0	0	0	0	0	0	0	0	0	0	0	0	0	0	0	0	0	0	0	0	0	0	0	0
A0A2K5TTA9	CPSF7	446240	533350	494280	526690	467630	604150	655980	795640	426380	202720	358520	274790	299010	861190	536730	524910	484700	383390	509720	483350	511050	634980	587960	575030	649360	614940	587200	581840	750990	672240	614970	734800	905080	804520	541060	469370	291980	359690	382520	433510	335660	323900	406400	378410	806580	766740	545930	564150
A0A2K5TTB1	PI4KA	1714600	2288400	1548500	1599100	1648200	1448000	1734500	1466500	1683400	1572800	1853400	1682900	1070700	1049000	1217100	1295600	1229700	1220100	1336600	1580900	1788600	1360300	1263100	1193600	1297800	1364100	1323700	1509300	1214300	1486800	1232100	1464000	1209100	1233400	1063800	1305500	1066600	1127300	1184000	1297700	1435900	1435100	1099800	1096600	1048300	1036500	1038500	973820
A0A2K5TTB7	EPS8	388020	289480	259210	356450	282430	261000	304410	194210	386730	594350	371530	384330	294630	1126700	256800	259210	238950	223590	361220	355750	210900	165250	234130	257360	262660	292450	166290	198170	206420	232820	238100	195390	228150	169220	335310	301080	577690	579100	343230	304470	361370	361540	284690	306720	1086100	1094800	224730	156520
A0A2K5TTB8	SYNJ2BP	13252	0	0	0	0	0	0	0	20872	0	0	52088	0	0	25585	0	16239	0	0	0	34023	0	0	18721	0	0	16936	0	0	22622	0	0	0	0	10063	0	0	0	18058	18715	29415	41791	20169	0	0	0	0	0
A0A2K5TTF0	PHF2	50713	70826	68882	136480	55323	95742	128400	61249	98286	48669	54286	37182	57861	211470	86306	69929	52590	85074	117100	62867	102650	64516	120600	118540	82275	177230	120170	187260	97529	172730	153930	149900	212370	203110	110010	120470	16222	19144	44228	46338	63981	54518	33607	105820	208670	142940	43238	43389
A0A2K5TTF1	POLD3	0	0	6388.8	0	0	12947	0	6982.4	0	0	10302	0	0	63565	0	13430	14483	0	6293.1	0	0	11084	0	0	15404	0	0	18540	16898	0	11165	0	14022	16700	0	0	3306.9	0	4634.7	0	10135	0	0	7845.7	45730	42890	0	0
A0A2K5TTF7	NELFB	140160	229900	99808	143870	100240	127070	172520	169120	181900	38374	79129	165200	40054	295070	160980	203010	181370	119840	101110	101480	136130	164090	207560	195400	181860	167870	88730	158030	174560	186310	206460	180310	301940	198350	206300	198040	35100	97081	125710	160560	113240	76510	149530	278590	415490	357210	116330	156940
A0A2K5TTG5	PTPN13	447940	508200	311180	414960	291120	570790	675800	322040	343110	0	524770	551040	0	171030	616800	581170	841410	467740	347910	287220	475370	672470	249950	445570	589330	908820	671630	360680	491140	672800	931960	568630	480180	480850	343010	268480	412790	466880	552250	573130	295670	0	225600	0	176520	167760	329810	499730
A0A2K5TTH3	KIAA0100	0	0	0	0	0	0	0	0	0	0	0	0	0	0	0	0	0	0	0	0	0	0	0	0	0	0	0	0	0	0	0	0	0	0	0	0	0	0	0	0	0	0	0	0	0	0	0	0
A0A2K5TTI9	TENM3	339060	435750	344650	561620	460700	393450	471280	319000	349250	324670	302590	822670	448590	195970	504600	489060	503510	603610	414710	474780	473950	476770	462080	433490	405350	527540	469580	540460	428540	582380	651490	632380	373420	324240	397070	445150	385750	440760	403340	371810	626520	683010	633040	630760	218100	231990	555280	454470
A0A2K5TTJ3	ECI1	251080	121220	227240	227840	182300	222650	151240	261080	354370	546870	352460	373310	496730	418160	180780	219310	363940	314410	423070	399670	198620	295300	194670	275230	313160	209800	285080	222840	108610	128930	203220	122070	34947	230030	443380	454620	689340	623890	432040	410580	393520	384210	427440	410960	486200	500230	272840	321110
A0A2K5TTJ5	---	0	16006	16874	25146	0	0	0	0	0	0	19928	0	0	0	0	17507	0	0	0	0	0	0	0	0	0	0	0	0	0	16488	0	0	0	0	0	0	0	0	0	0	0	0	0	0	0	0	0	0
A0A2K5TTK6	POLA1	0	0	0	0	0	0	0	0	0	0	0	0	0	43451	0	0	0	0	0	0	0	64960	0	0	0	0	0	0	0	0	0	0	19399	0	0	0	0	0	0	0	0	0	0	0	80246	40540	0	0
A0A2K5TTL3	---	96031	65603	129900	63275	45679	103240	62812	45548	58669	82154	51895	125930	188430	915880	51252	60717	63474	23834	113000	101020	42980	129070	72195	95747	58300	52421	85678	60214	58269	66404	108640	5848.9	37614	151280	101010	96557	140710	189050	183280	157930	196800	89484	242530	267750	907390	984310	25643	67028
A0A2K5TTM2	PNPLA6	162380	402630	363750	314190	303490	283070	355040	255840	267720	313490	241270	285310	203620	167430	379540	398490	382110	364450	239170	338770	489110	287520	583530	361430	290350	335360	268700	342660	301400	371510	307680	431560	365750	213430	261220	284200	214460	248210	218130	259090	253240	295030	264980	267320	176480	159730	426530	350250
A0A2K5TTM9	CDK7	0	0	0	0	0	0	0	0	0	0	0	0	0	0	0	0	0	0	0	0	0	0	0	0	0	0	0	0	0	0	0	0	0	0	0	0	0	0	0	0	0	0	0	0	0	0	0	0
A0A2K5TTN3	ZNHIT6	0	0	0	0	0	0	0	0	0	0	0	0	0	0	0	0	0	0	0	0	0	0	0	0	0	0	0	0	0	387590	0	0	0	0	0	0	0	0	0	0	0	0	0	0	0	0	0	0
A0A2K5TTQ5	CACNA1E	531370	466330	433190	737800	624250	450480	486600	507010	495800	380380	415340	536420	381020	148590	490110	539220	433260	366680	601750	694610	751620	435270	552980	413250	535500	636010	434880	658710	426640	587250	442840	680980	673530	392480	433670	455270	303180	324320	258720	340150	467070	490130	436480	421120	167710	176440	473230	410480
A0A2K5TTR0	CACNA1E	0	0	0	0	0	0	0	0	0	0	0	0	0	0	0	0	0	0	0	0	0	0	0	0	0	0	0	0	0	0	0	0	0	0	0	0	0	0	0	0	0	0	0	0	0	0	0	0
A0A2K5TTR1	UCKL1	88348	81261	92143	80107	76006	74777	90266	81455	99254	62343	84363	91993	64683	67759	104950	101800	107980	90390	83358	84626	74363	104000	99359	104450	82876	75233	79622	80367	75444	62864	73365	81947	76357	54939	92772	93521	67230	64852	72494	82077	88364	89385	74396	68108	67153	56571	107190	121120
A0A2K5TTR5	ZGPAT	59059	114540	72704	100400	61719	0	33070	43347	17723	0	0	0	0	71169	69433	48810	0	0	53272	54936	77362	38340	106910	43677	0	38811	0	0	0	50099	57212	44181	0	54709	0	0	0	0	0	0	0	56128	0	0	69251	55947	44349	62013
A0A2K5TTR6	RETREG2	165540	107450	99998	104320	144750	103020	174130	129920	133540	177780	149620	131300	185720	62866	92266	111600	94830	249320	74735	115730	97606	148070	90999	93992	103500	106220	136240	131570	38043	102280	203510	133140	84093	153410	125280	222900	149250	128750	103620	125060	88916	115000	182360	184960	54224	79431	90223	79926
A0A2K5TTS9	ZC3HAV1	0	0	0	0	0	0	0	0	0	0	0	0	0	133160	0	108920	0	0	0	0	0	0	0	118070	0	252350	0	0	0	0	0	0	0	0	0	239070	0	0	0	0	96114	118900	0	0	241380	262860	0	0
A0A2K5TTT6	BICRAL	0	0	0	0	0	0	0	0	0	0	0	0	0	0	0	0	0	0	0	0	0	0	0	0	0	0	0	0	0	0	0	11005	0	0	0	0	0	0	0	0	0	0	0	0	0	0	0	0
A0A2K5TTV8	JCAD	2896400	4675300	4874600	0	0	0	3535000	0	2686700	0	0	0	11116000	0	0	0	0	4607500	6353900	5776700	0	2981100	8289900	6375300	4582300	0	4659800	6280200	0	0	2200300	6761200	0	0	5526700	0	1937000	6259000	0	0	4138700	0	8061200	6066300	6517400	3810900	3325600	0
A0A2K5TTX0	PPM1A	1380500	1264600	1207200	1396900	1252500	1271300	1307600	1269100	1116700	1161400	1207100	1279200	1541100	1214900	1188300	1008200	1172600	1296000	1251800	1274400	1061100	1266300	933530	1082600	1062000	1167300	1062900	1180900	1337100	1303900	1319200	1293500	1447000	1418500	1141200	1131700	1287200	1199600	1351600	1351900	1442600	1343200	1414200	1391300	1100700	1122700	1002600	1035900
A0A2K5TTY2	STK24	431250	516520	473740	472980	367560	387100	386730	424480	414080	337810	416210	392540	574960	413290	401320	419470	508130	477220	413050	397900	280250	439530	409720	507820	423670	443520	436950	367710	430810	392170	427870	388540	411660	502310	516950	458180	474260	542390	444730	496590	420850	362800	496640	512860	445280	446480	434140	497520
A0A2K5TTY4	NDUFA10	2115200	2242100	2059400	2027800	1941700	1742500	1812000	1844000	1976900	2543300	2310000	2455300	1918000	1660100	1910200	2106200	1913100	1849200	1857100	1911600	1837300	1975000	1868600	1907900	1733800	1774000	1760300	1772100	1680800	1718700	1682100	1801200	1841700	1435800	1781800	1858400	2232900	2379800	2078700	2053000	2231900	2364300	1889800	1831000	1850800	1596900	1779900	1816400
A0A2K5TTY9	ELP2	389730	418160	355520	350000	357720	363580	387790	395370	355950	280640	305310	373040	380390	527620	405630	393040	388840	467190	344450	323500	285410	375100	274110	325850	378870	337840	354180	312010	382080	351720	420440	306030	385780	426770	349490	366020	384730	400420	410730	410610	371950	370840	390760	366840	548420	595670	396490	382340
A0A2K5TTZ5	PCBP4	0	33908	81494	24252	38496	0	53178	0	27847	0	0	0	0	226510	34322	50517	49176	51089	31272	23161	46376	32989	45691	163970	44414	71692	38407	38572	32881	28257	0	0	31981	47234	26658	64663	17794	37054	0	22485	0	0	0	0	211030	236370	60068	33628
A0A2K5TTZ8	SEC31A	1520500	2057600	1537700	1471500	1392800	1479100	1528800	1531700	1591000	1368500	1403600	1296700	1064300	1570200	1576600	1532900	1609600	1676000	1591700	1612000	1775700	1707300	1586700	1693000	1602900	1454000	1461400	1455400	1445300	1343200	1552600	1536200	1464900	1649300	1644500	1626600	1425500	1403500	1439400	1389300	1356000	1303400	1149700	1234500	1649200	1700700	1616300	1627200
A0A2K5TU05	AP1S2	0	36781	0	63459	244700	0	0	0	98293	0	173760	0	0	0	0	0	0	0	0	0	271360	0	0	0	0	0	0	0	0	0	0	0	0	0	0	0	0	0	0	153410	0	0	0	0	0	0	0	0
A0A2K5TU20	ALDH3B1	9912.7	0	0	0	16526	0	11305	0	0	0	10653	23497	0	0	0	0	0	0	0	0	0	0	0	0	0	0	0	0	0	0	0	0	0	0	0	0	0	0	0	0	0	0	0	0	0	0	0	0
A0A2K5TU23	ALKBH5	44622	70259	48967	47854	47467	62215	79524	63073	32332	0	0	42646	26517	116650	36016	51889	67965	51828	42568	0	39132	48634	75918	66375	49833	61233	46511	45685	89138	81935	64883	90110	81238	58175	35282	53663	24194	24537	54337	53351	0	25544	45232	35791	100600	93082	64022	72783
A0A2K5TU31	EXOSC1	0	0	0	0	0	0	10301	14982	0	0	0	11976	0	39039	0	0	0	0	6196.1	0	0	0	0	0	13482	0	0	10964	15570	0	10014	0	22203	14048	13367	0	0	0	9918.8	0	12018	0	8110.8	10217	97627	31897	3453.6	0
A0A2K5TU38	DFFB	0	0	0	0	0	0	63983	0	0	0	0	0	0	0	0	0	0	0	0	0	0	0	0	0	0	0	0	0	0	0	0	0	0	0	0	0	0	0	0	0	0	0	0	0	0	0	0	0
A0A2K5TU46	ST6GAL2	0	0	0	0	0	0	0	0	0	0	0	0	0	0	0	0	0	0	0	0	0	0	0	0	0	0	0	0	0	0	0	0	0	0	0	0	0	0	0	0	0	0	0	0	0	0	0	0
A0A2K5TU48	ARF6	612440	301690	422710	674070	701880	715510	662220	641870	636070	577720	515510	454460	586350	624500	881560	666270	338040	874080	741960	769450	674770	542590	346620	307850	739720	731660	547390	650680	706640	856850	796580	852150	585770	794940	524880	570760	479260	433740	525680	536120	393550	599350	613030	488920	621330	514870	830890	747160
A0A2K5TU56	FAM114A1	0	0	0	0	0	0	0	0	0	0	0	0	0	0	0	0	0	0	0	0	0	0	0	0	0	0	0	0	0	0	0	0	0	0	0	0	0	0	0	0	0	0	0	0	0	0	0	0
A0A2K5TU61	---	287110	130890	250410	200500	197220	174630	199190	171690	258590	226130	280600	326070	251090	460750	217550	200590	213560	155060	529620	521390	343200	395270	483550	522330	442670	443630	451490	434020	306520	371440	390480	288760	328370	308920	554000	654110	818180	782090	527770	526320	550160	488970	521950	565650	638040	596010	407390	423520
A0A2K5TU67	CLTB	1689100	830330	1106700	1254600	927990	1039800	825980	954180	1045200	719440	972880	974830	1292400	857970	1299100	817610	1062400	1315800	1027400	1004900	506010	1283400	840110	1204700	984450	1041100	987260	856880	930670	712270	1090300	765580	986590	1140600	977270	1175300	1334500	1175400	1310800	1283000	1013500	756340	1290100	1250200	873070	950370	869860	927340
A0A2K5TU68	MIB2	0	0	0	0	0	0	0	0	0	0	0	0	0	0	0	0	0	0	0	0	0	0	0	0	0	0	0	0	0	0	0	0	0	0	0	0	0	0	0	0	0	0	0	0	0	0	0	0
A0A2K5TU71	---	104020	147530	132170	57633	100570	147780	98077	73393	108090	0	0	132390	107180	191640	160940	133780	99690	133220	71418	48933	0	137820	89385	139370	126110	149470	158040	120270	134760	120390	152730	37811	60802	140410	162700	166510	126770	132580	119950	142230	123180	79593	168810	189780	207350	217440	109650	89546
A0A2K5TU73	---	6807300	4193000	4984600	5236600	4230500	4506900	4170900	3789100	6048700	3880000	4300200	4791800	7316700	5429900	6209100	5460000	6451600	7926100	7372700	5753900	2986800	5575300	3502700	5953700	6063900	5621600	4761200	3923600	4925800	4704800	5445800	4337500	3592000	4491400	7556500	7716800	6987800	6520800	6007100	5425000	5627900	4615600	6360100	6005200	5421900	6722000	7081800	7471600
A0A2K5TU80	---	440820	526270	427010	129140	387280	366710	308760	345200	222590	228100	468690	474150	383750	311150	491970	470380	555850	680460	411130	256470	375840	491590	384260	440810	259200	221140	370770	207960	432760	262650	462480	295610	163490	306910	271460	260560	361690	245870	456820	234150	528120	243060	339610	328910	328440	388350	519740	473990
A0A2K5TU81	ARHGEF12	804760	717800	851130	723780	791610	909200	863470	985000	807800	699170	777150	695980	782090	460770	722510	696160	835170	845310	702930	616530	617190	786870	669970	840480	805000	695260	857800	735820	849410	676480	882060	747360	791040	962690	752670	751120	796640	761470	850950	760330	710030	630550	718450	671260	449720	469640	781140	780240
A0A2K5TU83	ABHD4	0	0	0	0	0	0	0	0	0	0	0	0	0	0	0	0	0	0	0	0	0	0	0	0	0	0	0	0	0	0	0	0	0	0	0	0	0	0	0	0	0	0	0	0	0	0	0	0
A0A2K5TU84	---	5294300	5652100	5200700	5823500	5973400	4968500	5478100	5268500	5897700	7188600	6021700	5201700	6157200	3509600	4814800	5064400	4993200	5016200	5216300	5136400	6337100	5039300	5472100	5183600	5189800	5112100	5232500	5559200	4924100	4823000	4788800	5115000	5485500	5095000	5059300	4869600	6296800	6011500	5089700	5122600	5245800	5409500	5829200	5818700	3587500	3452000	5223200	5054600
A0A2K5TU92	SIRT6	0	0	0	0	0	0	0	0	0	0	0	0	0	18116	0	12702	0	0	0	0	0	0	0	0	0	0	19078	0	13960	0	13249	17276	16399	19445	0	0	0	0	0	0	0	0	0	0	10306	25789	0	0
A0A2K5TU94	---	0	0	0	0	0	0	0	0	0	0	0	0	0	0	0	0	0	0	0	0	0	0	0	0	0	0	0	0	0	0	0	0	0	0	0	0	0	0	0	0	0	0	0	0	0	0	0	0
A0A2K5TUB7	NDUFAF6	88288	113740	76457	60119	0	0	39810	0	59693	75070	0	59275	64477	40741	0	46502	40999	37353	43233	62517	60306	45323	43162	22779	0	32510	58364	36927	46096	59175	0	0	40750	27217	20756	0	31177	39443	0	42579	52521	60603	0	33453	18960	20877	34100	0
A0A2K5TUC5	---	2322300	1341100	1881600	1594200	1770500	1908100	1474800	1981300	1734500	1567400	2289400	2120100	2650000	1928000	1324700	1477100	1726300	1764400	2165900	1758300	1196300	2127400	1182600	1974000	2042500	1605100	2305600	1322800	1867200	1512200	2047700	1317500	1286800	2015400	1990300	2152700	2648200	2391800	2536800	2462000	2067800	1868800	2050100	2085900	1673200	1906000	1427900	1663100
A0A2K5TUC6	NHLRC3	0	0	0	0	0	0	0	0	0	0	0	0	0	0	0	0	0	0	0	0	0	0	0	0	0	0	0	0	0	0	0	0	0	0	0	0	0	0	0	0	0	0	0	0	0	0	0	0
A0A2K5TUD0	BTN2A1	0	0	0	0	0	0	0	0	0	0	0	0	0	0	0	0	0	0	0	0	0	0	0	0	0	0	0	0	0	0	0	0	0	0	0	0	0	0	0	0	0	0	0	0	0	0	0	0
A0A2K5TUD1	CDCA8	0	0	0	0	0	0	0	0	0	0	0	0	0	0	0	0	0	0	0	0	0	0	0	0	0	0	0	0	0	0	0	0	0	0	0	0	0	0	0	0	0	0	0	0	0	0	0	0
A0A2K5TUD2	IDE	392210	276990	280920	262200	235980	287970	268350	276840	260970	278380	258810	363210	330830	552230	238740	236830	290480	319100	389610	339120	257100	349030	183700	272980	307020	258020	258800	283710	315180	289510	316050	255080	300370	352060	315470	320860	382910	377340	294200	335290	381650	358150	301760	326730	527110	507920	275070	291480
A0A2K5TUE0	SCOC	403370	476640	275760	398880	0	0	0	0	0	0	0	225900	0	0	0	0	253400	256620	0	219850	65459	0	134980	185450	0	137000	0	0	0	0	186700	167810	119330	0	189160	163060	0	342470	118020	0	242600	0	145690	0	202770	199540	0	114290
A0A2K5TUG2	NOL9	61301	103590	74895	108120	90112	139630	84267	142920	92077	48877	68254	82262	36306	150030	74702	91225	0	95655	119980	127060	158100	142710	179200	145080	197410	112870	122190	153330	138860	147240	198720	222160	233610	119130	162290	114280	90847	72058	72939	85039	84225	111630	62144	68956	189830	131520	61429	97252
A0A2K5TUG6	BLMH	782970	1055000	814420	800370	945700	864800	858970	1040900	946450	1501000	834590	907720	1055400	1249200	1006700	1028100	990210	821750	875910	863610	1056400	817120	816200	820720	844070	791050	805460	937900	804340	846170	821440	741540	1020900	976360	837340	729370	997230	949020	810270	785780	949340	872110	1069700	1083500	1167300	1344000	1023300	905740
A0A2K5TUG8	---	215310	583460	220300	257350	259090	129200	169190	73904	260830	154700	239120	306950	178870	41497	176460	252590	294930	101120	215610	279530	278860	178010	406250	197760	162880	196050	170200	202070	403160	195640	148650	204330	117400	101660	182600	173550	99991	130040	172530	149180	288990	381360	148880	197830	87350	138120	166680	191990
A0A2K5TUI8	RYR2	1531200	1757600	1182400	1140900	1350900	1258100	1275500	1187300	1056800	601580	1355600	1907700	707900	591990	681240	801890	829270	504030	1147100	1527700	2297300	1409600	1285800	957920	888760	891390	938320	1520400	923850	1019100	571280	915220	1225300	784910	721540	724130	501220	371560	1065300	1040200	1129900	1145500	498910	501850	521030	441640	574110	494460
A0A2K5TUJ0	MARF1	0	0	0	0	0	0	540330	0	0	0	0	0	0	0	0	0	0	0	0	0	378500	0	0	0	0	0	0	0	0	0	0	0	0	0	0	0	0	0	0	0	0	0	0	0	0	0	0	0
A0A2K5TUJ3	MMP21	0	0	0	0	0	0	0	0	0	0	0	0	0	0	0	0	0	0	0	0	0	0	0	0	0	0	0	0	0	0	38436	0	0	66291	63397	0	0	0	0	0	0	0	0	0	0	0	0	0
A0A2K5TUJ5	TMEM132D	12563	0	0	0	0	0	0	0	0	0	0	0	0	0	0	0	0	0	0	0	0	0	0	0	0	0	0	0	0	0	0	0	0	41642	0	0	0	0	0	0	0	0	0	0	0	0	0	0
A0A2K5TUJ9	CCDC136	696260	412630	419360	370940	514740	407170	373730	501990	518410	1149600	618220	580140	502170	375490	430010	437820	448350	423190	508660	451340	285180	361370	302460	393230	363420	275270	398980	409230	303030	317100	350490	293070	336140	385570	409850	486830	1152500	1148000	510890	604000	510720	458130	345120	399310	354000	369680	333420	335410
A0A2K5TUL5	CUX1	99981	104130	78618	57790	71968	158030	50059	242970	34550	25643	24231	22158	82398	232360	63890	47564	101310	90879	72763	71628	68391	101270	108930	166110	48131	144540	80044	64434	133250	70235	86460	69940	269930	354790	88449	47266	57673	58370	41389	54418	27607	19879	63260	53516	336800	312630	78077	38343
A0A2K5TUL6	PTPDC1	0	0	0	0	0	0	0	0	0	0	0	0	0	0	0	0	0	0	0	0	0	0	0	0	0	0	0	0	0	0	0	0	0	0	0	0	0	0	0	0	0	0	0	0	0	0	0	0
A0A2K5TUM1	---	0	0	0	0	0	0	0	0	0	0	0	0	0	0	0	0	0	0	0	0	0	0	0	0	0	0	0	0	0	0	0	0	0	0	0	0	0	0	0	0	0	0	0	0	0	0	0	0
A0A2K5TUN0	SZRD1	0	0	0	0	0	0	0	0	0	0	84574	38897	24781	57041	0	0	0	0	0	0	28597	0	0	0	0	0	26866	0	0	0	0	0	0	0	0	0	0	0	0	0	0	0	0	0	100300	76085	0	0
A0A2K5TUN1	---	0	0	0	0	0	0	0	0	0	0	0	0	0	0	0	0	0	0	0	0	0	0	0	0	0	0	0	0	0	0	0	0	0	0	0	0	0	0	0	0	0	0	0	0	0	0	0	0
A0A2K5TUN3	PTPN14	0	0	0	0	0	0	0	0	0	0	0	0	0	0	0	0	0	0	0	0	0	0	0	0	0	0	0	0	0	0	0	0	0	0	0	0	0	0	0	0	0	0	0	0	0	0	0	0
A0A2K5TUP7	---	0	0	0	0	0	0	0	0	0	0	0	0	0	0	0	0	0	0	0	0	0	0	0	0	0	0	0	0	0	0	0	0	0	0	0	0	0	0	0	0	0	0	0	0	0	0	0	0
A0A2K5TUR2	SETD2	0	0	0	0	0	0	0	0	0	0	0	0	0	0	0	0	0	0	0	0	0	0	0	0	0	0	0	0	0	0	0	0	0	0	0	0	0	0	0	0	0	0	0	0	0	0	0	0
A0A2K5TUR7	AUP1	0	47111	28120	31740	22050	0	29159	0	0	91954	0	49862	0	0	44288	41697	0	28137	0	28466	84236	37926	47705	18247	0	34999	0	43288	24154	36704	0	60557	43230	0	0	0	0	0	0	26973	51083	38476	32640	27142	28815	0	37372	27049
A0A2K5TUR8	SPNS1	90566	64289	87370	116120	71413	83937	71181	100430	99194	117820	42507	95771	74128	120040	46211	87302	50194	0	82173	287140	127600	57202	88655	0	59276	135850	77249	266930	84492	137490	46309	122690	236600	90269	235090	225870	67313	122070	0	55515	87723	89724	97444	82600	119360	127350	82741	54894
A0A2K5TUS0	PDGFRB	30505	20704	45403	40976	18419	18592	27817	17323	23510	43499	13019	50842	22343	113920	51562	64416	54083	18805	24617	32556	55276	14634	122220	44013	0	41147	20804	62640	13193	54559	30024	40462	38073	0	21720	14150	46519	53741	30142	17609	44831	52197	53387	44539	166740	101510	32947	0
A0A2K5TUS2	IGF2BP1	0	0	0	7688	16560	4122.3	4900.8	2756.3	0	0	16596	8519.1	32949	1062.9	2085.4	2046.3	35769	27882	23869	11339	6880	19023	9358.4	12054	19976	10800	6815.5	4317	0	4849.9	11026	0	28828	13651	6391.6	6203.4	11596	11041	2256.2	3578.9	849.22	8939.1	0	1986.4	33841	9694	10574	5434.8
A0A2K5TUS3	---	0	0	0	0	0	0	0	0	0	0	0	0	0	0	0	0	0	0	0	0	0	0	0	0	0	0	0	0	0	0	0	0	0	0	0	0	0	0	0	0	0	0	0	0	0	0	0	0
A0A2K5TUT7	---	217980	154240	189010	175590	175660	212230	179660	169160	193940	85997	175040	167910	129280	154300	217490	264540	216040	218030	237020	203170	143570	282230	180080	323850	228480	211190	301980	201820	197200	161480	264680	234140	175460	157230	260180	192600	196960	177860	206880	201380	177590	173760	113590	144360	181360	174670	261730	268540
A0A2K5TUU5	---	0	0	0	0	0	0	0	0	0	0	0	0	0	0	0	0	0	0	0	0	0	0	0	0	0	0	0	14116	0	0	0	0	0	0	0	0	0	0	0	0	0	0	0	0	0	0	0	0
A0A2K5TUV7	TMEM160	43196	431840	0	92535	0	98667	0	314500	158580	0	77315	0	373170	0	254280	294180	127060	0	151300	90913	192520	88923	116230	0	0	70317	166500	117720	127980	94830	0	83812	112130	95679	86820	89606	83813	68065	137010	79224	93005	99358	119030	96368	61836	0	366730	98224
A0A2K5TUX2	---	110470	141720	56167	0	91421	0	82043	0	97438	0	60633	0	49051	164320	0	0	178190	66762	125060	0	0	0	0	0	0	106230	0	52744	0	36815	119790	97199	0	72011	0	0	0	0	142940	57325	110020	0	46707	0	0	97392	0	43480
A0A2K5TUX4	NMNAT1	0	0	0	0	0	0	0	0	0	0	0	0	0	0	0	0	0	0	0	0	0	0	0	0	0	0	0	0	0	0	17897	0	0	0	0	0	0	0	0	0	0	0	0	0	0	0	0	0
A0A2K5TUX5	MAPK10	295340	482700	301010	386170	298750	363860	371310	273000	290190	126890	251690	434830	250340	236940	275380	253170	303950	331140	265990	233740	397660	268720	237370	251240	241220	315820	323610	291630	379830	435140	382570	311620	426700	337920	291470	291090	185530	212150	182020	214890	350550	265750	213160	225680	241690	233410	186870	227690
A0A2K5TUY3	RYR2	20868	119430	92167	24606	0	57353	55490	51829	42319	0	27323	0	0	0	41339	0	0	0	0	27981	110220	44341	65565	61762	0	0	21578	41470	15454	30615	0	27542	38987	0	0	0	0	0	0	47919	0	33867	0	0	0	0	0	0
A0A2K5TUY4	---	1504700	711890	1515600	1156500	1123400	1331100	1267100	1162800	1319100	677540	1314800	1344200	1923700	2601800	1362800	1048400	1392800	1571300	1484400	1107100	658580	1584000	1009600	1590100	1632200	1528100	1683200	1211000	1575000	1240900	1713900	1122600	1076300	1643700	1516000	1655600	1473200	1592600	1984600	1899400	1701100	1308300	1826900	1963800	3020900	3145400	1367600	1544500
A0A2K5TUY6	ODF2	0	0	0	0	0	0	0	0	0	0	0	0	0	0	0	0	0	0	0	0	0	0	0	0	0	0	0	0	0	0	0	0	0	0	0	0	0	0	0	0	0	0	0	0	0	0	0	0
A0A2K5TV01	---	9216.2	0	13070	9247.6	0	9056.7	17213	10593	0	0	35968	14240	28649	55212	0	0	0	0	14288	31527	0	19904	0	34805	0	0	12069	9722.3	14385	18028	26548	15825	20001	35549	10819	28940	32416	25664	29169	24234	8474	21882	24164	19522	72857	69385	35661	23339
A0A2K5TV06	ADCY2	255770	414350	244220	313690	302320	258850	247650	276640	223240	192800	119230	246610	0	80356	292610	289450	220550	217230	309850	536360	593830	218840	325920	194150	182340	308580	166900	344950	223640	369010	136340	278210	470130	151660	120940	98770	73911	133630	115450	81437	159500	212810	125540	187140	0	0	259100	177770
A0A2K5TV08	ATP2A1	0	0	0	0	0	0	0	0	0	0	0	0	0	0	0	0	0	0	0	0	0	0	0	0	0	0	0	0	0	0	0	0	0	0	0	0	0	0	0	0	0	0	0	0	0	0	0	0
A0A2K5TV15	PALLD	262280	359110	94083	169790	80309	230670	87041	148990	225220	91350	192970	272120	331940	837610	0	116320	146430	196470	268270	187090	0	335770	0	199320	130850	192010	192170	99782	174240	84052	85481	94848	231100	249770	136920	0	128730	177590	276700	292790	375860	368990	331490	125850	1263800	1421800	114590	96778
A0A2K5TV19	ATP2A1	0	0	0	0	0	0	0	0	0	0	0	0	0	0	0	0	0	0	0	0	0	0	0	0	0	0	0	0	0	0	0	0	0	0	0	0	0	0	0	0	0	0	0	0	0	0	0	0
A0A2K5TV20	TMEM173	0	0	0	0	0	0	0	0	0	0	0	0	0	0	0	0	0	0	0	0	0	0	0	0	0	0	0	0	0	0	0	0	0	0	0	0	0	0	0	0	0	0	0	0	0	0	0	0
A0A2K5TV41	UVRAG	0	0	0	0	0	52131	65317	81900	0	0	83033	40462	59679	0	0	47632	0	0	52272	82164	0	0	0	0	74994	0	54192	80434	0	54392	50991	71798	0	59850	60543	0	53625	0	56868	44368	0	0	38287	54907	0	47625	0	63114
A0A2K5TV53	RYBP	50863	42941	0	68971	41814	75217	82304	89124	36722	0	0	28905	51109	57284	0	28366	58199	66404	52941	46793	65711	62896	70790	102520	0	89424	81653	74821	108230	85828	100910	93236	119230	122160	77000	65735	29575	33302	65324	53492	0	0	102160	106510	52695	61799	114250	62665
A0A2K5TV61	NIPA1	0	0	0	0	0	0	0	36246	0	101560	0	0	0	0	0	0	0	0	34043	0	24067	0	0	0	337010	0	0	98061	0	0	0	0	0	54552	0	0	0	0	0	0	0	0	0	0	0	0	0	0
A0A2K5TV63	SNAP25	597240	1003100	749730	1198300	740520	793470	577570	427730	848280	790720	608390	729930	605380	272530	666770	673890	615760	927690	677410	930930	960800	595950	753620	543650	842130	963040	562130	771630	421090	712260	581810	844890	439980	334760	871070	736360	603070	541400	684150	543620	819150	600150	873240	782640	378710	204690	461070	817460
A0A2K5TV71	RALYL	179170	127160	134800	201710	119300	70834	120260	219350	106980	49549	0	44466	69778	25651	82508	115660	84435	54061	129440	249490	245020	239120	44567	87046	197530	206300	67715	88685	94287	87885	53287	168710	288410	87916	95674	111920	0	76169	0	0	0	52563	148840	0	32612	0	126510	112660
A0A2K5TV73	PXMP2	0	0	0	0	0	0	0	0	0	0	0	0	0	0	0	0	0	0	0	0	0	0	0	0	0	0	0	0	0	0	0	0	0	0	0	0	0	0	0	0	0	0	0	0	0	0	0	0
A0A2K5TV74	ACO1	1612000	2188300	1922300	2119700	1454300	1921700	1849000	1749400	1695900	1429100	1751400	2010600	1793900	3299200	1834500	1724400	1591700	1726300	1438100	1579000	1780500	2013900	1803400	1906200	1942000	2095800	1809000	1729900	2095900	1960400	2062100	1611400	2137800	2116500	1983300	2205300	1704800	1979900	1646800	1678300	2187300	1949100	2083200	2275300	3490700	3277900	1809000	1749100
A0A2K5TV77	ANKRD39	0	0	0	0	0	0	10909	0	0	0	0	0	0	0	0	0	0	0	0	0	0	0	0	0	0	0	0	0	8813.1	0	0	0	0	0	0	0	0	0	0	0	13321	0	14536	0	0	17379	0	0
A0A2K5TV95	MAP1A	15707000	10922000	10485000	9087900	9011000	9288000	7831300	8602900	9136800	7266800	11281000	13152000	9108000	4996000	8156600	8107500	9265700	10457000	11161000	9796900	7098400	11121000	7785000	10310000	9241400	8456100	10292000	7199600	8462000	7022100	10683000	6854400	7114800	9281200	10591000	10445000	12069000	10453000	11897000	11247000	10613000	9537200	6296800	6610000	4465600	5024300	7499900	7870000
A0A2K5TVB2	---	35737	41326	66878	42808	67819	0	14162	0	0	40642	73506	92893	131600	0	59040	54236	0	65205	44820	36548	61887	52114	75032	61087	53085	33826	51916	23692	0	45892	58416	33813	0	45804	56211	48202	23372	87934	76091	68016	85812	77416	0	57851	0	0	60201	61608
A0A2K5TVB7	MSH2	180250	218350	211440	248450	168840	288010	290740	360330	187770	21343	141730	123100	180100	676810	235640	207400	227890	187270	195650	217360	195580	230790	214900	294630	317620	305400	301700	257740	353880	293640	375770	310640	386720	414380	256110	269660	125610	152490	191250	203970	177880	157920	251960	263660	731840	698270	273150	303860
A0A2K5TVC7	PTK2	374460	325570	432260	318810	336750	330870	302810	344770	321670	336430	386740	393290	348270	575050	378830	410460	439760	459740	356470	301360	363330	385850	394540	427040	360660	277630	342230	276980	335610	263930	358670	276340	366810	389580	363130	330950	398340	382440	368400	392870	419260	400230	334370	355640	596300	608710	421440	431030
A0A2K5TVC8	PAWR	0	0	0	0	0	0	0	0	0	0	0	0	0	0	0	0	0	0	0	0	0	0	0	0	0	0	0	0	0	0	0	0	0	0	0	0	0	0	0	0	0	0	0	0	0	0	0	0
A0A2K5TVD3	MARK3	493910	794850	603970	674000	557920	523430	566080	520850	524580	516420	464990	453380	450860	182740	594300	543780	535410	620030	510400	533910	758680	497320	635890	506980	508270	485590	499970	497450	483610	504510	488940	587360	710390	654870	410230	413220	448960	468870	358810	401900	439040	429230	355280	404110	196310	174960	432260	514750
A0A2K5TVD7	---	125000	115440	57480	111210	161940	109380	139990	115390	179500	43917	94335	202240	142410	176650	115800	115640	72451	76202	152580	144650	85083	85832	46812	106000	93189	170640	95488	80785	286070	107140	43226	47268	185940	259760	121060	145930	146160	80685	170310	140260	138900	178570	140440	105700	0	0	75116	67651
A0A2K5TVD8	---	23766000	24242000	24352000	17506000	23847000	22615000	18277000	19964000	23600000	30066000	27515000	26472000	31607000	19727000	20077000	23064000	22302000	21360000	20166000	19935000	19089000	20932000	22478000	24547000	21443000	18251000	20343000	17199000	18699000	15753000	18176000	14975000	13749000	16158000	22173000	21713000	25654000	23956000	22768000	22186000	25607000	23288000	22753000	24128000	15933000	17374000	21030000	21927000
A0A2K5TVE2	WRAP73	0	0	0	0	0	0	0	0	0	0	0	0	0	0	0	0	0	0	0	0	0	0	0	0	0	0	0	0	0	0	0	0	0	0	0	0	0	0	0	0	0	0	0	0	0	0	0	0
A0A2K5TVE5	---	0	29962	0	56810	0	0	16353	0	0	0	0	0	0	0	0	0	0	0	0	27937	23593	0	0	0	0	17490	0	34918	0	33260	0	42456	36955	0	0	0	0	0	0	0	0	0	0	0	0	0	0	0
A0A2K5TVE7	---	1013900	765800	1192400	839270	1281900	1211900	1083300	1159600	1092900	1268700	1332000	1020000	2030700	1348700	1038600	1042700	1330700	1284200	1120500	898170	895110	1281500	1012000	1429300	1272600	899660	1244500	802310	1322800	917280	1202300	913850	776250	1211600	1187200	972010	1537300	1225300	1533500	1292700	1054500	1250900	1804000	1457000	1148000	1370100	1074000	1365700
A0A2K5TVF0	TINAGL1	10231	0	0	0	0	0	0	0	0	0	0	0	0	0	0	0	0	0	0	0	0	0	0	0	0	0	0	0	0	0	0	0	0	0	0	0	0	0	0	0	0	0	0	0	13314	0	0	0
A0A2K5TVF2	---	1009700	945470	1002200	870210	1024500	1004100	989060	1084300	919050	910070	961060	969950	1113000	924670	1144600	1006100	1071200	1148600	1013400	900460	922080	1019900	893420	1032300	1071800	913840	1032000	856490	1106000	1009800	1060400	954360	859950	963590	1016700	1018700	972960	919860	1090400	1104100	1066500	882640	966550	948500	904660	913450	1223900	1171900
A0A2K5TVF3	DHPS	46788	129500	57901	60677	45282	133580	52682	117870	34608	0	22559	21183	23279	115710	63157	36000	53368	84786	89827	70916	81202	119860	50348	148160	158200	135090	128400	48226	199750	138470	190160	132760	119220	226400	136320	116160	60814	15397	90859	129130	42940	27244	55900	75916	156980	151980	79768	117380
A0A2K5TVF4	COL4A2	269070	279650	317210	403530	315680	363280	396200	206560	288950	332960	228480	345160	237030	359210	315230	401250	329880	203610	310150	379490	302980	220350	396670	222160	199590	255240	282720	261920	215300	236390	126070	317950	325470	143400	290390	254990	285850	323250	174900	278150	347690	310380	316470	324850	381810	342440	245660	323490
A0A2K5TVF6	CENPP	0	0	0	0	0	0	0	0	0	0	0	0	0	0	0	0	0	0	0	0	0	0	0	0	0	0	0	0	0	0	0	0	0	0	0	0	0	0	0	0	0	0	0	0	0	0	0	0
A0A2K5TVG2	PHETA1	0	0	0	0	0	0	0	0	0	0	0	0	0	0	0	0	0	0	0	0	0	0	0	0	0	0	0	0	0	0	0	0	0	0	0	0	0	0	0	0	0	0	0	0	0	0	0	0
A0A2K5TVH0	GNA13	1452100	2006300	1871600	2181400	2214300	2198100	2413900	2357000	1653000	1865900	1584300	2501200	1652200	3098400	2057400	2077500	1884200	1618300	1476300	1753200	2479700	1569900	2270000	1656500	1618900	1923400	1593300	2151500	2573000	3153200	1951600	3237600	2966100	2049300	1400500	1463000	1498100	1686000	1591000	1677200	2271100	2857700	1785200	1692400	3148800	2905700	1765700	1536300
A0A2K5TVH1	GOLGA5	314170	296100	270630	332520	271980	283060	328770	312970	278080	222270	188170	306270	183110	332520	277240	274610	357890	277820	291520	333140	327130	337960	371550	272890	353780	365660	337860	394700	351940	384550	326400	349500	457780	334240	313190	306680	286030	279860	328340	260540	286410	264060	223210	252780	427450	351890	373790	391770
A0A2K5TVI7	EXOSC3	348090	140650	0	363640	168910	351310	498980	357770	162870	0	0	4037600	204630	878440	5508200	0	0	2579300	375860	224160	0	1900400	0	152300	327800	304400	255960	775670	448120	768950	344660	331900	823630	506810	310290	292640	123070	119650	282190	149220	195670	0	192660	117470	951490	1200200	777260	1889100
A0A2K5TVK3	ZNF598	63303	80486	74855	73287	59443	54645	75569	42340	47364	0	0	54103	51930	35157	72438	68627	53371	77145	66239	76424	53998	67575	61622	89973	62054	97075	77587	80275	77930	71401	74084	62531	83520	87537	76391	87997	46511	60594	50376	66119	69968	40541	58758	63287	65853	60752	94871	75002
A0A2K5TVK4	PSD3	2711500	2759500	2411900	2730700	2784100	2003300	2053500	1403100	2366900	1933700	2347700	2195900	1749500	1376900	2041500	2396600	2236900	1712600	2010500	2211800	2188900	2166600	2081200	2013000	2162300	2345800	2159600	1872100	1259200	1548800	1643700	1436400	903380	1018500	1789000	2016500	1830700	1514200	1896800	1704600	1517200	2118300	1551400	1482700	1155200	1211400	1683600	1650900
A0A2K5TVL0	DCLK2	1300600	883940	1271300	1021700	1203100	829270	799750	622490	1271200	1737100	2171600	2771200	1999400	2097600	833020	877380	842700	892810	1008300	1077300	852110	886720	1096200	1147500	863450	772850	1032600	1019500	766520	706060	715840	779100	640680	580400	1118800	1153700	1648700	1591900	1874700	1974500	2436300	2392700	1669500	1713100	1951000	2044100	953410	882630
A0A2K5TVM1	PITPNB	954850	1156600	898560	1083400	1016600	1063300	1045800	1260400	969520	1005500	975910	878770	825650	1193300	954420	1018500	885110	824050	825470	1001900	1130500	1055000	898990	875820	1016000	1049700	879930	1002400	906300	1111700	1031700	1160200	1206200	1276100	802360	859770	795170	784420	735830	787180	780230	895590	814920	799640	1254000	1233100	886430	806700
A0A2K5TVM4	DCLK2	0	0	0	0	0	0	0	0	0	0	0	0	0	0	0	0	0	0	0	0	0	0	0	0	0	0	0	0	0	0	0	0	0	0	0	0	0	0	0	0	0	0	0	0	0	0	0	0
A0A2K5TVM6	PITPNB	18652	28029	0	32820	0	0	0	0	0	0	0	17072	0	32186	0	0	0	0	0	0	0	0	22128	0	0	0	0	0	0	0	0	0	0	0	0	0	0	0	0	17174	0	0	0	0	0	0	22347	0
A0A2K5TVM7	LEMD2	290910	303520	231230	411820	341260	369020	428900	378220	322270	326930	327330	351970	243450	340300	263060	268440	259430	210370	333360	417500	335100	266840	338140	253980	359200	415360	317220	413340	425320	530930	373370	565850	514170	422390	283440	302400	243610	270680	277500	299710	374540	403730	328000	324500	346640	284980	258900	245840
A0A2K5TVN6	LARP4B	84092	52206	0	60757	133480	104850	32843	90601	95535	0	52885	79283	28742	46159	93498	70994	43650	52614	86070	75438	101250	55018	53907	62147	180780	64953	137490	98205	59429	60643	111110	93584	113660	103400	105730	111720	86237	92329	54405	72777	85143	62781	54303	49016	56122	30083	123000	65817
A0A2K5TVP0	---	336090	210140	280340	347710	126660	252630	213300	298110	184960	115910	180460	211020	204050	348160	274750	249760	267350	327210	268670	237140	53178	228900	195810	252320	251180	278610	296500	172960	268060	232360	309830	222950	350070	328610	244200	315910	286510	255480	270450	266750	177490	141050	146460	206130	384980	389450	259670	257050
A0A2K5TVQ2	HYOU1	2768800	1757100	2290500	2130700	2129400	2342100	2107600	2150300	2300700	1970300	3007000	2632100	2882800	3381200	1954000	1884800	2009800	2556700	2470900	2261300	1436400	2123200	1666500	2345000	2333600	2366200	2925300	2230300	2308000	2096000	2939800	1908200	2011500	2723500	3160800	3136100	4180600	3970500	3680100	3447000	2578600	2382100	2626600	2719300	3588100	3428000	1834200	2077800
A0A2K5TVR6	WDR36	18381	18726	0	20798	14112	14635	24639	13400	0	0	0	0	0	27495	0	0	21707	0	13510	24120	28125	14874	33135	16322	20702	0	0	22398	23952	40136	27334	0	0	48032	21481	0	0	0	0	0	34537	0	0	0	36562	19969	0	0
A0A2K5TVR7	ARFGEF2	329310	495640	336570	327580	339280	282690	295140	238630	336990	447360	342560	390020	258140	156730	307660	238550	284150	311070	296080	290780	353200	294280	325320	285890	245230	283230	232820	274730	258110	254860	258300	276600	252060	196140	258220	283140	333850	321840	248870	290240	291790	346080	253220	266830	170700	168990	255450	244850
A0A2K5TVS2	MSI1	299000	255950	267330	116860	128830	288980	246370	211320	245940	250940	185600	257480	258220	1958200	271260	261190	229760	273760	314670	250630	120850	302310	221450	356330	290690	281530	330960	322490	321640	214740	432880	276010	277910	567140	268270	222890	295250	313400	307770	294110	283760	252260	313620	389730	1765400	2279100	341930	248440
A0A2K5TVS8	SLC10A4	62461	130910	82850	76656	97741	0	41354	23039	73742	23199	44164	48333	97614	0	159720	147890	103780	127460	82512	99700	123730	69712	91855	61600	36278	61409	0	105640	0	44485	0	96561	49630	25791	37111	34096	22122	27116	20645	20100	42598	35560	123710	109280	9194.1	0	132840	104470
A0A2K5TVT6	KIAA1211	916480	676510	649490	907210	777970	855900	947780	911400	670070	344380	627430	657050	593940	214570	882760	715720	784150	1118200	828720	782740	607440	820830	640760	884720	889320	896240	1011600	873340	997860	760990	1306600	767320	1008400	1193500	920880	875530	555830	511070	927790	842320	817290	712750	496390	474700	206690	197610	934240	842310
A0A2K5TVT7	SNX29	49820	0	0	107440	52389	92630	70938	48516	52762	64145	66757	86508	51787	71654	109430	76492	105060	0	74104	88232	100410	82577	77688	94006	101630	83567	78998	127370	85270	102990	87074	82749	109620	0	96371	104180	96295	69163	66920	73932	105890	100850	40497	95218	92540	109710	135250	106190
A0A2K5TVT9	---	2027200	2181400	1647600	2029100	1686800	1505000	1503200	1598600	2325500	4242400	2133300	3287100	2366000	2334200	1835100	1756300	1664400	1486400	1959200	2022000	1644000	1372600	1455800	1354700	1412800	1823400	1188600	1392200	1201900	1448300	1088300	1308200	1562800	1426700	1742200	1767000	2725600	2872800	1503300	1530600	2485200	2805900	2248600	2184800	2369400	2229600	1530700	1365400
A0A2K5TVU3	STRBP	425060	754690	568930	737800	541300	763780	928900	1076400	489630	292360	287830	295890	184750	629880	700390	619890	652760	609090	661750	857350	1294900	740300	937820	670500	759510	949330	663320	867340	1031200	1080700	715000	1257200	1563800	823520	572820	599130	317320	341620	336190	312570	365620	373160	344740	318540	598360	646570	910740	753050
A0A2K5TVV1	BCAT2	53196	31807	27959	32053	21535	17473	0	0	23359	19936	28906	68191	47312	8406.2	0	12169	0	12990	23459	35214	0	14091	0	0	21450	33436	16662	43829	0	0	29387	12040	0	0	44527	75614	34744	48490	39913	23130	47809	28497	31085	45549	16040	5469.2	0	0
A0A2K5TVV4	ERCC1	0	0	0	0	0	0	0	0	0	0	0	0	0	16363	0	0	0	0	0	0	0	0	0	0	0	12318	0	0	0	0	16128	12897	15053	0	9058.3	0	0	0	0	0	0	0	0	0	0	15651	0	0
A0A2K5TVX0	CIAO2B	152060	64760	70039	63858	77468	78006	76937	49142	81012	62336	71906	124920	89434	126120	69713	75629	130590	113670	66632	61669	46615	69401	0	53574	55501	112610	108760	106050	73225	40471	89340	34032	44833	68027	70310	114090	79662	71016	99578	129350	64846	77835	61695	117840	103720	110180	62448	75198
A0A2K5TVX2	ATP2A1	265510	270980	280720	243840	193730	274340	291820	284490	239610	172810	253160	171010	176170	158250	248130	260920	275250	250330	263920	202170	225930	233690	230390	282250	222210	211580	273210	242770	257100	233420	258750	215760	233000	286880	233240	258420	230120	215130	258460	228260	180250	149950	192320	218060	153560	140160	280420	262300
A0A2K5TVX8	CDH10	398550	359780	341380	463970	499970	379390	358870	341110	395330	163900	223830	305900	254460	93657	441760	397250	438320	445850	342630	388310	386000	293890	412630	319030	300640	347830	308230	359440	319300	420310	274570	381250	444990	305130	334320	364810	226250	164170	247870	212410	216410	256210	223110	189220	54059	101760	409290	399970
A0A2K5TVX9	RBPJ	94791	322380	679960	87189	0	259820	0	130720	0	0	68481	116870	0	219230	0	39535	0	320760	256770	226750	89237	50719	0	0	0	336740	547160	48862	295380	56046	126340	202580	105870	298720	262270	63960	205610	242910	110190	0	77180	0	82826	70605	360450	379820	0	0
A0A2K5TW03	---	591250	306720	295760	708250	642430	791010	837370	907800	631680	321790	434440	339700	377840	1335900	244670	345500	250630	195250	654270	697080	656920	437700	358810	362760	813250	818130	816100	838340	955040	987270	894820	1023000	1244700	1134000	574720	692770	449430	429060	531430	468020	436810	468520	610290	583990	1499100	1529900	379370	373900
A0A2K5TW08	SECISBP2L	0	0	0	0	0	0	0	0	0	0	0	0	0	0	0	0	0	0	0	0	0	0	0	0	0	0	0	0	0	0	0	0	17585	0	0	0	0	0	0	0	0	0	0	0	0	0	0	0
A0A2K5TW16	CEP192	0	0	0	0	0	0	0	0	0	0	0	0	0	0	0	0	0	0	0	0	0	0	0	0	0	0	0	0	0	0	0	0	0	0	0	0	0	0	0	0	0	0	0	0	0	0	0	0
A0A2K5TW21	---	0	0	0	0	0	0	61157	0	0	0	0	29217	0	0	43030	41908	0	44709	0	0	46866	0	0	0	0	0	0	0	30451	0	39829	0	0	0	38474	0	0	0	24445	0	21302	0	36660	48547	39491	0	0	0
A0A2K5TW30	PDZD2	164410	214350	140800	140880	101710	121590	86093	98076	139750	293960	36988	42675	241090	20744	106330	0	78497	153910	156040	216880	142040	139980	100420	103400	105660	118450	91185	174730	71624	94851	102710	74056	116260	131970	149050	136230	330520	227840	46926	0	49941	38252	196450	166000	36205	95630	131270	75730
A0A2K5TW38	---	0	0	0	0	0	0	0	0	0	0	0	0	0	0	0	0	0	0	0	0	0	0	0	0	0	0	0	0	0	0	0	0	0	0	0	0	0	0	0	0	0	0	0	0	0	0	0	0
A0A2K5TW42	ARNT2	90005	97783	74649	97188	46677	90663	112690	86879	67234	32280	56948	82982	58604	93805	75183	89487	91775	87275	84955	91938	103690	98453	97086	98305	102060	90990	92142	92477	125410	116740	137600	124880	115260	98214	85362	98978	26666	0	87067	80062	84464	73597	72079	66624	72433	85664	109600	108120
A0A2K5TW43	SPIRE1	475030	304010	492090	510280	479720	424740	439480	372830	462910	436190	468750	394010	347190	190480	358410	269770	344000	324750	429790	453490	383760	317410	409820	377530	388010	368750	450380	413760	351960	331410	355170	427990	364760	355660	398820	431870	448750	457750	402100	480570	386110	332540	234760	269820	176210	145410	292040	325700
A0A2K5TW47	TMLHE	46125	55156	0	0	0	0	0	0	0	72983	0	72513	0	52000	0	0	0	0	0	0	0	0	0	0	0	0	0	0	0	0	0	0	0	0	0	0	0	0	0	0	61714	39807	37373	41131	34983	54023	0	0
A0A2K5TW59	RB1CC1	316440	356170	365490	331600	235450	239540	295640	305020	265150	278010	302990	268920	320550	204520	368890	325380	341730	317850	297200	310240	330370	435200	337600	368350	289410	294860	290980	234960	298330	279530	285850	210280	271070	372240	336460	330010	303040	341400	338320	363330	288230	280520	326840	304760	203270	240130	362590	417830
A0A2K5TW62	CDH6	200810	91335	93321	97150	142310	0	0	0	88276	253140	32789	0	165030	32858	88448	104320	120850	166420	190150	163590	157070	117400	159870	135790	63737	70999	127700	133440	0	16160	50560	0	22879	0	92470	61993	186100	225500	65624	37298	0	0	83444	109160	46673	0	72448	67473
A0A2K5TW76	---	203390	100190	188300	143630	182670	195310	175680	215350	156350	158760	183990	215640	248100	185430	139100	148570	153730	199710	226450	170510	109280	272090	141210	219860	292890	243320	264360	183950	244610	201030	271730	166310	144540	275640	268720	254510	291940	247410	353540	338210	290150	236890	281900	307740	191020	215200	180450	240110
A0A2K5TW79	MRPS2	126470	82146	105340	118450	119040	143180	88559	127170	130780	122810	132660	118460	103460	134130	173350	106290	78242	143620	169370	91233	141390	104650	96875	48583	123830	107600	95303	101690	98984	95939	63072	104620	102010	69290	103960	121870	96639	107770	114680	97206	107460	121280	43351	102660	147340	92843	90308	118630
A0A2K5TW84	PPP1CA	5367400	4615600	4284000	4936900	5397400	5209700	5599900	4925600	5136500	3893000	4621400	4456800	5546500	5990500	4929800	4303000	4686000	4700100	5221100	5031000	4041800	4936500	4324700	4956600	5462300	5462800	5753000	5218600	5648600	5246100	6151400	5149900	5505400	4956900	5481500	5538000	5272900	4722800	5434700	5219200	3954600	4415800	5961400	5558000	5776000	6300000	4510800	4658100
A0A2K5TW87	BCAM	214010	169410	116260	179240	146710	131530	108280	121500	164440	313050	207090	299690	132470	210020	53031	113840	66099	48609	147430	202180	172880	86439	164980	96442	90146	120850	105170	107960	98249	141760	96149	126880	138170	142080	93364	79572	222710	238780	168560	183490	210520	225760	191250	130060	201730	211400	60226	53657
A0A2K5TW91	CAPN7	51441	129430	115970	35173	27462	0	21762	29045	0	31045	22188	0	38701	39900	46236	50361	35013	38694	44851	48244	0	25302	61572	33212	0	26419	39042	34562	38612	28668	88559	47459	33523	46490	50619	29043	39796	38154	27702	37019	35161	35429	42051	30897	50532	58924	59759	90949
A0A2K5TWA3	---	0	0	0	0	0	0	0	0	0	0	0	0	0	0	0	0	0	0	0	0	0	0	0	0	0	127290	80323	0	66462	0	0	0	0	0	71329	74503	94467	0	0	56339	0	0	81527	0	107250	96344	0	0
A0A2K5TWB0	XPA	56075	0	0	0	0	0	0	0	0	0	0	0	0	0	0	0	0	0	0	0	0	0	0	0	0	0	0	0	0	0	0	0	0	0	0	0	0	0	0	0	0	0	0	0	0	15274	0	0
A0A2K5TWB5	---	0	80679	71415	119530	0	90316	113260	91481	0	120010	96944	183350	112990	67404	89566	80502	74558	0	91120	123090	92266	269120	54119	61143	0	71013	0	76010	90632	0	0	0	95885	0	79394	78279	0	0	83354	99374	175680	0	0	0	0	29415	102160	83627
A0A2K5TWB7	HMGB3	812650	1196000	1008800	1342100	1299600	1605900	1637900	2028600	1076400	449750	700880	529030	526930	1407800	1395100	1290400	1127800	779050	1139500	1276000	1648400	1165000	1391000	1157300	1630400	1631100	1267200	1480300	1781700	1778900	1405600	2164200	2299300	1607500	1194900	1162800	560400	555360	867510	919210	714090	710870	751950	747030	1380600	1427600	1418200	1280600
A0A2K5TWB8	PPP1R14C	393410	360540	446760	327950	442680	363960	449340	471330	320050	315630	399490	587450	461820	409550	489520	472200	560070	642770	421880	407580	322000	366000	492710	518070	334900	288250	387010	384210	441510	363320	486320	389950	354230	427870	424930	364200	461020	385270	436320	426550	549270	509600	330160	314900	450750	468230	550460	464170
A0A2K5TWC6	PMPCA	445350	444230	463690	387940	362740	349620	287410	308120	359240	410070	484340	413610	455200	404560	418490	418590	413160	425070	366740	370660	210150	398210	304930	401210	312590	351500	354700	305180	295330	238500	383190	273370	252970	277650	399740	446810	507200	478840	448300	445780	404420	330560	386410	403730	336570	383220	302870	322860
A0A2K5TWD3	CNEP1R1	0	0	0	0	0	0	0	0	0	0	0	0	0	0	0	0	0	0	0	0	0	0	0	0	0	0	0	0	0	0	0	0	0	0	0	0	0	0	0	0	0	0	0	0	0	0	0	0
A0A2K5TWD4	LRRTM4	50594	85694	49588	77346	41930	27494	37275	23772	21316	51132	41605	34716	0	22093	98252	77267	41284	44859	73695	87592	144830	85986	73655	48484	27165	36829	41019	72617	28553	83543	17860	61256	48596	0	20535	43508	50222	15113	139490	30014	27352	27814	21096	19775	22699	50699	74496	62434
A0A2K5TWD9	MMRN1	0	0	0	0	0	0	0	0	0	0	0	0	0	0	0	0	0	0	0	0	0	0	0	0	0	0	0	0	0	0	0	0	0	0	0	0	0	0	0	0	0	0	0	0	0	0	0	0
A0A2K5TWE1	ACTR5	0	0	0	0	0	0	0	0	0	0	0	0	0	0	0	0	0	0	0	0	0	0	0	0	0	0	0	0	269370	0	0	0	0	0	0	0	0	0	0	0	0	0	0	0	149790	0	0	0
A0A2K5TWE9	NR2E1	0	0	0	0	0	0	0	0	0	0	0	0	0	0	0	0	0	0	0	0	0	0	0	0	0	0	0	0	0	0	0	0	0	0	0	112780	0	0	81837	0	76063	0	82382	0	0	0	0	0
A0A2K5TWF6	SLC17A7	493280	865210	648910	509470	660800	363210	220980	385680	474030	604680	802050	1235900	494110	233880	311030	291340	309400	169830	449350	536970	1174500	557060	382460	369300	277330	285910	171170	323920	199260	220000	84889	202210	247820	118810	222980	211080	160790	221400	315320	262450	678270	1048800	351980	294370	131290	118390	233790	174640
A0A2K5TWG0	TARSL2	168300	108850	109500	143160	96066	161050	85992	181850	123630	80428	145120	146140	95055	130960	153310	159050	180210	158790	185610	173310	138120	176820	139950	187230	177120	173970	178530	155880	151470	157250	189140	108860	124440	219230	235650	243770	187270	181650	202230	203990	142110	174500	122550	129930	147100	149210	208920	196880
A0A2K5TWG3	MCM3	16400	23208	10837	9036.4	8209.8	10694	8691.2	2129.2	8426.2	4604.6	11062	9372.6	8316	631360	4371.8	10339	2664.8	2887.4	8403.1	16147	3321.3	18830	15392	18305	4100.9	2555.1	6363.1	3717.4	11326	14292	6280.3	3804.4	6518.6	4635.3	4843.8	5121.8	4217.2	4592.3	7571.2	4912.5	10716	27199	10155	3525.9	760800	930400	2591.5	3097.3
A0A2K5TWG6	MCM3	0	0	0	0	0	0	0	0	0	0	0	0	0	0	0	0	0	0	0	0	0	0	0	0	0	0	0	0	0	0	0	0	0	0	0	0	0	0	0	0	0	0	0	0	0	0	0	0
A0A2K5TWG7	KDM5A	0	0	0	26746	0	0	14348	0	0	0	0	0	0	27295	0	0	0	0	0	11763	0	0	0	0	23902	0	19533	0	24646	21244	0	0	0	27947	0	0	0	0	15360	19311	15897	0	9215.2	0	24775	28186	0	23217
A0A2K5TWG8	---	0	0	0	0	0	0	0	0	0	0	0	0	0	0	0	0	0	0	0	0	0	0	0	0	0	0	0	0	0	0	0	0	0	0	0	0	0	0	0	0	0	0	0	0	0	0	0	0
A0A2K5TWI7	ITGB4	29841	0	0	16373	26001	0	30171	0	35456	0	102080	92559	32968	21000	0	0	0	0	0	0	0	0	0	0	0	13412	21755	0	0	0	45812	0	0	0	0	0	0	31749	0	0	39098	93461	31034	31314	34004	26076	0	0
A0A2K5TWI8	PLRG1	238800	315280	208260	323780	228440	319190	311410	274530	201030	52495	184600	150900	135690	477890	288440	231370	188390	381180	259810	272220	362660	396160	304570	280780	378600	390930	367020	315180	363620	358980	521400	369090	523760	495640	341980	369970	140580	231480	316060	275440	208350	179110	147590	243950	483870	481070	298000	285250
A0A2K5TWJ0	PNPT1	240300	277410	265820	173240	219360	226760	181740	215030	215990	302730	286970	277160	319020	322330	226120	260060	226140	240880	201410	216770	235910	263980	233140	269080	205000	175490	229060	134100	202100	170670	206860	169960	156880	192160	219420	203050	274290	242350	234950	266560	310860	255910	227520	253360	304350	327660	235520	247700
A0A2K5TWJ4	FAM210B	22623	40444	0	48352	35477	31184	40859	0	0	60511	35803	78279	0	46156	0	0	0	0	28741	31787	42304	0	37998	0	0	26510	0	41067	0	33263	0	45276	57472	0	0	29827	0	46746	0	31279	78534	76064	0	33139	53884	41342	0	0
A0A2K5TWJ5	SNX30	134950	113460	119720	111790	79968	68889	80534	79464	100410	130970	177970	144460	109890	140630	104960	88078	99184	87625	89084	88239	44377	104660	97622	148140	107670	102270	105920	85073	87655	66195	107000	70344	69697	69192	120500	120160	220260	218890	181910	189930	119450	81461	115830	113020	122640	140540	85083	108600
A0A2K5TWK0	NLRX1	129320	69886	48982	71472	28584	66739	40211	30071	89477	235750	42464	173360	87903	135380	48825	40073	52203	68080	113070	154740	70388	37952	21556	55398	55760	51179	41187	48019	29920	42720	37330	27476	36147	0	95249	125840	170240	137140	56236	31833	185690	208420	147330	128190	163310	169410	43130	0
A0A2K5TWK1	PIH1D1	96680	71873	42987	97577	93624	80214	52282	27746	63261	0	65550	46047	56048	79571	62634	62788	94115	89657	69290	59867	47001	92274	126040	73904	83295	78091	100950	59833	67055	78846	113770	38393	50173	123670	123810	98418	135750	152620	118850	119640	52899	48597	76659	62657	153440	159560	82969	110470
A0A2K5TWK6	ACLY	4605300	4473900	5375400	4559300	4654000	4288000	3992100	3509700	5266000	6216500	5573900	4831300	5261500	6556800	5632500	5852300	6008300	5967000	4658200	4789300	4332600	4565700	5265700	5814700	4924000	4571100	4589600	4491800	3610300	3975600	4585100	3579700	3140300	3559700	5464200	5798800	6180400	5548100	5916800	5533400	4387900	4704800	4868800	4754700	5730200	6395800	6043500	5770200
A0A2K5TWL9	RSF1	196800	148320	158950	197300	146200	272080	249660	332210	171200	48313	110030	54676	134340	755400	167690	138170	167170	177050	157170	143310	119830	209060	161830	190130	355680	222890	288150	154130	395280	225930	444810	253650	367170	493670	238750	246500	123060	94291	188050	190060	153920	131780	186550	178400	757580	838980	232220	189200
A0A2K5TWN3	CCM2	199720	206440	197640	197970	144410	147780	163780	122100	150170	51095	131800	134460	212690	137600	186530	156840	186580	227140	184750	156210	124350	196380	148700	224180	176750	171090	175500	166210	163530	130490	191260	144630	149000	148450	198330	212920	154650	155190	155910	170440	171610	117520	211120	200740	148580	156050	217360	203290
A0A2K5TWN6	EDNRB	0	0	0	0	0	0	0	0	0	80591	0	0	0	0	0	22602	0	0	0	0	11407	14134	0	0	0	0	0	0	0	0	0	0	0	0	0	0	0	0	0	0	0	46945	16161	19387	71888	82314	0	0
A0A2K5TWP5	GFRA1	37137	0	30085	49415	0	53795	59015	0	0	264980	178270	258870	60410	191040	104650	0	0	0	49498	73677	0	0	0	0	0	60169	60631	63066	61057	119350	51581	56569	115500	54686	109560	102070	203750	272950	288380	272190	306670	358580	134240	152130	215440	230240	29957	67882
A0A2K5TWQ0	WDR44	1716900	1559200	2025400	1637700	1807400	1814800	1811700	1634500	1751700	1285800	1745700	1484800	1948300	1196700	1752000	1913700	1912600	2183300	1695200	1483400	1238600	1856100	1521200	2261000	1904800	1636300	1927200	1683800	1602600	1581800	2408300	1555400	1427400	1987600	1931700	1947000	1836800	1605800	2222500	2097300	1615800	1444400	1897700	1838500	1057700	1123000	1827800	1923600
A0A2K5TWQ1	CACNA2D2	417710	357810	392480	517700	575720	423390	427820	375990	383910	2275900	810930	661010	1110700	2009000	319240	331140	330870	451380	316120	348400	355740	358100	359980	293470	280260	351060	349750	434620	252150	309270	299990	358350	287120	249490	303310	357100	2063000	2057500	666160	655150	484290	588990	907410	1007100	1663000	1741900	347440	320570
A0A2K5TWQ2	ATP9A	1566100	1866000	1780900	2353500	2529700	1754800	1822100	1834300	2018300	2801800	1849100	1973500	1294200	853770	1830700	2138200	1732600	1486600	1962600	2757100	3061600	1638100	2682400	1694300	1712400	2378100	1509800	2699000	1615200	2550300	1225500	2574900	2194600	1167100	1578700	1609500	1834200	2044900	1396200	1490100	1641500	2356200	1656700	1421000	887300	728780	1978900	1636100
A0A2K5TWQ6	CUL9	0	0	0	0	0	82041	0	0	0	58566	105170	68423	0	0	0	0	0	0	94015	0	0	167790	0	0	0	0	112500	0	0	0	178210	0	0	0	0	0	0	108320	53886	39551	0	85326	83323	86333	107730	129400	54404	0
A0A2K5TWQ7	TXNDC16	0	0	0	0	0	0	0	0	0	0	0	0	0	0	0	0	0	0	0	0	0	0	0	0	0	0	0	0	0	0	0	0	0	0	0	0	0	0	0	0	0	0	0	0	0	0	0	0
A0A2K5TWR3	---	15759000	11595000	14178000	13335000	17046000	16948000	16189000	16155000	18433000	12324000	12706000	12722000	17466000	12986000	12598000	14039000	13618000	12327000	16392000	12512000	11181000	13658000	12146000	15428000	18818000	16175000	18015000	14661000	15536000	16957000	14759000	12498000	15134000	12767000	17020000	18461000	17112000	15857000	18259000	17443000	14869000	13250000	15477000	16404000	12687000	13171000	13082000	14308000
A0A2K5TWR5	PDCD4	42070	179720	85293	172070	113940	119980	139050	103970	89715	35977	172190	167020	268280	276420	121760	44972	91010	78712	40862	53726	22365	76171	39516	51269	58351	44314	27519	0	117100	0	106440	0	24776	102310	28712	33492	46221	225160	198900	212890	192770	64021	191010	56900	679070	387430	59588	97807
A0A2K5TWR9	GNG13	0	0	0	0	0	0	0	0	0	0	0	0	0	0	0	0	0	0	0	0	0	0	0	0	0	0	0	0	0	0	0	0	0	0	0	0	0	0	0	0	0	0	0	0	0	43784	0	0
A0A2K5TWT3	PDIA3	10506000	7796100	9434500	7711400	9797000	10052000	8980400	10864000	8612300	9471000	9272000	8414400	10610000	10798000	10372000	9880200	11072000	10599000	9887900	8189700	7971900	10564000	9295000	10571000	10250000	8811200	10347000	8587700	9993500	8487400	10588000	8107800	8781500	11320000	10401000	9657200	11014000	10497000	10846000	10282000	9763400	8687100	10516000	10696000	11874000	12318000	9779200	11350000
A0A2K5TWU1	HAUS5	0	0	0	0	0	0	0	0	0	0	0	0	0	0	0	0	0	0	0	0	0	0	0	0	0	0	0	0	0	0	0	0	0	0	0	0	0	0	0	0	0	0	0	0	0	0	0	0
A0A2K5TWV1	RAP1GAP	1349100	946540	1084100	949540	831380	799870	804030	653130	931670	1046100	1170700	987680	1669100	528680	924390	952260	1053600	1051500	1025500	939240	661480	930900	844180	1064200	974440	900800	929310	755790	719740	772680	987970	674720	541790	716560	917360	980330	1444800	1207100	1259800	1253800	983360	911780	1737600	1628700	484610	454400	953600	993450
A0A2K5TWW4	PPP6R1	118240	163590	105990	111330	78843	83022	95319	91421	94944	83224	73678	98332	56207	121340	91947	83560	77520	73201	104770	97936	100150	71827	91841	91283	53923	102510	88565	88204	66818	84754	78085	65262	123370	100050	93061	61458	54976	72648	86094	86950	111870	88261	0	66851	117950	115570	65859	61976
A0A2K5TWW5	---	1896900	1963400	2368000	1950400	2870900	3435600	3080900	4232000	2300400	1088600	1901000	1427000	1901700	4239700	2762900	2518100	2478200	2780900	2842300	2246200	2448800	3425500	2514500	3137700	4046700	2925800	3657500	2406300	4573900	3061400	3288800	3617700	3365000	4385100	2903300	2717500	1672500	1697300	2365700	2312300	1627700	1683600	2419300	2464100	3571200	4294400	3295500	3383900
A0A2K5TWX1	RAP1GAP	0	0	0	0	0	0	0	0	0	0	0	0	0	0	0	0	0	0	0	0	0	0	0	0	0	0	0	0	0	0	0	0	0	0	0	0	0	0	0	0	0	0	0	0	0	0	0	0
A0A2K5TWX6	RNPEP	180100	195560	179120	148880	176670	187250	208240	257070	186640	237780	215850	312060	270230	359350	220580	208390	212290	173870	184550	165300	126870	178570	126090	223500	231260	184810	258850	184610	220990	179820	226700	163020	233900	362260	225310	267660	309870	324050	319470	278680	358470	333140	289740	295610	452260	483150	182740	215200
A0A2K5TWX8	ATN1	16889	0	28262	34791	0	37518	0	35113	0	0	0	15823	0	26379	0	0	21005	0	27526	24251	0	0	0	0	32867	23944	0	23563	34923	27245	37316	0	32104	42602	0	22276	0	0	0	0	0	0	27742	23373	33915	0	15799	0
A0A2K5TWY3	AGPAT3	396130	390270	389870	450030	466570	418610	468820	467810	440380	536070	399040	423520	322130	292310	367600	327180	316580	269610	466530	558200	591240	291160	445260	239740	381870	452050	322920	446260	362140	468190	268200	568310	482520	433660	326010	278850	337630	406040	251460	276990	381540	462040	392320	369870	321790	283360	354080	315250
A0A2K5TWY7	---	0	0	20094	0	16835	0	0	0	0	0	0	0	0	11999	0	0	0	0	0	0	0	0	0	0	0	0	0	0	0	0	0	0	0	0	0	0	15216	0	0	0	0	0	24779	0	0	0	0	23623
A0A2K5TWZ1	---	397210	452670	380930	389080	380510	463050	491300	557900	324790	80323	295290	275830	406690	1032800	280240	341000	362230	469120	287880	305190	348310	456670	382850	485190	415840	481650	492360	388040	616130	541180	706580	435520	591820	651790	422660	431100	212750	302990	431370	400870	336910	234680	479030	476660	1170300	1054200	395350	466710
A0A2K5TWZ8	RAP1GAP	0	0	0	0	0	0	0	0	0	0	0	0	0	0	0	0	0	0	0	0	0	0	0	0	0	0	0	0	0	0	0	0	0	0	0	0	0	0	0	0	0	0	0	0	0	0	0	0
A0A2K5TX01	CKAP5	3680400	4283500	4427300	4111200	4707400	4551300	5188300	4934300	4915900	5526300	4338600	3438200	4252000	3082400	4810700	5188600	4767200	4329300	4507000	4178400	5325600	4458700	5264600	4290500	4916900	4402600	4738700	4987900	4832000	4889800	4895400	5151900	4469300	4591100	4244400	4332800	4027400	3806500	3961600	3898100	3824300	4052000	4304600	4359300	2895800	2609600	5201600	4884600
A0A2K5TX11	BAIAP3	0	88769	0	0	0	0	0	0	0	246120	336730	34079	0	13127	0	0	0	0	0	0	0	0	0	0	0	0	0	0	0	0	0	0	0	0	0	12321	506050	496510	234880	291200	46700	28570	0	0	0	0	0	0
A0A2K5TX18	EOMES	0	0	0	0	0	0	0	0	0	0	0	0	0	0	0	0	0	0	0	0	0	0	0	0	0	0	0	0	0	0	0	0	0	0	0	0	0	0	0	0	0	0	0	0	0	0	0	0
A0A2K5TX24	ASH2L	38501	49933	31819	35233	11503	104570	92467	61248	29067	0	19194	29725	43429	236780	48994	20290	30575	42319	102170	37541	20539	56734	83559	81052	55862	48622	105110	79919	166700	96562	186270	100710	78681	166840	117890	137030	18016	16743	78261	73010	69406	27320	84903	68906	194050	228730	60213	86899
A0A2K5TX28	RNASEH2A	0	0	0	0	0	0	0	0	0	0	13930	0	26088	42516	0	0	0	0	28415	17149	0	0	0	0	0	0	38059	20445	0	0	30827	0	0	20496	0	0	0	0	17929	15007	0	16667	0	0	46770	57597	0	0
A0A2K5TX46	CLEC16A	0	0	0	0	0	0	0	0	0	0	0	0	0	0	0	0	0	0	0	0	0	0	0	0	0	0	32569	0	0	0	0	0	0	0	0	0	0	0	30619	0	0	0	0	0	0	0	0	0
A0A2K5TX51	CNTNAP4	139680	154080	117510	123000	174890	88117	82599	104820	73535	316880	187100	132560	92621	86924	63801	72307	85653	109210	138000	145840	179350	117840	114530	102530	77414	88692	97214	146190	66736	68541	52862	65732	108500	89192	62603	60148	216800	231150	120060	119420	91026	108490	121410	103510	58484	43595	72735	79216
A0A2K5TX59	---	0	18915	33829	21948	30111	25270	28125	0	0	61232	35330	0	28053	0	30919	0	0	0	0	28117	34724	20192	0	31461	12230	23554	0	54562	22416	29326	0	20830	27527	0	0	0	34757	37540	23510	29659	27218	33115	50665	42050	0	0	0	0
A0A2K5TX73	RDH5	27032	31008	27475	25040	11797	18469	16532	21965	0	0	0	36944	22764	38794	30268	37940	0	40476	26760	27255	0	32307	14124	0	15070	0	0	17053	16160	23317	37979	0	30900	33009	45484	36177	32874	33878	0	0	17894	26915	15671	0	36700	40460	45290	44359
A0A2K5TX80	DOP1B	208630	293220	225250	298110	168330	150300	255760	120770	258970	166410	162530	246420	192460	209660	233770	235980	216580	202230	203100	224370	221440	159670	224210	120480	149040	214130	128560	152840	164490	212430	181490	208060	222230	90004	188360	185870	74262	105880	107800	113690	241010	195470	227710	219770	186220	135910	248850	216450
A0A2K5TX84	---	0	0	0	0	0	0	0	0	0	0	0	0	0	0	0	0	0	0	0	0	0	0	0	0	0	0	0	0	0	0	0	0	0	0	0	0	0	0	0	0	0	0	0	0	0	0	0	0
A0A2K5TX89	TNC	29664000	17435000	24009000	19031000	18616000	22062000	16804000	21491000	24599000	3486600	16826000	31598000	30229000	38126000	19658000	20702000	26949000	29145000	21484000	16899000	11753000	21404000	14043000	23314000	20625000	17541000	19344000	13066000	16323000	13415000	18858000	10604000	13801000	25707000	26632000	26040000	6083600	5758400	18465000	17670000	29750000	27538000	20431000	19993000	29871000	32073000	16713000	18470000
A0A2K5TX94	CASD1	0	20716	16377	29284	15705	0	0	0	0	0	16855	22606	0	0	15960	0	0	0	0	46664	50053	0	0	0	0	24498	0	33367	0	41227	0	0	64053	0	0	0	0	21380	0	0	0	16180	0	0	0	0	15620	0
A0A2K5TXA3	ZNF207	358780	335700	275630	405880	440650	565000	556200	618270	326210	190870	296400	332540	320380	789100	335580	324650	290780	267970	461910	434690	480480	328710	374350	301430	503270	494610	531440	546720	733410	603010	639300	620980	583330	742560	396450	386530	258810	247380	302280	356720	367240	350030	385660	394260	707390	730110	389190	423630
A0A2K5TXA4	STXBP5	1205700	1027800	1092400	1055000	1202400	959070	923750	920930	1130700	1478100	939490	1155900	824830	460030	1023900	1062600	1118100	1153200	1094500	1193600	1067500	946800	891320	982310	897220	921950	838730	915950	808480	893840	824880	825270	905570	772320	983690	1006600	1183900	1132400	853430	842480	943320	1117800	792970	706260	464140	423550	1075200	936130
A0A2K5TXB0	ABCD2	277900	704310	253500	306310	360860	414070	316280	436170	136090	299110	217980	252060	104310	84948	131520	211270	110920	54802	253460	382250	757250	206810	372370	51194	173710	280250	139710	387480	225010	347450	102790	336520	732580	156330	126430	116410	92665	179030	91462	78465	243280	238020	176140	153410	67568	65494	50801	0
A0A2K5TXB4	MAPK1	3179300	4496100	5036400	3347000	4619700	3431400	3619400	2947200	4150300	4074300	6346800	4495000	4553400	3651600	4550400	4446000	3876600	4154100	3181000	2843900	4630900	3346700	4329000	3516800	3355600	2951900	3220400	3579800	3026600	3209700	3110200	3427300	2228500	2657100	3286200	3515900	3090300	3315100	4818600	5059500	4808000	4928700	4209600	3970300	3067000	3199500	3477200	3988400
A0A2K5TXD1	---	20395	68817	54251	170170	40813	17874	48652	0	50091	64833	46676	33928	77473	29019	18902	49634	42992	27376	64030	80770	28618	76690	97828	84477	42137	79156	68983	17892	108820	127900	65995	49646	84683	28498	108860	116880	77510	67585	61436	54542	32280	79690	64923	80948	24616	28369	60246	77083
A0A2K5TXD6	TNC	0	0	0	0	0	0	0	0	0	0	0	0	0	0	0	0	0	0	0	0	0	0	0	0	0	0	0	0	0	0	0	0	0	0	0	0	0	0	0	0	0	0	0	0	0	0	0	0
A0A2K5TXE2	RAB3D	242150	104210	162970	195510	346400	228220	167050	210850	288350	489960	558050	430550	249350	377360	186680	144480	184520	142440	260020	290170	217830	135800	169950	162760	196930	233570	193950	200540	165630	173280	112900	106900	158100	93563	152890	255600	281140	299720	242560	251500	333520	492990	260020	241580	388140	334230	163140	216660
A0A2K5TXF3	---	0	0	0	0	0	0	0	0	0	0	0	0	0	0	0	0	0	0	0	0	0	0	0	0	0	0	0	0	0	0	0	0	0	0	0	0	0	0	0	0	0	0	0	0	0	0	0	0
A0A2K5TXF8	PAPOLA	100290	102510	62724	137470	12941	30401	164350	74097	38668	0	19440	57788	34736	381760	115820	28866	35722	83507	119210	146120	107570	80393	67260	46869	110560	66393	125220	146880	139830	168380	130380	146860	293240	157750	97687	64792	33171	45890	59171	78416	78400	64332	68782	152850	554540	487760	99899	93423
A0A2K5TXG1	OPLAH	1151400	951680	1062100	884870	928950	926720	956790	943490	887570	866910	1066100	998970	867220	1067800	680050	719670	798760	884040	946030	868030	734280	879870	866920	951870	863470	788190	931820	829060	926150	766750	863450	808450	798160	873440	881160	759280	1029600	1070900	1043800	1094000	1100800	950190	899640	922540	964460	971530	692420	684490
A0A2K5TXH0	PCDH8	65684	70240	67664	111590	64509	54738	116890	42564	71487	76684	101690	163730	27985	17423	88340	102450	38042	77930	40964	77808	44888	67821	88634	90363	62915	139400	41999	113470	44423	119010	127910	134370	149780	71545	137900	107870	16405	0	191960	146160	125420	128670	44846	32111	34213	25407	57273	60929
A0A2K5TXI7	---	353100	157440	401390	238480	333720	373840	298220	400080	324730	143390	338960	245210	415130	256390	212580	306790	280950	381080	313550	240550	234340	275390	230310	290680	379820	242630	401260	291500	352450	252390	478570	259060	218060	421170	338900	365110	306960	277650	409580	401260	256630	257420	394730	398470	249000	285900	263620	356280
A0A2K5TXJ1	TPM2	119750	74049	26200	108550	0	169350	80284	74614	59915	0	100130	60802	84501	235520	82306	111530	147150	135520	127150	105090	0	149060	74811	165050	93165	153920	120360	128850	133000	154960	181390	72344	74636	73369	119610	0	209470	215090	209000	104000	162150	187280	247570	163300	331130	301830	65532	64924
A0A2K5TXJ4	ARHGAP26	179120	161840	155990	116470	123820	46377	67964	87318	162190	272450	261260	186830	281920	428490	148990	142820	162490	140410	159790	170120	138690	101620	126930	42608	101520	58660	74667	114580	89816	45498	57886	49089	65591	78758	105750	125790	232670	254520	158060	168710	169320	160360	249310	225650	381150	349660	158830	136970
A0A2K5TXJ5	XKR7	47115	38502	36809	135990	87547	31130	80523	47069	44254	59640	33891	70999	24362	242790	53581	37494	33139	0	69745	101470	90787	37982	58152	23358	0	87987	0	95703	69843	90797	38667	151430	191540	43360	0	27075	87630	99410	39158	41187	40644	102250	42162	0	264450	210130	52688	27876
A0A2K5TXK6	---	0	0	0	0	0	0	0	0	0	0	0	0	0	0	0	0	0	0	0	0	0	0	0	0	0	0	0	0	0	0	0	0	0	0	0	0	0	0	0	0	0	0	0	0	0	0	0	0
A0A2K5TXK7	TPM2	0	0	0	0	0	0	0	0	0	0	0	0	0	0	0	0	0	0	0	0	0	0	0	0	0	0	0	0	0	0	0	0	0	0	0	0	0	0	0	0	0	0	0	0	0	0	0	0
A0A2K5TXL2	CDS1	177070	57226	40382	210130	173110	154620	220950	67560	115270	358510	186350	428410	72678	102570	0	0	0	0	162940	255920	0	0	0	0	50560	150480	0	175590	69428	246800	38280	213790	228320	307750	0	51999	64748	214370	107900	163880	398330	380380	164720	110290	59434	709790	0	0
A0A2K5TXM2	MIA3	565670	415740	593110	560650	547520	509350	452630	558450	511840	458600	471360	485210	354150	630200	638010	656300	695960	628230	668630	728070	582410	547730	646850	621660	623330	570440	580330	590680	495410	548010	609910	558880	604130	647440	651960	660540	590910	566710	611040	632720	401200	483570	402100	416180	646660	647390	689050	631690
A0A2K5TXN3	---	315620	151110	86329	127690	33929	46448	94691	58911	78036	101680	74538	75328	33766	210990	66306	88246	127110	116190	36562	32843	582720	104590	67530	123650	78031	83818	110430	116240	117420	104940	178280	91276	567220	119310	119320	96737	42913	46278	74322	79067	57213	42072	86361	105030	231490	161910	77993	42163
A0A2K5TXN9	CACNG5	77059	237730	0	191700	229290	205760	162280	123620	159820	422540	0	109730	168260	76948	0	0	0	142320	155970	0	0	0	0	203050	151520	185700	153610	0	162900	0	0	0	219170	55007	168190	164750	152540	312680	0	136340	96161	148020	431920	250440	166610	113460	0	0
A0A2K5TXP0	WAC	47964	40961	43146	48205	0	35936	28104	23540	16528	0	15057	0	0	62575	0	38574	0	0	30335	37932	54690	0	47616	39699	56784	20367	60606	24195	49409	14944	46875	59610	65025	108110	0	0	0	41371	48649	0	29314	0	0	18666	119060	113240	27105	0
A0A2K5TXP5	ASCC3	140110	169910	81235	86325	51057	111030	254070	105740	83522	85728	82563	89424	94735	147310	89574	125420	87414	94483	87339	82444	162740	50270	124040	79456	86370	82531	127270	90418	166570	219300	110420	138390	127820	104110	86409	110790	56410	72417	72207	112500	175280	147960	86968	91893	267880	167050	101220	97970
A0A2K5TXQ5	SYT13	103800	123950	0	0	0	0	0	0	0	0	0	0	0	0	0	0	0	62090	96421	0	0	0	0	85285	0	0	0	0	0	0	0	0	0	0	71743	0	0	0	0	0	0	0	0	0	0	0	0	0
A0A2K5TXQ6	AMDHD2	63056	69381	64301	56438	43177	66846	69346	70316	38228	19813	28551	51793	63864	93660	58373	82776	83818	69233	58887	51594	59729	91425	55724	71320	81016	60006	68543	50421	84890	69612	76225	55837	64662	97449	55857	51627	47424	44961	55054	44111	58866	52425	60732	56558	100220	117300	62260	77709
A0A2K5TXR1	TFCP2	349760	182960	393530	285890	304440	325600	313620	410560	355660	188760	346200	267120	343820	488140	346410	334610	437270	437410	314630	277640	230650	398340	267850	473600	406230	335770	389850	304100	375730	323300	404030	315110	306580	447060	396320	399010	363760	410120	417280	433320	297550	244270	324320	321170	494740	499410	409650	442510
A0A2K5TXR2	---	586010	115580	192560	560650	271750	174920	340680	436680	251090	138180	424400	456550	487700	756180	232600	191970	165680	254050	380400	349700	180210	263620	248050	433870	359810	254530	529030	220250	389440	315530	289470	266380	581380	220910	221130	237460	673430	418590	219910	382620	475880	401230	440710	333830	737500	1264200	216260	200650
A0A2K5TXS1	STRN	621050	474410	596400	449670	534360	602040	492430	547520	454310	245850	463020	543740	1397200	525330	599930	495440	559220	683350	513080	413770	373800	595580	347390	566070	565280	507390	609250	370720	564040	439460	694120	433130	427100	696080	532340	556090	471600	462010	604190	563750	589240	453320	1110600	1160100	485850	528450	463250	505250
A0A2K5TXS2	CALCOCO1	40798	40243	47038	30758	21838	43349	42150	40167	0	0	28365	54367	124990	0	40716	0	0	41332	25839	0	0	26960	0	19843	0	23134	39374	40535	56090	34355	0	34508	29729	33371	33975	34420	17555	28576	28554	31355	42944	27429	117750	113790	45150	41095	0	0
A0A2K5TXS7	GRID2IP	0	0	0	0	0	0	29224	0	0	0	0	21824	0	27384	0	0	0	0	0	19788	0	0	0	0	0	0	0	0	0	27290	0	0	0	0	0	0	0	18873	0	0	0	0	0	0	45559	0	0	0
A0A2K5TXT0	LYRM4	49101	30210	45249	45471	37992	0	25143	31357	30943	23934	85717	43114	43680	27003	41545	50780	48162	59344	34700	26265	43142	56855	43544	61646	28724	27550	35342	33317	35512	16973	32403	0	13278	0	0	28441	47568	32991	42890	48292	60103	38221	39414	33160	0	24482	48183	41137
A0A2K5TXT2	ELMO1	170390	124770	120740	156130	76623	76256	97458	40091	162410	96534	136250	76714	225490	168480	85644	72580	104230	117590	133550	145580	76297	66036	112390	113370	109050	116060	112810	122940	50046	96639	121430	87210	43533	0	146640	188840	188100	205890	155350	163780	92100	51673	236190	237500	190250	174220	111560	97403
A0A2K5TXT3	SLC17A8	0	0	0	0	0	0	0	0	0	0	0	0	0	0	0	0	0	0	14964	14969	0	0	0	0	0	0	0	0	0	0	0	0	0	0	0	0	0	0	0	0	0	0	0	0	0	0	0	0
A0A2K5TXT8	ANKRD13B	10253	0	0	0	0	0	0	0	0	0	0	0	0	0	21386	0	16112	22949	0	17079	0	0	0	17479	0	0	0	0	0	0	0	0	0	0	0	0	0	0	0	0	0	0	0	0	0	0	23562	0
A0A2K5TXU2	INTS6	55456	0	0	50029	102750	30598	43702	39570	0	0	0	26566	0	82532	37587	62686	0	0	64259	38025	51743	0	40650	0	0	36043	33956	33728	32307	44579	41045	52824	124010	42793	19351	0	0	49868	0	0	24887	102890	18596	28876	52945	68308	87428	0
A0A2K5TXV3	LNPK	1826100	1261800	2087500	1391400	2904500	1369800	1557600	1545600	2267500	3139600	2577700	2328400	1736200	1068500	1828800	1737100	2035700	1580900	1355000	2110700	2306600	1872400	2755500	1949100	1148800	1365600	1341400	2262600	1096500	1514100	1223400	1909600	1077000	1618700	1660100	1442000	2106300	2185800	2025700	1906100	1884700	2585000	1650300	1214000	890940	1152800	2189000	2084000
A0A2K5TXV8	SLC4A3	22517	52738	34072	38324	40398	24659	17604	0	31946	29922	28620	53151	45364	0	36943	44882	32483	30929	0	28292	52710	22649	30717	0	13551	0	40142	0	14397	0	0	0	34804	0	26146	0	40363	24871	41423	21115	27015	31063	29234	24211	0	0	35440	0
A0A2K5TXW6	SHMT2	293820	213750	269730	224360	321890	315800	288020	330600	303700	300050	312600	357870	291670	594500	250470	254540	251570	218910	236310	262580	271460	270350	237960	260880	261830	232880	292170	233700	324860	254430	235890	225980	213360	311380	225430	193220	178340	211960	211540	215150	296010	302010	255720	238910	596190	614540	248290	159670
A0A2K5TXX3	NCKAP1	4657200	5352300	4794200	3972700	4469000	4480200	4635200	4638900	5055100	4220200	4840700	4861200	4654700	3144200	4707500	4722000	4668700	5051000	4282000	4038200	4212300	3949700	4087500	4233400	4082800	4086800	4202600	4351900	4089600	4373900	4394600	3841500	3974600	4066100	4424700	4546400	3868900	3939400	4204700	4142400	4853400	5315000	4583700	4597900	3076400	3164400	4336900	4280800
A0A2K5TXY5	---	23452	30537	29433	61696	33279	49049	95812	90655	35219	0	35360	27397	35227	255260	28605	37077	31557	0	76103	41384	37914	69206	38672	40884	52843	49502	45013	40159	102580	121680	136470	102590	168900	151560	46510	45072	17231	15878	37089	51602	44122	26230	33684	43745	302370	255430	27675	76020
A0A2K5TXZ6	SPINDOC	0	0	0	0	0	0	0	0	0	0	0	0	0	0	0	0	0	0	0	0	0	0	0	0	0	0	0	0	0	0	0	0	0	0	0	0	0	0	0	0	0	0	0	0	0	0	0	0
A0A2K5TY00	FGG	168430	95405	88566	228010	83657	341710	221380	95516	159760	550990	362570	285280	132530	382500	198630	250680	206410	114670	231390	224820	137260	177830	494070	197540	208060	190860	356500	194410	167540	181650	211590	153940	140700	332350	197020	265920	388570	1330600	208260	240750	689660	294530	240250	228290	1203900	1102900	225160	220010
A0A2K5TY10	GATAD2A	0	0	0	35541	32873	0	0	0	0	0	0	0	0	103900	0	0	0	0	0	0	0	0	0	0	0	0	0	0	0	0	0	0	0	0	0	0	0	0	0	0	0	0	0	0	90664	79863	0	0
A0A2K5TY19	---	0	0	0	0	0	0	0	0	0	0	0	0	0	0	0	0	0	0	0	0	0	0	0	0	0	0	0	0	0	0	0	0	0	0	0	0	0	0	0	0	0	0	0	42201	0	0	0	0
A0A2K5TY30	TASOR	37464	31267	41293	47052	31944	44734	47948	57092	27731	27096	0	22215	0	136410	37794	111610	67799	43276	38305	47846	60145	71159	78406	67038	31608	67757	58889	71280	97155	63391	106000	85928	86462	68432	66361	41410	30830	20244	45423	28828	43405	24325	27998	40598	126070	103390	116730	104490
A0A2K5TY45	DNAH17	170000	415800	534190	408580	0	258650	390830	479720	355990	827060	302110	0	535460	276610	649500	517650	239680	282310	422340	362760	534820	469880	162740	0	540860	883650	413600	610280	512320	897280	512810	1018300	1131700	170520	257150	600050	301750	601340	305850	235530	118770	493310	660770	670910	334380	0	0	333350
A0A2K5TY47	HEATR3	70892	168090	187600	140670	117740	105610	0	147440	70160	0	87075	0	120840	288400	101850	113780	76976	71659	237450	92412	151310	91697	180040	106350	84839	145100	530140	239750	128200	124650	199290	146180	151570	225220	194550	147420	138420	0	99659	124450	115810	80214	175760	120630	228990	307590	107150	131660
A0A2K5TY58	---	483150	432580	380640	581150	558050	570390	575170	685680	566390	779220	460840	480690	349930	316050	545630	555310	412810	543330	606520	820560	541880	443160	391910	295960	525450	590310	491900	640720	587040	615070	475280	802860	729820	580720	438610	450870	750270	628470	358460	410690	660560	726770	496840	406500	532560	538970	521760	545140
A0A2K5TY63	SELENOF	154530	103710	143900	0	98515	154920	123220	104000	116850	77234	140410	44736	129720	138880	126390	145950	169580	157420	111850	105500	88161	144430	127530	107720	131070	148710	152430	97121	144460	122680	193120	106020	135890	191570	216940	151720	168610	193140	190240	171510	101440	92971	114120	126720	159700	166830	154630	134250
A0A2K5TY67	SLC43A2	0	0	0	0	0	0	0	0	0	0	0	0	0	0	0	0	0	0	0	0	0	0	0	0	0	0	0	0	0	0	0	0	0	0	0	0	0	0	0	0	0	0	0	0	0	0	0	0
A0A2K5TY77	LAMB1	430550	252550	357790	284090	210610	308670	278160	254130	279090	204430	247040	326900	392000	364410	249040	325540	393200	319570	341710	280180	170970	248950	244520	306490	233570	237460	322970	225850	203290	172170	262640	188660	234060	257110	339530	310810	381850	390730	275270	263180	311180	237370	333430	347670	473560	467570	234920	224080
A0A2K5TY89	RGMB	28521	0	0	0	0	16490	0	26278	31764	0	28420	20343	0	0	24308	17151	21004	30975	0	12639	8283.1	0	0	21875	19052	13803	15427	0	20581	0	0	0	0	17985	36548	39308	36051	31049	60299	43044	21676	0	15283	0	21343	0	21573	16078
A0A2K5TY99	GOLGA7B	68886	85799	15001	77617	157210	76454	82432	81132	91451	256270	140250	83266	95128	0	0	97451	37391	0	75823	93814	135310	92567	0	70383	71045	73640	78303	96762	82899	82096	0	97760	79128	47908	66833	51863	117780	65645	60229	75716	48411	157640	107360	72347	0	0	67818	0
A0A2K5TYA5	SETD7	93763	36737	100420	34414	28754	50199	21168	36491	34288	19820	29702	31836	52165	112150	68338	51261	113010	39559	33737	24662	0	43478	0	57541	27690	0	0	0	25057	22759	26919	17975	0	66119	43797	22765	0	16358	17878	34201	0	17446	25789	0	65370	61152	41609	0
A0A2K5TYB6	---	279850	243440	240130	276960	243440	280880	283150	241950	239700	305830	299260	258890	252020	250580	201250	257000	208940	251620	243590	251150	172810	250710	184800	216070	247690	258920	297920	275870	249160	263970	353310	215310	240340	250030	263870	285320	381560	390260	405810	356290	274870	224960	269880	287660	236490	252600	220570	240420
A0A2K5TYC4	CEP41	694180	608530	476700	724860	525600	768900	803790	770920	590830	479950	573020	695610	515790	346540	459700	408080	452490	466810	542690	559530	466380	403640	465080	565430	645710	648970	618120	639830	711490	670330	769650	714440	872830	852860	695110	611390	458480	496630	562430	512610	739450	671370	619000	661980	388470	368980	449770	459360
A0A2K5TYD2	---	157160	88065	118320	94994	87676	142630	96395	155560	118280	32482	82062	95602	118470	293150	75068	93657	112200	96788	128530	104050	0	142060	70719	186630	168770	159580	170720	134520	154250	146720	192860	114640	146530	250020	132180	184990	134640	131540	128600	142770	92902	78875	109870	109380	305920	323290	100100	103060
A0A2K5TYD3	NEXN	0	0	0	0	0	0	0	0	0	0	0	0	0	0	0	0	0	0	0	0	0	0	0	0	0	0	0	0	0	0	0	0	0	0	0	0	0	0	0	0	0	0	0	0	34503	29796	0	0
A0A2K5TYD9	CACNB1	399950	305230	347850	310940	300800	268300	273920	266110	324520	276860	308420	246630	293510	138800	248420	282390	361090	266110	410040	355610	274450	279290	406660	402280	318520	304220	302090	334040	281740	284570	258170	249150	263390	306030	357530	380590	296790	325020	356180	326150	254940	274150	320520	300740	137080	122960	321640	326580
A0A2K5TYE1	C1QL1	0	0	0	0	0	0	0	0	0	0	0	0	0	0	0	0	0	0	0	0	0	0	0	0	0	0	0	0	0	0	0	0	0	0	0	0	0	0	0	0	0	0	0	0	0	0	0	0
A0A2K5TYE2	CEP41	0	0	0	0	0	0	0	0	0	0	0	0	0	0	0	0	0	0	0	0	0	0	0	0	0	0	0	0	0	0	0	0	0	0	0	0	0	0	0	0	0	0	0	0	0	0	0	0
A0A2K5TYF1	RNF7	25213	47975	0	25226	22345	88616	27301	103200	52888	19403	54100	110590	0	18830	20168	99068	101050	122990	0	37157	45695	108020	48978	0	115060	36677	87760	0	129670	24396	66773	116880	0	0	86049	76379	0	0	66989	0	23548	0	123960	77691	0	135530	111750	113330
A0A2K5TYF2	ADGRG1	863580	781230	983630	701310	997150	1032900	1003200	1010300	778390	1680000	1522000	1055500	1614700	1401700	924270	924210	954490	1557200	788940	746240	575510	694390	848520	878610	666990	679610	859810	871520	809450	767830	806430	883650	761100	1044300	583170	791510	1833200	1708500	1502100	1421600	1036200	1090900	1282400	1477600	1190800	1210600	775550	888900
A0A2K5TYG9	LARP1B	0	0	0	0	0	0	0	0	0	0	0	0	0	0	0	0	0	0	0	0	0	0	0	0	0	0	0	0	0	0	0	0	0	0	0	0	0	0	0	0	0	0	0	0	0	0	0	0
A0A2K5TYH3	CTDNEP1	0	417900	0	297360	0	0	364420	0	0	0	0	0	0	0	0	0	0	0	0	0	271440	0	0	0	193050	0	0	0	487950	0	0	447530	0	0	228520	0	0	0	330750	0	0	0	0	442600	0	0	0	0
A0A2K5TYK7	NCOR2	0	75872	0	0	0	56535	48761	0	0	0	0	44086	0	82487	0	0	0	0	0	70229	76676	70617	0	0	78676	86802	0	42505	0	0	0	174850	0	0	0	0	0	0	0	0	140340	0	0	64713	98968	0	0	0
A0A2K5TYL2	---	0	0	0	0	0	0	0	0	0	0	0	33621	0	90687	0	0	0	0	0	0	0	0	0	0	0	47829	40335	0	28649	0	65258	0	0	89249	0	75149	0	30775	0	0	0	0	52047	0	86200	102350	0	0
A0A2K5TYL9	CDK5	2132300	1691100	1965100	1949900	2486800	2334400	2240100	2362000	2510000	2320300	2594200	2256800	2819500	1410700	1852400	2026700	2054400	2134300	2327300	2320500	1647800	1994400	1810200	2072300	2472200	2049600	2406400	2214300	2196900	1954500	2290800	1739800	1947400	2320000	2427400	2397700	2412600	2501100	2449500	2365200	2019800	2307700	2491100	2574900	1308400	1298700	2034600	1822500
A0A2K5TYM2	KBTBD6	281080	240400	387820	331430	330530	339690	350410	400180	321850	55708	211510	229790	257290	311670	395620	447190	423920	512870	316360	286080	238990	394400	354440	481330	429080	391710	402330	352090	401450	339270	506570	316180	367870	452160	369100	405030	131610	132850	383370	326960	217040	162580	320540	288300	248370	208640	515920	502780
A0A2K5TYM7	TTC8	72457	179600	77897	69852	55564	35283	91472	44125	69727	58253	64023	72762	48431	59090	51787	58907	73676	61539	52206	50316	45782	30903	64555	53142	41585	37972	49131	54738	47839	51324	45351	57577	49766	47237	60943	58992	60300	73095	65533	57636	80574	76635	66485	84291	68137	60033	67387	53457
A0A2K5TYN9	FLNC	10363	63055	46945	23472	32100	40810	33999	141390	7765.5	437530	708960	833930	472680	1455000	6009.7	13475	10210	15452	13879	28570	28812	20169	200270	58974	29258	66737	160690	125160	57499	115660	71936	48443	206940	585770	15639	29800	905150	1784200	1623800	1292500	1343800	1082000	493870	876220	3387800	3416700	12015	15657
A0A2K5TYP0	ACTA1	0	0	0	0	0	0	0	0	0	0	0	0	0	0	0	0	0	0	0	0	0	0	0	0	0	0	0	0	0	0	0	0	0	0	0	0	0	0	0	0	0	0	0	0	0	0	0	0
A0A2K5TYP4	C5orf51	108450	211140	0	147550	120690	152780	178430	78208	199120	136270	175250	200600	178060	363580	156160	155870	118140	126490	102530	193740	127100	111790	184160	113600	168260	219260	280880	297860	162120	149930	154010	84643	564190	100900	109280	250070	193660	303070	145840	134810	197140	202520	92602	178460	527400	415160	155250	124680
A0A2K5TYP5	UMPS	224680	280970	227620	234920	190310	250900	259970	186960	185690	119920	197220	220880	283660	401620	248750	233070	243850	265510	198720	171650	167170	200370	194050	242160	159010	243670	201790	171580	250070	222080	272570	184830	292590	232260	210810	278370	257110	210810	277950	240610	249710	186500	191120	241890	410530	380120	231250	230330
A0A2K5TYQ8	---	0	0	0	0	0	0	0	0	0	0	0	0	0	0	0	0	0	0	0	0	0	0	0	0	0	0	0	0	0	0	0	0	0	0	0	0	0	0	0	0	0	0	0	0	0	0	0	0
A0A2K5TYR1	MOV10	65975	69672	65285	0	0	0	93430	0	0	0	48920	42098	0	49380	0	0	0	0	68426	84578	0	0	0	0	0	0	0	0	0	31146	0	0	0	39867	106080	91599	0	0	0	83861	74326	44061	0	0	54271	24587	0	0
A0A2K5TYS1	HNRNPDL	3227900	2925200	3362300	3785900	3449900	4538300	4477300	5818700	3021800	1420200	2171500	2053200	2154800	5644500	3507100	3327000	3765700	3022500	3931200	3191200	3355800	4458100	3342500	4055800	4729600	4634700	4504100	4023100	5475400	4831100	5575400	5076500	5922900	6368900	4029200	3988400	2175200	2067300	3028500	3079800	2454300	2193500	2968500	2905000	5671900	5980000	3847400	4370000
A0A2K5TYS8	ARC	0	0	0	0	0	0	0	0	0	0	0	0	66666	0	0	0	0	0	0	0	0	0	0	44035	0	36074	0	0	0	42966	0	0	0	0	0	0	0	0	0	0	0	0	0	0	0	0	0	0
A0A2K5TYT3	HOXB6	0	0	0	0	0	0	0	0	0	0	0	0	0	0	0	0	0	0	0	0	0	0	0	0	0	0	0	0	0	0	0	0	0	0	0	0	0	0	0	0	0	0	0	0	0	0	0	0
A0A2K5TYU3	MED9	0	0	0	0	0	0	0	0	0	0	0	0	0	0	0	0	0	0	0	0	0	0	0	0	0	0	0	0	0	0	0	0	0	0	0	0	0	0	0	0	0	0	0	0	0	0	0	0
A0A2K5TYU5	UBE2L6	0	0	19817	37799	24675	75860	66508	38879	0	0	0	51533	57739	150360	55544	17975	38893	0	26873	25280	0	35568	43334	49598	24582	58781	64650	57574	54108	52881	57991	35739	0	41320	94765	70648	60625	78874	85325	68236	51436	64361	72186	55849	143970	68011	54156	29273
A0A2K5TYV7	NAV2	0	0	0	37400	0	0	0	0	0	0	0	0	0	0	0	0	0	0	0	0	0	0	0	0	0	0	0	0	0	0	0	0	0	0	0	0	0	0	0	0	0	0	0	0	0	0	0	0
A0A2K5TYW5	KLHL18	0	0	0	0	0	0	0	0	0	0	0	0	0	0	0	0	0	0	0	0	0	0	0	0	0	0	0	0	0	0	0	0	0	0	0	0	0	0	0	0	0	0	0	0	0	0	0	0
A0A2K5TYW6	TOP2A	15821	11484	7015.4	6044.3	0	11035	17517	3781.5	8222.4	27456	0	3000.6	8971.1	40767	3792.1	4392.8	14580	21302	8918.8	24408	16426	4289.5	0	4485.4	4495.9	14950	14593	21887	2817.7	13401	18651	20551	4635.3	7595.5	5194.2	6071	7792	7713.9	4725.7	4339.1	8410.5	12576	15929	3372	20375	9324.9	0	4520.6
A0A2K5TYX1	GRK2	117380	165040	163100	148030	121560	147990	147460	143790	141560	111460	146080	142710	165130	69846	229200	139290	183160	200770	120720	112250	145220	189500	93011	173610	130480	128450	142770	115970	143860	136590	183980	120140	114620	149630	156980	158520	163670	138400	173890	159460	144240	128630	157090	145450	60649	57344	204510	189300
A0A2K5TYX9	GKAP1	0	0	0	0	0	0	0	0	0	0	0	0	0	0	0	0	0	0	0	0	0	0	0	0	0	0	0	0	0	0	0	0	0	0	0	0	0	0	0	0	0	0	0	0	0	0	0	0
A0A2K5TYY1	AARS	5474700	5130000	5083100	5457000	5547200	5130700	5576500	5049100	5656200	5227900	5161500	5055900	5393900	5185400	4758000	4756200	4784000	5238600	5263000	4989000	4744200	5049500	4444000	5103500	5085800	4947900	5366800	5603600	4965400	4750500	5394900	4716500	4699600	5042700	5401300	5586700	5287200	5099900	5480900	5160300	5417100	5468000	5325700	5329800	5130300	5078800	4710000	4755600
A0A2K5TYY4	PBX1	261610	218470	466870	241240	396620	501310	496810	989770	294570	98980	353880	161650	345580	696960	619560	338560	587160	519790	512740	513740	494220	460000	355650	644630	386710	476230	353310	298680	671060	684610	527870	718020	1318900	831390	444600	537620	153810	158680	335040	334220	124370	205060	641540	601060	808970	777970	541610	495620
A0A2K5TYZ7	LZTR1	202030	623420	691300	391090	214330	164920	369730	167430	195220	0	175370	211270	0	180160	992190	0	0	742220	340940	459220	489730	564650	1274900	1120200	305470	381440	319950	129480	379430	357310	458860	279220	303440	233960	670690	522010	174050	344350	471310	321560	182500	222950	0	0	121230	154620	0	335970
A0A2K5TYZ9	TENT4B	0	0	0	0	0	0	0	0	0	0	0	0	0	0	0	0	0	0	0	0	0	0	0	0	0	0	0	0	0	0	0	0	0	0	0	0	0	0	0	0	0	0	0	0	0	0	0	0
A0A2K5TZ07	ABCA1	0	0	0	0	0	0	0	71722	0	0	0	0	0	0	0	0	0	0	0	0	0	0	0	0	0	0	0	0	0	0	0	0	0	0	0	0	0	0	0	0	0	0	0	0	0	0	0	0
A0A2K5TZ21	---	389710	377550	429070	456880	359830	321930	308070	334480	395500	538810	374570	378350	428950	282900	434900	460910	437040	371890	391640	377400	400780	331720	439870	433860	330960	303110	330690	323560	277960	320710	206550	304220	369130	322610	341470	318970	377440	396060	364010	353930	349870	363380	398190	382490	277700	282070	400980	415300
A0A2K5TZ31	---	0	0	0	0	0	0	0	0	0	0	0	0	0	0	0	0	0	0	0	0	0	0	0	0	0	0	0	0	0	15482	0	0	43035	0	0	0	0	0	0	0	0	0	0	0	0	0	0	0
A0A2K5TZ33	TAF4	0	0	24670	0	0	15221	0	34920	0	0	0	0	0	47845	23927	23223	0	0	0	0	27043	24314	0	23135	27517	15670	0	9266.5	18641	0	17499	11984	22080	33890	0	0	0	0	0	0	0	0	0	0	43540	63249	32298	27918
A0A2K5TZ37	TWF1	710650	1005000	985520	660580	788570	776090	747800	736220	788990	596630	549480	834090	898110	1200700	1157900	1007300	1049500	1156400	683810	643230	988670	1029100	855910	1109300	885410	862040	931660	898060	815700	838480	736690	706630	669880	886620	966490	1073300	771870	750740	605750	665380	793950	760190	949810	857520	1098500	1344800	1066700	1126800
A0A2K5TZ42	DPH7	0	0	0	0	0	0	0	0	0	0	0	0	0	0	0	0	0	0	0	0	0	0	0	0	0	0	0	0	0	0	0	0	0	0	0	0	0	0	0	0	0	0	0	0	0	0	0	0
A0A2K5TZ45	PEX16	20227	77570	46128	36544	0	21813	0	0	28617	52135	0	51763	30245	16623	62902	66092	53312	44929	0	50769	57000	51055	0	28253	0	27315	22428	54457	0	0	12364	45990	0	0	0	0	18674	0	24790	0	73586	49860	41452	42179	0	0	30425	0
A0A2K5TZ46	MED16	18954	27053	19383	36739	0	24631	33289	31634	0	0	11603	0	0	55942	0	0	15164	0	24020	32249	17030	23402	68232	47361	27265	0	0	0	41254	50158	50485	18174	0	31063	0	31914	0	0	0	0	0	12676	0	0	0	49348	0	43781
A0A2K5TZ50	TWF1	0	0	0	0	0	0	0	0	0	0	0	0	0	0	0	0	0	0	0	0	0	0	0	0	0	0	0	0	0	0	0	0	0	0	0	0	0	0	0	0	0	0	0	0	0	0	0	0
A0A2K5TZ52	PAN2	0	0	0	0	0	0	0	0	0	0	0	0	0	0	0	0	0	0	0	0	0	0	0	0	0	0	0	0	0	0	205950	0	0	0	0	0	0	0	0	242820	0	0	184330	179890	130120	255290	198000	0
A0A2K5TZ53	CDC40	128550	188060	82482	154540	70446	173530	156770	251210	97651	52852	74081	71873	57291	268820	112200	85158	80101	81911	108540	179350	126460	107170	135270	207120	113780	154270	190000	160260	165330	160230	288730	195340	350170	306730	157380	137260	117400	0	56798	114260	48205	48252	127060	105320	287820	247860	113440	75772
A0A2K5TZ67	TWF1	0	0	0	0	0	0	0	0	0	0	0	0	0	0	0	0	0	0	0	0	0	0	0	0	0	0	0	0	0	0	0	0	0	0	0	0	0	0	0	0	0	0	0	0	148070	0	0	0
A0A2K5TZ68	---	0	0	0	0	349150	393540	419720	441420	314040	0	0	261230	499650	508330	530690	396340	454880	333410	0	0	0	0	0	305470	0	323260	0	0	314220	447990	203130	86314	260730	85704	0	321670	420030	325710	497430	0	284140	322320	417930	370620	930590	558590	0	0
A0A2K5TZ81	PLPPR3	1147600	1686000	1835100	1784300	2073700	1804300	1721300	2175100	1650000	1839400	1430200	1306500	1794900	615410	2311200	2241600	2297800	2260900	1479500	1382500	2559700	1880900	2152500	1981200	1714000	1822200	1671000	1925600	1803800	1730400	1574300	1970900	1898300	1687700	1586300	1441100	1826000	1614600	1497400	1364100	1271700	1583300	1769600	1459200	499990	482210	2342200	1883000
A0A2K5TZ90	KCNC1	7932.3	0	0	0	6642.7	0	0	0	0	74836	11696	0	0	16147	0	0	0	0	0	0	0	0	0	0	0	0	0	0	0	3997.3	0	0	0	0	0	0	12223	0	0	0	0	12024	0	3954.5	12931	10582	0	0
A0A2K5TZA9	SMARCA1	41169	50189	33054	106460	79398	114940	98822	93684	63225	23380	101410	106810	36061	117820	74930	47702	86842	42931	88224	96246	64310	53552	77091	57590	109400	123140	119070	137890	94766	113440	112550	115380	107750	85798	118810	124190	38364	41180	75932	67127	86449	66766	54179	95529	90714	86795	98010	112210
A0A2K5TZB0	CDSN	0	0	0	0	0	0	0	0	0	0	0	0	0	0	0	0	0	0	0	0	0	0	0	0	0	0	0	0	0	0	0	0	0	0	0	0	0	0	0	0	0	0	0	0	0	0	0	0
A0A2K5TZB2	CCDC9	0	0	0	154110	212110	243960	214360	174500	0	0	196830	178150	0	0	0	0	0	0	192300	194040	0	0	0	0	0	0	233300	244360	278890	358410	0	234460	0	0	0	255580	286480	0	215530	213650	188320	0	0	203920	75990	0	0	0
A0A2K5TZC1	SHISA2	0	0	0	0	25560	0	0	0	0	0	0	0	0	0	0	0	0	38272	0	0	31505	0	42365	0	0	0	0	0	0	0	0	0	0	0	0	0	0	0	0	0	0	0	0	0	0	40687	0	0
A0A2K5TZC6	MRPL16	269260	138060	105200	209130	185430	182980	110530	129710	204660	250860	310840	271400	178370	103460	102770	148150	177930	130340	164610	201380	146740	193060	150700	226350	139800	157920	183660	165080	134740	140570	128470	115370	81980	85105	145890	138830	231260	195620	136020	150020	204670	228240	170170	140220	90097	0	101950	138420
A0A2K5TZC9	SEMA4D	80241	129490	61884	138310	93017	38315	63034	44749	111190	256940	135190	206430	115780	301150	56193	97738	105910	85750	111940	91370	64945	49657	69073	85732	38850	60989	57886	82040	35158	43669	27029	71825	61127	60644	49235	82857	226700	285410	86941	87863	196210	248050	82080	99067	220380	227130	24890	46152
A0A2K5TZG4	PML	199060	140010	99845	137730	72492	171930	138970	145490	78428	55781	71131	83536	79240	298190	125810	154320	153950	125990	166590	169990	97318	157400	162500	172500	99775	181180	156090	88045	139500	127420	143800	140670	276440	280590	153590	96471	107140	71004	73536	66310	104680	61348	71723	74964	383480	359260	171370	113770
A0A2K5TZH2	RAP1GAP2	745970	455140	529280	502530	568360	535520	472870	524750	611100	366140	510860	473440	676870	80131	404270	536380	648670	591150	632200	453390	297620	565420	390790	751860	610040	571450	653670	493640	466000	464550	637970	452780	391540	593830	753950	674730	583470	550840	536750	525810	502140	361410	572340	550040	70419	142300	530590	575620
A0A2K5TZI1	---	0	0	0	0	0	0	0	0	0	0	0	0	0	0	0	0	0	0	0	0	0	0	0	0	0	0	0	0	0	0	0	0	0	0	0	0	0	0	0	0	0	0	0	0	0	0	0	0
A0A2K5TZI8	RAPGEF5	68766	52408	57153	61726	61061	53893	0	30596	61454	0	81124	43944	67665	0	49162	0	30885	0	47279	73656	52835	39713	49198	41608	58857	0	0	56152	0	0	61433	37868	43914	0	47976	0	66802	0	108110	71954	94706	74738	67668	0	41018	0	49868	41833
A0A2K5TZJ1	TGFB2	0	0	0	0	0	0	0	0	0	0	0	0	0	0	0	0	0	0	0	0	0	0	0	0	0	0	0	0	0	0	0	0	0	0	0	0	0	0	0	0	0	0	0	0	0	0	0	0
A0A2K5TZJ4	SRSF5	0	85143	77639	120340	66218	118060	70268	48615	62219	66606	0	55282	54147	183220	108090	165190	213880	253470	45983	47589	86257	113430	55978	0	65139	100540	80396	70775	69052	86457	159830	94463	134220	173990	132170	12230	95409	75510	38002	93788	34859	54238	32969	30731	162260	215010	151150	198630
A0A2K5TZJ5	PPP1R18	55107	96935	58594	103110	66190	103390	121750	120100	0	0	30134	35613	67633	94903	0	35184	89027	115270	55094	27147	99586	74347	47224	101540	107140	118410	152110	119840	128470	124730	177550	94775	153870	193940	127660	141750	72994	66823	41060	56813	69423	103360	53462	75013	100380	135150	147710	88983
A0A2K5TZK0	ANKMY2	521120	359610	561000	587800	539470	467830	619380	451940	588330	540300	567970	635370	519690	367080	648230	744210	708280	594370	526500	564690	442750	321470	526370	544550	436900	525490	498530	580810	450360	587990	475670	651510	498850	365100	566630	588230	496460	461140	584850	521690	525290	552090	661380	625410	466290	399310	794910	722440
A0A2K5TZM0	---	1239700	1800100	1384400	1713900	1254300	1076100	1478700	832310	1414900	1017700	1549200	1845400	973770	1106700	1261400	1366300	944800	933760	1228500	1747300	2109900	1102200	1978300	942540	1070300	1467000	1253000	2056600	1300300	1698500	951730	2050900	2006300	953650	993970	1212600	912530	1172900	1005500	1223400	1777700	1752200	1585900	1539000	1453300	956400	1347900	1429300
A0A2K5TZN2	CDK16	368460	371930	343020	343830	369210	296140	315440	283300	299950	298380	285000	243550	321230	137900	316990	332420	345320	307190	326460	313480	340950	323250	345580	333840	291380	282370	327900	303520	274000	267500	299710	244860	249710	268740	286280	304750	332020	292990	282810	293650	279150	267470	293640	305310	217910	172170	277200	303780
A0A2K5TZN3	CSNK1G1	238060	238600	252480	315690	292130	270050	285750	283040	249900	265980	240620	254400	194490	133960	218660	230400	239920	195270	257000	295320	357290	241750	303980	240310	212590	262020	224400	300840	239550	330250	200140	306520	278100	216610	206600	222040	166330	194650	195720	189040	244780	280190	192460	188610	139720	113120	225530	207990
A0A2K5TZN7	CRAT	892000	927380	996250	802720	860680	734580	809880	775440	780400	1037700	1008200	1296900	960100	611580	887810	933230	890060	953170	792710	806560	739990	768390	784660	854050	686470	643740	657980	601220	644340	690830	873200	600860	545650	626890	676490	761370	839860	754870	992260	944490	966350	1124800	703750	723090	506750	530550	779930	783550
A0A2K5TZP0	PPHLN1	17977	42453	0	54428	37174	35318	39385	48500	21610	0	0	20868	0	56353	69109	0	0	0	38308	51434	0	38945	0	53453	33773	57977	43871	38931	41252	43925	30788	48779	56135	32456	34960	0	0	30897	22847	44588	27842	27620	0	0	66851	86996	0	0
A0A2K5TZP2	NQO1	45467	36882	0	23182	0	27639	0	0	46380	77666	40879	33366	90447	0	0	64220	78317	67740	43168	0	0	21059	0	0	71476	0	0	0	21378	0	0	0	0	85620	0	78456	0	0	22238	0	43224	0	0	0	0	0	54630	78694
A0A2K5TZP3	TIAM1	185370	301570	290210	261530	306280	301750	298960	383960	222360	81249	324710	227500	121150	209530	132100	258170	231030	134800	130730	226750	367350	301240	266740	283880	267790	271270	347020	306870	334140	312740	269020	233680	368250	455560	170330	158870	51213	33467	191120	220590	157780	176080	145910	130350	242950	209180	164740	168840
A0A2K5TZQ8	---	47293	49159	75386	49232	74205	101740	72752	128170	40003	0	30610	26027	29305	214000	54237	69820	64498	84815	52342	41387	21876	79563	67708	129900	117560	100470	114930	70507	162040	96687	169380	112310	129340	185490	89538	83044	47798	30846	86840	72293	40434	43266	72697	68327	227700	263570	65448	87425
A0A2K5TZS3	PANX1	468230	994790	664230	951380	662630	511880	651940	415180	683980	601500	574650	791670	361920	339280	758220	783810	593240	538320	606550	869590	1126100	557410	1185400	602440	521260	1124300	552520	1288400	709700	1326400	524150	1290900	1333000	462640	650420	692810	653150	724190	559990	610770	851070	999230	755970	797520	465780	317110	879460	654820
A0A2K5TZT1	SCO1	191310	422960	260320	170160	129430	185800	0	0	152810	255170	0	0	295380	212150	466080	284970	183390	221700	141560	201010	219540	277770	187070	265210	200480	128160	70657	79539	201610	194590	295790	99789	121830	0	0	224450	123980	287920	0	164180	125810	333200	276020	113530	192720	0	444560	401450
A0A2K5TZT7	IBA57	106260	58264	62364	60765	61986	71797	50216	90741	72826	132800	139230	120620	56524	130980	30749	178150	54214	58140	35252	66984	0	43467	50468	69069	0	44640	65631	67090	25006	51594	31580	34544	62329	35748	43992	46128	135430	73172	87236	106650	57393	105440	52556	49077	151040	90289	57787	67868
A0A2K5TZT8	GRK2	980170	703500	872700	1078800	1139700	850040	936210	896130	975060	724450	1075200	828840	609210	366670	915710	1014900	1060100	1184600	1180100	1052400	1027900	1037000	678230	770770	877900	887110	922430	1003800	805850	790790	915880	906450	784090	788410	906000	942230	772840	747270	1006500	1045800	847490	857380	673090	617690	423870	374530	1065700	984240
A0A2K5TZT9	SEMA5B	0	0	0	0	0	0	0	0	0	0	0	0	0	0	0	0	0	0	0	0	0	0	0	0	0	0	0	0	0	0	0	0	0	0	0	0	0	0	0	0	0	0	0	0	0	0	0	0
A0A2K5TZV0	CNPY4	37317	95042	8315	54339	51316	80060	27891	70195	50930	39625	87683	93730	47889	202500	54507	65112	24159	44766	51266	68994	91558	47617	118080	105500	96369	44247	60368	44091	87770	63014	142830	58797	35381	121310	48629	57774	72957	61044	77014	116900	108200	62829	58183	49245	183390	276760	41345	66039
A0A2K5TZV4	NDUFS7	540940	680450	507820	579480	469000	683410	274490	471100	580730	991330	514300	772280	427690	313320	502670	502650	437660	465250	498100	339270	559880	478310	533680	495870	536720	538840	390210	439090	309840	376760	318010	363620	304830	453010	385540	446030	573340	485190	364260	467750	525630	733590	444940	426890	372050	373600	479780	471030
A0A2K5TZW1	---	0	0	0	52099	0	0	0	0	0	0	0	0	0	0	0	0	133050	0	23637	0	0	0	22962	263110	0	0	0	0	0	0	0	0	0	0	0	0	17957	0	0	0	0	0	0	0	0	67734	0	0
A0A2K5TZW3	ADGRL1	2205200	1311300	1618000	1480800	1416700	1340400	1227600	1154900	1656300	1422500	1881000	1469200	1874900	744960	1199100	1456200	1653300	1339600	1971600	1695000	1091400	1669500	1232400	1708800	1741600	1470300	1417300	1375700	1137600	1182600	1387000	1103500	887060	1049700	1818100	1790000	2237200	2099200	2095900	1932300	1504100	1358200	1964500	1925100	679040	749670	1430200	1440700
A0A2K5TZW7	CHN1	373440	189020	211860	489980	247350	282340	345290	219980	429050	216080	403370	568130	449600	185330	272980	298700	347950	327950	365470	338260	221400	171750	375770	291740	246700	435340	286400	414510	282560	396400	310550	315370	287300	200880	511350	444630	310060	381930	360470	446110	564910	476550	388000	463440	250240	244060	343790	311230
A0A2K5TZX8	FGD3	84296	300020	116840	309710	92125	208360	268400	279560	61828	180030	0	145610	32750	157640	142210	99117	124680	79050	134330	170110	260160	177220	215440	137800	229740	158910	0	147280	332250	226190	311360	404430	246090	73905	130780	121170	58731	125090	61778	42577	98517	0	78581	0	159350	122740	68562	177280
A0A2K5TZY6	RAI1	0	46501	0	71013	0	0	0	0	0	0	86770	0	92650	0	0	0	0	154050	0	88331	85821	0	37948	0	0	57251	47366	60981	59514	40725	68779	116760	70476	100250	108180	123370	0	0	89005	0	53167	68548	0	55925	38187	33188	0	57001
A0A2K5TZY9	ADGRL1	0	0	0	0	0	0	0	0	0	0	0	0	0	0	0	0	0	0	0	0	0	0	0	0	0	0	0	0	0	0	0	0	0	0	0	0	0	0	0	0	0	0	0	0	0	0	0	0
A0A2K5TZZ6	TADA2B	0	0	0	0	0	0	0	0	0	0	0	0	0	0	0	0	0	0	0	0	0	0	0	0	0	0	0	0	0	0	0	0	0	10111	0	0	0	0	0	0	0	0	0	0	0	0	0	0
A0A2K5TZZ8	KIFC2	137820	202060	121870	129060	99698	89363	86709	73741	109080	170580	74443	99112	63560	0	118560	178990	115170	112690	115410	125890	141200	111240	128410	108230	108140	94145	92667	105480	52366	80209	59492	78921	93342	74073	97550	124980	64203	67611	68828	76758	68004	77664	72114	66961	34946	99420	111690	106740
A0A2K5U000	PFAS	624060	688910	612860	626570	592290	762050	614680	841170	582860	371410	501670	493850	601190	1264900	651950	633120	739450	717850	421440	372810	381420	514900	378660	502640	487700	454630	467430	348820	546280	460420	486620	470880	658540	630090	488170	460280	308570	343150	383530	373050	380140	328230	425340	432590	1095200	1055500	487410	471800
A0A2K5U002	PRSS53	0	0	0	0	0	0	0	0	0	0	0	0	0	0	0	0	0	0	0	0	0	0	0	0	0	0	0	0	0	0	0	0	0	0	0	0	0	0	0	0	0	0	0	0	0	0	0	0
A0A2K5U017	NAGA	86280	0	60377	29825	0	68886	0	0	0	46155	66397	99126	0	143140	18813	0	0	9209	0	22329	0	20565	35265	30903	29266	28484	64047	53505	0	0	28351	38962	0	66644	70678	0	110790	77168	98160	99355	129550	34296	85430	101630	133770	77611	0	9173.6
A0A2K5U019	CEP170B	1366000	1187600	1120900	1344700	1031600	936430	963800	812410	1073600	812510	1174800	883390	1507600	380300	1077700	1057500	1124300	1381800	1013100	765230	648410	923380	839800	1018100	923300	851210	1103800	885870	783510	720800	1337700	717890	597600	710080	1013100	1016300	1547000	1207700	1198800	1201200	763730	642650	1004500	982600	371240	408610	976510	887810
A0A2K5U021	GINS2	0	0	0	0	0	0	0	0	0	0	0	0	0	0	0	0	0	0	0	0	0	0	0	0	0	0	0	0	0	0	0	0	0	0	0	0	0	0	0	0	0	0	0	0	0	0	0	0
A0A2K5U026	RPS21	913930	1008700	1045800	813810	920240	985080	1012200	1109800	890650	745600	813210	773850	717760	1267900	1133100	1096000	1125600	1166100	1060700	1066500	1101100	1194100	1111000	1116300	1153600	1139900	1103800	1055700	1144700	1032700	1345800	1080900	1235800	1385300	1118300	934670	850980	807850	875110	896900	882290	637780	784330	747390	1235700	1228100	1127300	1225000
A0A2K5U038	---	169040	167690	121790	249340	215840	186650	149600	135360	222050	282240	282380	478050	138350	434420	84388	113680	97163	76153	178470	146530	165440	26357	91970	44208	145240	101230	110500	131850	98096	100750	76817	119360	136280	92650	126250	141150	178420	215160	240330	228870	450650	537930	128190	161560	439300	382400	127180	81848
A0A2K5U073	GTF2E1	126270	323370	113690	191320	184880	162230	115230	265250	246600	330210	122290	58240	380290	258660	209930	254140	229290	164800	270440	322390	311830	189250	0	321700	255130	447700	259670	210150	280850	273850	315680	339820	445870	335060	246670	0	164750	160760	145860	151900	174700	161450	109370	274090	476240	426130	173730	407990
A0A2K5U074	SLC25A10	63433	72106	71045	91858	99672	43585	64927	46206	87278	220930	105970	94173	0	103920	79606	111490	60133	38154	84565	137890	84101	98548	208050	86013	55255	86353	56395	87178	47684	86275	35959	115400	114420	44467	64479	67357	111620	166970	80982	88017	113800	139320	106440	65007	158290	123630	104920	96355
A0A2K5U077	ABCB9	0	23177	0	16592	0	0	12639	0	0	20444	0	0	0	0	0	0	0	0	13552	0	0	0	0	0	0	0	0	0	0	0	0	15832	0	0	0	0	0	16626	14641	0	0	0	0	0	0	0	0	0
A0A2K5U084	NECTIN2	68461	88273	130160	166860	157330	88520	125170	100320	107770	79089	110250	93632	72913	152650	110480	132910	128430	136330	117270	131220	168070	142190	175990	161610	141110	163120	122570	128400	135760	132050	111510	171740	148720	87979	120530	111170	79308	99381	94825	126480	65267	111240	89878	74349	138390	130690	166900	146820
A0A2K5U097	TAF10	6432.1	6727.2	0	10623	0	6947.5	0	0	0	0	0	0	0	16355	0	7903.2	0	0	0	0	0	8829.6	0	0	0	10701	6377.5	9174.2	21186	8398.4	11256	24412	30907	0	0	0	0	0	10120	8532.1	0	0	0	7931.7	31034	32758	0	0
A0A2K5U0A8	SART1	286270	296910	305390	281270	268590	331630	314220	423760	185770	31775	171490	140790	193140	617010	338360	321030	291280	274020	300080	271880	273230	345880	302450	355540	402020	343060	423980	309300	441300	341500	452350	395980	477930	546160	348680	322160	190700	191750	273130	300160	208710	160490	209260	253050	654390	698060	377110	371870
A0A2K5U0B1	HEG1	0	0	0	0	0	0	0	0	0	0	0	0	0	0	0	0	0	0	0	0	0	0	0	0	0	0	0	0	0	0	0	0	0	0	0	0	0	0	0	0	0	0	0	0	0	0	0	0
A0A2K5U0B4	RTN2	58705	59387	64950	75683	63043	58411	33263	0	80087	0	79942	42043	42289	31064	70297	68924	76803	74603	69917	57445	61345	49432	79645	80891	31237	62675	41754	76378	49261	68053	66109	65770	109760	0	54329	0	0	0	29733	37910	78505	49142	47838	84804	0	0	100050	72506
A0A2K5U0B9	---	36568	0	0	0	0	0	0	0	0	0	0	59077	70164	70562	0	0	0	0	0	0	0	78124	0	103610	0	32432	47488	38409	0	0	57676	0	51380	36882	31149	101110	91533	170830	0	40656	52186	40987	32308	18399	219030	107250	51710	0
A0A2K5U0C7	STXBP5L	148910	157260	134780	188920	174080	165970	191920	240280	189050	132810	191100	556490	170020	320580	260000	180650	150670	150070	125960	155860	188520	126310	137630	113920	82212	117690	135540	162920	203970	209680	157610	210650	355500	206100	164570	225240	135740	149280	182500	219010	482760	526240	142510	127710	325960	288490	199000	159610
A0A2K5U0C9	HDAC3	23704	0	0	0	0	20702	13349	24120	0	0	23275	13665	23873	49616	24074	20732	0	0	15946	22184	20685	24880	19196	0	24794	22565	17205	0	38183	38255	39463	26863	0	50280	33375	18654	0	0	17607	18636	0	0	0	14759	70381	54934	0	34545
A0A2K5U0D5	---	20746000	22305000	20827000	20596000	23721000	29103000	23126000	29852000	17234000	10902000	14952000	11084000	16413000	31160000	23291000	23403000	25231000	19281000	22378000	19914000	23471000	25527000	24575000	22631000	26860000	24895000	25076000	20645000	30749000	25500000	13584000	28831000	35221000	17302000	22656000	19080000	11368000	12116000	17166000	15781000	13660000	13245000	18211000	19184000	27861000	29164000	25604000	26360000
A0A2K5U0D6	ARHGAP18	0	0	0	0	0	77358	56156	0	184580	72357	475610	166070	0	415980	139800	0	189100	0	0	65551	112570	0	138610	0	0	250750	0	0	0	99976	182100	0	0	0	132520	0	145220	153980	457680	346960	183320	0	85563	157460	353160	320910	0	0
A0A2K5U0D7	---	0	0	68659	47035	41499	74631	40370	83353	0	0	55379	36623	0	40612	96585	57176	32117	52042	48403	49887	58336	51657	47842	0	62507	48840	68612	0	23832	0	124440	23663	73447	118170	48641	60064	21085	16206	0	29642	21685	0	18073	0	43434	54653	72870	48030
A0A2K5U0E8	HECTD4	2169000	2309600	2245200	2249500	2389900	2369700	2408100	2826800	2410800	2564700	1986300	2048000	2140700	1344400	2414200	2483500	2367500	2293400	2317600	2408200	2715200	2239300	2393000	2237200	2303900	2136400	2280300	2437200	2434700	2197900	2113600	2241000	2636200	2732300	2077700	2238500	2239300	2170000	1920400	1885400	2099800	2131400	2187700	2158700	1272100	1243200	2451400	2403400
A0A2K5U0F0	TMEM132E	174280	173770	191260	209000	92810	102250	132470	125790	98847	234450	232920	331200	170930	140030	120960	79741	92301	101330	124670	155130	184620	109790	164560	84460	135070	145110	139500	177810	95822	166530	92765	135910	77642	137680	136590	91750	132010	145830	151060	178520	134570	227940	143810	181470	69341	57380	186890	56302
A0A2K5U0F2	RPRD2	195300	236370	216300	256980	141230	297730	299000	366460	190170	7259	117100	123670	95200	556700	205610	225440	215880	207510	197100	203630	263060	268940	280440	242850	300090	298800	303860	279910	456870	299550	346370	358550	462240	455910	246520	253450	72136	58592	163000	200760	146270	130780	188720	197140	592190	565640	296540	289700
A0A2K5U0H8	---	1221700	1990300	1878300	1460700	673430	512530	560280	336350	2037700	2781700	1859200	1101600	419300	102130	1497900	1880400	636630	772880	1922900	2102200	1922600	751580	2617000	994360	940280	535010	596690	882820	395990	393980	165320	660090	339490	104490	1016100	1245000	1455900	2114200	913030	846360	1184700	1133700	244240	609990	164030	105160	509720	818930
A0A2K5U0I1	---	120330	165250	126180	144810	102250	109680	152520	152880	122050	28588	68150	44712	56720	142720	101210	145260	100220	111320	158550	173080	223630	167660	235520	195180	196110	188110	144910	196740	197580	170190	178640	206500	260730	234280	141670	195610	36939	40085	94382	84069	68461	85708	93754	117420	176540	159490	155470	173470
A0A2K5U0J2	---	0	0	0	0	0	0	0	0	0	0	0	0	0	0	0	0	0	0	0	0	0	0	0	0	0	0	0	0	0	0	0	0	0	0	0	0	0	0	0	0	0	0	0	0	0	0	0	0
A0A2K5U0J5	ARAP3	0	0	0	0	0	0	0	0	0	0	0	0	0	0	0	0	0	0	0	0	0	0	0	0	0	0	0	0	0	0	0	0	0	0	0	0	0	0	0	0	0	0	0	0	0	0	0	0
A0A2K5U0J9	APEX1	1666400	2461200	1968800	2690200	2250700	2927000	3518700	3393600	2041200	1018600	1685900	1720300	1638800	5376500	2155400	1870600	1884100	2023200	1920400	2366700	2810800	2304800	2512900	2192800	2864300	3125500	2855400	3432900	4168500	3878600	3753500	4160900	4849300	4450500	2522300	2672000	1092800	1314600	1876200	2150700	1886600	1988800	2461900	2354200	5617300	5145600	2444900	2376500
A0A2K5U0K0	PTPRT	608490	637670	818540	624840	622490	397190	317260	135260	631590	500900	632520	412730	1231400	351910	923500	948730	819650	950220	808110	671040	566750	502690	740650	723710	487160	413730	324340	511720	157920	265400	273100	277910	173240	138840	604550	505670	586630	596110	654570	751560	576430	455090	1239400	1058400	138200	281180	851960	825160
A0A2K5U0K6	UCHL3	474810	370940	680960	385970	536160	625850	546480	685040	542480	342290	697080	565380	856480	709390	589480	561070	503970	667730	469750	394070	340210	550120	490300	785890	714580	491490	677330	398340	680830	504290	711790	513220	402210	785260	675330	623740	693250	658420	802740	796060	553420	530780	824120	829850	664910	644280	759250	702020
A0A2K5U0L3	NAP1L4	2861600	2432700	2946300	2483000	2562200	3211400	3040300	3384800	2873000	1837200	2527600	2582400	3697200	4438700	2719200	2672600	3240500	3142100	3176600	2716900	2065100	3616600	2869400	3888300	3732800	3309800	4084000	2640400	4129800	3238700	4787000	3071400	3088000	4318000	4132500	4257800	3461600	3407900	3848700	4015600	3141900	2444200	3522100	3730200	4692700	4912500	3417100	3425200
A0A2K5U0L9	UCHL3	0	0	0	0	0	0	0	0	0	0	0	0	0	0	0	0	0	0	0	0	0	0	0	0	0	209070	0	0	0	0	0	0	0	322970	207700	0	0	227790	0	0	0	0	0	0	331160	0	0	0
A0A2K5U0M2	PSMB8	0	0	0	0	0	0	0	0	0	0	0	0	0	19933	0	0	0	0	0	0	0	0	0	0	0	0	0	0	0	0	0	0	0	0	0	0	0	0	0	0	0	28139	0	0	62861	39545	0	0
A0A2K5U0M4	---	2292100	2017400	1910200	2617900	2160400	3240000	3086400	2894400	1971700	788180	1831300	1691200	1982800	4988800	2151300	1938100	2487500	3138800	2414200	1908400	1556000	2932000	2006300	3005900	3019900	3195600	3983300	3130600	4339400	3219200	6083400	3629200	3815000	6440900	3223900	3183500	1929500	1998100	2917600	3271000	1990400	1447100	2405400	2516700	4925500	5233600	2432700	2812300
A0A2K5U0M8	POLE2	0	0	0	0	0	0	0	0	0	0	0	0	0	0	0	0	0	0	0	0	0	0	0	0	0	0	0	0	0	0	0	0	0	0	0	0	0	0	0	0	0	0	0	0	0	0	0	0
A0A2K5U0N4	CEP170	3768300	3345600	3687400	4496200	4055500	4884500	4573200	5159400	3603200	1765500	3026800	2529500	3834700	3086100	4047300	3722800	4165700	4607800	4190000	3545000	3170000	4514300	3729300	4939100	5705600	5016100	5845300	4251500	6095600	4760100	7258300	4416700	5196300	6557100	5189600	4717300	3529900	3021200	4539200	4158300	3199500	2776300	3844500	3683600	3246800	3278600	4816000	4816200
A0A2K5U0P2	CEP170	0	0	0	23635	0	0	19925	0	0	0	0	16628	0	0	0	0	0	0	0	25935	0	38803	0	0	0	0	27947	26921	44823	28025	48561	37266	40091	51623	0	26959	0	0	17481	31723	24839	15795	0	0	22810	25185	0	0
A0A2K5U0P3	DCAKD	95681	98057	116690	129210	128720	92195	198230	0	124460	153330	226870	141220	86328	114660	97289	94611	87204	353120	152830	336930	442450	295410	418550	49819	0	177760	0	131760	0	372140	237420	231960	0	0	51486	176600	267150	360140	313170	303080	212650	200240	166350	0	193480	0	325520	56797
A0A2K5U0Q6	CEP170	0	0	0	0	0	0	0	0	0	0	0	0	0	0	0	0	0	0	0	0	0	0	0	0	0	0	0	0	0	0	0	0	0	0	0	0	0	0	0	0	0	0	0	0	0	0	0	0
A0A2K5U0S8	VPS29	1121100	1660300	1508300	1237600	1371000	1299300	1435000	1100600	1213300	965700	1328300	1401900	1345600	913910	1793600	1443500	1541400	1704300	967700	1245300	1298300	1637600	1287400	1447100	1158800	1248900	1251100	1350600	1374300	1325400	1292800	1260600	1242500	1116800	1221000	1377200	1219900	1104000	1477800	1522400	1310900	1305100	1327300	1232000	862390	897600	1671000	1633500
A0A2K5U0U1	---	323530	174430	392520	265770	213130	197180	227740	268960	328370	223050	278770	334680	294550	289790	189060	294920	380990	202040	338190	285820	312960	244940	359910	267280	262830	303390	233010	318030	230410	345630	276040	300490	257090	265630	379970	328190	242120	207370	302510	253250	322600	350400	349940	397910	617210	430200	351480	384040
A0A2K5U0U2	---	31739	39239	0	38643	51522	0	42153	0	38784	139780	25882	0	65531	68840	28571	0	0	49594	0	0	64728	51756	0	0	0	0	0	29979	0	38713	0	29743	46812	0	66898	37907	25215	35397	27817	0	31874	60099	65509	50502	79899	57485	0	0
A0A2K5U0U5	---	314530	381050	296120	399300	239610	337290	394320	380970	321990	295330	272910	550670	296610	2353800	413150	326620	345750	331520	423180	441670	492640	440130	462930	283990	448940	439590	302860	369060	547990	445020	432240	486350	833210	415940	323190	365370	143410	190380	333380	421370	480430	574900	482040	578230	2257900	2142100	406190	428320
A0A2K5U0U7	VPS53	500740	772300	497910	577060	456310	468140	571050	569340	487460	490620	478130	491540	353990	380820	584740	630260	633550	629220	558810	569710	799750	627260	563350	586100	470130	628870	420530	470620	448640	619390	549820	624170	564750	540050	472730	503920	453340	385830	410600	357330	404550	501350	370640	357210	328420	359430	670230	606660
A0A2K5U0U8	---	751200	803560	856640	627540	893820	930960	845680	891180	762680	866620	837200	826820	1214500	895490	1052400	1064600	944970	1168000	422910	351270	496300	531260	502110	396650	503030	362210	489970	417610	559590	424270	545250	450590	416100	554800	476300	431360	454060	445420	463270	444070	502560	458510	595150	566050	547540	579390	472080	576440
A0A2K5U0V0	ILDR2	193520	54380	106010	125750	47349	30862	24727	20823	167850	193650	131960	202650	15155	77475	145200	115970	117390	111040	81629	127340	67221	42900	93003	79768	30876	66928	28036	48575	26292	26251	17328	15522	21231	24199	86015	89792	144800	137230	54536	101920	72883	75111	46581	53457	27851	35597	114260	89055
A0A2K5U0V4	RING1	26599	0	186670	0	0	0	0	0	0	0	0	0	60963	40906	0	88701	46050	58600	0	0	0	53292	0	55537	0	0	0	0	25778	0	0	0	0	0	0	0	0	0	0	0	22022	0	0	0	69813	46755	0	0
A0A2K5U0V7	SF3A2	237200	271880	216250	312760	272640	361170	414720	407390	251180	141120	184930	230640	215720	548190	315050	290790	283070	199590	322760	323740	322700	340330	247800	300900	376470	411560	316050	354290	511390	461220	463700	506320	520680	488660	305710	339690	188010	169140	212680	217550	228460	220240	258640	214050	565150	554920	363340	274710
A0A2K5U0W1	PSMD1	3101800	2868800	2833800	2890600	3105800	3024600	3234800	3265800	3101600	2232200	3026700	2836400	2923700	3375700	2738500	2762900	3248300	3451100	2899000	3002900	2288000	2954200	2574600	3222400	3525000	3126500	3741400	3102800	3404400	2798000	3788600	3062200	3015900	3595100	3423300	3586600	2845500	2674200	3497800	3493000	2751000	2782900	2986200	3055700	3571700	3762200	3112100	3363000
A0A2K5U0W9	FREM2	65833	0	0	24900	81240	0	0	45206	0	64654	93270	105730	43015	3780100	0	0	0	0	16322	34850	46064	52351	46445	0	0	49677	0	29285	65684	87754	9114.2	20752	134070	114320	0	0	0	27324	0	16498	0	42058	34105	52271	1813800	1874400	0	0
A0A2K5U0X1	CADM2	2826800	2329500	1328600	2622100	1776900	2569200	2480800	2400900	1825700	2177000	1472600	2208900	2143400	1027900	897340	1481200	1230400	923850	2617400	2924700	2430000	1878000	1171600	1079500	1905800	2430400	1229400	1549300	2369300	2878300	1660500	2790900	2758400	1432000	1408900	1328900	1583500	1671600	1366500	1394100	2078100	2327200	2436500	2227600	931470	708070	958680	866850
A0A2K5U0X6	EIF4E2	97119	80353	27904	91971	101640	145140	146350	132600	83205	93557	113390	112120	98133	103630	53738	68027	89762	106550	204020	80486	138430	140170	54152	104310	157780	103840	168380	132070	170830	168660	163230	147700	82196	113870	112470	57394	152560	104720	130090	168560	124080	157560	81939	98586	118520	132010	80777	127330
A0A2K5U0Y7	VPS53	0	0	0	0	0	0	0	0	0	0	0	0	0	0	0	0	0	0	0	0	0	0	0	0	0	0	0	0	0	0	0	0	0	0	0	0	0	0	0	0	0	0	0	0	0	0	0	0
A0A2K5U0Z0	GRM6	0	0	0	0	0	0	0	0	0	0	0	0	0	0	0	0	0	0	0	0	0	0	0	0	0	0	0	0	0	0	0	0	0	0	0	0	0	0	0	0	0	0	0	0	0	0	0	0
A0A2K5U0Z6	MAPK11	17288	40664	18537	43533	21039	17715	26232	0	19186	0	0	39508	0	0	21368	30994	16731	0	15671	14664	24784	0	0	0	16607	26475	0	30316	18365	26962	22129	25062	28825	18688	19585	44325	12811	0	0	0	26258	15832	13541	14604	0	0	0	19330
A0A2K5U105	ORC5	0	0	0	0	0	0	0	0	0	0	0	0	0	0	0	0	0	0	0	0	0	0	0	0	0	0	0	0	0	0	0	0	0	0	0	0	0	0	0	0	0	0	0	0	0	0	0	0
A0A2K5U108	SCAI	478790	697940	485510	506030	450000	504220	515680	572470	536620	532310	539300	570130	324510	237440	592000	577430	495260	542850	434050	538860	688840	461630	499330	373280	410270	444480	341880	423000	445450	494770	333720	503570	620210	440400	411160	417640	385190	402560	363040	433500	464440	522950	365780	335140	197310	198240	540870	490440
A0A2K5U116	CCDC97	35004	57926	63582	45469	29022	59100	47311	41569	0	0	27140	32912	53956	75175	85143	42047	0	28376	34843	26763	83171	75222	69402	63390	56312	98898	47423	35085	86511	50863	62197	94391	109430	95512	30882	53718	0	54385	52298	77069	28851	0	34147	63260	69913	119310	55941	47851
A0A2K5U125	PHF14	69803	84236	90577	93795	66257	174970	159120	180140	56033	0	48522	32254	93242	92263	94199	79764	88262	114070	127040	68759	81313	171220	86668	142340	165210	167580	169590	119680	218270	184420	293060	186300	210510	290420	116100	131340	27432	27519	126430	143900	85207	39017	150810	112380	100120	96378	150760	166830
A0A2K5U127	---	82250	72264	79115	88316	61908	75231	72078	88589	67431	81035	41587	46779	92563	41446	85794	78026	93737	124370	93345	82983	96880	114770	68988	126610	91393	84285	90147	86822	96827	99752	144290	104300	57607	142200	94435	109370	94368	90144	92800	75300	62687	40969	444940	74955	80372	48024	113020	101450
A0A2K5U130	PSMF1	203920	121230	68738	117160	151700	205120	173190	222540	128340	157380	205760	196450	256370	306650	78168	132770	144700	130620	190760	142390	120590	180400	76841	150640	229500	168840	236190	172910	219090	137480	310850	145480	104390	336540	185500	166180	229240	220740	309570	242970	201510	203560	231590	244290	317250	421270	118250	147790
A0A2K5U155	LIMD2	92653	104590	116130	120720	134380	107680	104980	113810	146260	0	97657	94288	122900	128040	0	0	0	153770	192810	120180	54332	128340	154600	211830	213800	103610	217320	184020	93552	185380	115490	140930	185420	141100	135010	198620	0	116290	158890	129740	137040	136990	142640	161920	131010	117320	228770	223230
A0A2K5U159	RASIP1	0	0	0	0	0	0	0	0	0	0	0	0	0	0	0	0	0	0	0	0	0	0	0	0	0	0	0	0	0	0	0	0	0	0	0	0	0	0	0	0	0	0	0	0	44320	0	0	0
A0A2K5U162	---	4697900	4307900	5542200	4584800	6916200	7762500	5140600	8764500	4960000	3089500	4539800	3901700	5094200	11232000	5106800	5461300	5724500	5223900	5643300	4927900	5725800	7516100	5915300	6992600	8545800	6052800	7377700	6038500	8681300	6292400	8258400	6448500	7715700	10031000	6392800	5527200	4337400	4014100	5611000	5657200	4460800	4507800	5894900	5364900	10012000	11869000	6275200	6955000
A0A2K5U163	---	64414	54908	68960	76998	66438	63092	69733	43094	69816	54390	46221	37170	0	0	49727	55625	47335	44523	59238	56228	50395	0	85029	43377	63124	75768	82645	84592	54434	59910	0	68844	59102	46242	82298	84888	94200	97962	62742	58219	36584	44165	0	0	0	0	55133	56663
A0A2K5U164	CCDC137	0	0	0	0	0	0	0	0	0	0	0	0	0	0	0	0	0	0	0	0	0	0	0	0	0	0	0	0	0	0	0	0	0	0	0	0	0	0	0	0	0	0	0	0	0	0	0	0
A0A2K5U166	SALL2	70376	0	80977	50521	0	0	77851	0	0	0	106080	0	126220	226060	0	0	101990	0	313270	78334	0	0	0	36439	0	0	92277	168790	77334	0	0	0	80023	142070	0	0	168180	170550	131980	135200	73411	97751	103560	141900	217690	211630	0	0
A0A2K5U167	PCYT1B	0	0	0	0	0	0	0	0	0	0	0	0	0	0	0	0	0	0	0	0	0	0	0	0	0	0	0	0	0	0	0	0	0	0	0	0	0	0	0	0	0	0	0	0	0	0	0	0
A0A2K5U171	---	0	0	0	0	0	0	0	27443	0	93681	51024	54554	0	113400	38470	0	0	0	9328.6	30150	0	0	42668	0	0	22078	0	30052	0	0	0	16426	28169	0	0	0	77853	33355	86502	96116	65885	217810	0	49093	189810	44688	22395	27197
A0A2K5U172	SALL2	0	0	0	0	0	0	26261	0	25373	0	27697	34456	43841	43290	0	0	0	0	0	0	0	0	0	0	0	0	0	0	0	0	0	0	0	0	0	0	0	0	0	0	0	0	0	0	0	0	0	0
A0A2K5U173	KBTBD11	1417300	817650	1301900	1230500	1221100	1402500	1353800	1522700	1293500	793820	972170	1145400	1041700	618910	1429600	1324400	1437700	1516700	1228200	1193100	782100	1144600	1018700	1411800	1283800	1274400	1362600	1286200	1339200	1262000	1382500	1246800	1268200	1648700	1252400	1309000	1075000	948020	1305400	1157700	1170200	1105500	1073400	1119800	922950	987160	1319200	1194600
A0A2K5U175	HARS	772040	794230	730250	637000	742550	752890	701000	765730	732210	645450	729580	662080	734130	629700	844460	816040	821930	863310	778330	796050	707640	925100	736050	875580	1004900	814010	949850	738230	822610	771340	982830	745790	741480	1000500	890190	916700	777170	757670	911830	871670	814200	771920	850850	878150	669100	712120	966880	852340
A0A2K5U176	---	0	0	0	0	0	0	0	0	0	23961	38403	41501	0	3865.7	0	0	0	0	4082.2	7068.8	0	0	11020	0	0	0	0	18655	0	0	0	0	0	0	0	0	0	22590	58644	65245	43824	51363	0	10849	0	0	0	8183.1
A0A2K5U177	PCYT1B	0	0	18143	0	30895	19576	19312	0	23945	38052	28135	45430	43640	0	0	0	0	16423	41619	0	16990	15932	0	29801	0	42947	55306	24962	30813	16172	0	0	0	27192	0	49858	18399	35742	46599	60108	22004	25619	23468	45574	33508	21915	16067	0
A0A2K5U178	---	132980	249730	152890	140740	176460	164300	122340	105440	177170	96015	156160	186280	162390	59638	114900	240460	68924	143810	112090	130230	103670	167150	200550	83276	151570	140980	186530	112480	120620	91902	78571	109500	112200	0	137300	170170	109550	112610	148670	119830	136220	119210	68982	109850	38986	48118	137360	67382
A0A2K5U181	PTPRM	35128	0	36903	31770	0	0	0	21870	0	0	0	29273	38664	27216	0	0	0	0	32904	23854	34489	0	0	30746	0	0	0	0	0	0	0	20954	0	0	0	0	19889	38280	0	0	19455	22942	44430	59743	29985	60865	0	0
A0A2K5U190	IPO5	2710900	3242900	3361700	3047700	2896800	3012100	3731600	3142200	3388200	2902600	2927300	2986300	2718200	4546500	3655400	3626400	3492500	3344500	3084700	3324900	3599100	2954700	3585200	3128500	3010900	3266200	2992200	3649200	3239200	3270100	3241000	3812600	3762200	3257200	3206500	3378600	2745800	2994800	2781700	2818800	3319500	3059400	3104400	3086500	5526500	5231400	3624500	3580400
A0A2K5U196	GRB10	0	0	0	0	0	0	0	0	0	0	0	0	0	0	0	0	0	0	0	0	0	0	0	0	0	0	0	0	0	0	0	0	0	0	0	0	0	0	0	0	0	0	0	0	0	0	0	0
A0A2K5U1A0	KLF12	0	0	0	0	0	0	0	0	0	0	0	0	0	50652	0	0	0	0	0	0	0	0	0	0	0	0	0	0	0	0	0	0	0	0	0	0	0	0	0	0	0	0	0	0	44263	0	0	0
A0A2K5U1A4	GALC	152140	149930	139680	173190	197470	177560	190170	261170	158620	289380	263140	253500	180160	288150	61583	80262	72232	113170	165320	134180	235980	185180	145090	202390	165460	218220	221240	242650	279280	235950	221130	186170	190070	304150	222250	237210	350630	426980	369610	403850	295710	322010	252500	282080	297190	357160	114380	119510
A0A2K5U1B4	---	0	0	0	0	0	0	0	0	0	0	0	0	0	0	0	0	0	0	0	0	0	0	0	0	0	0	0	0	0	0	0	0	0	0	0	0	0	0	0	0	0	0	0	0	0	0	0	0
A0A2K5U1C8	ACTA2	104750	0	0	0	0	21076	0	0	0	0	0	0	0	0	0	0	0	39382	0	31205	0	0	0	0	0	0	0	0	0	0	0	0	0	0	0	0	0	0	0	0	0	0	0	0	0	0	0	0
A0A2K5U1C9	PELP1	182930	208960	166990	214260	141970	282780	410520	277820	248350	59929	123160	116130	93979	326870	213910	232820	194730	238850	248430	189130	352780	264330	297300	270380	331890	320220	256610	303270	339230	329220	459400	375940	320840	372310	276620	287870	74046	77691	188920	177450	131190	175850	214230	196540	416540	293710	279010	348450
A0A2K5U1D1	DDX24	0	0	0	0	0	0	0	0	0	0	0	0	0	0	0	0	0	0	0	0	0	0	0	0	0	0	0	0	0	0	0	0	0	0	0	0	0	0	0	0	0	0	0	0	0	0	0	0
A0A2K5U1E0	CCDC127	19458	87454	0	0	0	0	31815	0	79555	45133	67393	108300	72661	0	0	0	0	0	0	63118	0	0	0	0	0	54768	83517	78103	0	58489	0	226760	0	0	0	0	0	0	37083	71454	0	90772	112640	85609	44643	0	0	0
A0A2K5U1E1	AARS2	79375	0	24402	40092	33684	49768	54419	51146	51834	60824	66740	84712	46149	70819	44488	40476	0	0	75255	43513	41627	41851	93773	64927	68163	42792	50224	49678	43190	66928	61785	67230	76823	53534	55413	72103	47804	68703	65805	56236	80098	68944	63403	67638	126590	103590	41943	41253
A0A2K5U1E6	---	0	0	0	0	0	0	0	0	0	0	0	0	0	0	0	0	0	0	0	0	0	0	0	0	0	0	0	0	0	0	0	0	0	0	0	0	0	0	0	0	0	0	0	0	0	0	0	0
A0A2K5U1E8	ZDHHC23	0	0	0	0	0	0	0	0	0	0	0	0	0	0	0	0	0	0	0	0	0	0	0	0	0	0	0	0	0	0	0	0	0	0	0	0	0	0	0	0	0	64151	0	0	0	0	0	0
A0A2K5U1E9	GNG4	2669800	2187600	1578700	2249900	1272600	1869100	1707900	1914200	1928000	1717700	1054200	1326100	1774600	759030	1876600	2151000	1692700	1343700	2392900	2456300	2177500	1658700	1860600	1477700	1852500	2130900	1217100	1223300	1676000	2082400	1253800	1792300	1804500	1489600	1845700	1962500	1883900	1890200	952560	972140	1220800	1247700	1742600	1759400	724120	644100	1743800	1608300
A0A2K5U1F6	AP3B2	0	0	0	0	0	0	0	0	0	0	0	0	0	0	0	0	0	0	0	0	0	0	0	0	0	0	0	0	0	0	0	0	0	0	0	0	0	0	0	0	0	0	0	0	0	0	0	0
A0A2K5U1F8	ATP6V1B2	9558400	8060500	8372400	7316600	7610600	7327000	6883700	7167700	8217200	8104900	9644700	9923700	10823000	7570400	7640500	7321500	7527800	9070800	7110100	6530700	4968900	7014300	6064000	8083600	6850300	6957500	7859100	6474800	6915800	5368200	7644800	5068200	5694700	7281900	9040800	9170300	11388000	10629000	9797800	9799200	8442500	7968200	8867700	9098600	6778600	6797300	7116900	7113700
A0A2K5U1G5	AP3B2	4392400	3560400	3487200	4114400	3963300	3951500	3995000	3758000	4126500	3993800	4172700	3631200	3906400	2523200	3178300	3286000	3106700	3053200	4238600	4215100	3753400	3502200	3413200	3577100	3902600	3984700	3799100	3945500	3769900	3729200	3636400	3676500	3443600	3289500	3866200	4080500	4122100	4080800	3775200	3716100	3565300	4070400	3705800	3678200	2217400	2360400	3286800	3079500
A0A2K5U1G8	SFSWAP	0	0	0	0	0	0	0	0	0	0	0	0	0	0	0	0	0	0	0	0	0	0	0	0	0	0	0	0	17875	0	0	79947	0	0	0	0	0	0	0	0	0	0	0	0	22835	22862	0	0
A0A2K5U1I3	AADAT	13226	49711	44111	25753	0	97522	51996	38624	21584	0	0	0	0	43348	0	0	0	0	0	16290	84338	54905	26503	0	25251	32541	69889	77261	120790	93215	0	51217	163270	39974	0	18615	0	0	0	19504	25143	0	16310	17897	0	0	0	0
A0A2K5U1I9	TOM1L2	1091300	667200	876340	688320	703650	792220	651100	659500	859370	546670	927200	1092900	1094300	556230	736950	769880	732060	880220	900770	741240	494050	788690	565550	880120	642150	610450	805790	688170	544040	526590	961280	477540	561850	830680	798210	822290	1014300	1024000	956650	953430	956530	778590	876470	952530	519450	544630	712440	705880
A0A2K5U1J2	TOM1L2	0	0	0	0	0	0	0	0	0	0	0	0	0	0	0	0	0	0	0	0	0	0	0	0	0	0	0	0	0	0	0	0	0	0	0	0	0	0	0	0	0	0	0	0	0	0	0	0
A0A2K5U1J8	SYVN1	95387	173000	129310	129970	123970	96191	133680	89408	122960	156190	139830	125710	58383	96594	141940	132840	99996	86793	108150	162670	156670	95478	153240	81372	77528	106900	91095	163000	106150	126070	62722	159190	119470	78701	81388	96473	75361	90184	77275	100510	120030	126480	64567	79895	100240	86291	102950	119850
A0A2K5U1K1	PDLIM3	39255	27192	51012	32033	22399	15733	10335	76360	27862	26644	95517	219080	134400	820450	38837	33672	57792	31184	22155	8193.9	24713	69400	49515	74957	44397	17012	57782	21242	24088	7218.3	27066	20318	29458	106480	72235	36453	152020	126500	211850	166310	355940	273670	217530	245480	1010200	913070	66993	65654
A0A2K5U1L7	TEX264	0	0	51141	38213	66012	73444	61709	55046	47312	94510	28056	65906	51182	31285	52998	54043	40772	36411	60519	84839	119180	51971	0	50994	62461	73696	49183	70683	0	122790	25194	66253	78469	66830	0	30606	93251	76209	65956	44812	37640	108230	68626	92429	77944	77950	60334	49883
A0A2K5U1L8	UBP1	88975	65611	71420	80485	69152	82631	90702	126380	61410	65106	74667	65345	79554	111400	62484	50593	96949	119920	137310	0	105990	132660	55968	98299	107010	110250	129960	84984	90164	88214	102100	87607	72670	203900	90038	91149	93600	76120	97339	95539	94636	63658	71832	105470	158750	192300	72159	84043
A0A2K5U1M0	---	0	0	0	0	0	0	0	0	0	0	0	0	0	0	0	0	0	0	0	0	0	0	0	0	0	0	0	0	0	0	0	0	0	0	0	0	0	0	0	0	0	0	0	0	0	0	0	0
A0A2K5U1M3	BMPR1A	0	0	0	0	0	0	24048	0	0	27734	0	25792	23317	0	0	0	0	0	23388	44899	25040	0	15707	0	23818	35166	17830	34618	17519	37833	22296	22788	40923	0	18816	22292	21844	40483	23932	0	22060	27022	36444	29831	26691	26118	0	0
A0A2K5U1N3	---	18187000	17533000	14294000	17197000	18893000	15921000	14839000	17582000	17777000	27220000	18478000	16555000	15211000	12077000	13089000	14308000	13198000	12311000	17792000	18435000	16491000	14348000	16037000	13607000	14782000	15327000	13842000	16558000	14002000	14510000	14162000	16059000	14663000	14477000	15384000	15427000	17522000	17999000	14975000	15339000	16172000	17181000	15911000	16695000	11509000	10503000	12505000	12643000
A0A2K5U1N8	---	5256600	6270900	6219300	5581800	5738400	6544900	6141900	5768900	6258500	3801500	5287900	4795100	4948800	4659900	6311000	6353700	6773400	6926300	5250500	5067400	4555200	6363600	5728900	7329900	7259600	6726400	6854000	5866000	6702300	6643000	7844300	6280000	5348600	6329100	7707900	7350200	5152800	4982000	6256100	6060000	4935300	4763700	4889800	5034600	4468300	4617000	7015800	7233400
A0A2K5U1P9	GSK3B	2767300	2618800	2279000	2528400	2689700	2379400	2654100	2454700	2676400	2362900	2405500	2368400	2256300	1501300	2274600	2260800	2311000	2393600	2853200	2653800	2532600	2129500	2504800	2244700	2618300	2498500	2723200	2830800	2572400	2523200	2664600	2608500	2465200	2291400	2578400	2651900	2287500	2150300	2319500	2379400	2347400	2510000	2239500	2229700	1434100	1384500	2413300	2462500
A0A2K5U1Q7	PPP2R2B	54268	43276	0	45537	0	46295	46271	177260	55370	0	54080	51104	39386	83383	76192	64867	0	53574	0	55222	0	58743	0	50141	164520	48936	76731	69343	0	57497	0	37348	46290	0	64083	97664	0	0	65683	70065	0	0	0	0	24709	66915	40951	65745
A0A2K5U1R1	EML3	0	0	0	0	0	0	0	0	0	0	0	0	0	0	0	0	0	0	0	0	0	0	0	0	0	0	0	0	0	0	0	0	0	0	0	0	0	0	0	0	0	0	0	0	0	0	0	0
A0A2K5U1R4	USF2	33582	0	55751	38863	39815	99519	56156	0	86380	0	22935	25728	39664	157230	42851	34700	40073	44363	46906	38401	44302	140520	0	43120	103390	81027	57558	50446	116480	77408	134340	64554	62432	138850	40589	42695	0	20306	53235	48651	26220	36042	0	75965	150620	182460	60350	47464
A0A2K5U1S3	SLC8A3	123260	126010	118790	219180	148780	70924	93776	0	95248	249970	129970	75251	147770	56728	152790	150800	85475	119770	96625	217700	171970	88369	72956	89662	95335	152500	103210	145090	0	142760	94020	161950	65753	44393	65475	82482	137980	172990	83952	56414	87864	134260	157670	139650	49458	47980	148240	123560
A0A2K5U1S4	ACSS3	163090	104750	104280	73452	108100	100420	91464	107760	127450	301660	162000	252890	172550	487600	48230	82351	142080	54643	108610	87547	57163	60779	69810	30952	47145	55389	68736	64263	77986	72282	65025	63312	59670	92971	83093	74766	221930	277520	119480	126650	312660	280260	161900	201030	588960	532520	46838	86768
A0A2K5U1T0	SMS	626760	614920	711090	619170	481230	606540	673600	401220	608260	354240	498040	610090	755200	493640	785130	741270	565390	912420	583340	569130	423470	584520	486550	707380	526280	606410	669650	669040	684640	666240	1067200	632710	628100	944810	698790	760950	566800	602290	586640	644000	673770	595370	715350	753350	469770	482630	748000	750710
A0A2K5U1U7	---	3714000	4414500	4694200	3395500	3145400	3274800	2656400	3265100	3627900	3270000	3716700	3837700	4614100	3344900	4430200	4329500	4366300	5249700	3228400	2920100	2755900	4559900	3192600	4897500	3069500	3006200	3466700	2624500	3107300	2502300	3446300	2537900	2768200	2950800	3771200	3872500	4557900	4238600	3742400	3925800	3164500	3258000	3756800	3981300	3586800	3246100	4397000	4368000
A0A2K5U1U8	SIX6	0	0	0	0	0	0	0	0	0	0	0	0	0	0	0	0	0	0	0	0	0	0	0	0	0	0	0	0	0	0	0	0	0	0	0	0	0	0	0	0	0	0	0	0	0	0	0	0
A0A2K5U1V2	DGKI	295360	367410	212380	240940	223790	229390	194410	238630	213570	196360	175830	182830	280520	89437	251520	182940	198690	193620	251520	206410	209260	285220	151430	234540	234150	224340	245320	234180	217250	210690	235210	191530	280140	289290	209990	244920	178990	180140	163360	165730	167280	145570	291880	300590	94103	72918	179320	210980
A0A2K5U1W6	ATRN	413530	504880	456750	532540	409310	315440	412080	345480	383240	403860	305680	476190	230100	223490	440460	472260	408140	375040	427230	537180	533500	345360	507760	338700	258290	489950	295930	476170	376440	496860	377940	494540	599020	375820	308000	381740	297400	332970	272810	298610	363690	448150	333430	264490	238590	195010	415060	343810
A0A2K5U1W9	VAMP1	38781	36703	0	0	0	0	0	183430	0	1028200	92679	0	0	277760	0	0	0	0	0	128180	0	0	0	0	0	0	0	0	0	0	0	0	0	0	0	0	656240	597960	0	81507	28802	15957	0	0	199610	139120	0	0
A0A2K5U1X3	ISCA2	213430	84051	188370	103600	170890	130370	101730	164090	201440	159950	314280	233030	263840	179370	157840	165710	192440	155810	136210	111970	97450	181810	211800	154960	109590	104160	52570	81914	88950	77447	168430	52797	103190	130960	213330	187940	221740	258480	297000	237070	181380	158830	190730	162230	154660	198890	0	153820
A0A2K5U1X5	MEX3B	0	0	0	0	0	0	0	0	0	0	0	0	0	0	0	0	0	0	0	0	0	0	0	0	23788	22755	0	0	25232	32874	39883	0	0	34406	0	0	0	9615	0	0	0	0	0	0	23412	23154	0	0
A0A2K5U1Z0	DGKI	0	0	0	0	0	0	0	0	0	0	0	0	0	0	0	0	0	0	0	0	0	0	0	0	0	0	0	0	0	0	0	0	0	0	0	0	0	0	0	0	0	0	0	0	0	0	0	0
A0A2K5U1Z6	COL5A2	66097	56188	51001	78414	70920	123550	0	0	0	0	0	0	0	97168	43243	0	31208	0	120030	0	0	0	0	0	0	0	104520	0	166190	124780	0	134060	0	113690	0	0	393010	0	156700	0	71305	0	0	134610	267780	113530	0	0
A0A2K5U200	KLHL42	68440	78949	55348	85570	51676	68368	56347	70286	89229	48716	97654	81079	64727	54634	83694	61912	73084	34908	68749	60964	77841	65783	89175	92689	57185	96535	63915	72284	59383	69566	77036	57872	70023	51220	84564	114320	77982	83187	120840	103980	75157	62435	72383	75094	53391	76743	80149	54765
A0A2K5U205	PDE5A	0	0	48440	0	0	0	0	0	0	0	0	0	0	0	0	0	0	0	0	0	0	0	0	0	0	0	0	0	0	0	0	0	0	0	0	0	164010	0	0	0	0	0	33065	0	115030	26988	0	0
A0A2K5U207	COL4A3	0	0	0	0	0	0	0	0	0	0	0	0	0	0	0	0	0	0	0	0	0	0	0	0	0	0	0	0	0	0	0	0	0	0	0	0	0	0	0	0	0	0	0	0	0	0	0	0
A0A2K5U210	RTF1	159300	262400	185970	153060	203380	332560	305770	436870	200170	53490	128570	104080	109640	437220	154510	100160	201950	193900	231350	158630	172580	250800	205900	239670	373050	233160	362820	267720	423590	338520	456550	276130	278910	534910	288330	267510	106850	87714	186270	186610	91077	120260	164730	150240	408560	478190	245930	260340
A0A2K5U215	---	2408500	3429300	3415100	2306400	1440300	1738800	1851800	1374700	3765500	5224500	3770800	1803800	891660	433230	2723700	3100100	1391400	1748800	3966800	3478800	3884900	2387200	4310000	1922300	2542000	1102200	1812600	1604600	1366900	742630	389430	1114600	577350	684640	2347000	2511800	2536800	3699500	1873200	1893000	2652700	2136600	506390	1572000	379270	313870	1040200	1852400
A0A2K5U218	SAP130	290810	295190	183470	469700	514170	284240	300100	352940	264990	0	264630	177090	197070	172000	282520	804880	187330	281500	343430	305800	302760	252350	347650	0	221750	289080	174540	586090	235970	565270	249480	359970	391680	440140	222660	296910	144280	0	318670	0	151150	174990	243600	213090	302550	198920	320710	271370
A0A2K5U227	AMOTL2	203870	202770	165270	128390	292100	356670	292180	346160	358820	320790	314060	317390	388640	249450	161700	102780	180770	151630	357610	213030	166790	166210	156990	222160	327970	231060	222640	446490	347140	333660	425680	426210	329040	288010	210120	365900	400370	410630	221690	465150	231510	0	543820	387530	254730	266510	167820	216750
A0A2K5U234	CZIB	623730	539780	668700	604020	547590	610150	617670	643810	566410	384100	558260	565310	580170	976260	672160	642980	710990	835330	755420	628160	669810	920720	683890	899290	858470	758670	827230	659980	863840	786190	783800	789230	862400	853280	824540	832040	821340	794350	816740	788510	785770	551500	687830	740110	1058900	1224000	865720	919080
A0A2K5U240	TENM1	383060	446770	546720	577360	539600	353220	406290	325300	462880	484030	480250	661360	599090	105530	611950	530330	516310	500850	434280	419790	322210	319080	479100	519490	374380	413120	583190	720780	286060	521040	407010	469040	338010	194320	468060	450260	596160	592190	584000	524860	642750	596820	726250	628500	105660	110390	540880	517430
A0A2K5U268	NECAP2	73158	48701	0	0	34625	0	0	18946	16064	63244	13531	108420	83740	262600	0	0	0	64948	18263	40085	68091	36862	0	0	18944	19284	29914	41061	26104	28300	30247	18909	26360	45308	30049	49579	63599	132520	32082	62827	125540	62331	60319	78377	276180	275850	32713	0
A0A2K5U272	CAVIN1	56794	36229	107710	17173	50020	89392	33202	12074	50116	32064	115320	59952	60207	120240	110480	133620	138670	35923	33291	30165	23392	73841	132960	46855	30594	30090	87182	15301	16269	19733	0	17872	0	25344	22690	32939	47563	62994	43692	34761	89928	26876	27904	37282	114170	161470	25173	46350
A0A2K5U274	---	0	0	0	0	0	0	0	0	0	0	0	0	0	0	0	0	0	0	0	0	0	0	0	0	0	0	0	0	0	0	0	0	0	0	0	0	0	0	0	0	0	0	0	0	0	0	0	0
A0A2K5U282	CDK5RAP2	0	0	0	0	0	0	0	0	0	0	0	0	0	0	0	0	0	0	0	0	0	17881	0	0	0	0	0	0	0	0	0	0	0	0	0	0	0	0	0	0	0	0	0	0	0	0	0	0
A0A2K5U283	MCUR1	47129	72045	75265	89525	0	45622	40212	36986	128990	0	0	51339	0	58263	58287	63597	48484	50753	122290	75114	96858	59447	96560	68111	105120	32769	64671	48433	67947	103790	70236	179320	78249	33561	85477	81673	89846	44918	58149	90298	49337	111460	0	0	28306	0	61025	51056
A0A2K5U286	GET4	340190	353190	326920	317260	436450	384740	362760	368070	397380	291590	397770	311370	443760	272560	442320	365080	512010	523950	347610	355830	389600	465990	384260	469070	368640	348070	420410	387140	347000	384540	481940	350600	328370	478110	352920	343650	286990	301730	367220	390500	361840	320980	413700	397440	258190	315530	494940	475180
A0A2K5U289	KIF11	91933	90366	0	0	426890	0	313720	373490	312650	0	220920	100570	535250	76203	0	0	0	0	0	108690	74577	0	0	0	0	0	0	0	283620	89182	122460	0	0	256350	0	0	0	0	0	0	71622	0	0	0	92136	132800	0	0
A0A2K5U291	RPS6KA4	330970	169710	327160	213050	207900	175550	154510	268590	0	0	186800	184660	0	166590	177910	0	245340	0	0	178120	204440	206400	0	0	0	258330	226850	193080	197380	314090	357880	274670	0	0	0	281020	0	0	203300	182030	0	0	0	175020	0	0	0	264690
A0A2K5U292	---	45905	29605	42003	34487	0	0	22422	0	46860	0	22102	30669	32169	0	0	0	0	19660	72711	0	0	0	0	26460	0	34882	46949	0	0	0	40434	33363	99739	25824	31555	0	69638	26557	44294	0	29536	125400	0	0	124460	70502	90956	0
A0A2K5U2B3	CD276	67614	65694	43820	118430	99755	69031	109260	134340	98361	180200	53430	100250	53689	143100	76007	63128	45639	24433	83518	94359	69857	86100	98390	91237	106100	134800	58074	95830	81981	121590	42004	114270	112370	66424	61473	64391	56941	92989	57732	54220	95411	99475	79184	49572	164800	182760	70995	45419
A0A2K5U2B4	SLC12A5	2998500	2489200	2383400	2598500	2843600	1952500	1945000	2217100	2301400	4489500	3181500	3446600	2013900	917230	1922900	2233000	1939100	1347300	2626800	3688600	3541800	1915100	2631700	1793100	1753000	2151600	1432100	2228500	1341700	1952400	846220	1864900	1771600	894530	1440900	1500500	2979600	2894700	1940300	2177700	2317400	3153500	2150500	1849400	736170	705540	1594800	1337500
A0A2K5U2C4	NAALADL2	0	0	0	0	0	0	0	0	0	0	0	0	0	0	0	0	0	0	0	0	0	0	0	0	0	0	0	0	0	0	0	0	0	0	0	0	0	0	0	0	0	0	0	0	0	0	0	0
A0A2K5U2D0	IKBIP	46020	0	0	0	0	0	0	0	0	0	0	0	0	27576	0	0	0	0	39467	0	0	0	0	0	0	0	0	0	0	0	0	0	0	0	0	0	29781	0	0	0	0	0	0	0	28891	0	0	0
A0A2K5U2D1	PLOD1	0	14102	13687	42026	22964	47561	40575	21538	15896	0	39116	60492	43861	144370	58008	37636	22754	9246.3	28295	36800	0	0	41479	17782	0	11574	17688	19950	0	29269	32819	28267	10550	0	17484	38310	39418	46881	0	10870	50166	26098	38489	46563	361000	228700	29194	60519
A0A2K5U2D7	IKBIP	0	0	0	0	0	0	0	0	0	0	0	0	0	0	0	0	0	0	0	0	0	0	0	0	0	0	0	0	0	0	0	0	0	0	0	0	0	0	0	0	0	0	0	0	0	0	0	0
A0A2K5U2D8	SLC12A5	0	0	0	0	0	0	0	0	0	0	0	0	0	0	0	0	0	0	0	0	0	0	0	0	0	0	0	0	0	0	0	0	0	0	0	0	0	0	0	0	0	0	0	0	0	0	0	0
A0A2K5U2F3	ERH	1395900	1403000	1589700	1634400	2054100	2575300	2364900	2793900	1547300	750130	1302500	1045800	1504100	3566800	1431000	1483400	1988900	1684600	1820600	1484500	1510700	2279100	2254700	2196100	2730800	2300400	2601900	2030500	3079100	2594400	3095900	1938200	2265200	3551800	2228800	2141700	1315500	1269200	1890400	1969800	1268600	1255200	1858600	1890900	3298100	3814200	2209200	2116700
A0A2K5U2F6	---	69899	56425	43487	41911	60521	56013	81811	75534	65426	99599	86085	92111	79421	203330	67059	48763	0	82001	69217	79942	80924	70061	0	40049	70081	47579	73020	57169	87681	62285	86308	77901	39577	79410	48533	63330	106240	95192	72285	71449	104080	126620	80759	95336	268180	235160	55105	46492
A0A2K5U2F7	ARIH1	214090	286830	310040	236880	217790	280200	278840	275770	235830	142490	211950	243650	289850	248740	325240	296160	283750	357090	247710	233700	243020	317160	206790	295380	286980	237340	278260	242670	253360	235970	303920	290520	282620	263900	236300	270380	181600	195130	270330	263290	234760	219820	289640	249340	276760	268180	326580	321600
A0A2K5U2G3	WDR74	0	0	0	0	0	0	0	0	0	0	0	0	0	0	0	0	0	0	0	0	0	0	0	0	0	9038.2	0	0	0	0	0	0	0	0	0	0	0	0	0	0	0	0	0	0	0	0	0	0
A0A2K5U2H2	ABCB11	237650	839430	148260	219880	182880	188270	130940	138940	283180	220280	0	522020	286290	771700	165850	163710	186570	204070	126950	276150	0	223260	276820	320900	248710	0	141200	316980	215780	352170	227810	284210	330060	109270	204600	306430	355540	322360	190270	220510	348900	193280	209300	299130	983010	228140	237340	0
A0A2K5U2I1	GRSF1	102030	204010	96057	154560	69759	101850	149500	70378	114710	0	77261	169570	97417	155340	99766	110420	109300	83493	98307	115530	64741	100570	80532	114920	100610	187490	129470	116090	126960	147700	151260	117470	127670	137220	151600	152910	84589	106320	113600	120430	165460	74967	116680	71031	172110	134210	121990	100480
A0A2K5U2I2	MED13L	0	0	0	0	0	0	0	0	0	0	0	0	0	0	0	0	0	0	0	0	0	0	0	0	0	0	0	0	0	0	0	0	0	0	0	0	0	0	0	0	0	0	0	0	0	0	0	0
A0A2K5U2J4	PEX5	148900	104000	157360	141670	174120	152010	139310	192190	163780	119700	119890	152860	164290	231850	153870	178600	192280	159920	171760	184510	135120	129600	173950	219800	218140	212480	227360	177640	189180	164550	248010	178980	122670	255470	217570	200080	216350	190520	201270	156480	156730	150210	236150	238330	262640	280260	240050	192320
A0A2K5U2K1	MEIS1	0	0	0	0	0	0	0	0	0	0	0	0	0	71872	0	0	0	0	0	0	0	0	0	0	0	0	0	0	0	0	0	0	0	0	0	0	0	0	0	0	0	0	0	0	80951	103660	0	0
A0A2K5U2K6	PEX5	0	0	0	0	0	0	0	0	0	0	0	0	0	0	0	0	0	0	0	0	0	0	0	0	0	0	0	0	0	0	0	0	0	0	0	0	0	0	0	0	0	0	0	0	0	0	0	0
A0A2K5U2K7	CDC37	1354400	674130	814150	1129900	1087000	1124700	1049500	1050300	1147800	808650	1081600	849500	1248100	1209100	787660	791520	948560	1160500	1195900	1115900	833230	1015100	890500	1094000	1333200	1205400	1261800	1064100	1225200	1161700	1458000	1172500	1159900	1725600	1332500	1547900	1557600	1618400	1342700	1288800	950800	989310	1331800	1344100	1398500	1571300	1039600	1099900
A0A2K5U2L1	MLIP	251520	176660	232990	175760	123780	221490	190850	138920	187240	0	65313	32210	47428	0	326240	325650	310750	399070	226290	188470	105520	215320	173850	209540	196130	195610	97635	113740	158030	270570	188000	138440	104360	98869	206330	191330	0	35074	0	31582	46092	41692	38586	38762	0	0	297720	304230
A0A2K5U2M3	BICD2	231120	519430	212460	175880	80700	154900	88057	298300	373580	405270	62974	353560	149530	252240	301580	201110	286480	283270	144290	123130	158550	315800	402480	468360	344880	234460	197560	190730	169270	195970	164460	187490	228720	381180	225130	353240	188360	166990	137220	180610	219750	154590	169320	228960	345250	292950	163400	152880
A0A2K5U2N7	RELN	1088300	719040	1135900	1172100	1143700	721800	661830	153350	966990	89053	451710	3480600	262910	2865200	1301800	1211000	1075500	1217900	949540	1285600	179160	550070	2089800	1692000	646990	985860	1402100	1059900	358760	685680	522780	441040	198410	229260	937150	1946400	219330	296050	74874	682700	3792100	3527000	432820	413240	2059000	2289000	1122200	1261200
A0A2K5U2Q6	---	254050	116660	133850	0	388660	262250	158150	341030	179500	307860	283160	156090	246620	255360	161400	156640	0	0	229950	0	123710	0	0	113380	194970	110490	206580	141300	119000	0	181290	0	0	224360	150550	157480	164070	222440	141120	0	0	265770	216510	229160	220520	196170	163330	152470
A0A2K5U2R9	PRRC2B	258340	228010	271050	311890	188060	249290	262460	327770	209970	94233	104320	193610	95819	226120	228550	235950	273680	262150	248280	224670	239770	270730	212840	267190	278850	289370	299510	230810	290560	278260	416710	356120	461330	372700	294780	256280	203770	211340	209720	232210	186260	125260	156950	138550	247190	216620	250380	255250
A0A2K5U2S2	TTN	3449400	4000300	2601000	3703500	1978200	2468400	2795900	2490100	2919000	2914800	3352000	3552700	3373800	2429700	3560400	2528100	2647200	4728500	2699000	3379100	3024800	3533300	3136100	2703600	3726700	3372900	2481600	2865500	2896300	2810400	2515300	3145600	3440500	3488500	1874400	2036000	2500000	2659700	2077900	2281100	2387200	2446500	3262300	3077400	1499100	1165300	2087000	2664500
A0A2K5U2S4	RIPOR2	603520	461060	366510	317610	0	0	0	490150	351180	0	544150	517540	404300	0	272510	438300	538320	0	376970	0	0	529120	0	588660	362220	0	344910	531370	403210	0	233550	344710	568900	595040	382370	333140	0	480660	346330	0	504810	302750	177450	281300	184000	160700	0	337380
A0A2K5U2S5	COBL	65547	0	0	20625	0	0	0	0	108700	0	0	0	0	0	73420	73759	0	0	58814	89339	0	0	0	0	0	0	0	0	0	0	0	0	0	0	53906	50003	0	0	0	0	0	0	0	0	0	0	55133	0
A0A2K5U2S6	VCPKMT	0	0	0	0	0	0	0	0	0	0	0	0	0	0	0	0	0	0	0	0	0	0	0	0	0	0	0	0	0	0	27127	0	0	0	19244	0	0	0	21836	0	0	0	0	0	0	20544	15501	0
A0A2K5U2S7	SDC3	909650	556610	762170	1176400	1101600	803590	1047400	895730	934200	1016700	1120100	744220	1089400	463200	607240	540680	641680	665310	708890	591150	328610	467000	455200	383420	660330	609490	631360	577590	572980	582980	754040	405140	566420	589100	626220	660430	828690	697810	843990	666630	549140	514950	659760	540670	305940	136930	426530	357680
A0A2K5U2T6	---	153120	192160	121320	106340	118040	103430	117750	123040	161030	75850	164100	205530	149020	135310	138220	154720	121090	107080	98174	104000	131730	108830	156900	124450	95267	126500	92616	105700	86594	88784	110400	96506	119200	105740	132170	164400	113450	90074	144520	134820	150630	158880	112150	114850	108780	68354	119940	62795
A0A2K5U2T9	MEN1	0	0	0	0	0	0	0	0	0	0	0	0	0	94877	0	0	0	0	59750	53525	0	0	0	38967	44829	0	74955	67382	0	0	0	0	76350	0	31421	0	0	0	0	0	0	0	0	0	67045	85699	0	0
A0A2K5U2U8	KDM2B	0	0	0	0	0	0	0	0	0	0	0	0	0	0	0	0	0	0	0	0	0	0	0	0	0	0	0	0	0	0	33922	0	0	15931	0	0	0	0	0	0	0	0	0	0	10107	15128	0	0
A0A2K5U2V2	NSUN4	148910	447910	111690	0	146460	106450	169280	0	229360	0	133390	176260	103490	115470	194940	0	79094	0	185890	80575	176470	0	117640	104600	108960	112730	117770	41380	0	921860	77470	209050	147290	69556	148270	0	0	1032700	0	0	0	0	52484	102010	143060	0	0	0
A0A2K5U2V6	POLR3C	0	0	0	0	0	39513	54305	0	0	0	0	0	0	66717	0	0	0	0	0	0	0	0	0	0	0	42511	36773	50489	56877	93811	0	80135	92414	0	0	30268	0	0	0	36147	0	0	0	0	0	52495	0	0
A0A2K5U2W6	NFIA	0	0	0	0	0	0	0	0	0	0	0	0	0	0	0	0	0	0	0	0	0	0	0	0	0	0	0	0	0	0	0	0	0	0	0	0	0	0	0	0	0	0	0	0	0	0	0	0
A0A2K5U2X8	VWA8	156680	128630	71377	84887	85583	48610	76869	0	125710	142100	71072	117570	37827	98498	75767	45790	55781	28732	131570	111810	44300	79506	80143	107530	85282	82461	135730	82710	66978	52425	57413	79977	80927	44298	70373	108960	143780	125630	123140	93903	92055	78737	51624	74296	131690	103320	133270	32595
A0A2K5U2Y1	NFIA	46942	29803	13412	57661	46837	71117	39451	107080	57383	28121	17318	131000	53859	1102000	43357	36081	21662	60608	47145	23768	20256	21488	55218	13011	30546	37607	41163	54512	126250	54605	34893	53515	244180	190550	53924	78147	0	15872	33976	36384	163470	134300	67825	82715	907870	1290200	32992	93839
A0A2K5U2Z1	ADD1	8419600	8242600	8455900	7872400	7476400	7907800	8255000	8179200	7745500	5828900	7709300	7038100	8142500	5622700	7529300	7577500	8661500	7774900	7415200	6417100	6496200	7674500	6977200	8140900	7376600	7151700	7623600	6893000	7730200	7150000	8116800	7186200	7758400	6871500	7958400	8002800	6848200	6181100	7997800	7268300	6908900	6750800	7528300	7840700	5470700	5655400	7938600	7332500
A0A2K5U2Z7	NRDC	592120	655520	502280	514820	474290	476570	509800	491560	508490	406030	451980	408700	408760	552170	466720	433510	441020	570200	685200	543700	502690	595590	424250	475660	564310	494570	644230	497380	550310	539870	585190	477670	554770	529550	511410	576590	454590	411850	526230	514540	468370	467610	473470	478860	572480	523170	539280	613580
A0A2K5U2Z8	---	0	0	0	0	0	0	98534	58260	0	0	0	0	0	76714	0	0	0	0	0	0	0	46657	0	0	0	0	0	0	0	0	55291	0	0	67050	0	0	0	0	0	0	0	0	0	0	0	0	0	0
A0A2K5U305	EPHA6	0	0	0	13727	0	12410	22589	14396	11966	0	16604	89744	13541	0	0	0	0	0	7516.2	12885	0	0	0	0	0	0	0	11425	0	9681.3	11361	15585	0	0	0	0	13836	0	11530	10994	32404	121780	13803	7774.3	0	19164	0	0
A0A2K5U315	---	215910	197550	227440	186650	163370	149660	130820	141530	219400	187580	273700	191280	223490	304570	147640	155900	186930	201940	129940	82841	80280	115480	113410	166570	118980	107210	163980	137480	105850	88054	108090	82258	104650	137840	180990	187640	257210	256970	242080	248500	170480	156660	284490	228510	297580	280150	107340	140930
A0A2K5U318	ADD1	0	0	0	0	0	0	0	0	0	0	0	0	0	0	0	0	0	0	0	0	0	0	0	0	0	0	0	0	0	0	0	0	0	0	0	0	0	0	0	0	0	0	0	0	0	0	0	0
A0A2K5U329	---	65191	40328	65190	38167	37047	31995	41176	0	80846	61565	63833	67655	37871	64790	52230	58136	51621	32113	57521	54803	67186	58363	72350	76684	36383	50505	0	87000	27453	51363	29929	0	0	20785	57113	72851	73931	84737	71123	70350	61215	74738	51975	48250	77154	44711	0	56098
A0A2K5U331	B3GAT1	0	0	0	0	0	0	0	0	0	0	0	0	0	0	0	0	0	0	0	0	0	0	0	0	0	0	0	0	0	0	0	0	0	0	0	0	0	0	0	0	11591	0	0	0	0	0	0	0
A0A2K5U332	RCC2	183420	235700	200100	232210	195390	279770	241530	363360	172750	173200	165750	317630	232750	2026900	354140	269740	271060	341460	268040	317490	286490	321920	255630	243370	325340	274050	240330	253940	393820	394480	344710	318850	505540	478280	242060	229860	179920	206980	203460	213320	318380	332570	376260	330240	2012400	2031500	415290	319840
A0A2K5U337	SLC22A23	671230	550330	710280	713600	1533000	1016800	1359300	2606700	1490200	2235300	1722400	1353900	1355200	423280	1018100	1219800	711890	998420	1270100	758940	1123500	933490	880240	407900	757530	1284000	795440	1518200	1467500	2009500	1054300	2641700	1724600	1099200	558090	642510	696310	822630	992960	797540	1072900	1555100	1298700	1662100	343890	632340	673240	611270
A0A2K5U340	SYNGAP1	3851600	4462200	3701000	3053500	3380300	2612000	2664000	2449700	3311800	1755100	3679500	4111500	2082000	302370	3308300	3401700	3189500	3336800	2806100	2786300	3252000	2834500	3183200	2845700	2417800	2137900	2492000	2284700	1859700	1878200	2063000	1873600	1562700	1694000	2424400	2451100	1378600	1281000	2521400	2576100	2812600	3023600	1774700	1872300	233900	181000	2520000	2609500
A0A2K5U343	PRC1	0	0	0	0	134080	0	110270	0	0	0	0	125130	0	0	0	0	0	0	0	0	0	0	0	0	0	0	130170	110810	0	0	0	0	0	160400	0	0	0	0	0	0	0	0	0	0	119800	0	0	0
A0A2K5U351	---	1280100	1458400	1057700	1246700	1168000	905690	878510	1008200	1015200	1360100	1159700	1317000	1068300	1144900	793820	765260	729520	692900	1042900	1098100	1029400	826390	1117300	830570	805110	864020	762310	911720	725950	878440	626600	782960	966850	694140	781900	791790	1009600	1003500	883810	732060	936890	1066000	927590	942710	1007100	919680	719600	667820
A0A2K5U357	YTHDF1	77552	164130	40489	109510	72955	78618	93561	114930	72259	33469	59794	63159	35286	133910	55592	86005	62214	35640	27063	117740	81329	61426	136740	45234	69070	151560	53648	54529	89510	74827	94251	90072	218070	163570	85926	86107	60901	44556	75159	0	57898	76099	54456	29959	165750	135230	44731	34075
A0A2K5U363	TFAP4	0	0	0	0	0	0	0	0	0	0	0	0	0	0	0	0	0	0	0	0	0	0	0	0	0	0	0	0	0	0	0	0	0	0	0	0	0	0	0	0	0	0	0	0	0	0	0	0
A0A2K5U381	---	0	0	0	0	0	0	0	0	0	0	0	0	0	0	0	0	0	0	0	0	0	0	0	0	0	0	0	0	0	0	0	0	0	0	0	0	0	0	0	0	0	0	0	0	0	0	0	0
A0A2K5U396	ITGA9	0	23303	0	18801	13831	0	15782	0	0	0	15041	30130	0	0	0	0	0	0	0	0	0	0	0	0	0	15135	0	0	0	0	0	0	12769	0	0	0	0	0	0	0	20273	18752	0	0	11686	0	0	0
A0A2K5U3A1	FAH	202850	64528	102390	151670	135430	153240	126360	204810	216820	296300	244620	262800	175350	412570	113260	70305	103670	118910	144600	129680	67690	81991	90803	139540	174750	109280	113400	93951	135580	89745	110150	100120	123200	146420	197920	169350	313710	317140	183870	168860	221690	228620	132000	154230	368510	435360	76769	65361
A0A2K5U3A7	---	579830	652580	825290	722410	832270	747980	721090	833310	722090	599730	657950	633710	652870	606550	937540	952200	938880	781820	686130	722150	857900	703260	796620	679070	732420	680890	718960	689480	718110	763200	626020	747050	733170	606700	642470	620980	477430	502220	519390	549590	633820	581890	641500	597580	601650	638950	913430	818800
A0A2K5U3B4	MINPP1	90820	136900	76278	76970	104100	142710	181610	148950	91787	137810	114170	133530	158990	278780	97381	75162	73839	52873	112760	130840	80136	74615	74293	153380	152960	180980	175950	193360	162160	169270	152030	175850	162970	119430	137830	174140	112840	184510	127580	160600	160940	155560	190930	178860	319750	341260	83863	49215
A0A2K5U3B5	---	8290.3	200910	24556	0	0	0	0	0	50104	115530	58914	0	18703	0	278860	211640	0	211790	55408	30429	132140	86379	349430	78982	33211	16718	0	0	0	0	0	21759	22065	0	34254	39452	12582	37093	0	0	51389	0	0	0	0	0	48229	102250
A0A2K5U3B9	FYCO1	0	0	0	0	0	0	0	0	0	0	0	0	0	18338	0	0	0	0	0	0	0	0	0	0	0	0	0	0	0	0	0	0	0	0	0	0	0	0	0	0	0	0	0	0	21299	19904	0	0
A0A2K5U3D6	ANAPC5	44502	77109	46755	78610	43542	49741	58044	26661	57854	0	48259	52772	45058	51454	59435	40762	47405	40851	29431	51826	72420	55891	54016	43389	58599	55969	44597	60262	56293	68702	0	65159	90086	41827	47843	55405	27094	39473	46439	66470	50179	51324	46447	49841	0	49001	65627	44924
A0A2K5U3D8	ARL3	1632500	839280	1200500	1705600	1829600	1770300	1952900	1758400	1876200	1855000	1830000	1783000	2265400	2239800	844990	1079000	1309000	1105100	1627300	1709200	1307100	1370400	1351100	1358800	1914600	1824800	2079900	2106800	2058700	2014700	2108100	1915700	1724500	2138400	1979100	1958800	2331000	2369900	2128700	2083600	1951400	1838300	2518700	2577800	2313200	2357800	1056900	1116500
A0A2K5U3E0	WRAP53	0	0	0	0	0	0	0	0	0	0	0	0	0	22273	0	0	0	0	0	0	0	0	20529	0	0	12559	0	13848	20700	0	34827	13531	0	19523	0	0	0	0	0	0	0	0	8815.6	14466	33803	28379	14237	0
A0A2K5U3E1	ZNF536	0	0	0	0	0	0	0	0	0	0	0	0	0	164630	0	0	0	0	0	0	0	0	0	0	0	0	0	0	0	0	36173	0	0	0	0	0	0	0	0	0	36108	0	0	0	127050	124990	0	0
A0A2K5U3E4	---	8232800	11373000	8911400	11658000	13119000	9827100	10311000	8945000	11463000	10132000	7934800	7106100	8958500	1261800	9780400	9651200	8681800	6719500	9397300	10604000	10892000	7831000	9102900	7263100	8773400	10630000	8493000	10366000	7919000	10075000	6603500	10071000	9447900	6395100	8309100	7670900	6226700	6384400	5548100	5455700	7409600	7830000	10010000	8414800	1426200	1295900	8605200	7729900
A0A2K5U3E9	HS6ST2	0	0	0	0	0	0	0	0	0	0	0	0	0	0	0	0	0	0	0	115040	0	0	0	0	0	0	0	0	142330	149160	120110	165330	67799	119190	0	0	0	0	0	0	0	0	0	0	0	79499	0	0
A0A2K5U3F0	PNMA6F	127880	97413	125860	66277	41208	0	64560	105610	200320	322870	185660	75101	89502	102010	139720	109810	135870	95798	145850	181270	264250	0	20190	0	87659	46814	47621	61260	0	43580	0	0	189770	0	163580	167860	311020	354200	145550	181540	74460	58503	139220	110290	58523	0	356050	179530
A0A2K5U3F4	RBM23	26765	20655	0	38977	0	59480	73437	0	33028	0	31019	0	38322	85003	0	0	0	28631	22735	25649	29823	35346	0	0	58219	0	71751	67290	98937	0	92724	68522	0	46822	42608	37190	0	16856	0	41367	0	34722	0	54952	62112	67814	0	0
A0A2K5U3F5	SIN3A	122210	246750	245120	254190	167630	241860	292650	301650	159110	136790	125780	102380	104450	418050	308640	244970	265500	199140	159340	95877	422750	288990	353180	249770	264030	234640	205550	221040	286740	268230	258850	272380	390860	376680	172140	177750	74152	107230	87609	113070	111720	156660	175550	146130	412110	350100	331640	397370
A0A2K5U3G4	---	0	0	0	0	0	0	15603	0	0	0	0	0	0	21220	0	17602	0	0	0	17681	14376	13897	0	0	0	0	0	0	0	32426	19943	0	43716	18542	15650	0	0	0	0	0	15577	0	0	0	28655	22296	0	23102
A0A2K5U3G8	---	0	0	0	0	0	0	0	48266	0	0	0	0	0	0	145270	113210	72273	365800	0	0	106630	138520	0	101770	91147	0	0	0	0	0	241660	0	0	248440	0	79475	0	46934	80065	123130	0	0	0	119650	0	0	136030	67923
A0A2K5U3H0	ACOX2	0	0	0	0	0	0	0	0	0	0	0	0	0	0	0	0	0	0	0	0	0	0	0	0	0	0	0	0	0	0	0	0	0	0	0	0	0	0	0	0	0	0	0	0	0	0	0	0
A0A2K5U3H2	---	0	0	0	0	0	0	0	19767	0	0	0	0	0	0	0	0	0	0	0	0	0	18167	0	0	0	0	18365	0	24507	0	48521	18339	18792	0	0	0	0	0	0	0	0	0	0	0	22344	23733	15360	0
A0A2K5U3H6	ITGB2	22256	31323	0	21059	0	0	0	0	14095	0	0	27040	18483	0	0	0	0	0	0	30565	39936	0	25184	0	0	0	0	17694	0	0	0	21037	21193	0	0	0	0	0	0	0	47114	27967	62394	43470	45089	53861	0	0
A0A2K5U3I8	PHAX	43344	61301	81445	82402	55866	73467	107410	133120	57935	27271	47355	54056	106460	477150	93738	61598	130400	100350	118840	74074	62744	150560	156980	174250	168150	83559	134720	70583	158300	97087	158040	112680	127260	158730	67261	64739	110510	150360	73502	45555	32837	17356	44027	29615	263560	375730	160660	152850
A0A2K5U3J7	RNF112	0	0	19233	0	25805	20946	0	0	0	0	0	0	0	0	0	0	0	0	0	0	0	0	0	0	0	0	0	0	0	0	0	0	0	0	0	0	0	0	0	0	0	11605	0	0	0	0	0	0
A0A2K5U3L8	C8A	0	0	0	0	0	0	0	0	0	0	0	0	0	0	0	0	0	0	0	0	0	0	0	0	0	0	0	0	0	0	0	0	0	0	0	0	0	0	0	0	0	0	0	0	0	0	0	0
A0A2K5U3M0	MLLT3	0	0	0	0	0	0	0	0	0	0	0	0	0	0	48952	0	26452	0	0	0	0	0	0	0	0	0	0	8016.7	0	0	0	0	0	37548	0	0	0	0	0	0	0	0	0	0	20668	0	0	0
A0A2K5U3M4	NCAPG2	0	0	0	0	0	0	0	0	0	0	0	0	0	22555	0	0	0	0	0	0	0	0	0	0	0	0	0	0	0	0	0	0	0	0	0	0	0	0	0	0	0	0	0	0	16575	21445	0	0
A0A2K5U3M7	KIFC3	75659	123510	113980	183980	98860	104240	162300	71909	97118	0	0	59678	0	0	151730	145470	165360	118490	222310	112570	54244	126460	127740	185710	178440	175680	192240	142980	110310	72681	206700	137460	96625	143790	212070	291420	0	0	118660	109670	80352	73164	74509	81468	0	0	142200	165920
A0A2K5U3N3	PTDSS1	241470	200170	209920	251290	305360	246450	275650	278370	358180	391440	323700	224460	130420	115870	212590	199320	194040	171770	268670	314330	306710	244850	246010	186390	320700	229650	248600	294780	285890	303010	167410	327350	228210	207070	240120	259340	258020	318250	181740	259550	236930	224210	146200	161710	143610	104390	142520	186110
A0A2K5U3Q1	ULK2	50184	112840	81969	78822	104810	98528	61167	0	53450	0	0	94197	103460	0	94993	82681	81322	0	42925	0	0	73613	109480	45892	46301	69506	40725	57745	60418	0	0	0	85874	0	59347	51227	0	52427	41874	78591	44132	60370	0	105330	0	69989	60864	74897
A0A2K5U3Q7	ZNF629	0	37972	51541	20191	43220	26789	31984	15239	189630	34038	0	16638	30062	168260	42839	29950	42222	19618	36446	21005	31035	47882	32594	31586	40595	26468	20207	28018	63473	43029	38374	36706	63352	55937	20919	24152	0	34373	19273	32786	20063	0	25278	31766	134000	111550	57067	37720
A0A2K5U3R0	UCHL5	0	0	0	0	0	0	0	0	0	0	0	0	0	0	0	0	0	0	0	0	0	0	0	0	0	0	0	0	0	0	0	0	0	0	0	0	0	0	0	0	0	0	0	0	0	0	0	0
A0A2K5U3U2	ZNF622	0	0	0	0	31832	0	0	0	80224	0	0	80097	124510	0	0	0	24686	0	0	63106	0	0	31194	37173	0	71569	28269	0	0	23437	0	0	24688	0	0	0	0	0	0	0	23793	0	0	0	31399	0	0	0
A0A2K5U3U3	UCHL5	877750	805700	952690	754180	879440	1033600	890260	1143400	869370	625980	866310	629690	670790	537240	788120	838140	996090	1094400	909450	665170	688760	1114000	627580	1048800	1003000	857130	973670	726830	1018900	805300	1160100	695140	717570	1164100	983800	988420	832570	724680	1086900	1006600	663960	622320	632200	601010	521330	537260	868690	905260
A0A2K5U3V3	RHEB	689810	500040	723750	634180	739550	604430	608470	615520	796270	1037500	755910	830540	845220	448580	732400	737450	774660	797520	742150	654740	658590	603220	639330	701450	693750	602870	598050	614590	539810	629040	609740	566600	462240	582670	669250	650570	932790	807090	723340	729480	743710	920260	847940	804080	434930	447080	726740	682740
A0A2K5U3V5	RSRC2	47075	15828	0	40021	0	75622	41182	67941	0	0	32014	12145	0	104290	41095	29332	47830	62947	49794	24532	70991	58991	0	91689	94338	65210	91699	0	101470	47520	136670	65220	62105	40219	56227	28108	0	0	50415	0	0	35506	48697	31570	119390	131960	73962	106740
A0A2K5U3V9	PARD3	80752	0	0	0	119560	0	68686	0	75247	75680	108010	59118	53810	67979	0	0	0	0	0	96689	0	0	0	0	0	75189	73901	34348	0	40648	0	43766	0	71601	0	0	66308	66069	0	74788	54401	75371	0	83540	126830	79542	0	0
A0A2K5U3W8	DYNLRB1	1386300	1210900	1510300	1539500	1614400	1629600	1466200	1444400	1445400	1146700	1343000	1231300	1725500	1101500	1500800	1464300	1642600	1260700	1011300	1269200	1074300	1436600	1298400	1841400	1589000	1574500	1861800	1566000	1689000	1446400	914920	1530600	1397500	713580	1664900	1605200	1299700	1425100	1519500	1499400	1404600	1076400	1782700	1843600	1067300	1165200	1660300	1637400
A0A2K5U3X0	SIRT5	215710	300890	251900	220340	251290	187960	177620	190960	198340	450200	329490	403230	256660	189500	282120	238120	248020	228710	227000	279290	379310	288810	375180	253740	196630	233360	223180	241680	221470	240390	196680	259900	262200	240040	209980	213170	359660	345490	292980	298060	357760	431360	296110	305990	234870	234620	276960	267890
A0A2K5U3Y1	---	19616	0	0	0	0	0	0	0	0	0	0	0	0	33061	0	0	0	0	0	0	0	0	0	0	0	0	0	0	0	0	0	0	0	0	0	0	27913	27497	15946	32510	0	0	35293	36587	68531	105220	0	0
A0A2K5U3Z9	SLC25A29	0	25449	0	26122	0	0	17360	0	0	0	0	9219.6	0	0	0	24787	0	0	0	0	35977	0	31086	13068	0	0	0	69299	18476	48752	0	59255	33895	0	0	0	0	0	0	0	0	0	0	0	0	0	23226	0
A0A2K5U404	---	281100	114520	147250	238590	216510	266660	233080	300640	253510	160290	235860	303110	231800	1157100	134640	192120	155060	133300	245540	236280	227140	160340	167130	227950	226260	268030	279100	224440	309330	286910	280380	272870	233440	236350	268370	298220	233430	293760	304050	289130	351280	293110	286240	300190	1264900	1240400	175120	143390
A0A2K5U406	PARP16	0	0	0	0	0	0	0	0	0	0	0	0	0	0	0	0	0	0	0	0	0	0	0	0	0	0	0	0	0	0	0	18344	0	0	0	0	0	0	0	0	0	0	0	0	0	0	0	0
A0A2K5U407	SH3BP2	59977	0	21517	49854	47218	48684	49809	45037	76746	0	47692	29004	61116	17261	55522	68541	0	0	96075	34798	63208	31041	51612	33969	61513	39025	58430	30342	47598	54287	48366	88930	49064	59004	46437	31363	33603	33508	39974	27075	33219	81374	56807	49290	22728	26750	62412	75661
A0A2K5U416	NDUFB4	794340	1436200	717400	1191700	817050	652700	887050	652600	710810	1103400	928000	1349500	536350	536040	659840	685520	513780	302780	820320	1098300	1471800	590950	939430	417350	466010	770790	536990	802500	695090	955540	196250	1048900	956590	277110	436560	462580	726550	715760	487250	546960	1093500	1132400	620680	588640	542830	472390	602170	453060
A0A2K5U432	WDFY3	503910	530760	405940	454370	357790	336730	379070	345430	406620	630610	496680	605620	311800	678450	358340	379470	322300	418190	460520	491790	412710	373100	316960	312370	343650	329290	328390	357180	310370	335570	299700	362110	374000	361000	357750	368070	544170	564210	402030	415450	584180	595070	308380	392730	646370	612770	355560	373620
A0A2K5U435	FBXL17	0	0	0	0	0	0	0	0	0	0	0	0	0	0	0	0	0	0	0	0	47413	0	0	58911	48424	58100	0	0	134710	0	0	42634	0	84849	0	0	0	0	0	0	0	0	62825	0	0	0	0	0
A0A2K5U437	DIPK1B	0	0	0	14293	0	0	0	0	0	14564	0	15428	0	0	0	0	0	0	0	12928	21579	0	16042	0	0	0	0	13259	9845.1	14127	0	17187	17011	0	0	0	0	0	0	0	0	0	0	0	0	0	0	0
A0A2K5U441	---	0	0	30060	0	45508	39426	41240	30716	48905	0	69049	46433	44024	23627	0	0	0	0	27185	40027	27793	23390	0	0	39609	34223	41617	44622	28134	0	40556	0	34075	0	49326	46120	30205	27205	52785	47147	59440	0	47618	46089	0	0	0	0
A0A2K5U442	MAP1LC3A	1379700	2568200	2436700	1665000	2203700	1755500	1666200	1719700	1695100	1966900	1695000	1470800	2323800	523010	3033200	2842300	2924300	3272400	1658700	1743900	3346900	2475900	3003600	2455700	1851800	1772400	1863400	1634800	1881400	1981100	1833300	1981500	1450700	1560700	1667200	1620700	1481600	1303000	1939600	1737100	1546200	2088500	1817600	1626400	461100	556420	3115800	3050300
A0A2K5U443	---	1774700	3267600	2659800	2115900	1720300	1369200	1577300	1309200	2104300	2565100	1977900	1937200	934130	908980	2914700	3028200	2253900	2029200	2170800	2675200	3905200	2299600	4020100	2235100	2089500	1863600	1754600	1864400	1366900	1654200	1244400	1534000	1514400	1335500	1922500	2112200	1864800	2096000	1641400	1839600	1905900	2036100	826880	1139100	935310	775690	2119700	2696100
A0A2K5U448	HCN3	48278	0	59219	0	49998	0	52777	0	91196	129380	76462	0	0	0	0	0	0	0	0	43283	0	0	0	0	0	0	0	0	0	70947	0	0	37625	0	46844	0	44063	0	0	0	0	25516	82444	0	0	0	0	0
A0A2K5U454	SOS2	35604	73792	42320	28366	0	0	45390	0	51245	0	0	31666	24186	34232	55711	48140	45078	51885	0	0	39312	32037	43230	28591	0	0	48081	0	0	0	0	28468	0	0	25551	0	21094	0	0	54179	32933	43341	39411	44586	35353	33576	38867	47732
A0A2K5U458	QSOX2	25191	23544	29428	54789	40662	18466	20848	33246	39108	32070	26379	57889	26275	68036	59308	50659	55218	0	33589	63834	61506	31183	97117	41230	45001	57100	30599	70932	34669	78300	26522	68943	89854	26360	30766	50071	23468	33522	25370	20303	37164	80583	43025	26248	123070	91739	69090	49662
A0A2K5U459	---	72302	104860	82462	65944	105110	49201	46416	0	67989	161870	58273	71806	56585	76273	65596	84929	47330	55182	57594	117260	120780	61768	63286	0	95658	89611	44693	71057	75974	81693	0	82010	125520	0	52005	0	93028	58419	66390	48488	77968	106970	80627	62888	67402	79907	82543	0
A0A2K5U464	PCDH7	519260	485530	360240	492590	479250	675700	594600	764470	265890	576030	555850	374330	400090	531850	182420	239230	203190	172750	363450	411830	482690	449370	369820	354530	397810	497520	455290	456510	610850	759110	645560	662940	754910	691580	249800	246440	509780	527920	505620	539040	240910	254950	405760	416670	469170	477920	162470	137860
A0A2K5U465	EBF3	0	0	0	0	6069.3	0	0	0	6105.7	0	7348.9	14366	20010	648620	5446.3	0	0	10093	6916.4	11120	0	0	0	0	13084	0	10434	4954.1	0	0	0	0	0	0	0	5803.3	0	0	0	0	13241	0	9217.8	0	381940	248670	0	0
A0A2K5U468	TAMM41	312930	403830	250860	320690	250670	201280	265160	175660	258550	355320	352500	425330	247390	237110	181410	236050	184890	177970	327510	378890	268780	213320	403480	252360	220670	306340	250080	310330	238090	253180	157970	323780	330670	162490	261090	284880	238200	356020	332790	319870	368900	418880	325270	305960	207920	209930	229620	232830
A0A2K5U480	ITIH1	54728	19403	0	17243	54594	32360	0	28500	65777	40273	0	43556	20275	48800	31009	30468	0	27740	94153	86930	18628	46876	42276	67429	32772	57064	33513	47408	28273	33493	32333	14389	29459	108960	139680	0	76808	25430	97988	38601	35159	64174	23848	24369	172550	158230	81534	49951
A0A2K5U481	KNSTRN	0	0	0	0	0	0	0	0	0	0	0	0	0	0	0	0	0	0	0	0	0	0	0	0	0	0	0	0	0	0	0	0	0	0	0	0	0	0	0	0	0	0	0	0	0	0	0	0
A0A2K5U484	---	236050	604580	481860	385520	495600	307610	387040	272610	401620	252970	346670	265090	277590	217600	489740	472910	364570	439010	310640	362470	764040	351730	804970	267260	379800	426410	379310	549690	328300	537490	352020	534010	364470	251270	352460	395840	154430	204200	253220	286660	285070	317570	275950	277340	349130	232740	415790	401870
A0A2K5U485	---	29023	103020	0	47167	32125	51037	51370	42421	26021	0	0	12600	0	152640	57954	66802	15532	20541	25241	48022	58034	20245	56541	0	38268	44612	56297	45754	80347	82860	109660	73229	74909	124330	25734	44717	0	11624	42315	47785	43834	12253	49151	32600	167930	169150	55278	29632
A0A2K5U498	ZMAT2	0	0	0	0	0	0	0	0	0	0	0	0	0	0	0	0	0	0	0	0	0	0	0	0	0	0	0	0	0	0	0	0	0	0	0	0	0	0	0	0	0	0	0	0	0	0	0	0
A0A2K5U4A8	ZNF219	0	0	0	0	0	0	0	0	0	0	0	0	0	35171	0	0	0	0	0	0	0	0	0	0	0	0	0	0	0	0	0	0	0	0	0	0	0	0	0	194490	0	0	0	0	0	0	0	0
A0A2K5U4A9	---	0	0	0	0	0	0	0	0	0	0	0	0	0	0	0	0	0	0	0	0	0	0	0	0	0	0	0	0	0	0	0	0	0	0	0	0	0	0	0	0	0	0	0	0	0	0	0	0
A0A2K5U4B4	IPO7	1544000	2293700	1961600	1879000	1757000	1966000	2419600	1980400	2060200	1596900	1758100	1602200	1755300	2026800	1738000	1715400	1798800	1993500	1782100	1738400	1985700	1903500	1917200	1884200	2064300	2044700	1971900	2154700	2166800	2066100	2498900	1978700	2152900	2074700	2017700	2173900	1555500	1641800	1658300	1729300	1910000	1697700	1877300	2038200	2208600	2126200	1823800	1867800
A0A2K5U4C5	KIT	244030	236820	230460	325570	345730	290920	305980	374650	343910	804380	118620	970920	353780	65555	434160	381010	293770	281450	322950	346850	364160	270540	322430	259260	184560	269420	265720	427050	373660	484640	245880	508550	622720	325770	419080	370290	586000	583020	91755	114590	864160	1167400	519290	421840	62508	49376	616990	490880
A0A2K5U4F3	TOP3B	81240	131620	78771	79106	82507	84667	78770	153910	37710	0	58264	39689	60999	117520	75971	56914	95203	37442	88549	98483	111960	75580	119600	93533	160550	99235	97250	73706	101060	61192	162330	121940	123140	114050	74490	82082	46972	68933	41590	73583	38382	43271	25699	0	59248	59187	97873	79731
A0A2K5U4F6	PTPRO	286890	440220	246470	457470	290260	240330	334730	259250	314060	140230	161550	249430	267670	55110	371660	416180	315160	306270	293940	490260	392000	209390	357410	184810	229820	451760	190260	361230	192880	412360	205620	430720	395300	131820	307440	360650	166530	149390	149080	220530	239210	296010	366930	323360	49350	59050	380540	255840
A0A2K5U4H7	---	211390	42092	62712	71379	26453	96981	70775	70860	80883	86322	112410	51434	216690	263260	83589	55032	94490	57693	119930	62681	37876	57307	23443	78562	65493	93759	72643	46377	67614	45738	73745	59056	41858	103140	123400	95488	179150	182390	173560	164410	167130	102800	247810	261890	324160	306910	59054	34381
A0A2K5U4I0	SS18L1	62945	108310	101500	80251	72481	104790	96883	168210	62273	0	42871	20830	52313	96839	92407	100550	129640	154390	69066	53377	85723	143540	109880	141030	139390	119060	122690	105950	140750	105860	195680	121970	180460	256150	124020	114670	54184	38990	80415	70251	21416	27681	78991	69675	87125	103100	138030	139740
A0A2K5U4J2	CTBP1	1334500	857030	1329700	988840	1293800	1383700	1383700	1460500	994770	845700	1251300	1125900	1020700	2075600	1077800	1236500	1227300	1458500	1393300	1164200	939070	1364700	957930	1454600	1355200	1119100	1401300	1089200	1621000	1260600	1595000	1134100	1146700	1715300	1134300	1223000	1229500	1067000	1411500	1352900	1065300	1054400	1017700	1012200	1920900	2049100	1165200	1444700
A0A2K5U4J6	SLC25A5	2143700	2012100	1683000	2101900	2593700	2279700	2125300	2531900	2058400	4822100	2643400	3247900	2112600	2954200	1509100	1918100	1622100	1295800	2229900	2849600	3523500	2101800	2066500	1238100	1649000	1929300	1563100	2020700	1902800	2323100	1133100	2246400	2158700	1281500	1249400	1311700	2322700	2572900	1449200	1703400	2742800	3175800	2203100	2147200	2587600	2393200	1208900	1265600
A0A2K5U4L3	PCNP	143750	159320	0	159990	217150	251670	233960	272600	139160	0	187440	144230	185830	433320	182850	168780	89357	156240	192540	183630	211270	197540	231370	167290	268640	183130	241230	198530	322050	235340	247940	278000	237610	298820	197770	160060	158850	136080	212040	207490	184610	202290	211500	218300	374130	439830	165820	183530
A0A2K5U4M2	ELMSAN1	0	0	0	0	0	0	0	0	0	0	0	0	0	0	0	0	0	0	0	0	0	0	0	0	0	0	0	0	0	0	0	0	9132.6	0	0	0	0	0	0	0	0	0	0	0	0	0	0	0
A0A2K5U4M6	---	0	0	0	0	0	0	0	0	0	0	0	0	0	0	0	0	0	0	0	0	0	0	0	0	0	0	0	0	0	0	0	0	0	0	0	0	0	0	0	0	0	0	0	0	0	0	0	0
A0A2K5U4M7	KIAA1191	91461	214990	80352	95855	0	94750	72625	192830	140910	102950	143600	96019	86637	0	132290	128940	0	92317	0	71820	191380	116400	165360	171750	0	0	0	173390	80085	130740	100920	89283	0	60424	112130	136140	119940	181280	0	100380	171980	82740	153030	0	0	0	114450	0
A0A2K5U4N2	FSTL1	0	0	0	0	0	0	0	0	0	0	0	0	0	0	0	0	0	0	0	0	0	0	0	0	0	0	0	0	0	0	0	0	0	0	0	0	0	0	0	0	0	0	0	0	0	0	0	0
A0A2K5U4N6	TSFM	569450	434950	495510	431860	329730	333130	319870	263890	416420	456690	436430	494580	426000	466710	377370	392080	358750	348770	452270	425450	334740	392860	424760	541000	335240	372090	434040	363950	306640	314290	288590	267180	411790	332570	456160	515620	565040	588220	479250	437250	460680	451310	421960	483860	464930	509920	352890	414610
A0A2K5U4P0	---	230210	101150	148850	209480	288470	226770	194710	218800	168060	194140	226040	175110	262110	931810	179860	76381	196650	148810	108970	127270	39582	105880	44824	95345	160340	156930	176850	138530	126100	164930	193040	168930	83568	158990	147040	157140	154200	163310	180120	177870	106900	118670	335180	400610	657970	790580	103130	44140
A0A2K5U4P6	---	0	0	0	0	0	0	0	0	0	0	0	0	0	0	0	0	0	0	0	0	0	0	0	0	0	0	0	0	0	0	0	0	0	0	0	0	0	0	0	0	0	0	0	0	0	0	0	0
A0A2K5U4R0	STK16	0	31118	15680	35959	12814	20744	27950	0	18947	0	0	14496	0	13045	0	14235	0	0	0	25504	25896	12467	0	0	0	37264	15277	50105	19016	60092	0	58757	39883	0	0	0	9134.1	0	0	0	16758	0	21666	19287	0	0	16750	0
A0A2K5U4S1	NAA38	0	0	0	0	0	0	0	0	0	0	0	0	0	0	0	0	0	0	0	0	0	0	0	0	0	0	0	0	0	0	0	0	0	0	0	0	0	0	0	0	0	0	0	0	0	0	0	0
A0A2K5U4S2	STX1A	6156900	5777100	4639000	7272900	7319000	5322800	4709800	5366400	6129700	5522000	5840500	5399400	6078800	839100	4364400	4409000	4588300	5321400	5013100	5088300	6622900	4260800	4437100	3380900	4688500	4974900	4428800	4853400	3762900	4944200	3096200	4816100	4380700	2935000	4186800	4232100	3951000	3757100	3985400	4232600	4357300	5258100	5316400	4871000	746430	623660	3455300	3799100
A0A2K5U4S3	PIP4K2B	1912100	1799800	2080600	2162600	1913200	1908300	1984300	1724200	1954400	1395100	1925100	1785700	1804800	918230	2605700	2065000	2214400	2679400	1806100	1882700	2075100	2000600	1744100	2266900	1868300	2255400	2004100	1973600	1970300	2148600	2464300	2115400	2076900	2160100	2055300	1868200	1709100	1794900	1907900	1890700	1759700	1963200	2076400	1823000	839170	870920	2364100	2140200
A0A2K5U4U3	ALDH1A2	20710	78958	78325	0	14007	19242	0	0	21286	0	11248	19046	0	455130	4961.4	0	0	0	0	0	0	0	14011	0	0	0	9292.2	0	0	0	0	2793.3	0	0	0	0	0	13752	0	0	57940	14138	0	0	1436100	1200200	4724.1	0
A0A2K5U4V5	GIGYF2	189810	296380	217170	219410	177020	230140	218260	240060	173050	89498	182930	145940	160960	243220	201610	184840	199680	242020	204710	211030	156210	216750	195170	257110	208470	222900	243000	210220	252720	223010	282270	222640	292620	303740	234620	204340	151530	131410	225860	224860	174270	135550	159110	166940	299140	280580	236170	215900
A0A2K5U4W1	SYNM	206080	86729	121810	125170	54933	189770	98180	143810	195300	0	52222	401330	133150	292960	90948	164320	180050	82272	175000	160560	31778	96473	75822	121270	80402	172080	134700	80192	208010	62181	163740	66432	109760	566660	241400	304850	38125	40065	188990	73555	760220	476540	113980	167820	355500	566490	103160	168440
A0A2K5U4W6	ATP2B2	8024300	8695700	5988800	8361500	9584000	7650000	7390000	8852200	6394400	8132900	4648100	5925800	6363700	5666100	5967500	6478900	5416200	4610000	7274600	10309000	12036000	5761500	7903300	4467700	4548800	6931400	5100600	9016300	6301600	8665400	4123000	8953100	12117000	5822600	4339500	4578100	4942700	5011400	3266000	3375200	4763800	5836200	7882600	7278300	5134000	4565600	4654400	3810500
A0A2K5U4W8	RNF2	164380	233090	390330	121820	288690	409760	384620	447700	83807	56572	323370	85340	406850	425030	376980	428000	295300	415770	264940	175460	178470	360600	230940	377050	341450	386840	300530	328730	404210	340990	521780	384390	345700	646540	269620	258790	63532	114730	167940	160880	123660	38018	172760	197050	415360	472960	401520	427960
A0A2K5U4X4	STK26	0	0	0	121860	0	0	0	0	0	0	0	0	0	0	0	0	0	0	0	0	0	0	0	0	0	0	0	0	0	85346	0	0	0	0	0	0	0	0	0	0	0	0	0	0	48290	42252	0	0
A0A2K5U4X5	RAB6A	984120	455210	561950	1270800	1476600	1129300	1123200	978430	1304500	1950700	1135800	1308800	926080	1310300	439990	468200	460320	778830	1149100	1282500	1236300	246790	799090	1024400	1282700	1154700	939750	1186800	967150	1223500	1150500	1291000	1071700	1278800	1035300	1134600	1362300	1411700	1023300	912880	1105000	1617700	1283300	1341100	1248000	1250400	428810	182500
A0A2K5U4Z2	---	40468	72477	38042	35797	34530	43206	32872	46975	31615	30991	21868	46925	31363	39561	42195	51921	33048	44881	124140	79922	67038	50938	42443	42658	89587	48637	39008	83527	45747	62051	42843	56796	56138	42469	34810	72140	32143	37259	46114	40645	40453	55621	68400	0	59298	43017	39773	25543
A0A2K5U4Z8	NUDCD3	760330	686330	696750	780380	704540	788540	728260	828480	795160	453040	731830	536410	661510	328460	605960	646160	710930	854910	633320	579760	455520	721890	560940	728500	877150	823160	912110	640150	829200	654430	1053400	692150	911060	998250	1025900	996150	746180	756210	959390	861440	545990	470450	561000	551670	317210	331100	533130	584930
A0A2K5U510	---	0	0	0	0	0	0	0	0	0	0	0	0	0	0	0	0	0	0	0	0	0	0	0	0	0	0	0	0	0	0	0	0	0	0	0	0	0	0	0	0	0	0	0	0	0	0	0	0
A0A2K5U515	PAM	68396	45708	35893	32668	0	0	0	29965	35274	122280	120970	83463	73820	0	22429	21054	0	27422	28431	33839	29082	16886	48516	28204	15848	0	0	0	14371	0	23060	16114	31709	27086	20315	26453	154340	184880	108420	90074	69376	68828	74366	86648	26211	30745	0	0
A0A2K5U523	CHMP2B	291860	148190	146550	369060	349290	319320	321030	363040	281180	353230	278960	270660	206020	144750	137040	196990	176910	135440	353800	350530	195040	176610	227460	159520	359120	333420	230100	270140	323100	343540	314950	434800	411490	328250	307150	224850	220560	240570	156340	182530	71556	289320	0	78121	143220	123240	205230	134180
A0A2K5U532	PPFIA4	0	0	0	0	0	0	0	0	0	0	0	0	0	0	0	0	0	0	0	0	0	0	0	0	0	0	0	0	0	0	0	0	0	0	0	0	0	0	0	0	0	0	0	0	0	0	0	0
A0A2K5U535	ATP2B2	53983	107620	0	78923	48217	42007	65327	36919	49778	205830	34873	57875	42740	128440	117270	48133	44525	91195	31259	89247	118280	84304	97193	101380	15506	27216	0	37596	58167	65017	52411	78096	49986	59738	0	47917	103480	104970	42254	46897	33302	23987	68109	55557	68587	122420	107170	101420
A0A2K5U538	SNX4	741800	894920	767240	663450	817960	759740	734850	862770	751210	690440	935770	650010	737650	366320	745700	714300	818690	752300	826390	758520	721610	788890	673760	761590	815440	739220	844220	766330	841380	721130	844100	727740	705950	891970	780520	787880	801430	755010	918540	906160	632380	606900	714950	743480	397750	402830	789060	759670
A0A2K5U545	---	0	0	19994	25726	0	0	17485	0	21043	0	16044	20563	18029	30583	13332	15789	0	0	0	25747	19081	19393	0	0	0	24165	29118	34814	11970	30602	31430	0	16941	13160	17773	10601	24181	0	0	0	0	0	0	0	27613	28853	21380	0
A0A2K5U547	PPFIA4	63752	15199	13138	50578	34557	36207	0	0	57655	166700	79259	98874	62976	144200	0	0	0	0	28283	30406	0	0	0	0	0	0	36818	41560	0	0	12601	24520	0	0	42457	21367	138940	103460	80319	48794	31151	45431	9587.2	27696	78314	112940	0	0
A0A2K5U551	COA6	299710	107740	242230	187610	219780	202020	148850	246280	227820	311640	258860	254790	310410	259060	157950	215340	228780	200510	213830	213010	155380	248720	171000	281380	195790	146690	201080	169780	138200	160330	196440	160790	195900	252130	254300	222790	384620	368550	273390	267240	223460	212200	296060	288780	250770	335480	101620	218970
A0A2K5U559	ABCA2	168310	231550	90876	277860	167070	161270	213530	106770	186320	137220	240500	337920	69156	89693	153420	142140	74674	116980	156750	239420	244880	64353	224860	81138	106090	207940	47206	244450	94196	218200	112050	288250	289610	80036	120180	80722	92504	134700	122550	120180	217700	253290	143030	107450	86160	44202	66951	57819
A0A2K5U573	---	340920	239710	334290	265110	320710	263620	275220	269710	321690	389040	374540	354930	411250	274960	277240	253360	267110	323870	377320	350950	304800	309710	257450	365150	348310	289580	350580	337700	307230	257880	326240	255120	217960	348500	372730	332770	421870	420840	457790	448260	275160	365190	463260	348620	284700	273640	289050	299680
A0A2K5U575	CUEDC1	31650	62834	0	49851	0	38822	22207	0	25042	0	34279	0	31047	30753	0	0	0	0	33681	33952	0	0	0	0	0	56781	58717	43681	0	42507	107480	45242	37090	41714	0	47001	44327	58444	95006	60546	22569	0	35213	29527	39246	0	25244	0
A0A2K5U577	ADI1	137860	48670	123220	58033	55161	111560	38875	46712	69896	22548	66013	93939	153410	442870	53103	114790	128190	90988	52408	70414	30363	92591	0	129530	50833	66310	96301	32248	70756	25880	182190	33171	32580	155560	78043	35852	77533	53264	91382	67289	54305	41390	135750	167800	272370	361460	0	32344
A0A2K5U582	PKP2	0	23662	0	53439	0	0	0	0	24508	0	38878	69652	0	0	21030	26139	0	17392	0	0	0	0	0	0	0	0	0	0	0	0	0	0	25172	0	0	0	0	0	17543	0	54060	40665	0	0	0	0	0	0
A0A2K5U584	EXOSC4	39200	70719	0	57376	46780	69823	139550	74025	43287	0	38270	40629	53194	333720	185850	86449	165840	113010	79525	47449	72179	159220	83372	159490	69901	83247	62339	61979	93227	145070	93889	86131	126690	95116	53534	36157	33972	0	61005	82705	56955	36538	46880	58043	290990	332600	188020	123990
A0A2K5U585	AREL1	0	0	0	0	0	0	0	0	0	0	0	100930	0	0	0	0	0	0	0	0	0	0	0	0	0	0	89010	138890	0	146090	0	0	0	0	0	0	0	0	0	0	0	0	0	0	0	0	0	0
A0A2K5U587	STK10	0	0	0	0	0	0	0	0	0	0	0	0	23090	0	0	0	0	0	0	22657	8815.3	26874	25793	27486	0	0	0	0	0	0	18170	0	0	0	23475	9819.4	0	0	16357	12072	0	0	21269	6560	19971	0	0	0
A0A2K5U596	CLSTN1	1000600	1018900	1050400	1149800	902310	994570	963730	833380	872420	458250	986810	1028500	1589900	536720	1180700	1058100	1145800	1427300	869220	758250	711230	1083800	636580	1085900	852810	956260	1140200	838730	1110600	1096600	1247800	884480	871120	1038700	1236200	1119600	972590	931850	1375400	1317100	1042000	828850	1280600	1205800	394310	459350	1115000	1063600
A0A2K5U5A3	TSEN15	0	0	0	0	0	21047	0	0	0	0	0	0	8075.3	70004	0	0	13167	15489	16996	0	0	16478	0	22492	14052	14718	25222	0	0	8537.4	26811	0	0	25273	28059	31022	0	0	25074	14599	0	0	0	0	100140	129140	24299	27667
A0A2K5U5A9	COL26A1	0	0	0	0	0	0	0	0	0	0	0	0	0	0	0	0	0	0	0	0	0	0	0	0	0	0	0	0	0	0	0	0	0	0	0	0	0	0	0	0	0	0	0	0	0	0	0	0
A0A2K5U5B2	DAGLB	40327	118980	59076	79718	58210	72941	72404	0	71410	70359	47613	93590	67393	48416	93365	77109	66002	41926	44769	85768	178060	60232	68984	43312	57941	64264	50405	85869	39050	103240	42205	98056	90410	41537	36169	28980	0	30219	70656	58693	35421	66427	57898	24386	24040	0	61947	53710
A0A2K5U5B6	TMEM259	205990	186830	0	170390	0	0	0	0	0	0	0	0	0	0	244210	202750	0	0	0	202200	0	0	285740	0	0	188200	0	0	0	176390	0	208540	290880	0	0	0	0	0	0	0	110410	122700	0	0	0	0	0	0
A0A2K5U5C3	CBX8	0	0	0	69719	0	76689	38043	61706	29119	0	82762	24092	0	96877	54809	0	25940	0	56774	34014	61704	64662	0	20878	37085	82281	120750	110920	42848	58171	78931	30045	86314	0	35581	0	0	24431	37593	80038	134780	38437	26134	56825	130940	161610	0	0
A0A2K5U5C4	RCSD1	0	0	0	0	0	0	0	0	0	0	0	0	0	0	0	0	0	0	0	0	0	0	0	0	0	0	0	0	0	0	0	0	0	0	0	0	0	0	0	0	0	0	0	0	9806.5	0	0	0
A0A2K5U5C5	SORCS2	76024	84348	44005	63655	52678	48511	31834	43440	30906	400630	16166	144890	86300	124220	16650	16975	14007	56466	81631	98598	98254	0	40444	33441	0	53221	28957	66346	49764	65727	47515	73021	122880	52719	0	27039	413940	389640	31480	34906	70011	118020	75006	79868	106590	82912	0	0
A0A2K5U5C8	CTNNB1	5877300	5681900	6208700	5578100	6645500	5623600	6028100	6104000	6119500	6871800	5866200	5856500	5454700	4147000	7116900	6928900	6354800	6686900	5873300	5995100	7098500	5315800	6529700	5097800	5171000	5514400	5407000	5947700	5301400	6383500	4924500	5721000	5797500	5314600	5215000	5378700	5824100	5986900	5397300	5553000	5478900	5711300	5463600	5285800	4247800	4355700	6768800	6020100
A0A2K5U5E6	KNOP1	0	0	0	0	0	0	0	0	0	0	0	0	0	0	0	250950	0	107300	0	0	161590	0	0	435380	0	0	304800	0	0	0	284140	0	0	0	0	0	0	0	67483	0	101020	0	0	0	62342	0	0	232980
A0A2K5U5E7	THEM6	30410	70028	33518	52469	32942	0	42266	0	36426	0	57839	50218	0	0	55193	38178	42006	36018	78067	86629	125300	32014	100230	0	30721	60309	27689	82435	0	78377	0	97306	65619	0	39707	54712	37859	80395	43842	44783	0	74457	23951	32623	0	0	94782	54674
A0A2K5U5F7	TAF8	0	0	0	0	0	0	0	0	0	0	0	0	0	0	0	0	0	0	0	0	0	0	0	0	0	0	0	0	0	0	0	0	0	0	0	0	0	0	0	0	0	0	0	0	0	0	0	0
A0A2K5U5G8	---	123660	211100	128240	247760	125270	119360	147100	102710	127130	100040	85841	161380	33696	150110	164980	155000	76141	74572	169670	238460	267900	131180	245340	105670	96724	210370	72376	247980	128000	254020	64638	322850	281380	73614	78405	136560	131680	174520	77473	93935	168600	136770	55979	57205	144400	87345	155660	113350
A0A2K5U5G9	PHC3	0	0	0	0	0	0	0	0	0	0	0	0	0	0	0	0	0	0	0	0	0	0	0	0	0	0	0	0	0	0	0	0	0	0	0	0	0	0	0	0	0	0	0	0	0	0	0	0
A0A2K5U5I8	---	576660	689660	597190	604340	626220	448630	476790	591850	552910	776620	559290	827710	485820	432400	624890	639600	534030	553020	495980	582410	887380	599970	603530	632260	455280	480130	417610	418540	451640	379100	365470	589330	529700	353250	406930	362450	506710	600790	454850	403690	665240	748890	415910	455790	377100	390110	585170	509030
A0A2K5U5J1	NATD1	0	0	0	0	0	0	0	0	0	0	0	0	0	0	0	0	0	0	0	0	0	0	0	0	0	0	0	0	0	0	0	0	0	0	0	0	0	0	0	0	0	0	0	0	0	0	0	0
A0A2K5U5K5	MECR	41714	81191	28453	31540	26156	35097	31018	34720	44531	27171	0	46957	0	31300	65854	58584	53139	60543	59589	60863	96301	85586	93930	76891	63937	0	47926	43681	51680	56749	52819	52942	49939	51840	61809	70246	41038	42409	54679	56849	77372	73129	54192	56463	35511	43296	93806	83928
A0A2K5U5L4	CCAR1	533300	715080	571600	501840	555840	710740	766130	1017300	507160	218250	347470	303590	405200	1096300	565920	520860	692140	640150	620470	543050	553420	737500	567490	757890	823520	726240	782170	644090	979710	726290	983790	722360	1027200	1174300	656660	717540	366340	376710	494330	546610	394740	349360	546090	544870	1180900	1155900	840250	774030
A0A2K5U5L5	CHL1	5012400	3464400	4972100	5108500	4634900	3859500	3755100	3578400	4711000	4806900	5835400	5278400	9407300	2424600	4785700	5399600	6021300	6770600	4994300	3630400	2094900	3556500	3388500	5213500	4256700	4076200	4896300	4432600	3812100	4078300	5315900	3729200	3086400	4325700	5972000	5278200	7606200	7654400	7439000	6903100	4983000	4740100	7206700	6551300	1714700	1998200	5287900	5223000
A0A2K5U5M4	PACSIN1	2886400	1360900	1447600	1406300	1706300	1877000	1353000	1879600	1595700	1819200	2936700	2504600	2929200	2119500	1217400	1212500	1646500	1672400	1727200	1438400	882670	1537200	794370	1401800	1417400	1246800	1839200	1431500	1339400	1109700	1621700	925520	1171400	1946700	1735300	1690600	3032600	2755800	2740700	2658900	2240200	1810000	2153900	2279400	1591500	1811100	950670	1072000
A0A2K5U5M5	CHL1	0	0	0	0	0	0	0	0	0	0	0	0	0	0	0	0	0	0	0	0	0	0	0	0	0	0	0	0	0	0	0	0	0	0	0	0	0	0	0	0	0	0	0	0	0	0	0	0
A0A2K5U5N7	---	22994	13753	29692	135760	45545	19120	0	39146	36522	66637	25955	76361	32018	107420	0	38949	0	0	50909	51795	42600	36383	0	0	31106	127390	24464	25464	58267	42735	21383	0	45051	51074	57015	19744	42085	175960	26421	30003	38225	36915	45416	49187	232920	397600	0	0
A0A2K5U5Q0	SV2C	44716	50526	0	37853	29331	0	0	0	42283	168050	50720	0	164550	0	41614	0	27916	31597	36216	77950	0	0	0	0	0	0	0	33801	0	0	0	0	0	0	0	0	116660	181430	0	18988	28424	0	207660	197650	0	43270	29703	32083
A0A2K5U5Q4	MED20	0	24206	0	0	15633	0	54705	0	0	0	0	0	0	32807	13446	8468.1	0	0	22375	0	22774	0	0	27140	25851	20884	0	60227	30232	42835	25304	46151	0	33360	0	21613	0	0	22015	0	0	0	0	0	14369	41759	0	21234
A0A2K5U5R1	SGSM2	19431	0	0	23227	0	0	0	0	0	0	0	0	0	0	0	0	0	0	0	0	0	0	0	0	0	0	0	0	0	0	0	0	16659	0	0	18277	0	35040	0	0	0	0	24058	12856	0	0	0	0
A0A2K5U5R5	---	1048500	1521000	2989300	1291200	2697300	1394500	1657800	1153600	1884700	1924100	4093200	1438800	1334400	2093900	1951400	1311100	1878700	2129600	1133000	963240	924410	1382400	1891600	3256200	1708000	1353400	2320100	2012700	1346400	1286100	2253200	1098900	673710	1353100	1633400	1407000	2413200	2324100	4268600	3975500	1299200	1442300	1167000	1318400	1452100	1677000	1313500	1008200
A0A2K5U5S7	---	0	26015	64548	0	0	143170	30971	32247	0	0	0	28270	0	42407	0	0	0	0	0	0	0	0	0	0	0	0	0	0	0	0	0	0	0	0	0	0	0	0	0	48200	0	21233	0	0	37556	75352	0	0
A0A2K5U5T7	FADS2	176000	346780	210740	258720	260830	232800	252160	241870	245050	327780	176640	195370	150750	233370	246850	234520	191650	131320	218660	269550	285950	182580	326890	152210	196150	229560	187340	274740	216540	270470	97315	305850	234620	106300	173160	174640	154720	188520	110520	121060	213770	238910	186150	154820	224930	195970	225540	210460
A0A2K5U5U7	NKAIN1	0	0	0	0	0	0	0	0	0	0	0	0	0	0	0	0	0	0	0	0	0	0	0	0	0	0	0	0	0	54945	0	0	0	0	0	0	0	0	0	0	0	0	0	0	0	0	0	0
A0A2K5U5V3	RAB8B	362930	295140	275520	590980	214760	0	284280	306020	514890	1092000	273690	301560	316250	258800	389920	299330	341120	213410	336260	462050	422760	160090	213950	0	423370	412510	355340	612390	251010	695540	219240	570170	727090	390780	0	0	449810	475950	489400	0	0	127210	229830	0	0	201510	324150	531880
A0A2K5U5W5	---	354250	251730	273290	285110	497530	473290	359630	540610	445800	398110	466110	341050	301860	412860	220340	263720	261720	271240	440220	430960	321840	331300	285870	332030	511810	367990	386680	320160	485000	462890	399380	378540	542240	450860	385770	399440	469700	362760	374630	440980	359940	369820	316480	277780	420710	468100	224790	296090
A0A2K5U5X4	WIPF3	30348	111670	97940	109190	53456	61220	78190	62887	57651	0	49373	181350	0	0	57409	55755	69801	75025	36299	16417	68958	58152	62373	63932	50515	63749	66780	56958	76532	78054	86257	114170	120180	72651	65470	46118	67089	51427	65898	63342	122620	88808	54902	48927	13893	0	22087	59783
A0A2K5U5X7	PTBP1	421320	604340	346210	579300	368900	423670	389930	408460	440490	353720	425120	595560	533220	3292300	465870	323160	371180	345630	304810	447930	339020	312940	477860	435790	308130	478800	420440	417040	408450	427100	415240	510820	592770	397920	391830	397830	429360	611630	423310	363370	717310	584400	713810	796890	3967500	3507300	345840	383990
A0A2K5U5X8	LYZ	0	0	0	0	0	0	15254	14013	0	0	0	11865	17788	15137	0	0	0	0	13968	0	0	0	0	0	0	0	9624.2	20764	0	0	0	0	0	0	0	0	0	0	0	0	0	0	32138	21846	46392	48949	0	0
A0A2K5U5Y1	PSME2	112900	202020	209240	193290	100810	121260	125450	97205	150320	220940	167390	221410	126450	644970	92815	90654	89229	77671	122770	123440	96925	128010	117100	184630	75911	145830	113260	154430	135840	148530	166200	108170	165590	129130	178040	160060	309760	329440	182330	248010	254360	234070	199970	237160	788630	612990	88957	105730
A0A2K5U5Y8	NEK9	24643	19814	16005	16828	11352	27756	22877	0	32543	18532	35359	32848	36394	266070	28600	17231	24640	12187	14558	19347	20298	25597	31974	35062	10704	24272	43260	21792	23577	20366	23045	21679	18006	52058	7531.9	14663	34391	18071	34527	29145	49906	43530	43593	46106	165740	375440	38838	20956
A0A2K5U5Y9	TXNL4A	41112	13110	136470	20578	38568	79572	44870	0	14558	20741	30312	40809	20385	79704	40617	38449	24113	117340	25516	51386	33569	29861	0	106650	46263	38890	88812	24255	35883	38753	52260	34395	51300	116990	0	20325	0	0	111670	62510	30368	18833	35888	80896	40146	92541	89411	0
A0A2K5U5Z3	MMAB	212550	49137	104040	80809	142210	141030	109700	48840	130090	237120	223060	142960	115130	47315	71094	37182	63509	78057	99526	128860	93999	42241	96417	63611	42362	31143	0	36792	32195	36320	34667	20852	33858	40194	45555	44413	81329	145600	132790	195710	70075	41353	56952	111270	48592	0	0	53479
A0A2K5U5Z5	PDE4B	319160	443990	285620	305510	301250	184020	230330	219250	105460	925070	800620	818730	705350	771110	687400	531360	153730	395190	293210	281070	173500	251420	137150	417990	268530	257880	294910	287480	180020	137720	250590	136300	126780	299410	353450	217300	1121200	1022900	867820	850040	702480	742730	689890	686620	441520	564570	660280	487520
A0A2K5U5Z9	FNIP2	0	0	0	0	0	0	0	0	0	0	0	0	0	0	366070	0	0	0	0	0	0	601870	0	525840	0	0	0	299820	526230	0	0	0	404360	0	0	426220	0	0	0	0	0	0	0	0	0	0	0	770960
A0A2K5U605	PCBD1	105090	65749	137250	60902	97180	154710	73711	87446	70267	180700	122620	261450	210230	588860	162410	126820	145430	355000	79568	83787	30127	76986	84544	106520	0	75804	120920	82423	54848	0	0	21290	0	87232	199390	126590	135060	160330	144290	471280	157210	67130	93284	210340	362040	536690	179490	183000
A0A2K5U619	HABP4	0	0	0	0	0	0	46171	39829	0	40464	31848	91161	34368	0	0	0	0	0	0	0	0	0	0	0	25885	0	0	40196	0	0	0	50712	52744	0	44480	54119	64357	0	0	91480	0	0	50791	0	0	0	0	0
A0A2K5U621	---	0	36230	0	24741	0	23843	0	0	0	0	0	0	0	21752	0	0	0	0	0	13791	18360	0	18187	0	0	0	20706	33562	13681	28844	0	61104	41047	0	0	22203	0	0	0	15252	0	15547	0	0	25368	0	0	0
A0A2K5U623	WDR59	0	0	0	104870	66389	0	97133	0	87826	0	57794	0	0	73198	0	0	0	0	81834	111260	115500	79271	0	109230	87895	107300	65073	0	0	105890	84842	120140	130030	0	107800	0	0	0	80781	0	75726	102130	0	0	109230	93753	0	0
A0A2K5U627	TNKS1BP1	1092100	706970	731160	728870	606340	829120	668520	802600	660580	309010	723260	1014700	871820	1136300	631170	586100	757860	749350	888120	730340	435560	801810	543570	854620	808590	725970	882850	540680	819340	591900	1060700	552580	826860	1157300	864890	910870	822140	775050	1013800	940180	936300	829620	763070	745070	1261800	1348000	619280	713600
A0A2K5U633	PIK3C2A	0	53082	0	0	0	0	47571	0	99148	0	0	28477	0	96905	39587	14305	0	0	0	0	0	0	0	32701	0	0	0	33681	0	0	57262	0	0	0	0	0	31278	0	38874	38966	38151	0	0	0	94025	39584	0	0
A0A2K5U645	GRM1	0	0	0	0	0	0	0	0	0	0	0	0	0	0	0	0	0	0	0	0	0	0	0	0	0	0	0	0	0	0	0	0	0	0	0	0	0	0	0	0	0	0	0	0	0	0	0	0
A0A2K5U651	PPP1R12C	248700	158520	96853	229300	136470	198780	175880	196330	194780	118570	193990	174630	254580	222930	191560	92502	109410	117550	242900	173890	111290	95140	143390	145140	225120	168640	232200	177620	190150	172850	229600	181530	202510	184640	221270	193670	206100	223100	175790	206860	187550	154760	208820	205230	252140	249680	160910	153640
A0A2K5U655	GRM1	376710	725730	643130	615470	861330	443030	487170	354410	577400	230580	334900	532880	177650	451140	664340	667890	525920	409750	495200	598550	802920	428360	813780	560840	402760	590640	416650	840710	338450	618970	328120	641560	443590	254640	359980	398800	128870	147140	210910	259340	365060	474690	266650	193250	482450	313230	658180	492560
A0A2K5U658	FBXW8	0	0	0	0	0	0	0	0	0	0	0	0	0	28173	0	0	0	0	0	0	0	0	0	0	0	0	0	0	0	0	0	0	0	0	0	0	0	0	0	0	0	0	0	0	0	0	0	0
A0A2K5U661	NDUFS8	1471500	1562700	1216200	1225900	1122600	1130300	1048900	1086600	1143900	1274200	1412600	1453500	1280000	1135300	1023800	1136900	1117300	1327400	1205400	1093600	858180	1214500	1009500	1255500	1117800	1140100	1139300	1097000	1091500	1105200	1119100	943070	1012600	1156800	1200600	1293200	1636800	1543100	1525200	1432800	1257200	1329400	1244600	1232100	1159900	1116900	1174700	978010
A0A2K5U662	CHCHD10	0	0	0	0	0	0	0	0	0	0	0	0	0	0	0	0	0	0	0	0	0	0	0	0	0	0	0	0	0	0	0	0	0	0	0	0	0	0	0	0	0	0	0	0	0	0	0	0
A0A2K5U663	P4HTM	128070	105260	151620	166550	128480	67235	94924	132860	81209	81848	80450	142240	98290	75036	154570	186160	151810	106760	185900	215090	138220	131640	202410	229060	168500	158620	137280	138090	202200	207590	208310	206370	204140	183680	169260	165000	207620	204170	160350	219020	177060	180670	182060	196950	79995	67627	249490	164060
A0A2K5U664	MMP15	0	0	0	28064	0	0	0	0	0	0	25761	0	16549	39091	0	0	31132	0	23628	28025	0	0	0	0	0	24112	0	0	0	0	0	0	41029	0	0	0	0	0	29442	0	0	36303	0	32437	29039	0	0	0
A0A2K5U676	TAF5L	0	0	0	0	0	0	0	0	0	0	0	0	0	32714	0	0	0	0	0	13832	0	21999	25896	0	17148	0	23215	0	22752	0	0	21612	0	25019	19346	0	0	0	0	0	0	0	18239	13994	22576	0	25812	0
A0A2K5U686	MANBA	0	32987	0	27252	35862	27666	6544.8	20383	0	60885	36998	78221	42625	43684	38339	0	0	26009	26577	0	17744	52601	10587	42367	47471	42702	47354	34565	38041	35176	47393	20999	31882	24799	71640	32155	359000	270330	58334	74609	55858	30316	103070	62744	65441	35572	25867	41031
A0A2K5U687	---	0	0	0	0	0	0	0	0	0	0	0	0	0	0	0	0	0	0	0	0	0	0	0	0	0	0	0	0	0	0	0	0	0	0	0	0	0	0	0	0	0	0	0	0	0	0	0	0
A0A2K5U695	HMGCR	19941	0	0	34923	0	0	0	0	0	0	0	0	0	0	0	18283	0	0	45239	83663	76260	42887	85395	0	0	45675	0	57540	0	27853	0	58730	59422	65267	0	47689	0	0	0	45577	21209	0	39048	77476	0	0	54432	49590
A0A2K5U6A0	NAT10	157140	232840	191560	216850	219080	221580	235130	217140	199940	166730	207950	152830	116150	172730	133740	133750	131890	108440	262190	324150	293150	189210	260450	192780	277290	299920	259660	248050	295210	222600	223320	327570	268100	314340	140860	228420	73483	109990	195220	182010	224080	164510	90149	111630	193150	24268	151700	202930
A0A2K5U6B2	SV2B	402780	274080	259100	331910	266760	125550	105010	127260	438020	759480	663800	684060	279400	600280	325070	331930	263150	255630	384920	405000	206630	149210	224960	176090	149450	170420	141710	202510	78588	96799	37859	75520	194950	128650	270790	319770	499770	491520	406960	432110	655230	863100	326010	327230	567200	547620	274010	260990
A0A2K5U6B3	APP	2614300	2513400	2854400	2380000	2236900	2001700	1834300	1753100	2374300	2141600	2271200	2041500	5431200	1228400	3162800	3088800	3634800	4216600	3215900	2460000	1942800	3073700	2213300	3120000	2687800	2321500	2705600	2186500	2207700	2149900	2898600	2100400	1495500	2518000	3224300	3092000	3752400	2964600	3942600	3533600	2245500	2147000	4606000	4213400	1353900	1203200	3832300	4092300
A0A2K5U6B4	DAB2	0	0	0	0	0	18394	0	0	0	0	0	0	0	106750	0	0	0	0	0	0	0	0	0	0	0	0	0	0	0	0	0	0	0	0	0	36740	0	37377	0	0	0	0	0	0	163770	226620	0	0
A0A2K5U6B8	SPECC1	82746	0	0	0	0	0	0	0	0	0	0	171930	126930	73026	0	0	208170	86126	0	0	0	0	0	0	0	0	63045	0	0	0	0	0	0	49694	0	0	91819	0	110900	0	148170	73497	0	0	91653	0	0	0
A0A2K5U6B9	SLC30A10	0	0	0	15575	0	0	0	0	0	0	0	0	0	0	0	0	0	0	0	10793	0	0	0	0	0	15498	0	0	0	14733	0	0	0	0	0	0	0	0	0	0	10621	0	23691	0	0	0	0	0
A0A2K5U6E0	LLGL1	465950	460840	598200	384700	460880	459750	426800	498420	464990	920910	557420	661600	676220	1588300	477450	531970	560140	494730	430940	398510	438870	511960	552770	571000	443210	412830	460380	428500	461530	428240	453020	393130	448100	607430	478840	505260	1093800	1080600	643330	586810	697950	738730	620810	675230	1712300	1861400	480360	475130
A0A2K5U6E2	KCTD2	0	0	0	10374	22032	29201	0	0	29461	0	22022	26166	20886	0	0	0	0	16124	20073	20020	0	18082	0	0	21168	31957	39311	26600	25751	0	16581	0	22580	31975	33638	30565	26548	39960	31813	40255	20297	0	0	0	0	0	0	11659
A0A2K5U6F0	CDC42BPA	463110	468910	523880	443970	372680	378570	407770	388380	408120	384270	357660	321840	376750	287440	524430	568680	559150	588090	455090	391850	429390	464610	508030	544480	387710	375830	363540	362860	314170	348160	417090	325560	365390	355770	413530	426790	423290	419360	387020	378280	322110	331280	309860	337770	281480	315860	550550	560560
A0A2K5U6F2	---	3297300	3013100	3180300	3399900	3073800	4630500	4383000	5756400	3150400	1275300	2154700	2019300	2584200	7352000	3474200	3266600	3767400	3808400	3785700	3401100	2943700	4337900	3172700	4254000	5203400	4434400	4812000	3653200	5966000	4716600	6233900	4601700	5711700	6739700	4256900	4304200	2455400	2446800	3405400	3212100	2473700	2141700	3091900	3059900	6879900	7261400	4076300	4175000
A0A2K5U6F4	CDC42BPA	0	0	0	0	0	0	0	0	0	0	0	0	0	0	0	0	0	0	0	0	0	0	0	0	0	0	0	0	0	0	0	0	0	0	0	0	0	0	0	0	0	0	0	0	0	0	0	0
A0A2K5U6F7	---	129700	100080	115350	123660	164400	167970	217210	281260	64508	0	89130	129200	131640	351390	59715	74249	178090	67540	96140	117050	86320	82464	120150	165330	204990	95213	191920	193060	305510	232950	357800	254720	413710	386490	141160	121150	63563	86532	152410	153840	106800	83962	213140	203370	429690	384370	50970	135030
A0A2K5U6G0	MSH6	631690	589460	437500	888290	657220	960290	1183100	1181900	565300	259100	540400	490530	580590	2677900	852790	490540	586910	789740	687450	648100	671980	853520	387370	734670	965860	1017600	994210	1079400	1333200	1215800	1293300	1447700	1704100	1541300	745480	792280	327300	364870	670400	717700	557260	563410	801750	938940	3088400	3426900	891190	623170
A0A2K5U6G5	---	0	0	0	0	0	0	0	0	0	0	0	0	0	0	0	0	0	0	0	0	0	0	0	0	0	0	0	0	0	0	0	0	0	0	0	0	0	0	0	0	0	0	0	0	0	0	0	0
A0A2K5U6G7	---	0	0	0	0	0	24592	20460	0	0	0	0	0	0	27682	0	0	0	0	0	0	0	0	0	0	21654	0	0	20740	20782	27791	28026	0	0	31945	22078	0	0	0	0	0	0	0	0	0	24617	0	0	0
A0A2K5U6H2	JMJD7	14584	0	0	0	0	0	0	0	0	0	0	0	0	0	0	0	0	0	0	0	0	0	0	0	0	0	0	0	0	0	0	0	0	0	0	0	0	0	0	0	0	0	0	0	0	0	0	0
A0A2K5U6I1	XKR4	204800	166980	178380	183920	372880	190050	175070	273670	140110	476390	283340	237740	177110	0	169850	217540	187390	130400	319680	153490	366400	125560	254150	237320	146960	126740	181500	266740	91171	141290	40500	161380	224320	49742	218230	263360	240580	79840	175360	216720	231130	265910	117240	124310	25857	10466	174190	182610
A0A2K5U6I4	SCN2A	2256300	2849300	2324700	3012600	2930300	1860700	2142300	1603200	2861400	3472000	2934200	3511400	2598500	770660	2334800	2698700	1995000	1916800	2220700	2978600	3630100	1904400	2774100	1590800	1595300	2208500	1535100	2701200	1434000	2318200	1286100	2386500	1702300	1167100	1732600	1612000	2102700	2049800	1824800	1914500	2798800	3183600	2774900	2353100	677570	563640	1971600	1623400
A0A2K5U6I8	MAP3K4	228590	0	0	0	0	253130	0	0	322020	0	238780	247450	0	0	0	0	0	0	0	0	425450	0	361170	0	205240	0	0	0	0	0	0	0	0	0	0	0	332080	0	246330	170270	0	173160	0	0	0	0	370850	276420
A0A2K5U6J0	UTRN	64857	70566	66091	74955	75854	64056	61863	79779	0	40163	27566	104920	120130	168100	74435	99400	0	0	48570	49359	36604	49121	68168	72446	34636	89654	40286	44682	0	27797	50878	37093	24448	50965	61696	48674	59048	83919	0	0	42636	55422	43567	60166	253760	180440	0	103300
A0A2K5U6J3	CHD8	59602	119700	92736	146600	0	74577	45079	0	49434	0	0	49729	0	165440	0	316480	130770	0	126300	408290	250800	208200	155760	131640	95496	143590	53877	146690	137820	133760	159470	200590	306910	115880	0	82954	0	0	0	0	0	58836	0	0	152660	136240	0	202050
A0A2K5U6J9	SDF2	0	0	0	0	0	0	0	0	0	0	0	0	0	0	0	0	0	0	0	0	0	0	0	0	0	0	0	0	0	0	0	0	0	0	0	0	0	0	0	0	0	0	0	0	0	0	0	0
A0A2K5U6L1	TMEM130	0	0	85516	0	0	0	0	0	34067	140520	72418	186730	0	0	114350	103950	0	0	83223	43922	0	0	0	0	0	0	0	68100	45186	58028	0	51962	0	0	0	52015	0	0	75128	63140	113900	173470	0	0	0	0	0	0
A0A2K5U6M3	TRIP4	0	25070	26022	31825	27238	40635	31740	0	0	15473	0	34564	0	0	0	0	0	0	19283	36010	0	0	0	33017	30214	0	17447	0	32789	42730	31713	0	34875	28258	28082	20757	19341	24798	29985	30647	34251	0	27509	0	32934	28736	16490	0
A0A2K5U6M8	LUZP1	169830	89458	86535	90768	74931	88644	87517	120860	52126	107710	62645	152830	85070	82816	78988	0	57945	64549	129190	122050	95882	94383	0	0	58097	183170	118020	52903	117090	65172	49934	76536	157020	111530	92312	339480	139480	117420	91069	0	104760	55659	74628	26312	152680	140650	94548	140770
A0A2K5U6N1	---	267250	247130	292520	184510	222190	262560	200130	278920	199030	92176	238090	117490	211810	741590	227640	219350	223290	385050	216770	217490	162070	320130	163120	258780	306830	271190	361470	216690	373610	235740	425670	225110	359680	441580	306460	281050	336260	323900	431910	377070	270860	200610	274310	190300	646480	736280	304210	252870
A0A2K5U6N2	SELENOW	165570	175390	145430	258900	0	0	0	0	174020	157730	0	0	134610	0	151720	0	81772	232010	216020	236340	95708	177160	112510	0	79393	189000	63977	151180	0	198510	179130	255220	230570	0	134980	131460	0	119110	135880	0	0	0	0	125400	0	57591	0	0
A0A2K5U6N7	USP13	43792	0	0	0	48684	44648	55533	53004	0	59864	33031	31739	0	249340	0	0	0	23092	47118	31610	22469	0	0	0	21971	69570	29596	63065	0	16238	89470	41108	34547	33759	0	50936	0	56167	0	0	47937	16686	0	25918	59833	56638	0	0
A0A2K5U6Q4	---	3572800	3695000	3894500	3109200	3713500	3593200	3214600	3439000	3265400	2982700	4002800	3449300	4370600	2913900	3588500	3642300	3920500	3926000	3305500	2973900	2754500	3962100	3139200	3902100	3430700	3042100	3745500	3230000	3480700	2947500	4051600	2944600	3011100	3743300	3387700	3411800	3538800	3190300	4223800	4212400	3188000	3147800	3821200	3775500	2936700	3086600	3499400	3745200
A0A2K5U6Q6	P3H1	0	0	0	0	0	0	0	0	0	0	0	0	0	29143	0	0	0	0	0	0	0	87457	0	0	0	0	0	0	0	0	0	0	0	0	0	0	0	0	0	0	0	0	0	0	45154	38033	0	0
A0A2K5U6Q7	ADCYAP1R1	67436	96894	74954	49843	58336	30623	71957	48562	64954	135900	57874	112510	61944	45592	97213	68734	64938	100130	76556	135830	86388	54112	112720	38722	38776	88680	42546	48535	53331	106770	88554	92475	0	45262	50447	60450	75853	60344	50503	33701	122130	119090	57173	49044	28404	0	76900	43266
A0A2K5U6Q8	ALDH4A1	359390	276050	345770	254230	294680	271970	247720	254470	309530	351320	450720	459290	530530	704860	265580	243360	328460	288320	223450	202470	166360	246440	185160	213400	199910	196010	246890	216180	223670	163490	164520	155350	149930	198410	301650	310050	362110	413940	358580	368510	354960	307540	424040	525010	582970	595120	202390	207860
A0A2K5U6R2	SPHK2	32425	35334	26406	33337	0	16113	29576	0	0	30475	41263	61930	30437	36122	32614	35284	25693	31704	0	25982	30730	28637	29106	52702	0	0	26835	0	22019	0	0	0	36085	24294	25477	0	0	0	36994	0	0	0	24365	23137	21559	0	18944	22876
A0A2K5U6R8	ADCYAP1R1	0	0	0	0	0	0	0	0	0	0	0	0	0	0	0	0	0	0	0	0	0	0	0	0	0	0	0	0	0	0	0	0	0	0	0	0	0	0	0	0	0	0	0	0	0	0	0	0
A0A2K5U6T7	NAA40	0	0	0	0	0	0	0	0	0	0	0	0	0	0	0	0	0	0	0	0	0	0	0	0	0	0	10690	0	0	0	0	0	0	0	0	0	0	0	0	0	0	0	0	0	27703	0	0	0
A0A2K5U6U3	TMCC3	71592	55853	64726	101360	39801	43820	67496	34571	71765	127940	123990	175410	73446	321110	94262	85533	90044	55252	86747	98820	75410	33915	130300	69723	48573	79060	58209	145320	0	83604	84229	102100	49775	59952	94457	65287	104150	112720	129580	140470	164840	209840	114220	98688	376760	282500	91736	109300
A0A2K5U6U8	SACM1L	0	0	0	0	0	0	0	0	0	0	0	0	0	0	0	0	0	0	0	0	0	0	0	0	0	0	0	0	0	0	0	0	0	0	0	0	0	0	0	0	0	0	0	0	0	0	0	0
A0A2K5U6V6	HAUS3	0	0	0	0	0	0	0	0	0	0	0	0	0	0	0	0	0	0	0	0	0	0	0	0	0	0	0	0	0	0	0	0	0	0	0	0	0	0	0	0	0	0	0	0	0	115720	0	0
A0A2K5U6W4	IMPDH1	150390	174680	212970	90212	158030	203050	159790	76576	132220	0	111060	77153	190030	636440	249550	155680	224210	272030	117650	100100	150390	167190	172640	353410	238110	188640	158950	189180	201280	211380	308070	216780	101360	139080	232280	207910	100310	98671	102160	119920	102930	53223	232930	275190	550150	564070	323830	322830
A0A2K5U6W7	INTS8	14894	0	0	0	0	0	0	12619	19900	0	0	0	0	77178	0	0	0	0	21401	0	0	0	17214	0	0	23232	23440	26075	19567	0	0	0	0	48148	0	19001	0	0	0	0	0	0	0	16549	86276	49450	0	0
A0A2K5U6X7	---	0	0	0	0	0	0	0	0	0	0	0	0	0	0	0	0	0	0	0	0	0	0	0	0	0	0	0	0	0	0	0	0	0	0	0	0	0	0	0	0	0	0	0	0	0	0	0	0
A0A2K5U6Y6	TAPT1	130220	172610	128240	184380	146710	98660	146180	92263	155400	150040	115560	76479	37748	78202	150960	116580	118080	73645	157680	221650	183200	96563	248780	110920	134120	171600	90644	195810	116030	169740	80283	231160	147920	99492	91526	127510	76690	98556	41476	35374	115030	93976	69257	48466	107170	79604	123540	89590
A0A2K5U704	ARIH2	108980	78382	72674	99435	190960	91190	115690	89878	59747	566690	78228	155520	98153	119090	81543	92847	62463	88246	98921	87905	28590	78788	37602	48799	85681	62482	122590	79896	117220	88583	109210	129260	122160	99238	125330	66295	61861	70801	68983	86083	117130	105470	87103	121430	98420	121400	78405	99109
A0A2K5U710	TRIP11	100620	89355	0	154100	0	0	0	0	0	0	0	0	115490	194740	140350	0	116150	0	0	185730	0	0	0	97849	131600	181500	0	0	0	0	126620	0	226620	143010	120190	209140	136540	245680	0	0	263890	0	0	289310	416810	374230	295740	182610
A0A2K5U711	---	0	0	14252	19024	0	12330	12698	0	0	0	8201.3	14457	0	0	15825	0	0	0	0	0	17423	0	11230	0	0	0	0	0	10295	0	11312	14776	0	0	0	0	0	0	0	13093	0	0	0	0	0	0	0	0
A0A2K5U716	CTSZ	0	0	0	0	0	0	0	0	0	0	0	0	0	0	0	0	0	0	0	0	0	0	0	0	0	0	0	0	0	0	0	0	0	0	0	0	0	0	0	0	0	0	0	0	0	0	0	0
A0A2K5U720	ABCF1	0	0	0	0	0	0	0	0	0	0	0	0	0	0	0	0	0	0	0	0	0	0	0	0	0	0	0	0	0	0	0	0	0	0	0	0	0	0	0	0	0	0	0	0	0	0	0	0
A0A2K5U733	ABCF1	397240	468380	418730	372050	342950	407590	362610	389910	397110	360890	340760	366900	271110	498230	355590	366620	403180	393690	468500	425430	432570	462280	504150	433030	545630	470280	409170	431420	452670	436640	507570	438430	487560	593060	457890	486940	407060	430690	434880	414520	401990	399850	331630	369000	620580	531510	402490	427490
A0A2K5U736	PRMT5	0	0	0	0	0	0	0	0	0	0	0	0	0	0	0	0	0	0	0	0	0	0	0	0	0	0	0	0	0	0	0	0	0	0	0	0	0	0	0	0	0	0	0	0	0	0	0	0
A0A2K5U738	BRF1	0	0	0	0	0	0	0	0	0	0	0	0	0	0	0	0	0	0	0	0	0	0	0	0	0	0	0	0	20567	8362.7	0	25853	25713	15263	0	0	0	0	0	0	0	0	0	0	0	0	0	0
A0A2K5U743	SLC12A2	417430	501970	437350	428230	507980	327550	349270	360900	357130	628080	509480	531770	296060	366720	387470	390980	429890	282110	481520	555710	710180	385670	578320	365100	339360	436820	330330	460870	363360	448290	360700	485940	523340	353290	332920	357550	447580	506610	326150	322640	534590	482160	410930	334600	392700	355470	361860	285240
A0A2K5U747	ALYREF	790690	615580	720660	980140	780160	1011100	944680	1045500	938170	475080	669210	634360	742910	773900	775720	755800	734310	805790	1032400	874700	768430	1042200	836310	990750	1375400	1015000	1127200	850580	1164500	1038400	1261200	1076300	1061100	1363600	1239600	1319400	774860	824400	1008900	1273300	969240	687120	601100	780400	702090	608280	653470	877310
A0A2K5U753	SIN3B	100240	183920	116670	119540	108640	118430	187110	243370	108470	51333	65233	49392	41240	141870	127670	114360	131160	92105	106890	142240	182110	150400	158820	157120	159200	140990	146010	179470	231220	184860	185070	194250	278590	259550	136580	149020	56553	87408	65684	84015	62837	78762	61146	55354	116670	109660	139110	125730
A0A2K5U754	KCTD10	78294	26011	163910	59216	75819	143590	62189	70859	150610	44528	65794	78230	66466	37364	120500	78499	149030	79126	92687	64133	67868	97222	62781	106810	77319	51588	76024	70162	81768	140700	99847	70293	73981	79387	92893	90940	218480	64734	91970	77101	57425	61587	60210	65835	99640	56079	96876	116690
A0A2K5U757	UBA6	1475000	2353800	2026600	2205300	2121300	2278600	2538100	2306200	2005200	2056600	1950000	2087000	1993500	1692400	2231600	2138500	2030300	1980000	1462300	1484000	2016400	1624600	1787200	1656600	1744900	1739500	1606800	1793200	1902200	2058700	1883300	2065700	2095800	2046900	1466700	1504400	1528300	1471500	1582500	1593100	1690500	1966100	1845400	1877900	1644400	1577900	1701900	1651400
A0A2K5U762	NT5C3B	54865	73055	50958	57442	60878	55349	70671	40946	47909	36507	54932	41103	54533	124120	70047	64676	63113	38521	79323	52450	56504	67879	69062	62915	40308	69410	53624	77278	72891	83482	66438	73262	86274	66683	59995	64379	66611	86775	62419	51170	40314	50639	82364	75902	138160	146020	84003	65474
A0A2K5U765	SELENOS	0	0	0	0	0	0	0	0	0	0	0	0	0	0	0	0	0	0	0	0	0	0	0	0	0	0	0	0	0	0	0	0	0	0	0	0	0	0	0	0	0	0	0	0	0	0	0	0
A0A2K5U769	GHDC	0	0	0	0	0	0	0	0	0	0	0	0	0	0	0	0	0	0	0	0	0	0	0	0	0	0	0	0	0	0	0	0	0	0	0	0	0	0	0	0	0	0	0	0	0	0	0	0
A0A2K5U772	KIF2A	3518700	3640400	3058000	3956700	3649600	3257000	3314800	3162500	3592500	3267100	3416700	3049600	3373500	1657700	3122200	3020200	3176700	3141400	3457800	3493800	3293200	2796600	3133800	3000800	3342900	3581400	3432100	3478800	3168400	3510500	3773600	3540700	3074300	3319000	3215700	3423800	3390800	3121100	3192600	3043500	3217400	3359600	3200700	3209800	1589300	1559600	3096500	2884000
A0A2K5U773	TSPYL4	0	0	0	0	0	0	0	0	0	0	0	0	0	0	0	0	0	0	0	0	0	33900	25828	68831	0	0	0	0	25879	0	0	0	26947	0	0	0	21359	0	22021	0	0	43334	15497	0	16841	0	34036	32892
A0A2K5U776	CCNYL1	75681	42462	78762	83438	46762	43297	0	0	39861	29101	48505	71543	63119	0	78435	56601	39197	40640	66887	0	37147	51705	60146	0	29210	24646	67065	86545	56293	109340	48153	103800	24358	44592	0	43590	42531	29994	34954	35333	60902	25927	66630	41861	97032	0	53977	54195
A0A2K5U777	PPP2R2D	238760	194820	146000	253290	161950	188380	177870	239330	184210	188400	181130	218610	320620	207770	160590	173690	186080	148660	225310	185500	130270	238840	134060	242060	201810	206940	203990	187340	207640	221370	195890	181150	258240	174340	206700	212360	300240	265060	226660	218470	226310	199040	294670	321430	230660	221690	210240	183120
A0A2K5U780	GLRX3	1368300	690730	1099100	1068200	1178400	1473800	1428100	1415600	1191300	980850	1202200	1068100	1852000	1490300	1076200	868780	1274800	1395600	1390500	1259100	701690	1500100	802350	1554200	1577200	1354900	1632400	1137900	1676100	1189100	1901100	1163600	1228600	1829700	1627800	1767100	2072200	1715000	1564600	1690900	1241700	1129100	1781200	1805000	1448500	1555800	1215500	1272600
A0A2K5U781	---	166410	65119	161030	157140	102090	110630	131890	121300	131350	27188	129210	104580	193750	152490	151460	175890	217060	200950	124720	115420	93463	168640	123060	227810	159420	111260	137180	105020	124880	105620	154150	107030	134800	170760	166340	183660	133100	147430	155300	166910	116820	71704	125780	87239	161010	106360	213770	175550
A0A2K5U789	SELENOS	14778	23302	0	0	0	30710	0	0	0	0	22306	25535	0	33784	0	0	17767	0	51030	18175	91435	0	58545	33465	44993	59927	30774	38808	54677	48678	32175	63833	56135	31329	0	46605	30966	37488	31260	27314	42993	34124	32210	26944	39812	42642	44227	43246
A0A2K5U792	TSR2	0	0	0	0	0	0	0	0	0	0	0	0	25418	0	0	0	0	0	0	0	0	0	0	21861	0	31723	0	0	0	0	0	0	0	0	0	24734	0	0	0	0	0	0	0	0	0	29239	0	0
A0A2K5U7B5	DNAJC21	0	0	0	0	0	0	0	0	0	0	0	0	0	0	0	0	0	0	0	0	0	0	0	0	0	0	0	0	0	0	0	0	0	0	0	0	0	0	0	0	0	0	0	0	0	0	0	0
A0A2K5U7B8	TRAPPC4	292420	295210	326100	243240	327660	329470	307730	282670	340770	269240	319070	306750	297480	324020	309720	328230	348800	299890	294260	285410	274220	306770	283550	328560	300060	236480	294350	226630	287760	256690	323710	251120	193030	314410	307810	309150	305050	283900	282020	293840	258620	296700	287150	254690	334940	354240	266770	276430
A0A2K5U7C7	PALMD	71372	70833	96628	72262	87628	182360	79198	191310	58932	0	55611	61596	0	18151	71780	104470	124870	121880	149980	124740	120680	188790	78737	169710	132550	102240	115850	90285	260100	127700	171150	155220	251960	495100	95495	130830	31812	42336	103380	101190	182450	153180	32209	52290	19142	20601	132260	66606
A0A2K5U7F3	ARFRP1	0	0	0	0	29056	0	0	29020	31535	32296	23184	27589	0	30058	37020	0	0	0	28834	0	0	0	0	0	0	39917	28199	0	30219	0	0	44425	34261	0	37260	35651	0	34510	0	0	0	0	0	0	41128	31096	0	0
A0A2K5U7F5	ELP4	62728	44059	29062	70833	0	37413	22333	30026	46415	53791	42590	66251	0	65366	0	0	0	37816	73236	75426	0	0	0	0	78550	35771	45442	40890	38372	42245	0	24079	37338	31858	23347	54901	36221	35839	79111	60136	46889	49357	54426	42867	111810	94845	0	0
A0A2K5U7F6	CAMSAP3	1628700	2178500	1809300	2041300	1667700	1711600	1706900	1397700	1656000	1815100	1626100	1422700	2147600	697480	1954500	1750800	1674900	1888600	1675500	1433500	2285000	1883200	1861600	1693500	1606200	1435100	1723600	1625000	1588800	1492000	1712800	1516300	1512400	1246000	1473700	1296900	1649900	1410300	1754700	1811600	1802200	1570500	1830700	1699900	665490	693280	1757200	1645900
A0A2K5U7F7	ST8SIA2	0	0	0	18204	0	0	0	0	0	0	0	0	0	0	21375	0	19102	17896	0	0	0	17934	0	20869	14375	33420	0	0	11318	48743	0	0	40233	25056	0	0	0	0	0	0	9467.7	0	0	0	0	0	70103	46068
A0A2K5U7F8	---	0	0	0	0	0	0	0	0	0	0	0	0	0	0	0	0	0	0	0	0	0	0	0	0	0	0	0	0	0	0	0	0	0	0	0	0	0	0	0	0	0	0	0	0	0	0	0	0
A0A2K5U7G2	---	0	0	0	0	0	0	0	0	0	0	0	0	0	0	0	0	0	0	0	0	0	0	0	0	0	0	0	0	0	0	0	0	0	0	0	0	0	0	0	0	0	0	0	0	0	0	0	0
A0A2K5U7G6	KRT26	0	0	0	0	0	0	0	0	0	0	0	0	0	0	0	0	0	0	0	0	0	0	0	0	0	0	0	0	0	0	0	0	0	0	0	0	0	0	0	0	0	0	0	0	0	0	0	0
A0A2K5U7H0	NAB1	0	0	0	0	0	0	0	0	0	0	0	0	0	0	0	0	0	0	0	0	0	0	0	0	0	0	0	0	0	0	0	0	0	0	0	0	0	0	0	0	0	0	0	0	19022	0	0	0
A0A2K5U7H5	---	114510	152680	115420	165830	125020	115330	134080	114750	110670	118190	121450	150770	75566	71994	123280	120510	94931	72122	130540	165550	202160	93080	150970	91183	99508	162240	86089	159700	107480	200810	86736	212730	180260	77005	96161	77569	79649	86086	87158	90518	146280	163050	107810	96284	83215	54677	116150	83859
A0A2K5U7I3	SPCS3	111470	75376	131210	100020	151720	117820	144250	180090	123910	205050	146240	181380	138380	142470	115230	124180	153710	109620	131670	157990	184440	137290	155810	131070	129750	100820	127970	158080	129120	138520	134020	151570	102880	179680	113590	82095	148200	162540	142860	139270	157890	190240	179590	166050	167540	156530	202810	117180
A0A2K5U7I5	SPG7	394690	548940	407740	506370	431550	329640	365490	372600	418010	539190	430670	575630	239740	298100	411540	432320	292020	181430	360020	536600	779440	373990	606540	330780	278900	429510	266520	499170	365910	532510	246750	602050	602530	195030	292590	337410	337760	364290	279540	367960	492760	614590	309440	273400	310000	229310	401490	309680
A0A2K5U7I7	---	1517200	1725700	1903400	1308800	1463700	1414600	1161200	1471700	1482400	1380500	1356700	985690	1854000	1276300	1894600	1751200	2023700	1967800	1466500	1437700	1323300	1801000	1696400	1973500	1493500	1383500	1428100	1243600	1235600	1194700	1593500	1119000	1265800	1610800	1591500	1639000	2050000	1771400	1648900	1455100	1214100	998460	1764200	1791600	1162400	1291100	1945700	1866300
A0A2K5U7J5	LRFN1	164810	195620	237420	257440	300690	208840	244940	253900	220050	390800	325500	333500	184820	125740	207880	170110	187690	189980	194030	178390	291920	106380	254330	165410	168070	238200	173840	272750	191930	310830	168770	272770	252810	185040	187720	178070	301910	264840	281870	262000	264960	350750	185430	147500	118300	92174	179010	202850
A0A2K5U7J6	WRNIP1	166950	126710	94019	145290	161880	172030	200970	213940	171020	70342	125140	129610	158730	234150	179420	104500	135170	183040	175110	175810	113400	106060	110290	115770	264370	176810	224090	196920	196260	117480	249820	181750	160070	238480	197010	186140	82572	120160	183650	173480	141180	139150	205600	192310	223490	238940	163370	177120
A0A2K5U7J7	RLF	0	0	0	0	0	0	0	0	0	0	0	0	0	35183	16908	0	0	0	0	0	0	0	0	0	0	27139	0	0	0	0	0	28407	0	28695	0	0	0	0	0	0	0	0	0	0	34996	0	0	0
A0A2K5U7K0	LACTB	132600	64267	104550	133860	105600	110610	104150	77944	193420	281600	123150	182730	232300	152610	154670	160180	131920	158220	125310	146560	119810	134480	134310	126590	94843	112790	66241	117020	96106	123750	92745	112430	65552	56669	122900	82050	167900	213230	87673	116650	188100	213890	177090	154970	59145	90084	128140	166430
A0A2K5U7K2	---	3103200	2817800	3283800	2510400	3176600	2649700	2510800	2555000	3272800	3044900	3424500	3166000	3988200	1740900	2861700	3166000	3371100	3529100	2815000	2674900	2052300	3020400	2465200	3438800	2946000	2396700	3093300	2701700	2288600	2043800	2673100	1846700	1685500	2421200	3130700	3149400	3277900	2847300	3871300	3534000	3128500	3078500	3435200	3214400	1571500	1754500	2550100	2865000
A0A2K5U7L6	F13A1	0	0	0	43049	0	0	0	0	31498	0	0	47550	0	217520	0	0	0	0	0	0	0	0	0	0	0	0	29338	0	0	0	0	0	0	0	54314	95259	0	0	0	0	0	15004	34576	0	157200	104710	0	0
A0A2K5U7L7	ARRB2	152370	173810	110350	133200	107960	138300	149450	186110	98424	100590	145960	146820	50902	331120	113880	144710	119030	99943	132440	147860	180490	167030	155450	108290	147690	164520	150130	112790	157320	141890	141600	176150	188250	206900	110580	104360	105940	103090	131280	94451	83365	129770	47516	54992	285610	321390	181440	127780
A0A2K5U7L8	SP3	0	0	0	0	0	0	0	0	0	0	0	0	0	93193	0	0	0	0	0	0	0	0	0	0	0	0	20975	0	0	0	43830	0	25079	43558	0	0	0	0	0	0	0	0	0	0	97400	75686	0	0
A0A2K5U7M0	---	1079800	980780	951070	1077000	950560	958000	1068300	1132000	1120700	1091000	1010400	883390	804010	1424400	1036000	974110	1091000	1037600	1024900	1201100	1309700	1036400	1169800	907380	1054600	1079200	989680	1241000	1032200	1066600	997510	1120900	1213900	1129300	1022200	1056800	1121300	1205600	917280	1003700	931670	933950	876100	951440	1518500	1597800	1018200	1088300
A0A2K5U7M3	CAMSAP1	1068800	1171900	1170700	1148100	1024500	1039900	1022100	1074100	1038200	801430	893220	751890	1142400	579670	1248200	1231500	1310300	1255000	921180	846090	936320	1207500	1071000	1116700	1211100	975260	1144200	963000	992350	865980	1225100	880590	1060800	1060300	1126000	1014700	1009800	851870	1092500	1012400	753740	751890	1035600	1026900	549470	572150	1224800	1245900
A0A2K5U7M5	XYLB	0	0	0	0	0	0	0	0	0	0	0	0	0	33138	0	0	0	0	0	0	0	0	0	0	0	0	0	0	0	0	0	0	0	0	0	0	0	0	0	0	0	0	0	0	44872	52055	0	0
A0A2K5U7M6	HIVEP2	332660	478500	61514	409740	0	281530	311150	119550	51201	0	295020	271850	0	0	267800	186380	0	385970	259920	275940	0	320610	0	392460	0	325020	560150	248730	0	75367	173610	268670	249100	206020	138710	154560	0	0	135760	401460	115970	0	224710	177490	0	0	0	281110
A0A2K5U7P3	GNL1	1545700	1348300	1241900	1223600	1288300	1546800	1583000	1520000	1333300	1141600	1382600	1283400	1596300	798530	1141000	1028000	1155900	1219900	1393200	1307900	1180800	1364600	951960	1151300	1392000	1265700	1465800	1206200	1518900	1079200	1540400	1167800	1295800	1527300	1292100	1303000	1326600	1262000	1498700	1530300	1268400	1382700	1554900	1547000	895450	837460	993830	1131900
A0A2K5U7P9	MCCC2	726100	614320	636880	443190	601590	474990	429540	490430	629660	863820	780520	1067600	951590	825170	559780	566050	500590	567280	598230	542050	414740	534570	584900	687070	496340	391730	554820	453060	413890	307100	444730	358400	350050	443250	603500	651520	975700	921970	736640	749510	996150	924500	770300	843600	771800	782840	549360	638250
A0A2K5U7Q0	ALDH18A1	170850	128570	143900	140580	117560	124800	127170	153130	124190	167130	163070	181530	155310	325050	129640	137930	137660	150020	152290	126920	116510	143910	152490	152560	126220	113410	143950	140080	132790	127010	178200	134160	157350	217460	123080	140490	206320	192750	186230	167530	174250	168490	161900	164560	322840	311940	120810	117720
A0A2K5U7R9	PACS1	2044800	2536700	2596900	2294200	2705300	2616700	2680700	2916100	2682100	2167900	2357800	2731000	2174500	1177700	2770000	2912400	2574000	2406000	2138700	2182700	3295300	2638800	2550100	2528500	2634800	2221900	2352000	2483700	2508900	2505500	2340300	2579400	2538200	2806700	2273200	2264800	1988900	1951000	2057000	2060100	2413500	2808000	2282000	2101300	1216300	1193400	2853500	2773100
A0A2K5U7S0	---	74523	86209	96484	67463	88035	122960	113600	133610	101830	87046	115940	115320	136290	148880	109950	86815	109830	159850	121290	40596	58151	138980	89017	110900	165890	108050	182870	90675	174060	113290	208470	92067	100080	193950	118120	123550	147780	115710	176690	149700	116810	76489	141740	147560	153170	165820	135860	120490
A0A2K5U7S2	---	0	0	0	0	0	0	0	0	0	0	0	0	0	0	0	0	0	0	0	0	0	0	0	0	0	0	0	0	0	0	0	0	0	0	0	0	0	0	0	0	0	0	0	0	0	0	0	0
A0A2K5U7S4	PISD	53268	0	58373	55080	57612	31634	29547	49742	60525	83213	62427	85225	43831	41205	49238	58571	0	0	41116	71038	74280	0	36433	46528	38857	44477	34688	49071	29017	25645	24450	45829	53166	23165	38753	34206	50247	62213	34094	34012	72854	71322	33695	0	50307	34178	36940	44067
A0A2K5U7S6	TMEM43	528000	788140	828060	916370	697980	703000	907700	571270	788930	791770	767820	923800	499220	826730	931990	970200	682230	602000	711200	963770	1299400	686800	1253900	664980	589590	923250	546010	921410	757700	1123900	523080	1213700	943650	511740	572890	621690	511240	624060	564860	596690	1091200	1174600	649260	688830	968320	793360	824510	709060
A0A2K5U7T3	LYSMD2	29528	18703	20195	0	20683	20836	23310	0	0	0	19529	26855	30925	25657	15541	0	0	16827	33480	22937	0	24744	0	25299	26147	19228	22204	18517	0	0	17281	0	0	0	28952	0	0	0	26760	34140	30770	23129	17958	19909	27837	23439	0	0
A0A2K5U7T4	ING4	0	0	0	0	0	0	0	0	0	0	0	0	0	0	0	0	0	0	0	0	0	0	0	0	0	0	0	0	0	0	0	0	0	0	0	0	0	0	0	0	0	0	0	0	0	0	0	0
A0A2K5U7U0	AFP	604900	517650	568000	607000	625260	574370	498540	653880	612930	617130	554260	446840	743880	949210	601130	573670	1161100	981930	1386100	1335700	675600	1325200	932460	1895100	1667900	1464600	1870300	1178700	1737300	1437200	1417900	1195400	1203500	2199300	1404300	2346100	2822500	2962400	2002500	2231400	1517500	1353400	1581200	1780800	2942300	2961400	1640300	1949100
A0A2K5U7U1	TTC5	499030	502460	689750	482970	631240	660090	626770	755870	589200	459780	415750	386430	418770	381190	792860	776880	836050	778400	688180	591330	642110	743330	735970	944240	748600	667600	693850	625290	704370	682460	835990	680100	617000	794690	728720	753190	544650	563140	622360	568950	456780	497540	450570	443070	414630	443160	909770	986610
A0A2K5U7W3	VPS18	516790	563430	551130	423560	315640	415190	463470	436460	408260	301780	372930	368560	364420	383160	392000	535180	471050	514130	403960	396120	416580	516980	516480	541380	356850	524330	382360	439880	417670	396480	440900	400450	493840	452810	418760	566690	371680	408830	368740	377620	457070	332590	400890	467820	409470	325060	431390	447430
A0A2K5U7W7	C11orf74	0	0	0	0	0	0	0	0	0	0	0	0	0	0	0	0	0	0	0	0	0	0	0	0	0	0	0	0	0	0	0	0	0	0	0	0	0	0	0	0	0	0	0	0	0	0	0	0
A0A2K5U7X3	CFAP410	54647	53843	49911	61903	25477	30824	38177	31578	66883	0	62765	59914	24179	27836	56504	38772	34343	10867	63402	74382	103250	66409	114770	83076	50616	88731	63330	84782	15527	107270	49773	75660	72624	64498	60006	72582	67355	68961	61073	62052	93201	108450	49755	64194	54331	49623	82331	63825
A0A2K5U7X5	EXTL2	151540	168470	153250	168980	141920	128620	150210	165350	149440	107290	125630	127110	124850	214870	172110	154480	126350	103710	176910	198120	133840	135630	168220	136390	140990	174850	133660	190020	144880	177300	124010	168890	188510	143990	142810	153510	151800	172210	138410	128680	132680	128210	147540	162130	221990	199580	154050	156020
A0A2K5U7Y7	WARS2	42344	39140	62836	44665	49215	83636	87120	60409	58664	127840	109050	91525	123270	89875	48087	78933	42444	0	63834	53983	51424	0	44961	55019	54479	44569	89134	47168	23293	49082	79320	49817	0	39426	63317	31948	94914	112280	92492	68309	74725	115030	58207	89998	86840	62643	50603	61763
A0A2K5U7Z1	---	73134	25321	74095	51602	49024	112280	69342	101550	47636	45288	57533	39460	66001	151650	38228	82023	74538	75602	130230	66946	18197	57520	64189	124560	147860	219590	231220	134120	218680	75298	321380	171760	235740	311960	79448	129240	83343	42077	67319	59456	64819	39143	74047	45957	256250	190400	106860	105380
A0A2K5U7Z8	PPM1H	472290	281730	325830	237800	251470	174550	156090	243400	299900	402150	337430	272680	180240	369250	215270	251490	265980	269830	309430	255380	195050	273180	127270	235320	166420	174380	189760	179590	116250	105030	132850	135550	107440	146190	194460	219150	372060	417890	281580	283960	266530	244220	132050	198020	362500	329270	150910	116870
A0A2K5U800	---	270070	236160	330630	230460	226580	244030	206810	291180	248210	420240	337430	311430	340190	121640	300760	348730	340820	311130	282000	229390	191640	413670	247200	364730	268840	235920	306370	239970	247780	224670	259940	154770	198590	263980	328460	270200	504140	471760	345270	358730	360950	354600	352540	342270	106040	118000	386570	379510
A0A2K5U806	---	0	0	0	0	0	0	0	0	0	0	0	0	0	0	0	0	0	0	0	0	0	0	0	0	0	0	0	0	0	0	0	0	0	0	0	0	0	0	0	0	0	0	0	0	0	0	0	0
A0A2K5U809	FGF2	0	0	0	0	0	0	0	0	0	31097	34016	50576	0	0	28952	30297	42471	0	42791	58147	0	0	0	0	41890	39988	41986	17792	37209	0	0	26799	0	23406	42683	38215	21687	0	0	40561	0	60347	0	38633	0	28109	0	30099
A0A2K5U812	USP35	84807	96021	93674	90547	68993	72070	83816	74620	85077	83365	85388	87618	61949	69983	109770	89181	98121	81245	76219	73818	103280	98021	74321	88181	86339	81318	75365	83402	64386	85931	72889	74395	79706	87800	98828	85744	79916	85325	95973	100870	89207	81179	61548	70037	59534	63501	97345	98825
A0A2K5U816	PTPRS	1479500	1384100	1592400	1570100	1456500	1339500	1336600	1291300	1466700	1525800	1962400	1948300	2273300	1040200	1433900	1405300	1389700	1291900	1359300	1229200	1207300	1244400	1268600	1467500	1204400	1304200	1439500	1413800	1180000	1272300	1255800	1209000	1330600	1287900	1462100	1505900	2037900	2044800	2032200	2034000	1971500	1918000	2075500	2027000	1061200	1054200	1226000	1244000
A0A2K5U823	---	2405400	2934000	2016000	2493300	2631200	3590200	3774400	4050100	2193700	932290	1848900	1828300	2025800	4593100	2355900	2468100	2167100	2006800	2543200	2729900	2880900	2587600	2671200	2234100	2847100	3094900	3429200	3043000	4937200	3801100	4619900	4527100	4866800	4900100	3059300	2579900	1496200	1617900	1977600	2123600	2289400	1853200	2844900	3075400	4968600	4564100	2865000	2733800
A0A2K5U827	TNRC18	0	0	0	0	0	0	0	0	0	0	0	0	0	0	164750	385860	0	0	0	0	261760	0	287550	77099	0	0	0	0	0	0	0	0	0	0	0	0	0	0	0	0	0	0	0	0	0	117510	0	0
A0A2K5U829	POLR3GL	0	0	0	0	0	0	0	0	0	0	0	0	0	0	0	0	0	0	0	0	0	0	0	0	0	0	0	0	0	0	0	0	0	0	0	0	0	0	0	0	0	0	0	0	0	0	0	0
A0A2K5U834	CBFB	0	0	0	30332	50967	52257	0	0	39925	0	53728	35680	33475	53803	0	0	0	16436	0	0	0	0	40530	28056	20522	24479	62854	25476	62320	0	32639	32330	22989	51429	24300	51633	0	0	36514	51463	44713	0	89943	43123	208330	203690	24218	19940
A0A2K5U839	ATP2A3	3659.6	0	0	0	0	0	0	0	0	13842	0	2843	2968	130440	0	0	0	0	3987.5	0	0	0	0	0	0	13286	0	0	0	0	0	0	5690.1	0	0	0	7449.2	5774.6	2628.9	0	1954.7	0	0	0	23420	45562	0	0
A0A2K5U843	PTPRS	0	0	0	0	0	0	0	0	0	0	0	0	0	0	0	0	0	0	0	0	0	0	0	0	0	0	0	0	0	0	0	0	0	0	0	0	0	0	0	0	0	0	0	0	0	0	0	0
A0A2K5U852	---	80430	237240	142260	89181	106060	249100	95784	129990	87585	219150	90274	98103	0	252930	276520	136760	483800	0	125690	77094	163760	0	185500	247570	104370	117950	107250	143790	299460	153190	149570	124720	161350	161030	115570	146130	218660	131410	144290	101250	126720	143260	122800	68448	168960	174150	39925	119370
A0A2K5U854	PGBD5	0	22214	0	32534	19421	0	37018	0	21449	0	50410	61993	33604	39508	0	0	0	19530	32975	29391	25832	0	0	0	0	27149	50914	32630	0	31956	32243	25531	23358	0	21619	67146	29490	0	33638	80327	102720	27471	28372	16520	34938	0	0	0
A0A2K5U880	ATR	0	0	0	0	0	0	0	0	0	0	0	0	0	0	0	0	0	0	0	0	0	0	0	0	0	0	0	0	0	0	0	0	0	0	0	0	0	0	0	0	0	0	0	0	0	0	0	0
A0A2K5U886	GYS1	111140	95333	104850	64767	85199	58727	73052	54325	80859	212450	131680	215140	118220	220200	71467	69940	80199	55873	83959	81700	46433	94770	73843	59081	56439	47756	63243	53166	27695	40520	26655	41311	58893	74356	83531	82805	106240	144570	128430	86837	150350	116270	111210	105440	225310	217850	51628	25625
A0A2K5U893	COPG2	772420	1105500	861880	1076700	925750	941150	1125800	923490	868340	671850	769450	804790	712540	1367200	832830	822240	745670	619840	860020	913830	981430	852500	939710	853230	980260	953410	953030	999010	1052800	1009800	1100400	1033600	1169400	881830	963720	919970	754970	753330	801760	846380	784280	773950	877910	860860	1300200	1269400	929190	982520
A0A2K5U894	SBSN	0	0	0	0	0	0	0	0	0	0	0	0	0	0	0	0	0	0	0	29079	0	0	0	0	0	0	0	29163	0	27963	34524	30141	0	42417	0	0	0	0	0	0	0	0	0	0	0	29280	0	0
A0A2K5U896	VPS13A	587190	432990	240330	332550	209250	282470	251390	236880	357820	227490	302380	490590	281920	137110	197570	156000	208720	220910	484360	486130	366280	369510	249410	136050	137860	290420	238940	200000	253900	246790	241180	159380	224780	253080	239990	358540	232520	184180	338630	343790	469410	401920	255930	227240	140410	133490	132550	132390
A0A2K5U8A3	MBNL1	0	0	0	0	0	0	0	0	0	0	0	0	0	17480	0	0	0	0	0	0	0	0	0	0	0	0	0	0	0	0	0	0	0	0	14079	0	0	0	18303	0	0	0	0	0	20364	19501	0	0
A0A2K5U8B6	ABTB2	56743	0	0	0	54306	0	50133	0	0	0	66908	72830	0	58137	0	0	0	0	0	0	39555	0	0	0	0	0	0	0	0	0	0	0	0	0	0	24270	0	59239	0	0	0	30814	0	0	45981	53779	0	0
A0A2K5U8C1	MAEA	37825	22743	18052	44518	37005	31333	34746	31741	37882	17649	44795	41405	32383	38348	23921	25842	0	23643	42910	42744	32703	32823	0	0	0	42779	42066	24720	33182	41310	34574	41762	42193	40198	0	37697	32405	42019	34301	42413	45689	47144	29562	25864	42105	45606	0	25410
A0A2K5U8D1	NEU4	0	0	0	0	0	0	0	0	0	0	0	0	0	0	0	0	0	0	0	0	0	0	0	0	0	0	0	0	0	0	0	0	0	0	0	0	0	0	0	0	0	0	0	0	0	0	0	0
A0A2K5U8D4	WDR19	0	0	111730	115480	0	0	252330	0	0	153030	0	0	0	141980	329390	299060	115570	0	0	265620	0	0	140430	0	217480	114940	99385	125940	0	0	100970	0	176820	97402	128570	287040	135680	109620	147750	135360	117020	175950	134690	152060	220870	375930	0	82061
A0A2K5U8D8	SNAP47	0	163180	161310	0	0	0	173180	0	0	565400	0	166350	0	0	157700	165710	143910	148660	0	146220	0	130710	166130	0	185840	0	0	0	55524	224090	211850	0	0	60098	0	0	89354	246160	0	0	247880	230460	198370	0	0	0	0	146930
A0A2K5U8F3	FERMT3	0	0	0	0	65830	95762	0	0	103600	0	116480	273160	0	137920	0	141470	0	0	126640	139030	123060	334800	89454	0	0	0	0	56701	105180	154220	0	149930	100770	95105	0	223550	0	0	0	56390	87802	54199	0	43436	260230	187020	0	138350
A0A2K5U8F4	ACADS	965690	557780	417990	489510	344190	368400	262080	327580	471630	508130	765840	890140	655960	1176900	449740	541630	576740	415360	460510	507380	173350	404120	406280	347100	226560	326690	258490	287540	233250	287200	173680	181680	218380	201850	554200	624090	825250	836640	533060	483300	698610	507560	654280	772380	1125500	1060800	450530	456250
A0A2K5U8F7	---	443960	466600	477410	491600	403020	369570	420690	300340	419520	511100	389000	828850	569960	503810	458180	515880	414360	275470	368550	484740	495350	281760	493990	246920	216120	388750	219940	426730	279020	403090	189180	480330	470260	174840	232040	270420	399890	500860	274380	286870	681780	713800	604290	581140	470090	410370	283620	208180
A0A2K5U8G3	CLCN6	347120	550040	406220	609050	469450	381290	483280	374370	463560	603550	350430	473370	251160	251110	476780	445180	368040	308720	430130	626310	797020	311870	737480	367420	350990	621610	310270	668060	383450	642790	299910	759740	727950	311880	367480	394250	411530	443190	241310	279530	437310	518470	366170	348280	280140	191860	486050	409630
A0A2K5U8H8	MAP3K20	0	0	0	0	0	0	0	0	0	0	0	0	0	0	0	0	0	0	0	0	0	0	0	0	0	0	0	0	0	0	0	0	0	0	0	0	0	0	6939.4	0	0	0	0	0	0	22472	0	0
A0A2K5U8I3	C9orf72	29003	0	0	40300	16723	21859	0	15599	22356	0	19481	18069	0	18939	0	16414	9975.2	0	31156	16713	0	0	0	0	0	15936	20574	21034	19419	12274	16195	20384	13217	18504	19999	0	30169	40949	21144	29530	19979	26034	14765	22059	16779	27301	0	0
A0A2K5U8I8	MAP4K5	219510	231370	248260	280880	284720	292160	333610	304920	249930	199820	227970	235010	359380	303860	271870	294690	311070	312270	253830	305210	239160	268390	259340	310290	300470	300380	333550	313070	363740	330200	347130	342670	388500	402310	266430	284560	227870	231940	275380	294110	249790	260370	440040	384200	288920	303930	298590	377840
A0A2K5U8I9	UXS1	0	0	0	18081	0	17839	23419	0	0	0	0	20742	0	0	33796	23075	0	23672	17383	25647	35503	0	0	0	0	25483	0	34729	19673	43360	18939	36477	42887	0	0	19541	0	0	0	0	18113	0	18186	0	0	0	26105	0
A0A2K5U8K4	SLC4A4	858910	771890	970910	795760	822000	453830	512240	458230	740990	2615600	857660	1288400	742180	2983600	648070	845550	576240	415940	814440	1125400	1454300	651700	941980	561230	323650	635540	390040	780090	377010	585110	331680	642280	747130	279840	469940	609130	1762300	1861900	610710	646440	788270	1181800	832160	913480	2508400	2545000	592250	511320
A0A2K5U8K5	---	45763	72384	0	77846	58074	45545	37390	0	0	0	26745	30263	44871	0	0	0	0	0	0	18554	68664	0	0	0	41878	0	42631	0	35282	0	43693	0	0	0	30214	0	0	0	0	0	20505	34180	36877	29172	0	0	0	0
A0A2K5U8L2	BRAF	309840	288950	255330	306390	240410	287360	291330	212250	257690	184320	299650	321310	310080	141860	251120	262780	259010	294590	242830	243120	258890	275950	233500	263890	241690	267020	258750	207320	257810	257120	315190	210440	302540	256270	282940	286790	223340	223200	281000	269650	297690	225030	311520	243430	90647	148490	256480	204110
A0A2K5U8L4	KAT5	0	0	124980	0	0	0	0	0	0	0	0	0	0	0	0	0	0	0	60728	0	0	0	58082	0	91223	0	78578	0	0	0	0	91316	72282	0	0	0	0	0	0	0	0	0	262360	0	120500	147630	0	0
A0A2K5U8L5	SLC4A4	0	0	0	0	0	0	0	0	0	0	0	0	0	0	0	0	0	0	0	0	0	0	0	0	0	0	0	0	0	0	0	0	0	0	0	0	0	0	0	0	0	0	0	0	0	0	0	0
A0A2K5U8M1	---	0	0	154250	0	0	0	0	0	0	0	0	75761	0	0	0	0	195010	0	0	0	0	0	0	0	0	0	0	0	0	0	0	0	0	0	0	0	0	86063	0	0	176370	140280	125820	134530	0	0	0	0
A0A2K5U8M8	---	45038	72671	44627	46527	33953	0	0	54559	36307	45735	42969	54996	0	37648	52371	38888	40772	36585	59616	71825	60892	44503	53315	34834	39597	35032	32259	43082	0	52084	0	49493	62834	43842	46982	0	74339	0	60373	67731	69650	59617	40110	0	30825	27825	43437	46493
A0A2K5U8M9	NUDT18	0	0	0	0	0	0	0	0	0	0	0	0	0	0	0	0	0	0	0	0	0	0	0	0	0	0	0	0	0	0	0	0	0	0	0	0	0	0	0	0	0	0	0	0	0	0	0	0
A0A2K5U8P3	GNAI1	2006000	4015200	2438200	4454100	2665400	2742800	2559600	2277200	3026400	2175700	2112100	3089300	1531700	1334200	3194700	3173700	2618800	2028400	1988700	2525800	2811300	1728200	2568400	1993500	1832000	2854200	1796300	3135100	2466900	3669300	1310200	3467300	3876700	851880	2494100	2222200	1536500	1788500	1691600	1833100	2510600	3408700	1732900	1479800	1283000	958550	2706300	2447300
A0A2K5U8P9	UBA1	17849000	18973000	18682000	18035000	18817000	20544000	20088000	21740000	19934000	17128000	16954000	15460000	19411000	21061000	19210000	19543000	20622000	20028000	17994000	16165000	15292000	19471000	16981000	20567000	21973000	20618000	21631000	19518000	22235000	19249000	23887000	19473000	20117000	23355000	22310000	21958000	20166000	20259000	19568000	18362000	16847000	17095000	20298000	20593000	21746000	22498000	21473000	20101000
A0A2K5U8Q0	PRPF31	190280	248870	269120	367930	221020	252920	270390	304910	185390	152550	131060	169800	233260	465590	242160	261670	233440	205580	232060	222260	241130	306100	283950	331170	282310	284190	294430	248900	356270	283520	341090	318650	405690	308310	269040	289230	155780	147700	226280	217300	193360	181220	195040	226480	536030	513290	309950	314210
A0A2K5U8Q1	ADAM22	627670	963950	512520	792350	661850	507130	564690	625160	525070	1254100	662230	707700	510210	603930	412410	463750	380580	274930	595920	735530	755580	458090	570410	276390	344610	528550	331210	633740	400750	653630	255610	608220	694880	340060	302410	344750	754860	807480	441720	379140	494680	527100	572550	500740	589000	559940	311110	285570
A0A2K5U8R4	NCBP2	0	70464	111080	0	0	108540	144310	38554	79782	39106	79714	0	0	178610	104320	142900	165190	78796	120310	94346	144200	143970	111940	179080	158250	105920	115080	23935	102930	0	38768	55933	0	46505	0	0	52057	53170	92200	90641	20597	0	46789	0	177980	0	136260	153330
A0A2K5U8S5	G6PC3	0	0	0	0	0	0	0	0	0	0	0	0	0	0	0	0	0	0	0	0	0	0	0	0	0	0	0	0	0	0	0	0	0	0	0	0	0	0	0	0	0	0	0	0	0	0	0	0
A0A2K5U8S9	CNTN6	577380	365320	161540	459520	135290	228510	186040	196650	317630	269690	288950	108420	415190	205410	411800	459500	385230	337640	615640	543580	296230	246000	204040	195730	341050	389240	111110	172610	231450	343360	166140	274670	354690	257730	327200	331230	327430	323840	397650	321400	127240	106560	350750	329110	352870	335780	419910	437290
A0A2K5U8T1	HDAC1	10378	0	0	0	0	35055	0	0	0	0	0	0	0	38861	0	0	0	0	36401	0	0	0	0	0	0	13964	11330	31566	65413	70343	32898	70126	0	0	67569	0	84971	0	29070	17209	82430	0	0	66320	31536	43336	0	0
A0A2K5U8V3	PACS2	520860	619520	636800	607710	579910	527650	581730	493930	594370	495090	500370	446290	524800	288990	709540	661490	749100	585000	516130	542620	622880	503530	661700	549740	445660	528070	500240	581950	464520	530770	453410	510640	365000	367040	506610	568780	409810	435940	509370	512090	474960	501180	505510	510350	296400	323350	684290	628480
A0A2K5U8V4	SPG11	566040	708590	701580	585610	507080	638520	599560	500450	621960	406210	509990	639990	754300	305000	426460	694610	509610	817090	394870	417610	751080	644200	559560	667490	537630	460570	601800	432260	662550	551090	923280	529630	691780	884410	715660	583730	679750	633660	677770	571740	465500	676130	540610	657760	372090	251950	592530	626410
A0A2K5U8W5	ITGA11	0	0	0	0	0	0	0	0	0	0	0	0	0	0	0	0	0	0	0	0	0	0	0	0	0	0	0	0	0	0	0	0	0	0	0	0	0	0	0	0	0	0	0	0	0	0	0	0
A0A2K5U8W9	FMNL2	0	0	0	0	0	0	0	0	0	0	0	0	0	0	0	0	0	0	0	0	0	0	0	0	0	0	0	0	0	0	0	0	0	0	0	0	0	0	0	0	0	0	0	0	0	0	0	0
A0A2K5U8X0	MAN2C1	72467	75837	83023	0	0	49749	84697	0	70949	121840	0	71723	0	0	54979	70998	77144	82352	65762	67668	0	158130	0	0	0	0	0	35262	81807	51537	0	0	106850	79860	0	0	0	0	0	0	130480	95645	126360	99247	0	114240	0	0
A0A2K5U8Y6	---	36165	0	24198	30924	75229	73455	0	89232	63678	0	38327	80234	0	78955	69257	59476	0	39709	0	137670	125810	59497	129260	63355	55928	51339	32337	103230	38586	73166	0	78160	86446	76384	81133	0	70061	118750	0	93215	0	96461	64115	0	0	0	60561	66608
A0A2K5U8Y7	ENTPD5	75363	0	0	76792	0	0	0	0	0	0	0	84549	74000	0	0	0	0	0	0	87149	0	0	0	0	0	78592	138490	87158	89908	127240	98493	88744	0	76203	109050	97235	103510	0	129080	88369	0	0	102950	0	0	0	0	0
A0A2K5U8Z1	XKR6	0	0	0	0	0	0	0	0	0	0	0	0	0	0	0	0	0	0	0	0	0	0	0	0	0	0	0	0	0	0	0	0	0	0	0	0	0	0	0	0	0	0	0	0	0	0	0	0
A0A2K5U8Z4	RDH12	0	0	0	9578.7	18962	13799	0	17338	0	67121	0	0	0	14290	0	0	0	0	0	0	0	0	0	0	0	0	0	0	0	0	0	0	101740	0	0	0	0	0	0	0	0	0	0	0	18522	0	0	0
A0A2K5U904	ARHGEF9	60340	48732	61495	72895	47435	64179	44090	81654	0	0	55874	84906	0	0	37500	0	0	44479	32774	47886	43222	75357	39668	0	0	47124	0	55058	83266	44573	0	39740	59743	19806	57095	71085	0	0	0	53731	69337	75313	0	54499	0	0	0	75928
A0A2K5U907	NECTIN3	452400	378290	303020	946020	461630	517190	629870	394530	445610	83555	124500	292080	247510	237960	438360	410620	371400	297950	457040	474190	521090	354430	310910	205060	489380	562630	394090	381920	459420	462350	396440	512070	564570	201270	346520	317430	164590	101630	133980	102970	315050	365400	270830	197920	216370	206630	498750	303330
A0A2K5U913	FMNL2	1023300	852130	889200	1026500	998160	977510	1189500	1162300	946240	1130500	1022100	1393400	918330	1096100	805090	911860	881770	712670	888700	1079200	1359000	874950	1109800	835080	914600	935740	821980	1044700	952200	1127400	885460	1182500	1304200	1087600	858100	788770	779650	851260	654200	673650	1254400	1482700	906050	885430	784030	736240	706310	855440
A0A2K5U920	ZNF8	0	0	0	0	0	0	0	0	0	0	0	0	0	0	0	0	0	0	0	0	0	0	0	0	0	0	0	0	0	0	0	0	0	0	0	0	0	0	0	0	0	0	0	0	96991	0	0	0
A0A2K5U921	WDR55	0	0	0	0	0	0	0	0	0	0	0	0	0	0	0	0	0	0	0	0	0	0	0	0	0	0	0	0	0	0	0	0	0	0	0	0	0	0	0	0	0	0	0	0	0	24452	0	0
A0A2K5U927	SAT2	19277	27950	33919	0	21947	26041	16180	27320	43115	0	40055	34063	23730	86835	33533	0	0	0	0	53059	0	23752	0	44496	34358	40911	50986	57358	0	40301	0	57333	35657	44373	35222	16157	71842	43297	39996	35064	37601	38255	34825	49365	95026	126200	40265	0
A0A2K5U936	FMR1	477350	346340	352360	478680	440400	552020	549060	438190	348470	207510	312990	284370	296830	358200	321640	308920	311460	447770	490240	607970	337930	400960	345010	368200	525650	552380	533580	491220	626380	532250	757200	658310	587790	620630	464010	470210	291030	322520	430740	414030	328810	238270	352370	335830	406650	372050	321290	363980
A0A2K5U939	DSTN	4512800	4704700	5069800	4970500	4843200	5309700	5504400	4824700	5279500	3908700	4041200	5443600	5929100	4870100	5090300	4764200	5178400	5313400	4119400	3983400	3623200	4805300	3715000	4105500	4323900	4437400	4906500	4273900	5042400	4599700	5776500	4667900	3678800	4241600	5220600	5197900	4209900	4594600	4446600	4336200	5097800	4718700	5332000	4958200	3899900	4393900	4580700	4547000
A0A2K5U944	VARS	2418300	2298700	2340900	2428000	2410900	2563200	2727900	3163500	2577500	2619700	2161600	2095100	1799700	3185300	2587600	2601600	2600900	2201600	2600900	2709200	3048700	2596200	2539400	2313500	2713800	2694800	2396100	2609700	2910300	2808300	2478800	2938800	3274600	3036200	2474500	2595000	2171600	2164700	1930200	1962100	1973900	2131100	1906600	1999500	2897400	2954700	2671500	2754100
A0A2K5U946	SVIL	85099	25325	91414	36570	72312	0	0	0	0	0	51623	30723	119130	950240	913910	0	780370	44685	48685	0	0	75973	0	0	0	49725	94674	0	738190	543440	40358	103320	633200	0	576890	593100	88510	0	0	37468	95916	0	181940	79171	1625600	2013200	143610	0
A0A2K5U960	KRT1	0	0	0	82131	0	0	0	66437	0	0	0	0	0	0	0	0	0	0	0	0	0	0	0	0	0	0	0	0	0	0	0	0	92457	0	81147	0	0	0	0	0	0	0	0	0	0	0	0	0
A0A2K5U989	ARR3	0	0	0	0	0	0	0	0	0	0	0	0	0	0	0	0	0	0	0	0	0	0	0	0	0	0	0	0	0	0	0	0	0	0	0	0	0	0	0	0	0	0	0	0	0	0	0	0
A0A2K5U991	UBE2S	0	0	0	28520	0	8833.9	9236.7	13509	0	0	28863	31642	0	21017	0	0	0	0	0	0	0	13603	19027	13034	0	0	15862	0	0	15085	0	0	27839	0	0	0	0	0	12546	0	0	33905	0	22634	23635	0	34499	0
A0A2K5U995	DGKQ	0	0	0	0	0	0	0	0	0	0	25873	26569	0	0	0	0	0	0	0	0	0	0	0	0	0	0	0	0	0	0	0	0	0	0	0	0	44220	17596	0	25717	19869	0	0	0	0	0	0	0
A0A2K5U998	FUCA1	333190	268610	445370	339910	261590	355420	406240	237610	370780	398600	449770	580340	302360	261340	291160	289580	291410	314180	342930	340780	281560	299730	365120	347310	251680	323330	332070	407180	368310	374090	514520	306030	266760	335180	429240	492950	573070	550540	593650	562820	516460	462560	379640	392150	342020	357860	308570	324270
A0A2K5U9A0	C4orf48	0	61734	103780	88121	37751	35655	30373	81830	0	0	27593	0	100380	0	49356	124090	127160	103210	0	0	67716	112700	75770	63918	64261	84521	48077	54284	50643	64483	47723	0	90697	73956	92037	0	0	100270	39003	36919	18466	0	67282	39152	0	16458	127600	63143
A0A2K5U9A1	FUOM	80108	63094	0	181760	52136	123850	197870	76256	110400	0	73619	52880	43373	37305	0	0	50478	0	151100	134870	78011	107860	55719	83537	233500	318610	159220	155120	293200	403760	429520	360640	281510	265950	174780	184840	66442	94389	202730	203930	136590	91612	150870	182260	134290	132120	70693	67502
A0A2K5U9A3	PPP2R2C	238910	183880	164660	238630	223740	253150	235400	189560	226980	60101	204900	200930	196460	136280	165130	157910	170830	176670	189230	137290	132390	154290	184730	155450	199490	207600	267380	206400	226520	219690	257500	185940	174660	143100	236950	239750	126340	113260	199370	207990	212790	128890	167570	158180	134560	152100	162760	110710
A0A2K5U9A8	UBE3C	358940	559610	518870	430690	429030	399060	513300	486290	514160	574930	428370	489830	498420	280100	501240	495820	565370	501490	378510	372980	548680	459110	472620	429000	416150	373510	378430	407070	422000	412730	380220	411990	354890	373300	379740	403350	425950	424230	377020	398950	505400	532010	453730	461100	304280	246690	478210	568460
A0A2K5U9B5	IGSF9B	0	0	0	0	0	0	0	0	0	62443	0	0	0	0	0	0	0	0	0	0	0	0	0	0	0	0	0	0	0	0	0	0	0	0	0	0	43152	0	0	0	0	0	0	0	0	0	0	0
A0A2K5U9B7	LPGAT1	153370	93953	113710	258200	163050	158680	191690	118720	214030	279800	177450	266830	121180	128620	151190	89878	122630	80802	153140	217810	99101	147880	112010	139360	148390	237830	139270	179710	150500	248010	148330	248460	232760	126830	196000	188180	189630	281000	115110	141850	200650	215480	185660	183690	146300	109500	117890	101520
A0A2K5U9C3	VPS13C	460070	521160	483690	365640	314800	270910	288810	254640	432300	774310	553150	547080	584730	791720	452720	425410	456100	483130	456360	390450	328820	420520	484980	445380	296180	268330	312510	266430	247350	230240	240190	170200	240420	300160	377490	419720	747590	758240	486300	483100	571590	524890	558080	582490	817130	778260	406350	430320
A0A2K5U9D7	NPY1R	62289	62383	0	39676	81123	37697	76803	0	0	0	48778	0	32070	0	108910	0	50310	52030	31888	35386	116560	34933	47519	31405	37824	72159	31245	56036	37879	51944	69396	53935	0	0	0	25157	0	0	0	0	34039	21528	0	0	0	0	53315	45411
A0A2K5U9E1	---	0	0	0	0	0	0	0	0	0	0	0	0	0	0	0	0	0	0	0	0	0	0	0	0	0	0	0	0	0	0	0	0	0	0	0	0	0	0	0	0	0	0	0	0	0	0	0	0
A0A2K5U9G2	---	0	0	0	11198	0	0	0	0	0	0	0	20933	0	40576	0	0	0	0	0	0	0	0	0	0	0	0	0	0	0	0	0	0	0	0	0	0	8613.8	19034	0	15081	33592	0	0	34671	61107	50106	0	0
A0A2K5U9I2	CRELD1	199610	191950	128560	247150	223370	187170	195430	132530	187170	225000	195870	258940	142350	230320	166330	168190	146660	104680	291200	286270	252220	210750	227660	174650	231540	279150	250030	348130	179270	255040	208630	274480	251970	162090	201090	204770	209900	225730	248330	258810	271020	346860	178790	179960	286910	254060	165210	166850
A0A2K5U9I6	TUT7	0	352370	0	0	0	0	0	99099	0	0	0	0	0	114260	184580	0	0	0	0	130300	150240	0	0	0	179690	0	156030	179840	0	121460	0	229510	113830	174280	0	0	0	0	0	0	0	148420	0	0	0	0	0	0
A0A2K5U9J6	PLXNB3	0	0	0	0	0	0	0	0	0	0	0	0	0	35052	0	0	0	0	0	0	0	0	0	0	0	0	0	0	0	0	0	0	0	0	0	0	0	0	0	0	0	0	0	0	43760	46229	0	0
A0A2K5U9K3	PPIP5K1	0	0	0	0	0	0	0	0	0	0	0	0	0	0	0	0	0	0	0	0	0	0	0	0	0	0	0	0	0	0	0	0	0	0	0	0	117430	119630	0	0	0	0	0	0	0	0	0	0
A0A2K5U9K4	TGFBRAP1	170240	195380	162950	158560	153510	168710	158280	196420	143310	138200	177410	159680	142010	129710	125890	143290	114050	174620	197770	159020	129300	166470	135410	183030	165800	132390	162140	165540	143720	147320	151120	136110	145110	224790	158220	153160	132750	134740	139370	159760	149120	157290	140130	159680	141780	148920	128920	142020
A0A2K5U9K6	BARHL1	0	0	0	0	0	0	0	0	0	0	0	0	0	73224	0	0	0	0	0	0	0	0	0	0	0	0	0	0	0	0	0	0	0	0	0	0	0	0	0	0	0	0	0	0	105210	85597	0	0
A0A2K5U9K8	---	102550	177430	101070	148410	72419	42758	87890	99660	90335	69301	78308	160410	70422	72303	119600	110380	84404	69777	67166	100140	155410	89788	118480	46225	42539	90241	49015	71348	75628	96778	41248	91940	126830	49331	46380	49532	52857	50440	42956	56491	86778	101840	50862	43620	67158	66246	76269	43582
A0A2K5U9K9	ABHD17B	147660	312700	101430	227520	192980	125790	152760	139650	160910	208270	136840	224540	104210	102160	129840	193490	139230	102500	143930	220920	330100	158520	220520	108830	84191	167230	94987	190980	143510	258640	124080	224380	277780	145460	111030	132490	152770	143380	144180	142700	195460	237350	156770	141510	72455	104020	146350	77585
A0A2K5U9L1	OLFM1	284690	270490	241070	191310	210030	151480	112570	194380	172350	372950	504770	315120	202090	119350	198980	251790	198000	264390	243810	222490	128770	212970	167870	190620	148840	189910	245690	212480	133560	147410	174000	92562	153710	234920	200470	220340	660250	581750	620840	632420	244610	286780	268650	253900	86365	83240	201710	283900
A0A2K5U9L3	MAGI2	686260	712460	950810	651240	686390	726660	668950	707450	637440	384780	605550	473390	633050	230890	847300	795870	868590	865220	598200	533660	516920	872240	761020	919260	724300	652110	746100	548900	724930	567470	780420	468730	546560	725480	791110	752900	701980	572680	679930	653370	474180	416000	481500	514050	65044	139010	835590	809690
A0A2K5U9L5	KCNQ3	37111	47910	72798	122840	67805	47175	48794	23388	60060	49130	46523	76991	29232	0	23830	91503	57039	121250	42021	33754	156920	0	70703	0	50235	93311	0	98720	43436	78333	46664	110880	86839	54361	37377	27887	39867	68244	38085	0	76635	64654	42000	55684	29361	0	0	0
A0A2K5U9L9	TSC22D2	108750	24176	49918	85518	36695	77607	31505	71237	37499	67449	51787	40259	111890	94389	75238	53376	150260	84634	109900	40766	40576	83617	43415	83830	111590	104690	25219	35540	58405	61594	113700	68029	60030	154440	103510	81710	150920	136270	113040	91584	38852	53708	97643	80999	104050	94962	0	94020
A0A2K5U9M8	FSCN1	14853000	17063000	16670000	16223000	16783000	18808000	19023000	18875000	17218000	18621000	17395000	13402000	21906000	9175400	18354000	17621000	19656000	21754000	15816000	13997000	14223000	18653000	15143000	19185000	18760000	16949000	18262000	15572000	21019000	17994000	22092000	17328000	15871000	18928000	18182000	18031000	19185000	17216000	19454000	18882000	15802000	14687000	19560000	19355000	10378000	10319000	18767000	18176000
A0A2K5U9N3	---	0	0	0	0	0	0	0	0	0	0	0	0	0	0	0	0	0	0	0	0	0	0	0	0	0	0	0	0	0	0	0	0	0	0	0	0	0	0	0	0	0	0	0	0	0	0	0	0
A0A2K5U9N7	EXOC6	376720	488260	290380	415230	327720	319420	291340	244810	436620	196630	405970	290090	306830	90711	357370	336330	357000	328280	353210	404000	389090	301210	375300	332830	385090	395490	317820	385530	263660	367930	331160	344520	300790	240880	412710	425990	198310	202580	370280	379710	348090	316300	306520	311890	70562	93166	340010	364910
A0A2K5U9N9	---	2237800	2347400	2309900	1899400	1729400	1986200	1745200	2055700	1691300	1335400	1741800	1747800	2517400	2065800	2527800	2388200	2905100	3445100	2199300	1874600	1489600	2809200	1759500	2810200	2297400	2158900	2404700	1643700	2213600	1841700	2784700	1642800	2023600	2765800	2348400	2420300	2434800	2232200	2676800	2594100	1926400	1658500	2170100	2129200	2064500	2351700	2644900	2690200
A0A2K5U9P6	PDZRN3	206150	195710	168140	183690	175570	191990	200760	165850	107170	0	98143	90516	73473	66116	172780	207190	127020	198980	203460	163510	148730	209870	105430	268970	219830	227730	237250	195430	208910	224670	354880	216310	138590	161030	161460	191580	48225	0	167790	119640	122320	90359	120420	117760	0	84034	138830	123790
A0A2K5U9Q2	FSD1L	1695000	2222800	1935500	2350300	1968300	1805500	2063700	1576300	2288100	1667000	1752700	1655000	2444400	712420	2086600	2421700	2226300	1922700	1565800	1534100	1402200	1799800	1897300	2021500	1753200	2020500	2013600	2015500	1758200	2158700	1771500	1898200	1773600	1593400	2176800	2313700	1998300	1882200	1968100	2003100	1955800	1746300	2182500	2196700	647710	699970	1872700	1927700
A0A2K5U9R3	---	758360	656320	756490	500120	741590	671350	646620	694160	670110	864950	1039600	1033800	904800	942940	577740	583400	583600	611790	883540	714660	728890	827950	838950	800440	784290	639430	770190	663820	763590	669260	718620	664730	505530	778590	706830	761330	1013800	993110	1088500	1122200	1169900	1125800	871630	882400	1047600	1087500	584280	639440
A0A2K5U9T1	---	117230	96760	118130	182280	73641	102840	191080	133250	149640	122130	66572	168900	153280	155410	204610	156830	143960	106210	156290	163360	138920	128350	131310	121120	109260	146810	90024	162700	155280	189350	158360	175280	125580	100530	128330	148060	88709	134790	79490	115520	191220	152900	158600	190710	163500	120440	190220	183450
A0A2K5U9T2	---	0	0	0	0	0	0	0	0	0	0	0	0	0	0	0	0	0	0	0	0	0	0	0	0	0	0	0	0	0	0	0	0	0	0	0	0	0	0	0	0	0	0	0	0	0	0	0	0
A0A2K5U9U9	DERA	40337	48830	34506	16758	28454	29112	25088	16019	37912	21039	27380	75691	43315	154150	56772	42328	27826	75301	63449	26794	49427	46555	35955	28062	0	33687	0	41927	0	25056	0	37288	28406	21034	26736	32646	0	46081	38496	46422	17826	44768	45181	62432	303210	207190	29956	0
A0A2K5U9W1	TAPBP	0	0	0	0	0	0	0	0	0	0	0	0	0	0	0	0	0	0	0	0	0	0	0	0	0	0	0	0	0	0	0	0	0	0	0	0	0	0	0	0	0	0	0	0	0	0	0	0
A0A2K5U9W3	---	0	0	0	0	0	0	0	0	0	0	0	0	0	0	0	0	0	0	0	0	0	0	0	0	0	0	0	0	0	0	0	0	0	0	0	0	0	0	0	0	0	0	0	0	0	0	0	0
A0A2K5U9X7	---	0	0	0	0	0	0	0	0	0	0	0	0	0	0	0	0	0	0	0	0	0	0	0	0	0	0	0	0	0	0	0	0	0	0	0	0	0	0	0	0	0	0	0	0	0	0	0	0
A0A2K5U9Y2	---	58163	49492	25021	48060	0	94077	62522	72537	52442	33525	98453	67304	33216	109490	30034	0	0	0	52585	71887	38278	0	13971	46969	78148	50012	70971	64847	75008	74500	78427	81636	107210	66708	54608	78071	26844	15342	66535	41039	33740	36780	44664	48209	37809	76495	54647	0
A0A2K5U9Y4	GCC2	0	0	0	0	0	0	0	0	0	0	0	0	0	0	0	0	246140	0	0	0	0	175600	0	0	0	0	0	0	0	0	0	0	0	0	0	0	0	0	0	0	0	0	0	0	0	0	0	0
A0A2K5U9Y5	---	1778900	1370700	2401800	1826900	2463500	2885800	2495100	2980700	2139700	1385400	2621300	2054100	2994700	1769300	2253600	2199600	2569300	2989900	1922600	1512300	1977600	2969000	1924200	3446000	3075400	2170100	3176000	1938700	3391300	2643000	3772400	2137100	2020600	3583900	2797700	2517700	2471300	2218100	3997800	3740800	2326400	2236800	2869700	2722900	2186400	2560800	2826600	2608300
A0A2K5UA21	NOS1	334730	289220	224770	220480	248150	223310	199300	216130	347060	240920	633970	340040	1611500	418560	277210	269380	226400	197050	562150	543870	302390	368840	212820	292720	309710	302540	277710	263310	231370	180660	214300	150570	144710	185510	567140	590470	358560	267570	647330	623910	528840	566490	1534500	1390600	394730	417710	367930	371760
A0A2K5UA25	---	0	0	0	0	0	0	0	0	11985	0	11708	13391	0	34074	0	0	0	0	0	0	0	0	0	0	0	0	0	0	0	0	0	0	0	0	0	0	0	0	0	0	19466	13585	0	0	85761	33255	0	0
A0A2K5UA28	IGSF3	1740600	2200300	2170800	2666300	3166600	2754200	3065500	3575600	2059700	1503400	1740500	1270000	1367300	1207400	3105300	2937200	2867500	2236200	1906700	2356200	2626600	2200300	2940300	2625000	2038500	2980500	2656700	3700100	3175500	4200900	2838500	4078100	5006100	3300000	2070500	2223700	1747800	1770500	2342100	2536700	1267000	1542800	2084200	1704400	1251500	1251000	3059700	2443400
A0A2K5UA31	OAS2	0	0	0	20406	0	0	0	0	13862	0	0	0	0	19985	0	0	0	0	0	19972	0	0	13532	0	14112	0	0	0	0	0	0	18963	14270	0	0	0	0	0	0	0	24379	44810	0	0	49867	61018	0	0
A0A2K5UA32	---	2132100	2167800	1881000	2027800	2302400	2386100	2316500	2253000	1996600	1593600	1971900	2188400	2187600	1982400	2216700	2338800	2884600	2612600	2084400	1790800	1609000	2013800	1575000	1906800	2221200	2054500	2104000	2020600	2344200	1892800	2391000	2113400	1617900	2092000	2015800	1988300	1786400	1820600	2191400	1909900	1974200	1717500	1922700	1857800	1650300	1807100	2044700	1986000
A0A2K5UA33	ERO1A	543450	420000	449570	463050	455070	413360	406560	467240	478910	987280	609400	541670	550920	515640	356720	427500	456290	426350	465820	528210	349940	292780	331200	387250	382440	407950	397790	444740	386180	431190	376090	404550	487260	439930	440660	434340	913050	966570	436680	469520	474470	506570	633050	601620	648610	665050	392190	370290
A0A2K5UA36	WASHC1	21512	28675	35734	37038	34508	0	20831	99797	31470	0	44599	14760	0	37379	24981	0	27722	33479	0	29475	26237	0	0	37005	0	0	37409	0	32743	10073	0	14503	0	44881	0	0	0	0	19633	0	0	54949	0	36039	0	14110	0	0
A0A2K5UA48	---	0	0	0	0	0	0	0	0	0	0	0	0	0	0	0	0	0	0	0	0	0	0	0	0	0	0	0	0	0	0	0	0	0	0	0	0	0	0	0	0	0	0	0	0	0	0	0	0
A0A2K5UA56	DAZAP1	830280	1085400	890040	783280	795100	1101100	1209300	1295700	729140	413990	497060	483670	620030	1386900	1164900	1035800	1130700	1250800	915830	839590	1091900	1157000	1058500	1152200	1114900	1242500	1154200	872250	1478400	1186300	1606300	1151400	1268800	1809200	1075700	1115400	706420	636980	662310	697890	560230	479430	606660	614090	1369300	1320800	1399500	1329900
A0A2K5UA61	---	0	0	0	0	0	0	0	0	0	0	0	0	0	0	0	0	0	0	0	0	0	0	0	0	0	0	0	0	0	0	0	0	0	0	0	0	0	0	0	0	0	0	0	0	0	0	0	0
A0A2K5UA73	SARM1	1095500	856450	1497500	1100100	1231600	1172200	1189000	1216800	1350400	1111900	1295400	919520	1125800	1043800	1113900	1410200	1400400	1266600	1355400	1246400	1096100	1314700	1475700	1738600	1531100	1253200	1455700	1319100	1290600	1146200	1487000	1125800	903290	1425100	1538800	1495800	1434700	1353700	1573000	1452300	1131500	1141700	1239300	1286900	1278900	1311600	1471600	1518500
A0A2K5UA79	MADD	0	0	0	0	0	0	0	0	0	0	0	0	0	0	0	0	0	0	0	0	0	0	0	0	0	0	0	0	0	0	0	0	0	0	0	0	0	0	0	0	0	0	0	0	0	0	0	0
A0A2K5UA80	FRMD5	45656	80053	72722	83798	56064	56426	66924	57808	60551	54182	0	31708	0	42003	50638	40721	76007	26531	58166	55414	144360	42104	108050	46810	80414	67702	53165	59292	60630	84813	51340	113290	102710	37986	26860	53160	66204	60644	24733	0	59338	38595	37184	39628	42312	32901	49054	26942
A0A2K5UA93	RRP9	68410	62663	0	53224	0	56527	96177	111670	100030	0	0	48835	0	76498	0	0	52065	102590	64883	55704	74866	76975	79296	81898	75609	53874	64910	67897	96726	81012	74592	91412	95628	95031	61017	79438	51772	0	62062	66174	64955	75553	43034	46312	85482	63182	72024	86910
A0A2K5UAA3	IPO4	263430	436960	359890	317690	157050	218840	328950	243940	383910	264780	322530	326340	307490	373070	402040	424020	292890	424160	428100	248970	228110	238800	305290	294530	203850	359970	208440	361690	236960	301600	279290	265840	240190	287030	297300	391600	341800	423010	286970	273380	441940	352080	415740	362250	440510	425900	361050	340040
A0A2K5UAB1	ZNF618	0	0	0	0	0	0	0	0	0	0	0	0	0	0	0	0	0	0	0	0	0	0	0	0	0	0	0	0	30108	0	0	0	0	0	0	0	0	0	0	0	28240	0	0	0	0	0	0	0
A0A2K5UAB2	TNIK	0	0	0	0	0	0	0	0	0	0	0	0	0	0	0	0	0	0	0	0	0	0	0	0	0	0	0	0	0	0	0	0	0	0	0	0	0	0	0	0	0	0	0	0	0	0	0	0
A0A2K5UAB8	TNIK	0	0	0	0	0	0	0	0	0	0	0	0	0	0	0	0	0	0	0	0	0	0	0	0	0	0	0	0	0	0	0	0	0	0	0	0	0	0	0	0	0	0	0	0	0	0	0	0
A0A2K5UAB9	MADD	0	0	0	0	0	0	0	0	0	0	0	0	0	0	0	0	0	0	0	0	0	0	0	0	0	0	0	0	0	0	0	0	0	0	0	0	0	0	0	0	0	0	0	0	0	0	0	0
A0A2K5UAD3	RNF157	0	0	0	0	36012	29126	45160	0	0	0	0	0	26624	42747	0	0	22190	0	0	0	0	26500	0	0	0	52441	0	0	0	0	0	36859	0	0	0	0	0	0	0	0	45162	0	0	0	0	0	0	0
A0A2K5UAE0	---	52673	0	50104	61362	12024	44176	45016	33677	0	0	35732	60784	53125	0	60797	43510	0	55980	0	59843	34791	37464	0	37724	0	39297	46557	32709	60826	47441	82061	63948	56149	31791	52625	51225	0	28012	51415	49909	45375	25543	85064	67306	34245	0	0	47742
A0A2K5UAE1	---	54588	44422	0	24141	46725	41668	0	57812	0	0	0	0	0	62030	0	0	0	36573	0	0	0	0	0	39814	30063	0	36464	0	22466	43890	61219	31442	0	0	47187	51332	51029	52849	53318	0	0	0	0	64200	0	63901	50371	54532
A0A2K5UAE4	CHEK1	0	0	0	0	0	0	0	0	0	0	0	0	0	0	0	0	0	0	0	0	0	0	0	0	0	0	0	0	0	0	0	0	0	0	0	0	0	0	0	0	0	0	0	0	0	18342	0	0
A0A2K5UAE5	MACROD1	289740	329620	375840	295150	384350	517550	417100	654970	251250	230500	244740	207590	343900	289690	212840	353130	312930	317490	215320	188720	433380	359880	377880	360130	290680	296240	341920	316770	436960	331720	306240	295970	394890	493800	208820	203320	266150	247770	214550	206010	171290	172210	335690	336580	283520	295380	249670	229470
A0A2K5UAF0	CBFA2T2	0	0	0	0	0	0	0	0	0	0	0	0	0	36919	0	0	0	0	0	0	0	0	0	0	0	0	0	0	0	0	0	0	0	0	0	0	0	0	0	0	0	0	0	0	46283	31255	0	0
A0A2K5UAF1	SAC3D1	37621	39837	0	60157	0	32931	54196	0	40366	33365	32184	32131	19261	0	0	0	0	0	15522	27360	23536	0	0	0	0	0	0	0	18106	21496	0	36645	26145	24740	27916	22529	24391	0	0	0	0	20912	20354	18568	0	11463	0	0
A0A2K5UAF6	HDDC2	68398	81942	98444	83958	61507	60405	78402	0	83945	34911	76368	65342	93829	45908	90887	72879	41654	72485	63527	50164	47613	67071	92463	0	0	0	61121	60191	70241	96549	48172	66553	87834	70209	98299	75782	71318	75273	75506	0	61839	41510	93224	79742	76772	61539	0	0
A0A2K5UAG5	MRPL9	158660	208550	192940	209660	161700	150510	151540	211200	225520	367360	212130	264620	96346	116570	176210	163240	169340	126610	182750	200400	250520	202010	220660	202420	167270	169480	158470	170290	133910	177280	117050	178160	177660	151720	175340	192090	247310	263210	187960	183840	203980	255690	118970	133620	141560	109040	163780	152160
A0A2K5UAG7	APPL1	1342900	1405200	1156000	1234000	966420	1139900	1069500	1098000	1164200	895300	1111600	1197000	1330700	1305300	1038900	1149100	1275700	1318100	1369500	1136900	820140	1316500	896070	1275700	1270000	1110400	1228400	978450	1208800	981580	1247800	935980	1159300	1189000	1329300	1366800	1328300	1172100	1303700	1260500	1344200	1181600	1193000	1215300	1308400	1257400	1122900	1206600
A0A2K5UAG8	UBL4A	304880	258590	349080	353480	347770	366470	378240	396230	297880	334810	315450	294820	329080	189140	357080	368580	359730	339060	344630	339750	403620	316510	395980	350100	345280	352900	348680	362010	343090	383390	331390	383510	365770	322080	327480	331580	307830	280880	308650	309220	317300	327830	321330	305700	189450	204960	382000	429740
A0A2K5UAH0	PPIB	2955800	2614000	3661100	2968500	3584800	3448200	3429500	3997100	3284600	4545500	3605500	4342800	2504900	4494700	3528100	3832500	3522500	3125200	3267900	3657000	4142700	3843400	4041600	3381300	3430800	3150300	3231800	3582900	3454100	3425600	3420100	3717900	3357300	4061700	3130700	3165400	3634000	3553900	3423700	3563000	3871500	4653000	2787700	2789300	5110100	4742100	4061800	4094200
A0A2K5UAH7	---	184100	258060	128160	202860	175490	205970	190800	195150	202350	266400	157460	183540	116510	277000	200400	149070	242410	180720	233650	199650	106890	166770	150940	181050	197890	233750	180150	197450	197200	224340	207810	164310	202880	227930	159080	147280	231240	247400	137460	120840	182240	192300	174760	124660	331130	282610	191000	188640
A0A2K5UAI0	NUP35	100780	42830	41116	71715	129630	135060	99934	77118	51832	69919	74954	41203	0	154900	68072	79786	46324	61622	139680	107690	71908	94059	54316	50392	157930	119660	87679	140830	150350	103930	156810	65805	125010	159980	116260	69180	34286	41777	46750	52545	64346	41784	58315	98256	203490	204260	0	50811
A0A2K5UAI3	HOOK1	150060	83745	162470	124560	91357	109400	63997	139730	144200	96472	117220	94320	162090	33008	115960	136350	85373	110320	145410	116320	38161	153130	48828	86874	93222	86602	125260	75312	84307	57577	98879	61410	38103	140670	134760	145610	143320	130250	146030	155110	109380	86939	126690	154250	59629	68962	110370	138070
[truncated: 7,794 more rows]
[truncated: 108 more columns]
