# Supplementary material for: Spatiotemporal proteomic atlas of multiple brain regions across early fetal to neonatal stages in cynomolgus monkey
Source: Nat Commun. 2023 Jul 3;14:3917. doi: 10.1038/s41467-023-39411-7 (PMC10317979; doi:10.1038/s41467-023-39411-7)
Supplement: Supplementary file 5 — Supplementary Data 2 [file 41467_2023_39411_MOESM5_ESM.xlsx]

## Sheet: protein_number
Region	Number of identified protein			Stage	Number of identified protein			Stage	Region	Number of identified protein
pPFC	5707.67			E50	6191.07			E50	PFC	6152.67
aPFC	5771			E90	5918			E50	TL	6168
S1	5808.17			E120	6017.26			E50	CB	6181.67
STr	5832.89			P3	5885.11			E50	V1	6151.67
iPFG	5833.67			Mean	6002.86			E50	PL	6301.33
aCG	5842.67							E90	THAL	5975
mPFG	5860.67							E90	IC	6156.33
Thal	5871							E90	aPFC	5771
sPFG	5871.67							E90	pPFC	5707.67
sPL	5899.5							E90	TL	5766.67
OFC	5902.33							E90	CB	6221.33
M1	5946.89							E90	PL	5941
sTG	5952.83							E90	V1	5890.33
IC	5963.33							E90	M1	5707.33
TL	5967.33							E90	HIPP	6041
THAL	5975							E90	STr	5920.33
Amg	5988.33							E120	M1	6281
V1	6016.58							E120	S1	5985.67
Hipp	6025.5							E120	IC	5851
MT	6035.83							E120	sPL	6137.33
HIPP	6041							E120	sTG	6059
IT	6104.67							E120	MT	6124.33
PL	6121.17							E120	IT	6211.67
PFC	6152.67							E120	V1	6031.33
CB	6295.58							E120	aCG	6013.67
Mean	5951.52							E120	Thal	5779.33
								E120	Amg	6063
								E120	Hipp	6254
								E120	STr	6027.67
								E120	CB	6456.33
								E120	sPFG	5739
								E120	mPFG	5769.33
								E120	iPFG	5797
								E120	OFC	5730
								P3	M1	5852.33
								P3	S1	5630.67
								P3	IC	5882.67
								P3	sPL	5661.67
								P3	sTG	5846.67
								P3	MT	5947.33
								P3	IT	5997.67
								P3	V1	5993
								P3	aCG	5671.67
								P3	Thal	5962.67
								P3	Amg	5913.67
								P3	Hipp	5797
								P3	STr	5550.67
								P3	CB	6323
								P3	sPFG	6004.33
								P3	mPFG	5952
								P3	iPFG	5870.33
								P3	OFC	6074.67
