# Supplementary material for: Spatiotemporal proteomic atlas of multiple brain regions across early fetal to neonatal stages in cynomolgus monkey
Source: Nat Commun. 2023 Jul 3;14:3917. doi: 10.1038/s41467-023-39411-7 (PMC10317979; doi:10.1038/s41467-023-39411-7)
Supplement: Supplementary file 6 — Supplementary Data 3 [file 41467_2023_39411_MOESM6_ESM.xlsx]

## Sheet: Table S4
Stage	region	Family	Mean_Percent	P3_vs_F120	F120_vs_F90	F90_vs_F50	Significance	SD
P3	V1	Cytosol	26.2522	0.158494	0.701746	0.00957585	Yes	0.864399
P3	V1	Nucleoplasm	17.5254	0.0512803	0.01242	0.00631786	Yes	3.3556
P3	V1	Plasma membrane	12.9816	0.0172578	0.00552467	0.00153986	Yes	2.00892
P3	V1	Vesicles	8.21609	0.000903065	0.00251603	0.0337693	Yes	1.33958
P3	V1	Microtubules	7.40905	0.925696	0.438683	0.000744626	Yes	1.52031
P3	V1	Mitochondria	6.85682	0.108285	0.0428458	0.0514386	Yes	1.07895
P3	V1	Golgi apparatus	3.78186	0.38554	0.0817759	0.0333193	Yes	1.29802
P3	V1	Centrosome	2.65405	0.0273671	0.0115238	0.00080362	Yes	0.639749
P3	V1	Endoplasmic reticulum	2.27852	0.0944346	0.339282	0.0110982	Yes	0.592354
P3	V1	Actin filaments	1.28357	0.372373	0.190435	0.0720611	No	0.176253
P3	V1	Nuclear speckles	1.26415	0.172578	0.0496277	0.0616718	Yes	0.445546
P3	V1	Lysosomes	1.24202	0.0625546	0.0187683	0.00202316	Yes	0.303015
P3	V1	Endosomes	1.1969	0.0558292	0.00387082	0.00256746	Yes	0.288631
P3	V1	Cell Junctions	1.19564	0.00779001	0.893608	0.187945	Yes	0.113674
P3	V1	Nucleoli	1.11677	0.051879	0.169758	0.0189202	Yes	0.327935
P3	V1	Intermediate filaments	1.00943	0.331598	0.0368358	0.00463872	Yes	0.704121
P3	V1	Nuclear bodies	0.786037	0.0274328	0.0137399	0.0755737	Yes	0.127659
P3	V1	Nuclear membrane	0.659126	0.0858206	0.00251909	0.00791512	Yes	0.31903
P3	V1	Nucleoli fibrillar center	0.63588	0.00172608	0.358944	0.122202	Yes	0.0884113
P3	V1	Focal adhesion sites	0.48594	0.056686	0.0122676	0.757125	Yes	0.0721059
P3	V1	Centriolar satellite	0.359728	0.427706	0.0972284	0.00404961	Yes	0.0593371
P3	V1	Nucleoli rim	0.224937	0.0446907	0.01487	0.0439577	Yes	0.189209
P3	V1	Cytoplasmic bodies	0.191997	0.0597755	0.112568	0.312334	No	0.0478659
P3	V1	Peroxisomes	0.106396	0.867874	0.0615651	0.604098	No	0.0202816
P3	V1	Cytokinetic bridge	0.0633782	0.460928	0.215198	0.565378	No	0.0126986
P3	V1	Microtubule ends	0.0584696	0.251654	0.116691	0.00144447	Yes	0.0174336
P3	V1	Lipid droplets	0.0579404	0.0937382	0.111065	0.0219103	Yes	0.0109073
P3	V1	Mitotic spindle	0.0496515	0.0403958	0.100273	0.223124	Yes	0.00453892
P3	V1	Midbody ring	0.0369383	0.00889861	0.980136	0.385533	Yes	0.00279859
P3	V1	Mitotic chromosome	0.017304	0.0237673	0.0227791	0.00324275	Yes	0.0261086
P3	V1	Midbody	0.0022506	0.279865	0.824443	0.0144183	Yes	0.00382621
P3	TL	Cytosol	26.3458	0.000735456	0.00271364	0.000870391	Yes	1.07696
P3	TL	Nucleoplasm	16.4882	0.000770169	0.0485676	0.0171362	Yes	3.73495
P3	TL	Plasma membrane	13.3927	2.78e-06	0.000658796	0.0082801	Yes	1.95468
P3	TL	Vesicles	8.17812	5.91e-10	4.01e-09	0.00314306	Yes	1.3358
P3	TL	Microtubules	7.44109	0.07142	0.20888	0.0260447	Yes	1.16781
P3	TL	Mitochondria	7.40962	0.000827082	0.00230014	0.2972	Yes	1.27846
P3	TL	Golgi apparatus	3.81083	0.135091	0.228447	0.348383	No	0.223364
P3	TL	Centrosome	2.77129	4.21e-05	0.264361	0.000793432	Yes	0.586776
P3	TL	Endoplasmic reticulum	2.50645	0.00214442	0.0157277	0.00244911	Yes	0.305393
P3	TL	Lysosomes	1.24834	4.2e-05	0.000214615	0.00164869	Yes	0.291072
P3	TL	Actin filaments	1.23383	0.100503	0.500669	0.000688297	Yes	0.178497
P3	TL	Endosomes	1.20142	2.63e-05	0.00180048	0.001767	Yes	0.278056
P3	TL	Cell Junctions	1.17486	7.3e-06	0.334104	0.0308361	Yes	0.126764
P3	TL	Nuclear speckles	1.1451	0.00303183	0.112862	0.0348328	Yes	0.441446
P3	TL	Nucleoli	1.0679	4.1e-05	0.187537	0.0322552	Yes	0.324431
P3	TL	Intermediate filaments	0.93217	0.0570031	0.105527	0.00349654	Yes	0.643138
P3	TL	Nuclear bodies	0.729989	0.00285435	0.301538	0.0141867	Yes	0.153531
P3	TL	Nucleoli fibrillar center	0.610315	4.95e-06	0.00574923	0.088541	Yes	0.0952908
P3	TL	Nuclear membrane	0.597955	0.0113959	0.244778	0.00965164	Yes	0.405849
P3	TL	Focal adhesion sites	0.533501	0.000920797	0.00101751	0.0155507	Yes	0.0926592
P3	TL	Centriolar satellite	0.391544	0.222315	0.00039909	0.0934266	Yes	0.0496257
P3	TL	Nucleoli rim	0.209094	0.000839976	0.0110312	0.0573424	Yes	0.178629
P3	TL	Cytoplasmic bodies	0.17425	0.000202613	0.0389807	0.493583	Yes	0.0475695
P3	TL	Peroxisomes	0.115656	0.729018	0.000849217	0.235644	Yes	0.0211599
P3	TL	Cytokinetic bridge	0.075325	0.0559878	0.0457847	0.0433845	Yes	0.0161727
P3	TL	Lipid droplets	0.0600885	0.0156867	0.000830793	0.0747751	Yes	0.0130372
P3	TL	Microtubule ends	0.0554341	0.00630905	0.254598	0.000277778	Yes	0.0148699
P3	TL	Mitotic spindle	0.0469517	0.00815836	0.443089	0.241363	Yes	0.00353202
P3	TL	Midbody ring	0.0347066	0.000880486	0.754864	0.14253	Yes	0.00135182
P3	TL	Mitotic chromosome	0.01566	0.0633332	0.654819	0.109309	No	0.0224357
P3	TL	Midbody	0.00182371	0.0560586	0.743856	0.0139828	Yes	0.00261514
P3	STr	Cytosol	26.1853	0.0568156	0.0756275	NA	No	1.39672
P3	STr	Nucleoplasm	14.774	0.0912035	0.00158915	NA	Yes	2.73059
P3	STr	Plasma membrane	13.9403	0.00120165	0.000255555	NA	Yes	1.71092
P3	STr	Mitochondria	8.69925	0.0715875	0.000230666	NA	Yes	1.77576
P3	STr	Vesicles	8.35955	0.00384023	0.00328026	NA	Yes	1.14229
P3	STr	Microtubules	7.17541	0.125632	0.377243	NA	No	0.66338
P3	STr	Golgi apparatus	3.56959	0.0115135	0.736078	NA	Yes	0.189338
P3	STr	Endoplasmic reticulum	2.64847	0.995183	0.180459	NA	No	0.0925051
P3	STr	Centrosome	2.57941	0.0406496	0.00114365	NA	Yes	0.163805
P3	STr	Intermediate filaments	1.74161	0.749621	0.457327	NA	No	0.0617164
P3	STr	Cell Junctions	1.54279	0.0027454	0.0572326	NA	Yes	0.337252
P3	STr	Lysosomes	1.25903	0.050589	0.000521792	NA	Yes	0.267503
P3	STr	Endosomes	1.21366	0.0527692	6.1e-05	NA	Yes	0.248966
P3	STr	Actin filaments	1.19166	0.383622	0.00150972	NA	Yes	0.123938
P3	STr	Nucleoli	1.00023	0.633453	0.00106135	NA	Yes	0.206521
P3	STr	Nuclear speckles	0.851831	0.368627	0.0102573	NA	Yes	0.344491
P3	STr	Nucleoli fibrillar center	0.656145	0.00570368	0.0650965	NA	Yes	0.096389
P3	STr	Nuclear bodies	0.596779	0.0741315	0.000816468	NA	Yes	0.200529
P3	STr	Focal adhesion sites	0.527037	0.0378914	0.000246552	NA	Yes	0.0830167
P3	STr	Nuclear membrane	0.483499	0.200052	0.00625112	NA	Yes	0.285967
P3	STr	Centriolar satellite	0.364153	0.612402	0.544693	NA	No	0.00977616
P3	STr	Nucleoli rim	0.153306	0.0443467	0.000292381	NA	Yes	0.119841
P3	STr	Cytoplasmic bodies	0.136071	0.0599169	0.00303774	NA	Yes	0.0571557
P3	STr	Peroxisomes	0.0946235	0.49663	0.0618497	NA	No	0.0140791
P3	STr	Cytokinetic bridge	0.0758552	0.214022	0.173291	NA	No	0.0159314
P3	STr	Lipid droplets	0.0496084	0.23367	0.21192	NA	No	0.00804815
P3	STr	Microtubule ends	0.0471298	0.0239774	0.0783113	NA	Yes	0.0190471
P3	STr	Mitotic spindle	0.042057	0.336418	0.581411	NA	No	0.00154838
P3	STr	Midbody ring	0.0316062	0.616362	0.502911	NA	No	0.0005806
P3	STr	Mitotic chromosome	0.0074318	0.00853498	0.00015039	NA	Yes	0.0145876
P3	STr	Midbody	0.00268999	0.258648	0.0172038	NA	Yes	0.000748188
P3	PL	Cytosol	26.4962	0.0790897	0.0345411	0.0690454	Yes	1.02324
P3	PL	Nucleoplasm	16.0715	1.7e-06	1.92e-06	0.0224411	Yes	3.99036
P3	PL	Plasma membrane	13.7524	6.76e-05	0.000170559	0.0114848	Yes	2.09427
P3	PL	Vesicles	8.48576	1.61e-07	5.67e-05	0.0212774	Yes	1.3991
P3	PL	Mitochondria	8.28421	0.00553583	0.000197539	0.24521	Yes	1.69035
P3	PL	Microtubules	6.69338	0.015322	0.0718654	0.00715009	Yes	1.23422
P3	PL	Golgi apparatus	3.77093	0.00101226	0.655419	0.362304	Yes	0.229477
P3	PL	Endoplasmic reticulum	2.49316	0.00143993	0.0149759	0.0145261	Yes	0.387785
P3	PL	Centrosome	2.46654	1.12e-06	0.0469229	0.0128795	Yes	0.541102
P3	PL	Actin filaments	1.26588	3.18e-05	0.0355518	0.00264873	Yes	0.190235
P3	PL	Lysosomes	1.2413	0.00938536	0.000648583	0.00901314	Yes	0.296542
P3	PL	Endosomes	1.19616	0.00315847	0.000536742	0.00676327	Yes	0.285191
P3	PL	Cell Junctions	1.17185	0.00024179	0.074121	0.116753	Yes	0.113315
P3	PL	Nuclear speckles	1.06599	5.67e-05	0.000288728	0.0638315	Yes	0.525149
P3	PL	Nucleoli	1.01361	5.7e-06	0.0663735	0.0729254	Yes	0.368354
P3	PL	Intermediate filaments	0.941937	0.357786	0.0793107	0.0264362	Yes	0.6701
P3	PL	Nuclear bodies	0.711022	3.18e-05	0.00654498	0.00610055	Yes	0.171575
P3	PL	Nucleoli fibrillar center	0.650334	0.000125989	0.00609545	0.156335	Yes	0.107594
P3	PL	Nuclear membrane	0.563955	0.0132131	0.00474485	0.00526067	Yes	0.36995
P3	PL	Focal adhesion sites	0.542792	0.0118137	0.000116353	0.00524433	Yes	0.0981909
P3	PL	Centriolar satellite	0.3633	0.0054479	0.00588523	0.0229159	Yes	0.0499842
P3	PL	Nucleoli rim	0.210261	0.0319271	0.0123584	0.0854586	Yes	0.189301
P3	PL	Cytoplasmic bodies	0.165139	0.000674423	0.000705234	0.129302	Yes	0.0510098
P3	PL	Peroxisomes	0.101309	0.0956609	0.00146426	0.022602	Yes	0.0231022
P3	PL	Lipid droplets	0.0604642	0.407162	0.00446005	0.123856	Yes	0.01273
P3	PL	Cytokinetic bridge	0.0567255	0.556549	0.00838855	0.586113	Yes	0.00971042
P3	PL	Microtubule ends	0.0547699	0.0462316	0.0529013	0.00807822	Yes	0.017341
P3	PL	Mitotic spindle	0.0467022	0.732361	0.429087	0.084566	No	0.00320307
P3	PL	Midbody ring	0.0315671	0.366477	0.794188	0.281031	No	0.000893319
P3	PL	Mitotic chromosome	0.0289509	0.733086	0.00026669	0.0609696	Yes	0.0253037
P3	PL	Midbody	0.00190349	0.351718	0.0343509	0.000280692	Yes	0.00227862
P3	MD	Cytosol	26.5277	0.0223589	NA	NA	Yes	1.4727
P3	MD	Nucleoplasm	15.7572	0.580271	NA	NA	No	0.0886249
P3	MD	Plasma membrane	13.2883	0.114227	NA	NA	No	0.290877
P3	MD	Mitochondria	8.56993	0.0107994	NA	NA	Yes	1.33746
P3	MD	Vesicles	8.11388	0.0192513	NA	NA	Yes	0.423191
P3	MD	Microtubules	6.97019	0.0272364	NA	NA	Yes	0.628541
P3	MD	Golgi apparatus	3.64001	0.163384	NA	NA	No	0.184078
P3	MD	Endoplasmic reticulum	2.76121	0.243153	NA	NA	No	0.0840014
P3	MD	Centrosome	2.61652	0.0250225	NA	NA	Yes	0.158962
P3	MD	Lysosomes	1.42211	0.0087153	NA	NA	Yes	0.283169
P3	MD	Endosomes	1.36763	0.00753248	NA	NA	Yes	0.264576
P3	MD	Nucleoli	1.12111	0.750541	NA	NA	No	0.00668804
P3	MD	Cell Junctions	1.09649	0.0193789	NA	NA	Yes	0.0782177
P3	MD	Actin filaments	1.09621	0.237647	NA	NA	No	0.024582
P3	MD	Nuclear speckles	1.01539	0.505438	NA	NA	No	0.0217515
P3	MD	Intermediate filaments	0.89213	0.0731983	NA	NA	No	0.217437
P3	MD	Nucleoli fibrillar center	0.721672	0.00104413	NA	NA	Yes	0.0950662
P3	MD	Nuclear bodies	0.714404	0.336499	NA	NA	No	0.0132683
P3	MD	Nuclear membrane	0.611834	0.121329	NA	NA	No	0.0272753
P3	MD	Focal adhesion sites	0.55291	0.0422799	NA	NA	Yes	0.0480621
P3	MD	Centriolar satellite	0.391208	0.0828564	NA	NA	No	0.0198034
P3	MD	Nucleoli rim	0.201843	0.147772	NA	NA	No	0.0152325
P3	MD	Cytoplasmic bodies	0.164153	0.205437	NA	NA	No	0.0205526
P3	MD	Peroxisomes	0.11867	0.0366004	NA	NA	Yes	0.0149778
P3	MD	Lipid droplets	0.0642968	0.00649567	NA	NA	Yes	0.0117377
P3	MD	Cytokinetic bridge	0.0569643	0.02151	NA	NA	Yes	0.0086713
P3	MD	Microtubule ends	0.0522778	0.0250496	NA	NA	Yes	0.0176116
P3	MD	Mitotic spindle	0.0442696	0.097815	NA	NA	No	0.00320654
P3	MD	Midbody ring	0.0307149	0.248565	NA	NA	No	0.00108114
P3	MD	Mitotic chromosome	0.0159905	0.195301	NA	NA	No	0.00231454
P3	MD	Midbody	0.00276314	0.0517379	NA	NA	No	0.000669528
P3	Hipp	Cytosol	26.2527	0.0345155	0.0455205	NA	Yes	1.0546
P3	Hipp	Nucleoplasm	15.0976	0.0128684	1.06e-05	NA	Yes	1.21617
P3	Hipp	Plasma membrane	13.9416	0.0441332	0.0099194	NA	Yes	1.41744
P3	Hipp	Mitochondria	9.52774	0.010456	0.0217751	NA	Yes	1.8758
P3	Hipp	Vesicles	8.04072	0.00929771	0.00262274	NA	Yes	0.819304
P3	Hipp	Microtubules	6.59502	0.303671	0.346898	NA	No	0.478491
P3	Hipp	Golgi apparatus	3.7142	0.00627974	0.336759	NA	Yes	0.605264
P3	Hipp	Endoplasmic reticulum	2.75127	0.00169235	0.679257	NA	Yes	0.221869
P3	Hipp	Centrosome	2.3643	0.013255	0.175629	NA	Yes	0.156806
P3	Hipp	Intermediate filaments	1.49811	0.319219	0.0595735	NA	No	0.502835
P3	Hipp	Lysosomes	1.28521	0.00333329	9.26e-05	NA	Yes	0.23187
P3	Hipp	Endosomes	1.21154	0.00879323	0.000636581	NA	Yes	0.206687
P3	Hipp	Actin filaments	1.1211	0.0528251	0.0624233	NA	No	0.123854
P3	Hipp	Cell Junctions	1.11142	0.36893	0.941353	NA	No	0.0612929
P3	Hipp	Nucleoli	1.0355	0.0101114	0.00160742	NA	Yes	0.110587
P3	Hipp	Nuclear speckles	0.95818	0.0231919	0.000275088	NA	Yes	0.1756
P3	Hipp	Nucleoli fibrillar center	0.720379	0.0016244	0.00060328	NA	Yes	0.139578
P3	Hipp	Nuclear bodies	0.605299	0.0295196	0.00251936	NA	Yes	0.119113
P3	Hipp	Nuclear membrane	0.568413	0.073026	0.000890733	NA	Yes	0.080035
P3	Hipp	Focal adhesion sites	0.512119	0.676475	0.00462181	NA	Yes	0.0409558
P3	Hipp	Centriolar satellite	0.393339	0.13062	0.0115881	NA	Yes	0.0285382
P3	Hipp	Nucleoli rim	0.168313	0.00605886	5.56e-05	NA	Yes	0.0715455
P3	Hipp	Cytoplasmic bodies	0.146195	0.016308	0.0508731	NA	Yes	0.0419769
P3	Hipp	Peroxisomes	0.104369	0.0527864	0.0257593	NA	Yes	0.01424
P3	Hipp	Cytokinetic bridge	0.0821326	0.0071896	0.380808	NA	Yes	0.0174412
P3	Hipp	Lipid droplets	0.0596939	0.182453	0.00507872	NA	Yes	0.00993457
P3	Hipp	Microtubule ends	0.0491908	0.0382131	0.0224066	NA	Yes	0.0110582
P3	Hipp	Mitotic spindle	0.0414583	0.383556	0.0287659	NA	Yes	0.00253363
P3	Hipp	Midbody ring	0.0306101	0.257177	0.380758	NA	No	0.00154737
P3	Hipp	Mitotic chromosome	0.0108754	0.0760676	0.00631428	NA	Yes	0.00936653
P3	Hipp	Midbody	0.00139061	0.351424	0.59094	NA	No	0.000428273
P3	FL	Cytosol	26.0237	3e-13	0.60517	0.0410118	Yes	1.4111
P3	FL	Nucleoplasm	16.0025	3.24e-08	5.64e-12	0.00121507	Yes	4.50593
P3	FL	Plasma membrane	13.875	6.33e-20	1.87e-10	0.0079908	Yes	2.52634
P3	FL	Vesicles	8.19681	5.44e-17	4.02e-07	0.0390079	Yes	1.29529
P3	FL	Mitochondria	7.94112	2.52e-12	1.7e-07	0.00244051	Yes	1.56173
P3	FL	Microtubules	6.86009	4.25e-11	0.235045	0.00379839	Yes	1.99133
P3	FL	Golgi apparatus	4.04101	0.994564	0.00305087	0.363441	Yes	1.11015
P3	FL	Endoplasmic reticulum	2.70725	0.228545	0.680072	0.00694111	Yes	0.39463
P3	FL	Centrosome	2.55395	1.17e-16	0.000642423	0.00806452	Yes	0.672224
P3	FL	Actin filaments	1.28017	9.21e-10	0.464422	0.00235467	Yes	0.201114
P3	FL	Lysosomes	1.27481	3.66e-12	2.83e-15	0.000307097	Yes	0.318382
P3	FL	Endosomes	1.22216	1.38e-11	1.85e-15	0.000647713	Yes	0.301211
P3	FL	Cell Junctions	1.17162	1.27e-08	0.433026	0.0526624	Yes	0.141103
P3	FL	Nuclear speckles	1.09752	0.00257895	2.41e-10	0.00328208	Yes	0.607544
P3	FL	Nucleoli	1.08804	7.72e-07	6.56e-12	0.000246978	Yes	0.415598
P3	FL	Intermediate filaments	0.915091	0.0127921	5.04e-06	0.000112019	Yes	0.735771
P3	FL	Nuclear bodies	0.737193	0.00107357	7.39e-05	0.00990459	Yes	0.145115
P3	FL	Nucleoli fibrillar center	0.634332	7.14e-13	0.072735	0.0143555	Yes	0.100444
P3	FL	Nuclear membrane	0.600499	0.373077	3.19e-07	7.73e-06	Yes	0.37419
P3	FL	Focal adhesion sites	0.564554	3.49e-12	1.92e-11	0.0177169	Yes	0.102516
P3	FL	Centriolar satellite	0.401964	0.017863	0.000601248	0.00954242	Yes	0.063759
P3	FL	Nucleoli rim	0.22016	0.0187118	4.01e-10	0.0217287	Yes	0.220932
P3	FL	Cytoplasmic bodies	0.167303	1.22e-07	9.12e-05	0.61789	Yes	0.0517738
P3	FL	Peroxisomes	0.11543	0.86414	0.00383681	0.000120734	Yes	0.0248972
P3	FL	Cytokinetic bridge	0.0691814	0.00230063	0.000110972	0.130935	Yes	0.0108416
P3	FL	Lipid droplets	0.0673042	1.51e-10	0.000622669	0.858519	Yes	0.0149564
P3	FL	Microtubule ends	0.0579731	4.68e-11	0.0339247	0.00137539	Yes	0.0199489
P3	FL	Mitotic spindle	0.0469529	0.238914	0.631036	4.15e-05	Yes	0.00488311
P3	FL	Midbody ring	0.0347545	0.0318065	0.00104517	0.00115181	Yes	0.00282108
P3	FL	Mitotic chromosome	0.0290471	0.165182	0.00110273	4.25e-05	Yes	0.0271865
P3	FL	Midbody	0.00254308	0.387954	0.0707868	0.103549	No	0.00414553
P3	CB	Cytosol	25.4693	0.0229204	0.0267988	0.0665839	Yes	1.05874
P3	CB	Nucleoplasm	19.8615	0.188451	0.00420152	0.54984	Yes	0.714453
P3	CB	Plasma membrane	11.7371	0.0129694	0.184851	0.408879	Yes	0.65264
P3	CB	Mitochondria	7.97545	0.00195108	0.0131966	0.0938213	Yes	1.16977
P3	CB	Vesicles	7.83727	0.00670798	0.490123	0.132591	Yes	0.664412
P3	CB	Microtubules	5.13328	0.0347555	0.00179029	0.705192	Yes	0.93536
P3	CB	Golgi apparatus	3.43769	0.158158	0.214155	0.726877	No	0.603278
P3	CB	Endoplasmic reticulum	2.77929	0.0363505	0.312017	0.137947	Yes	0.282347
P3	CB	Centrosome	2.07745	0.481919	0.0402886	0.127413	Yes	0.163975
P3	CB	Intermediate filaments	1.98976	0.0400468	0.0945843	0.172599	Yes	0.372965
P3	CB	Nuclear speckles	1.63465	0.461357	0.0133809	0.714879	Yes	0.114638
P3	CB	Nucleoli	1.23533	0.12783	0.0241981	0.334954	Yes	0.051502
P3	CB	Actin filaments	1.20046	0.00730037	0.345767	0.0627939	Yes	0.155542
P3	CB	Nucleoli fibrillar center	1.1734	0.00250696	0.0162337	0.394104	Yes	0.31453
P3	CB	Nuclear membrane	1.09633	0.196365	0.00219243	0.627858	Yes	0.0962349
P3	CB	Cell Junctions	0.987088	0.774705	0.780167	0.397421	No	0.019469
P3	CB	Lysosomes	0.968395	0.029539	0.0320277	0.410828	Yes	0.0905637
P3	CB	Endosomes	0.944202	0.023296	0.0216042	0.197817	Yes	0.0971575
P3	CB	Nuclear bodies	0.790314	0.145812	0.149281	0.139454	No	0.0651454
P3	CB	Focal adhesion sites	0.413752	0.148786	0.0201979	0.107802	Yes	0.0298962
P3	CB	Centriolar satellite	0.367329	0.0031834	0.00796476	0.648844	Yes	0.0228175
P3	CB	Nucleoli rim	0.283513	0.0218636	0.00111964	0.209999	Yes	0.037978
P3	CB	Cytoplasmic bodies	0.238978	0.415458	0.0144624	0.0689782	Yes	0.0183429
P3	CB	Peroxisomes	0.0983304	0.030742	0.0757633	0.470988	Yes	0.011233
P3	CB	Cytokinetic bridge	0.0701352	0.073811	0.034516	0.0111427	Yes	0.0142431
P3	CB	Lipid droplets	0.0621958	0.502827	0.0897885	0.48369	No	0.00958031
P3	CB	Microtubule ends	0.0477493	0.00161959	6.41e-05	0.341356	Yes	0.0168439
P3	CB	Mitotic spindle	0.0417016	0.477073	0.817533	0.313076	No	0.00117068
P3	CB	Mitotic chromosome	0.0239782	0.261322	0.300922	0.0683095	No	0.00823446
P3	CB	Midbody ring	0.0220701	0.0560919	0.000871991	0.0192982	Yes	0.00212019
P3	CB	Cleavage furrow	0.00264506	NA	NA	NA	No	0.00148146
P3	CB	Midbody	0.00119125	0.495662	0.872607	0.493784	No	0.000674926
P3	Amy	Cytosol	26.6276	0.100787	0.192384	NA	No	1.27127
P3	Amy	Nucleoplasm	14.7624	0.748832	0.0104406	NA	Yes	0.614433
P3	Amy	Plasma membrane	13.707	0.23936	0.0445605	NA	Yes	0.811583
P3	Amy	Mitochondria	9.46297	0.0101783	0.00429762	NA	Yes	1.7585
P3	Amy	Vesicles	8.02135	0.043333	0.137851	NA	Yes	0.363334
P3	Amy	Microtubules	5.97756	0.0197533	0.679706	NA	Yes	0.866556
P3	Amy	Golgi apparatus	3.92165	0.154543	0.453889	NA	No	0.356619
P3	Amy	Endoplasmic reticulum	3.02371	0.778792	0.48609	NA	No	0.109539
P3	Amy	Centrosome	2.60126	0.282584	0.704487	NA	No	0.0759364
P3	Amy	Intermediate filaments	1.41518	0.535172	0.123031	NA	No	0.2634
P3	Amy	Lysosomes	1.25975	0.0959942	0.0700176	NA	No	0.176385
P3	Amy	Endosomes	1.2071	0.0552094	0.0810955	NA	No	0.16374
P3	Amy	Cell Junctions	1.15611	0.204219	0.837266	NA	No	0.0644239
P3	Amy	Nucleoli	1.13722	0.160717	0.0894424	NA	No	0.063516
P3	Amy	Actin filaments	1.10838	0.185955	0.0360511	NA	Yes	0.0479014
P3	Amy	Nuclear speckles	0.937134	0.612642	0.261605	NA	No	0.0594772
P3	Amy	Nucleoli fibrillar center	0.708617	0.0152762	0.00340378	NA	Yes	0.12435
P3	Amy	Nuclear bodies	0.670644	0.463679	0.0337421	NA	Yes	0.0618517
P3	Amy	Focal adhesion sites	0.562451	0.436663	0.0408414	NA	Yes	0.031871
P3	Amy	Nuclear membrane	0.557302	0.963737	0.00357076	NA	Yes	0.0650174
P3	Amy	Centriolar satellite	0.447593	0.777513	0.0972592	NA	No	0.0305486
P3	Amy	Nucleoli rim	0.182071	0.31581	0.0485594	NA	Yes	0.0320119
P3	Amy	Cytoplasmic bodies	0.148195	0.0940059	0.0494619	NA	Yes	0.0347569
P3	Amy	Peroxisomes	0.133675	0.68599	0.176875	NA	No	0.00893216
P3	Amy	Cytokinetic bridge	0.0754889	0.118456	0.0555693	NA	No	0.0156909
P3	Amy	Lipid droplets	0.0623828	0.158388	0.162079	NA	No	0.00933706
P3	Amy	Mitotic spindle	0.04377	0.572009	0.183521	NA	No	0.00352725
P3	Amy	Microtubule ends	0.0428328	0.135493	0.24903	NA	No	0.0193629
P3	Amy	Midbody ring	0.0236893	0.13023	0.433134	NA	No	0.00120771
P3	Amy	Mitotic chromosome	0.011112	0.224616	0.0651603	NA	No	0.00517594
P3	Amy	Midbody	0.00383084	0.387013	0.583791	NA	No	0.000875352
F90	V1	Cytosol	27.5093	0.158494	0.701746	0.00957585	Yes	0.864399
F90	V1	Nucleoplasm	22.1282	0.0512803	0.01242	0.00631786	Yes	3.3556
F90	V1	Plasma membrane	10.1316	0.0172578	0.00552467	0.00153986	Yes	2.00892
F90	V1	Microtubules	7.87934	0.925696	0.438683	0.000744626	Yes	1.52031
F90	V1	Vesicles	6.22594	0.000903065	0.00251603	0.0337693	Yes	1.33958
F90	V1	Mitochondria	4.6489	0.108285	0.0428458	0.0514386	Yes	1.07895
F90	V1	Golgi apparatus	3.59052	0.38554	0.0817759	0.0333193	Yes	1.29802
F90	V1	Centrosome	2.56888	0.0273671	0.0115238	0.00080362	Yes	0.639749
F90	V1	Endoplasmic reticulum	2.45357	0.0944346	0.339282	0.0110982	Yes	0.592354
F90	V1	Intermediate filaments	1.76684	0.331598	0.0368358	0.00463872	Yes	0.704121
F90	V1	Nuclear speckles	1.70218	0.172578	0.0496277	0.0616718	Yes	0.445546
F90	V1	Nucleoli	1.45809	0.051879	0.169758	0.0189202	Yes	0.327935
F90	V1	Actin filaments	1.35392	0.372373	0.190435	0.0720611	No	0.176253
F90	V1	Cell Junctions	1.04067	0.00779001	0.893608	0.187945	Yes	0.113674
F90	V1	Nuclear membrane	1.03083	0.0858206	0.00251909	0.00791512	Yes	0.31903
F90	V1	Nuclear bodies	0.988233	0.0274328	0.0137399	0.0755737	Yes	0.127659
F90	V1	Lysosomes	0.722495	0.0625546	0.0187683	0.00202316	Yes	0.303015
F90	V1	Endosomes	0.703133	0.0558292	0.00387082	0.00256746	Yes	0.288631
F90	V1	Nucleoli fibrillar center	0.437923	0.00172608	0.358944	0.122202	Yes	0.0884113
F90	V1	Nucleoli rim	0.394279	0.0446907	0.01487	0.0439577	Yes	0.189209
F90	V1	Focal adhesion sites	0.337626	0.056686	0.0122676	0.757125	Yes	0.0721059
F90	V1	Centriolar satellite	0.3178	0.427706	0.0972284	0.00404961	Yes	0.0593371
F90	V1	Cytoplasmic bodies	0.298449	0.0597755	0.112568	0.312334	No	0.0478659
F90	V1	Peroxisomes	0.0688975	0.867874	0.0615651	0.604098	No	0.0202816
F90	V1	Microtubule ends	0.0534321	0.251654	0.116691	0.00144447	Yes	0.0174336
F90	V1	Mitotic chromosome	0.0437834	0.0237673	0.0227791	0.00324275	Yes	0.0261086
F90	V1	Mitotic spindle	0.0411786	0.0403958	0.100273	0.223124	Yes	0.00453892
F90	V1	Cytokinetic bridge	0.0369811	0.460928	0.215198	0.565378	No	0.0126986
F90	V1	Midbody ring	0.0319644	0.00889861	0.980136	0.385533	Yes	0.00279859
F90	V1	Lipid droplets	0.0314446	0.0937382	0.111065	0.0219103	Yes	0.0109073
F90	V1	Midbody	0.00365423	0.279865	0.824443	0.0144183	Yes	0.00382621
F90	TL	Cytosol	28.7234	0.000735456	0.00271364	0.000870391	Yes	1.07696
F90	TL	Nucleoplasm	19.2839	0.000770169	0.0485676	0.0171362	Yes	3.73495
F90	TL	Plasma membrane	11.0307	2.78e-06	0.000658796	0.0082801	Yes	1.95468
F90	TL	Microtubules	8.54495	0.07142	0.20888	0.0260447	Yes	1.16781
F90	TL	Vesicles	6.37449	5.91e-10	4.01e-09	0.00314306	Yes	1.3358
F90	TL	Mitochondria	4.84288	0.000827082	0.00230014	0.2972	Yes	1.27846
F90	TL	Golgi apparatus	4.07256	0.135091	0.228447	0.348383	No	0.223364
F90	TL	Centrosome	3.02175	4.21e-05	0.264361	0.000793432	Yes	0.586776
F90	TL	Endoplasmic reticulum	2.5714	0.00214442	0.0157277	0.00244911	Yes	0.305393
F90	TL	Nuclear speckles	1.43725	0.00303183	0.112862	0.0348328	Yes	0.441446
F90	TL	Nucleoli	1.34666	4.1e-05	0.187537	0.0322552	Yes	0.324431
F90	TL	Intermediate filaments	1.34593	0.0570031	0.105527	0.00349654	Yes	0.643138
F90	TL	Actin filaments	1.19913	0.100503	0.500669	0.000688297	Yes	0.178497
F90	TL	Cell Junctions	0.982264	7.3e-06	0.334104	0.0308361	Yes	0.126764
F90	TL	Nuclear bodies	0.85337	0.00285435	0.301538	0.0141867	Yes	0.153531
F90	TL	Lysosomes	0.775166	4.2e-05	0.000214615	0.00164869	Yes	0.291072
F90	TL	Nuclear membrane	0.770766	0.0113959	0.244778	0.00965164	Yes	0.405849
F90	TL	Endosomes	0.75678	2.63e-05	0.00180048	0.001767	Yes	0.278056
F90	TL	Nucleoli fibrillar center	0.384813	4.95e-06	0.00574923	0.088541	Yes	0.0952908
F90	TL	Focal adhesion sites	0.3791	0.000920797	0.00101751	0.0155507	Yes	0.0926592
F90	TL	Centriolar satellite	0.343217	0.222315	0.00039909	0.0934266	Yes	0.0496257
F90	TL	Nucleoli rim	0.338897	0.000839976	0.0110312	0.0573424	Yes	0.178629
F90	TL	Cytoplasmic bodies	0.279532	0.000202613	0.0389807	0.493583	Yes	0.0475695
F90	TL	Peroxisomes	0.0817384	0.729018	0.000849217	0.235644	Yes	0.0211599
F90	TL	Microtubule ends	0.0700004	0.00630905	0.254598	0.000277778	Yes	0.0148699
F90	TL	Cytokinetic bridge	0.0476868	0.0559878	0.0457847	0.0433845	Yes	0.0161727
F90	TL	Mitotic spindle	0.0433307	0.00815836	0.443089	0.241363	Yes	0.00353202
F90	TL	Mitotic chromosome	0.0328801	0.0633332	0.654819	0.109309	No	0.0224357
F90	TL	Midbody ring	0.0321114	0.000880486	0.754864	0.14253	Yes	0.00135182
F90	TL	Lipid droplets	0.0305219	0.0156867	0.000830793	0.0747751	Yes	0.0130372
F90	TL	Midbody	0.00274048	0.0560586	0.743856	0.0139828	Yes	0.00261514
F90	STr	Cytosol	28.7058	0.0568156	0.0756275	NA	No	1.39672
F90	STr	Nucleoplasm	19.9205	0.0912035	0.00158915	NA	Yes	2.73059
F90	STr	Plasma membrane	10.5365	0.00120165	0.000255555	NA	Yes	1.71092
F90	STr	Microtubules	7.91891	0.125632	0.377243	NA	No	0.66338
F90	STr	Vesicles	6.1165	0.00384023	0.00328026	NA	Yes	1.14229
F90	STr	Mitochondria	5.17971	0.0715875	0.000230666	NA	Yes	1.77576
F90	STr	Golgi apparatus	3.91227	0.0115135	0.736078	NA	Yes	0.189338
F90	STr	Endoplasmic reticulum	2.80909	0.995183	0.180459	NA	No	0.0925051
F90	STr	Centrosome	2.5107	0.0406496	0.00114365	NA	Yes	0.163805
F90	STr	Intermediate filaments	1.67577	0.749621	0.457327	NA	No	0.0617164
F90	STr	Nuclear speckles	1.48278	0.368627	0.0102573	NA	Yes	0.344491
F90	STr	Nucleoli	1.37217	0.633453	0.00106135	NA	Yes	0.206521
F90	STr	Actin filaments	1.36523	0.383622	0.00150972	NA	Yes	0.123938
F90	STr	Nuclear membrane	1.01271	0.200052	0.00625112	NA	Yes	0.285967
F90	STr	Nuclear bodies	0.978042	0.0741315	0.000816468	NA	Yes	0.200529
F90	STr	Cell Junctions	0.903194	0.0027454	0.0572326	NA	Yes	0.337252
F90	STr	Lysosomes	0.724144	0.050589	0.000521792	NA	Yes	0.267503
F90	STr	Endosomes	0.715823	0.0527692	6.1e-05	NA	Yes	0.248966
F90	STr	Nucleoli fibrillar center	0.468525	0.00570368	0.0650965	NA	Yes	0.096389
F90	STr	Nucleoli rim	0.381367	0.0443467	0.000292381	NA	Yes	0.119841
F90	STr	Focal adhesion sites	0.36896	0.0378914	0.000246552	NA	Yes	0.0830167
F90	STr	Centriolar satellite	0.34477	0.612402	0.544693	NA	No	0.00977616
F90	STr	Cytoplasmic bodies	0.247375	0.0599169	0.00303774	NA	Yes	0.0571557
F90	STr	Microtubule ends	0.0832118	0.0239774	0.0783113	NA	Yes	0.0190471
F90	STr	Peroxisomes	0.0755891	0.49663	0.0618497	NA	No	0.0140791
F90	STr	Cytokinetic bridge	0.0440007	0.214022	0.173291	NA	No	0.0159314
F90	STr	Mitotic spindle	0.0436297	0.336418	0.581411	NA	No	0.00154838
F90	STr	Mitotic chromosome	0.0353189	0.00853498	0.00015039	NA	Yes	0.0145876
F90	STr	Lipid droplets	0.0335728	0.23367	0.21192	NA	No	0.00804815
F90	STr	Midbody ring	0.0311048	0.616362	0.502911	NA	No	0.0005806
F90	STr	Midbody	0.00262262	0.258648	0.0172038	NA	Yes	0.000748188
F90	PL	Cytosol	28.5843	0.0790897	0.0345411	0.0690454	Yes	1.02324
F90	PL	Nucleoplasm	19.6435	1.7e-06	1.92e-06	0.0224411	Yes	3.99036
F90	PL	Plasma membrane	10.9243	6.76e-05	0.000170559	0.0114848	Yes	2.09427
F90	PL	Microtubules	8.14954	0.015322	0.0718654	0.00715009	Yes	1.23422
F90	PL	Vesicles	6.46631	1.61e-07	5.67e-05	0.0212774	Yes	1.3991
F90	PL	Mitochondria	4.82277	0.00553583	0.000197539	0.24521	Yes	1.69035
F90	PL	Golgi apparatus	4.17616	0.00101226	0.655419	0.362304	Yes	0.229477
F90	PL	Centrosome	2.86108	1.12e-06	0.0469229	0.0128795	Yes	0.541102
F90	PL	Endoplasmic reticulum	2.64114	0.00143993	0.0149759	0.0145261	Yes	0.387785
F90	PL	Nuclear speckles	1.48477	5.67e-05	0.000288728	0.0638315	Yes	0.525149
F90	PL	Intermediate filaments	1.42013	0.357786	0.0793107	0.0264362	Yes	0.6701
F90	PL	Nucleoli	1.39286	5.7e-06	0.0663735	0.0729254	Yes	0.368354
F90	PL	Actin filaments	1.21637	3.18e-05	0.0355518	0.00264873	Yes	0.190235
F90	PL	Cell Junctions	0.960975	0.00024179	0.074121	0.116753	Yes	0.113315
F90	PL	Nuclear bodies	0.873294	3.18e-05	0.00654498	0.00610055	Yes	0.171575
F90	PL	Nuclear membrane	0.776129	0.0132131	0.00474485	0.00526067	Yes	0.36995
F90	PL	Lysosomes	0.770546	0.00938536	0.000648583	0.00901314	Yes	0.296542
F90	PL	Endosomes	0.742892	0.00315847	0.000536742	0.00676327	Yes	0.285191
F90	PL	Nucleoli fibrillar center	0.392643	0.000125989	0.00609545	0.156335	Yes	0.107594
F90	PL	Focal adhesion sites	0.379593	0.0118137	0.000116353	0.00524433	Yes	0.0981909
F90	PL	Centriolar satellite	0.354555	0.0054479	0.00588523	0.0229159	Yes	0.0499842
F90	PL	Nucleoli rim	0.341295	0.0319271	0.0123584	0.0854586	Yes	0.189301
F90	PL	Cytoplasmic bodies	0.277773	0.000674423	0.000705234	0.129302	Yes	0.0510098
F90	PL	Peroxisomes	0.0795033	0.0956609	0.00146426	0.022602	Yes	0.0231022
F90	PL	Microtubule ends	0.0781993	0.0462316	0.0529013	0.00807822	Yes	0.017341
F90	PL	Mitotic spindle	0.0440532	0.732361	0.429087	0.084566	No	0.00320307
F90	PL	Cytokinetic bridge	0.0414502	0.556549	0.00838855	0.586113	Yes	0.00971042
F90	PL	Mitotic chromosome	0.0350784	0.733086	0.00026669	0.0609696	Yes	0.0253037
F90	PL	Midbody ring	0.0330592	0.366477	0.794188	0.281031	No	0.000893319
F90	PL	Lipid droplets	0.0324729	0.407162	0.00446005	0.123856	Yes	0.01273
F90	PL	Midbody	0.00330925	0.351718	0.0343509	0.000280692	Yes	0.00227862
F90	Hipp	Cytosol	28.358	0.0345155	0.0455205	NA	Yes	1.0546
F90	Hipp	Nucleoplasm	17.4653	0.0128684	1.06e-05	NA	Yes	1.21617
F90	Hipp	Plasma membrane	11.1196	0.0441332	0.0099194	NA	Yes	1.41744
F90	Hipp	Microtubules	7.54558	0.303671	0.346898	NA	No	0.478491
F90	Hipp	Vesicles	6.41447	0.00929771	0.00262274	NA	Yes	0.819304
F90	Hipp	Mitochondria	5.77767	0.010456	0.0217751	NA	Yes	1.8758
F90	Hipp	Golgi apparatus	4.91951	0.00627974	0.336759	NA	Yes	0.605264
F90	Hipp	Endoplasmic reticulum	3.16793	0.00169235	0.679257	NA	Yes	0.221869
F90	Hipp	Centrosome	2.56222	0.013255	0.175629	NA	Yes	0.156806
F90	Hipp	Intermediate filaments	2.42625	0.319219	0.0595735	NA	No	0.502835
F90	Hipp	Actin filaments	1.36267	0.0528251	0.0624233	NA	No	0.123854
F90	Hipp	Nuclear speckles	1.27831	0.0231919	0.000275088	NA	Yes	0.1756
F90	Hipp	Nucleoli	1.25604	0.0101114	0.00160742	NA	Yes	0.110587
F90	Hipp	Cell Junctions	1.00392	0.36893	0.941353	NA	No	0.0612929
F90	Hipp	Nuclear bodies	0.840023	0.0295196	0.00251936	NA	Yes	0.119113
F90	Hipp	Lysosomes	0.826737	0.00333329	9.26e-05	NA	Yes	0.23187
F90	Hipp	Endosomes	0.803839	0.00879323	0.000636581	NA	Yes	0.206687
F90	Hipp	Nuclear membrane	0.72326	0.073026	0.000890733	NA	Yes	0.080035
F90	Hipp	Focal adhesion sites	0.443069	0.676475	0.00462181	NA	Yes	0.0409558
F90	Hipp	Nucleoli fibrillar center	0.441858	0.0016244	0.00060328	NA	Yes	0.139578
F90	Hipp	Centriolar satellite	0.360788	0.13062	0.0115881	NA	Yes	0.0285382
F90	Hipp	Nucleoli rim	0.30534	0.00605886	5.56e-05	NA	Yes	0.0715455
F90	Hipp	Cytoplasmic bodies	0.229616	0.016308	0.0508731	NA	Yes	0.0419769
F90	Hipp	Peroxisomes	0.0955335	0.0527864	0.0257593	NA	Yes	0.01424
F90	Hipp	Microtubule ends	0.0707444	0.0382131	0.0224066	NA	Yes	0.0110582
F90	Hipp	Cytokinetic bridge	0.0499354	0.0071896	0.380808	NA	Yes	0.0174412
F90	Hipp	Mitotic spindle	0.0462744	0.383556	0.0287659	NA	Yes	0.00253363
F90	Hipp	Lipid droplets	0.0408934	0.182453	0.00507872	NA	Yes	0.00993457
F90	Hipp	Midbody ring	0.0336972	0.257177	0.380758	NA	No	0.00154737
F90	Hipp	Mitotic chromosome	0.0292255	0.0760676	0.00631428	NA	Yes	0.00936653
F90	Hipp	Midbody	0.0017891	0.351424	0.59094	NA	No	0.000428273
F90	FL	Cytosol	28.0568	3e-13	0.60517	0.0410118	Yes	1.4111
F90	FL	Nucleoplasm	19.6913	3.24e-08	5.64e-12	0.00121507	Yes	4.50593
F90	FL	Plasma membrane	10.7358	6.33e-20	1.87e-10	0.0079908	Yes	2.52634
F90	FL	Microtubules	8.56204	4.25e-11	0.235045	0.00379839	Yes	1.99133
F90	FL	Vesicles	6.37203	5.44e-17	4.02e-07	0.0390079	Yes	1.29529
F90	FL	Mitochondria	4.90744	2.52e-12	1.7e-07	0.00244051	Yes	1.56173
F90	FL	Golgi apparatus	4.38029	0.994564	0.00305087	0.363441	Yes	1.11015
F90	FL	Centrosome	2.84153	1.17e-16	0.000642423	0.00806452	Yes	0.672224
F90	FL	Endoplasmic reticulum	2.75282	0.228545	0.680072	0.00694111	Yes	0.39463
F90	FL	Nuclear speckles	1.46781	0.00257895	2.41e-10	0.00328208	Yes	0.607544
F90	FL	Nucleoli	1.4213	7.72e-07	6.56e-12	0.000246978	Yes	0.415598
F90	FL	Intermediate filaments	1.32472	0.0127921	5.04e-06	0.000112019	Yes	0.735771
F90	FL	Actin filaments	1.15499	9.21e-10	0.464422	0.00235467	Yes	0.201114
F90	FL	Cell Junctions	0.950273	1.27e-08	0.433026	0.0526624	Yes	0.141103
F90	FL	Nuclear bodies	0.86402	0.00107357	7.39e-05	0.00990459	Yes	0.145115
F90	FL	Lysosomes	0.813849	3.66e-12	2.83e-15	0.000307097	Yes	0.318382
F90	FL	Endosomes	0.799773	1.38e-11	1.85e-15	0.000647713	Yes	0.301211
F90	FL	Nuclear membrane	0.787543	0.373077	3.19e-07	7.73e-06	Yes	0.37419
F90	FL	Nucleoli fibrillar center	0.41254	7.14e-13	0.072735	0.0143555	Yes	0.100444
F90	FL	Focal adhesion sites	0.399569	3.49e-12	1.92e-11	0.0177169	Yes	0.102516
F90	FL	Centriolar satellite	0.337098	0.017863	0.000601248	0.00954242	Yes	0.063759
F90	FL	Nucleoli rim	0.324264	0.0187118	4.01e-10	0.0217287	Yes	0.220932
F90	FL	Cytoplasmic bodies	0.273693	1.22e-07	9.12e-05	0.61789	Yes	0.0517738
F90	FL	Peroxisomes	0.0948227	0.86414	0.00383681	0.000120734	Yes	0.0248972
F90	FL	Microtubule ends	0.0719944	4.68e-11	0.0339247	0.00137539	Yes	0.0199489
F90	FL	Mitotic spindle	0.0452864	0.238914	0.631036	4.15e-05	Yes	0.00488311
F90	FL	Cytokinetic bridge	0.0439706	0.00230063	0.000110972	0.130935	Yes	0.0108416
F90	FL	Midbody ring	0.0367765	0.0318065	0.00104517	0.00115181	Yes	0.00282108
F90	FL	Mitotic chromosome	0.0367262	0.165182	0.00110273	4.25e-05	Yes	0.0271865
F90	FL	Lipid droplets	0.0360067	1.51e-10	0.000622669	0.858519	Yes	0.0149564
F90	FL	Midbody	0.00286102	0.387954	0.0707868	0.103549	No	0.00414553
F90	FL	Aggresome	0.000154718	NA	NA	NA	No	NA
F90	CB	Cytosol	27.2774	0.0229204	0.0267988	0.0665839	Yes	1.05874
F90	CB	Nucleoplasm	18.7524	0.188451	0.00420152	0.54984	Yes	0.714453
F90	CB	Plasma membrane	10.618	0.0129694	0.184851	0.408879	Yes	0.65264
F90	CB	Microtubules	6.82077	0.0347555	0.00179029	0.705192	Yes	0.93536
F90	CB	Vesicles	6.67848	0.00670798	0.490123	0.132591	Yes	0.664412
F90	CB	Mitochondria	5.96519	0.00195108	0.0131966	0.0938213	Yes	1.16977
F90	CB	Golgi apparatus	4.67203	0.158158	0.214155	0.726877	No	0.603278
F90	CB	Endoplasmic reticulum	3.2253	0.0363505	0.312017	0.137947	Yes	0.282347
F90	CB	Intermediate filaments	2.8477	0.0400468	0.0945843	0.172599	Yes	0.372965
F90	CB	Centrosome	2.27378	0.481919	0.0402886	0.127413	Yes	0.163975
F90	CB	Actin filaments	1.47777	0.00730037	0.345767	0.0627939	Yes	0.155542
F90	CB	Nuclear speckles	1.38611	0.461357	0.0133809	0.714879	Yes	0.114638
F90	CB	Nucleoli	1.25023	0.12783	0.0241981	0.334954	Yes	0.051502
F90	CB	Cell Junctions	1.02456	0.774705	0.780167	0.397421	No	0.019469
F90	CB	Nuclear membrane	1.00557	0.196365	0.00219243	0.627858	Yes	0.0962349
F90	CB	Nuclear bodies	0.865801	0.145812	0.149281	0.139454	No	0.0651454
F90	CB	Lysosomes	0.814193	0.029539	0.0320277	0.410828	Yes	0.0905637
F90	CB	Endosomes	0.799219	0.023296	0.0216042	0.197817	Yes	0.0971575
F90	CB	Nucleoli fibrillar center	0.5251	0.00250696	0.0162337	0.394104	Yes	0.31453
F90	CB	Focal adhesion sites	0.461133	0.148786	0.0201979	0.107802	Yes	0.0298962
F90	CB	Centriolar satellite	0.339276	0.0031834	0.00796476	0.648844	Yes	0.0228175
F90	CB	Nucleoli rim	0.320169	0.0218636	0.00111964	0.209999	Yes	0.037978
F90	CB	Cytoplasmic bodies	0.225785	0.415458	0.0144624	0.0689782	Yes	0.0183429
F90	CB	Peroxisomes	0.105809	0.030742	0.0757633	0.470988	Yes	0.011233
F90	CB	Microtubule ends	0.0860987	0.00161959	6.41e-05	0.341356	Yes	0.0168439
F90	CB	Lipid droplets	0.0458198	0.502827	0.0897885	0.48369	No	0.00958031
F90	CB	Cytokinetic bridge	0.0433776	0.073811	0.034516	0.0111427	Yes	0.0142431
F90	CB	Mitotic spindle	0.0419173	0.477073	0.817533	0.313076	No	0.00117068
F90	CB	Mitotic chromosome	0.0247975	0.261322	0.300922	0.0683095	No	0.00823446
F90	CB	Midbody ring	0.0236919	0.0560919	0.000871991	0.0192982	Yes	0.00212019
F90	CB	Midbody	0.00227993	0.495662	0.872607	0.493784	No	0.000674926
F90	CB	Cleavage furrow	0.000549955	NA	NA	NA	No	0.00148146
F90	Amy	Cytosol	29.1296	0.100787	0.192384	NA	No	1.27127
F90	Amy	Nucleoplasm	15.8524	0.748832	0.0104406	NA	Yes	0.614433
F90	Amy	Plasma membrane	12.0909	0.23936	0.0445605	NA	Yes	0.811583
F90	Amy	Microtubules	7.35404	0.0197533	0.679706	NA	Yes	0.866556
F90	Amy	Vesicles	7.30298	0.043333	0.137851	NA	Yes	0.363334
F90	Amy	Mitochondria	5.97237	0.0101783	0.00429762	NA	Yes	1.7585
F90	Amy	Golgi apparatus	4.63477	0.154543	0.453889	NA	No	0.356619
F90	Amy	Endoplasmic reticulum	3.23261	0.778792	0.48609	NA	No	0.109539
F90	Amy	Centrosome	2.69893	0.282584	0.704487	NA	No	0.0759364
F90	Amy	Intermediate filaments	1.92327	0.535172	0.123031	NA	No	0.2634
F90	Amy	Actin filaments	1.16706	0.185955	0.0360511	NA	Yes	0.0479014
F90	Amy	Nucleoli	1.14547	0.160717	0.0894424	NA	No	0.063516
F90	Amy	Cell Junctions	1.03736	0.204219	0.837266	NA	No	0.0644239
F90	Amy	Nuclear speckles	1.01597	0.612642	0.261605	NA	No	0.0594772
F90	Amy	Lysosomes	0.906986	0.0959942	0.0700176	NA	No	0.176385
F90	Amy	Endosomes	0.880192	0.0552094	0.0810955	NA	No	0.16374
F90	Amy	Nuclear bodies	0.788177	0.463679	0.0337421	NA	Yes	0.0618517
F90	Amy	Nuclear membrane	0.67044	0.963737	0.00357076	NA	Yes	0.0650174
F90	Amy	Focal adhesion sites	0.502171	0.436663	0.0408414	NA	Yes	0.031871
F90	Amy	Nucleoli fibrillar center	0.460102	0.0152762	0.00340378	NA	Yes	0.12435
F90	Amy	Centriolar satellite	0.390001	0.777513	0.0972592	NA	No	0.0305486
F90	Amy	Nucleoli rim	0.243874	0.31581	0.0485594	NA	Yes	0.0320119
F90	Amy	Cytoplasmic bodies	0.216576	0.0940059	0.0494619	NA	Yes	0.0347569
F90	Amy	Peroxisomes	0.115838	0.68599	0.176875	NA	No	0.00893216
F90	Amy	Microtubule ends	0.0813268	0.135493	0.24903	NA	No	0.0193629
F90	Amy	Mitotic spindle	0.048426	0.572009	0.183521	NA	No	0.00352725
F90	Amy	Cytokinetic bridge	0.0442881	0.118456	0.0555693	NA	No	0.0156909
F90	Amy	Lipid droplets	0.0439159	0.158388	0.162079	NA	No	0.00933706
F90	Amy	Midbody ring	0.0260854	0.13023	0.433134	NA	No	0.00120771
F90	Amy	Mitotic chromosome	0.0212699	0.224616	0.0651603	NA	No	0.00517594
F90	Amy	Midbody	0.00248601	0.387013	0.583791	NA	No	0.000875352
F50	V1	Cytosol	25.6812	0.158494	0.701746	0.00957585	Yes	0.864399
F50	V1	Nucleoplasm	25.2143	0.0512803	0.01242	0.00631786	Yes	3.3556
F50	V1	Plasma membrane	8.29415	0.0172578	0.00552467	0.00153986	Yes	2.00892
F50	V1	Golgi apparatus	6.34027	0.38554	0.0817759	0.0333193	Yes	1.29802
F50	V1	Vesicles	5.09789	0.000903065	0.00251603	0.0337693	Yes	1.33958
F50	V1	Microtubules	4.57106	0.925696	0.438683	0.000744626	Yes	1.52031
F50	V1	Mitochondria	4.53796	0.108285	0.0428458	0.0514386	Yes	1.07895
F50	V1	Endoplasmic reticulum	3.59937	0.0944346	0.339282	0.0110982	Yes	0.592354
F50	V1	Intermediate filaments	2.5676	0.331598	0.0368358	0.00463872	Yes	0.704121
F50	V1	Nuclear speckles	2.27637	0.172578	0.0496277	0.0616718	Yes	0.445546
F50	V1	Nucleoli	1.89655	0.051879	0.169758	0.0189202	Yes	0.327935
F50	V1	Actin filaments	1.66398	0.372373	0.190435	0.0720611	No	0.176253
F50	V1	Centrosome	1.45191	0.0273671	0.0115238	0.00080362	Yes	0.639749
F50	V1	Nuclear membrane	1.36735	0.0858206	0.00251909	0.00791512	Yes	0.31903
F50	V1	Nuclear bodies	1.07487	0.0274328	0.0137399	0.0755737	Yes	0.127659
F50	V1	Cell Junctions	0.918446	0.00779001	0.893608	0.187945	Yes	0.113674
F50	V1	Nucleoli rim	0.658038	0.0446907	0.01487	0.0439577	Yes	0.189209
F50	V1	Lysosomes	0.550333	0.0625546	0.0187683	0.00202316	Yes	0.303015
F50	V1	Endosomes	0.525931	0.0558292	0.00387082	0.00256746	Yes	0.288631
F50	V1	Nucleoli fibrillar center	0.493912	0.00172608	0.358944	0.122202	Yes	0.0884113
F50	V1	Focal adhesion sites	0.342154	0.056686	0.0122676	0.757125	Yes	0.0721059
F50	V1	Cytoplasmic bodies	0.287237	0.0597755	0.112568	0.312334	No	0.0478659
F50	V1	Centriolar satellite	0.249536	0.427706	0.0972284	0.00404961	Yes	0.0593371
F50	V1	Mitotic chromosome	0.0767998	0.0237673	0.0227791	0.00324275	Yes	0.0261086
F50	V1	Peroxisomes	0.0713907	0.867874	0.0615651	0.604098	No	0.0202816
F50	V1	Lipid droplets	0.0417495	0.0937382	0.111065	0.0219103	Yes	0.0109073
F50	V1	Mitotic spindle	0.0392608	0.0403958	0.100273	0.223124	Yes	0.00453892
F50	V1	Cytokinetic bridge	0.0384785	0.460928	0.215198	0.565378	No	0.0126986
F50	V1	Midbody ring	0.0305745	0.00889861	0.980136	0.385533	Yes	0.00279859
F50	V1	Microtubule ends	0.0300592	0.251654	0.116691	0.00144447	Yes	0.0174336
F50	V1	Midbody	0.0106594	0.279865	0.824443	0.0144183	Yes	0.00382621
F50	V1	Cleavage furrow	0.00196672	NA	NA	NA	No	NA
F50	TL	Cytosol	26.664	0.000735456	0.00271364	0.000870391	Yes	1.07696
F50	TL	Nucleoplasm	25.0382	0.000770169	0.0485676	0.0171362	Yes	3.73495
F50	TL	Plasma membrane	8.72398	2.78e-06	0.000658796	0.0082801	Yes	1.95468
F50	TL	Microtubules	5.83114	0.07142	0.20888	0.0260447	Yes	1.16781
F50	TL	Vesicles	4.9943	5.91e-10	4.01e-09	0.00314306	Yes	1.3358
F50	TL	Mitochondria	4.6259	0.000827082	0.00230014	0.2972	Yes	1.27846
F50	TL	Golgi apparatus	4.32221	0.135091	0.228447	0.348383	No	0.223364
F50	TL	Endoplasmic reticulum	3.18407	0.00214442	0.0157277	0.00244911	Yes	0.305393
F50	TL	Intermediate filaments	2.35047	0.0570031	0.105527	0.00349654	Yes	0.643138
F50	TL	Nuclear speckles	2.14647	0.00303183	0.112862	0.0348328	Yes	0.441446
F50	TL	Nucleoli	1.8305	4.1e-05	0.187537	0.0322552	Yes	0.324431
F50	TL	Centrosome	1.80975	4.21e-05	0.264361	0.000793432	Yes	0.586776
F50	TL	Actin filaments	1.57103	0.100503	0.500669	0.000688297	Yes	0.178497
F50	TL	Nuclear membrane	1.49428	0.0113959	0.244778	0.00965164	Yes	0.405849
F50	TL	Nuclear bodies	1.08908	0.00285435	0.301538	0.0141867	Yes	0.153531
F50	TL	Cell Junctions	0.867857	7.3e-06	0.334104	0.0308361	Yes	0.126764
F50	TL	Nucleoli rim	0.617309	0.000839976	0.0110312	0.0573424	Yes	0.178629
F50	TL	Lysosomes	0.571639	4.2e-05	0.000214615	0.00164869	Yes	0.291072
F50	TL	Endosomes	0.548986	2.63e-05	0.00180048	0.001767	Yes	0.278056
F50	TL	Nucleoli fibrillar center	0.494044	4.95e-06	0.00574923	0.088541	Yes	0.0952908
F50	TL	Focal adhesion sites	0.323035	0.000920797	0.00101751	0.0155507	Yes	0.0926592
F50	TL	Centriolar satellite	0.299414	0.222315	0.00039909	0.0934266	Yes	0.0496257
F50	TL	Cytoplasmic bodies	0.26682	0.000202613	0.0389807	0.493583	Yes	0.0475695
F50	TL	Peroxisomes	0.0743436	0.729018	0.000849217	0.235644	Yes	0.0211599
F50	TL	Mitotic chromosome	0.0694319	0.0633332	0.654819	0.109309	No	0.0224357
F50	TL	Mitotic spindle	0.0383848	0.00815836	0.443089	0.241363	Yes	0.00353202
F50	TL	Lipid droplets	0.0374612	0.0156867	0.000830793	0.0747751	Yes	0.0130372
F50	TL	Cytokinetic bridge	0.0374249	0.0559878	0.0457847	0.0433845	Yes	0.0161727
F50	TL	Microtubule ends	0.0370712	0.00630905	0.254598	0.000277778	Yes	0.0148699
F50	TL	Midbody ring	0.0337878	0.000880486	0.754864	0.14253	Yes	0.00135182
F50	TL	Midbody	0.00762764	0.0560586	0.743856	0.0139828	Yes	0.00261514
F50	PL	Cytosol	26.4256	0.0790897	0.0345411	0.0690454	Yes	1.02324
F50	PL	Nucleoplasm	25.225	1.7e-06	1.92e-06	0.0224411	Yes	3.99036
F50	PL	Plasma membrane	8.7927	6.76e-05	0.000170559	0.0114848	Yes	2.09427
F50	PL	Microtubules	5.32998	0.015322	0.0718654	0.00715009	Yes	1.23422
F50	PL	Vesicles	5.13983	1.61e-07	5.67e-05	0.0212774	Yes	1.3991
F50	PL	Mitochondria	4.6326	0.00553583	0.000197539	0.24521	Yes	1.69035
F50	PL	Golgi apparatus	4.30963	0.00101226	0.655419	0.362304	Yes	0.229477
F50	PL	Endoplasmic reticulum	3.37602	0.00143993	0.0149759	0.0145261	Yes	0.387785
F50	PL	Intermediate filaments	2.33342	0.357786	0.0793107	0.0264362	Yes	0.6701
F50	PL	Nuclear speckles	2.27173	5.67e-05	0.000288728	0.0638315	Yes	0.525149
F50	PL	Nucleoli	1.8941	5.7e-06	0.0663735	0.0729254	Yes	0.368354
F50	PL	Centrosome	1.80268	1.12e-06	0.0469229	0.0128795	Yes	0.541102
F50	PL	Actin filaments	1.58422	3.18e-05	0.0355518	0.00264873	Yes	0.190235
F50	PL	Nuclear membrane	1.38566	0.0132131	0.00474485	0.00526067	Yes	0.36995
F50	PL	Nuclear bodies	1.10623	3.18e-05	0.00654498	0.00610055	Yes	0.171575
F50	PL	Cell Junctions	0.910182	0.00024179	0.074121	0.116753	Yes	0.113315
F50	PL	Nucleoli rim	0.631409	0.0319271	0.0123584	0.0854586	Yes	0.189301
F50	PL	Lysosomes	0.571181	0.00938536	0.000648583	0.00901314	Yes	0.296542
F50	PL	Endosomes	0.543147	0.00315847	0.000536742	0.00676327	Yes	0.285191
F50	PL	Nucleoli fibrillar center	0.491692	0.000125989	0.00609545	0.156335	Yes	0.107594
F50	PL	Focal adhesion sites	0.330697	0.0118137	0.000116353	0.00524433	Yes	0.0981909
F50	PL	Centriolar satellite	0.298133	0.0054479	0.00588523	0.0229159	Yes	0.0499842
F50	PL	Cytoplasmic bodies	0.265021	0.000674423	0.000705234	0.129302	Yes	0.0510098
F50	PL	Mitotic chromosome	0.0787202	0.733086	0.00026669	0.0609696	Yes	0.0253037
F50	PL	Peroxisomes	0.0695295	0.0956609	0.00146426	0.022602	Yes	0.0231022
F50	PL	Cytokinetic bridge	0.0430816	0.556549	0.00838855	0.586113	Yes	0.00971042
F50	PL	Lipid droplets	0.041396	0.407162	0.00446005	0.123856	Yes	0.01273
F50	PL	Mitotic spindle	0.0395255	0.732361	0.429087	0.084566	No	0.00320307
F50	PL	Microtubule ends	0.0382239	0.0462316	0.0529013	0.00807822	Yes	0.017341
F50	PL	Midbody ring	0.0311745	0.366477	0.794188	0.281031	No	0.000893319
F50	PL	Midbody	0.00696552	0.351718	0.0343509	0.000280692	Yes	0.00227862
F50	PL	Cleavage furrow	0.000716201	NA	NA	NA	No	NA
F50	FL	Nucleoplasm	25.936	3.24e-08	5.64e-12	0.00121507	Yes	4.50593
F50	FL	Cytosol	25.3969	3e-13	0.60517	0.0410118	Yes	1.4111
F50	FL	Plasma membrane	7.9465	6.33e-20	1.87e-10	0.0079908	Yes	2.52634
F50	FL	Golgi apparatus	6.35139	0.994564	0.00305087	0.363441	Yes	1.11015
F50	FL	Vesicles	5.09721	5.44e-17	4.02e-07	0.0390079	Yes	1.29529
F50	FL	Microtubules	4.55423	4.25e-11	0.235045	0.00379839	Yes	1.99133
F50	FL	Mitochondria	4.41527	2.52e-12	1.7e-07	0.00244051	Yes	1.56173
F50	FL	Endoplasmic reticulum	3.53311	0.228545	0.680072	0.00694111	Yes	0.39463
F50	FL	Intermediate filaments	2.51282	0.0127921	5.04e-06	0.000112019	Yes	0.735771
F50	FL	Nuclear speckles	2.41723	0.00257895	2.41e-10	0.00328208	Yes	0.607544
F50	FL	Nucleoli	2.0237	7.72e-07	6.56e-12	0.000246978	Yes	0.415598
F50	FL	Actin filaments	1.57288	9.21e-10	0.464422	0.00235467	Yes	0.201114
F50	FL	Centrosome	1.50498	1.17e-16	0.000642423	0.00806452	Yes	0.672224
F50	FL	Nuclear membrane	1.39497	0.373077	3.19e-07	7.73e-06	Yes	0.37419
F50	FL	Nuclear bodies	1.06047	0.00107357	7.39e-05	0.00990459	Yes	0.145115
F50	FL	Cell Junctions	0.831832	1.27e-08	0.433026	0.0526624	Yes	0.141103
F50	FL	Nucleoli rim	0.694351	0.0187118	4.01e-10	0.0217287	Yes	0.220932
F50	FL	Nucleoli fibrillar center	0.52606	7.14e-13	0.072735	0.0143555	Yes	0.100444
F50	FL	Lysosomes	0.520522	3.66e-12	2.83e-15	0.000307097	Yes	0.318382
F50	FL	Endosomes	0.508969	1.38e-11	1.85e-15	0.000647713	Yes	0.301211
F50	FL	Focal adhesion sites	0.325559	3.49e-12	1.92e-11	0.0177169	Yes	0.102516
F50	FL	Cytoplasmic bodies	0.278304	1.22e-07	9.12e-05	0.61789	Yes	0.0517738
F50	FL	Centriolar satellite	0.256898	0.017863	0.000601248	0.00954242	Yes	0.063759
F50	FL	Mitotic chromosome	0.0813801	0.165182	0.00110273	4.25e-05	Yes	0.0271865
F50	FL	Peroxisomes	0.063259	0.86414	0.00383681	0.000120734	Yes	0.0248972
F50	FL	Cytokinetic bridge	0.0493553	0.00230063	0.000110972	0.130935	Yes	0.0108416
F50	FL	Mitotic spindle	0.0364001	0.238914	0.631036	4.15e-05	Yes	0.00488311
F50	FL	Lipid droplets	0.035185	1.51e-10	0.000622669	0.858519	Yes	0.0149564
F50	FL	Microtubule ends	0.0322336	4.68e-11	0.0339247	0.00137539	Yes	0.0199489
F50	FL	Midbody ring	0.0301453	0.0318065	0.00104517	0.00115181	Yes	0.00282108
F50	FL	Midbody	0.0108083	0.387954	0.0707868	0.103549	No	0.00414553
F50	FL	Cleavage furrow	0.00101225	NA	NA	NA	No	NA
F50	CB	Cytosol	27.9174	0.0229204	0.0267988	0.0665839	Yes	1.05874
F50	CB	Nucleoplasm	19.6419	0.188451	0.00420152	0.54984	Yes	0.714453
F50	CB	Plasma membrane	10.3319	0.0129694	0.184851	0.408879	Yes	0.65264
F50	CB	Microtubules	7.00819	0.0347555	0.00179029	0.705192	Yes	0.93536
F50	CB	Vesicles	6.2938	0.00670798	0.490123	0.132591	Yes	0.664412
F50	CB	Mitochondria	5.24243	0.00195108	0.0131966	0.0938213	Yes	1.16977
F50	CB	Golgi apparatus	4.73575	0.158158	0.214155	0.726877	No	0.603278
F50	CB	Endoplasmic reticulum	3.46006	0.0363505	0.312017	0.137947	Yes	0.282347
F50	CB	Centrosome	2.43398	0.481919	0.0402886	0.127413	Yes	0.163975
F50	CB	Intermediate filaments	2.26633	0.0400468	0.0945843	0.172599	Yes	0.372965
F50	CB	Nuclear speckles	1.44421	0.461357	0.0133809	0.714879	Yes	0.114638
F50	CB	Nucleoli	1.33903	0.12783	0.0241981	0.334954	Yes	0.051502
F50	CB	Actin filaments	1.29701	0.00730037	0.345767	0.0627939	Yes	0.155542
F50	CB	Cell Junctions	0.981843	0.774705	0.780167	0.397421	No	0.019469
F50	CB	Nuclear membrane	0.960076	0.196365	0.00219243	0.627858	Yes	0.0962349
F50	CB	Nuclear bodies	0.945563	0.145812	0.149281	0.139454	No	0.0651454
F50	CB	Lysosomes	0.760282	0.029539	0.0320277	0.410828	Yes	0.0905637
F50	CB	Endosomes	0.714638	0.023296	0.0216042	0.197817	Yes	0.0971575
F50	CB	Nucleoli fibrillar center	0.490567	0.00250696	0.0162337	0.394104	Yes	0.31453
F50	CB	Focal adhesion sites	0.391955	0.148786	0.0201979	0.107802	Yes	0.0298962
F50	CB	Nucleoli rim	0.367833	0.0218636	0.00111964	0.209999	Yes	0.037978
F50	CB	Centriolar satellite	0.349096	0.0031834	0.00796476	0.648844	Yes	0.0228175
F50	CB	Cytoplasmic bodies	0.268737	0.415458	0.0144624	0.0689782	Yes	0.0183429
F50	CB	Peroxisomes	0.09509	0.030742	0.0757633	0.470988	Yes	0.011233
F50	CB	Microtubule ends	0.0761781	0.00161959	6.41e-05	0.341356	Yes	0.0168439
F50	CB	Lipid droplets	0.0420224	0.502827	0.0897885	0.48369	No	0.00958031
F50	CB	Mitotic chromosome	0.0415526	0.261322	0.300922	0.0683095	No	0.00823446
F50	CB	Mitotic spindle	0.0396775	0.477073	0.817533	0.313076	No	0.00117068
F50	CB	Cytokinetic bridge	0.0390109	0.073811	0.034516	0.0111427	Yes	0.0142431
F50	CB	Midbody ring	0.021121	0.0560919	0.000871991	0.0192982	Yes	0.00212019
F50	CB	Midbody	0.00281268	0.495662	0.872607	0.493784	No	0.000674926
F120	V1	Cytosol	27.291	0.158494	0.701746	0.00957585	Yes	0.864399
F120	V1	Nucleoplasm	19.3606	0.0512803	0.01242	0.00631786	Yes	3.3556
F120	V1	Plasma membrane	11.5947	0.0172578	0.00552467	0.00153986	Yes	2.00892
F120	V1	Microtubules	7.45833	0.925696	0.438683	0.000744626	Yes	1.52031
F120	V1	Vesicles	7.24174	0.000903065	0.00251603	0.0337693	Yes	1.33958
F120	V1	Mitochondria	5.65547	0.108285	0.0428458	0.0514386	Yes	1.07895
F120	V1	Golgi apparatus	3.89743	0.38554	0.0817759	0.0333193	Yes	1.29802
F120	V1	Centrosome	2.88609	0.0273671	0.0115238	0.00080362	Yes	0.639749
F120	V1	Endoplasmic reticulum	2.60099	0.0944346	0.339282	0.0110982	Yes	0.592354
F120	V1	Nuclear speckles	1.42067	0.172578	0.0496277	0.0616718	Yes	0.445546
F120	V1	Nucleoli	1.33981	0.051879	0.169758	0.0189202	Yes	0.327935
F120	V1	Actin filaments	1.31127	0.372373	0.190435	0.0720611	No	0.176253
F120	V1	Intermediate filaments	1.17786	0.331598	0.0368358	0.00463872	Yes	0.704121
F120	V1	Cell Junctions	1.03663	0.00779001	0.893608	0.187945	Yes	0.113674
F120	V1	Lysosomes	0.984919	0.0625546	0.0187683	0.00202316	Yes	0.303015
F120	V1	Endosomes	0.912733	0.0558292	0.00387082	0.00256746	Yes	0.288631
F120	V1	Nuclear bodies	0.868445	0.0274328	0.0137399	0.0755737	Yes	0.127659
F120	V1	Nuclear membrane	0.749925	0.0858206	0.00251909	0.00791512	Yes	0.31903
F120	V1	Nucleoli fibrillar center	0.463419	0.00172608	0.358944	0.122202	Yes	0.0884113
F120	V1	Focal adhesion sites	0.431267	0.056686	0.0122676	0.757125	Yes	0.0721059
F120	V1	Centriolar satellite	0.385406	0.427706	0.0972284	0.00404961	Yes	0.0593371
F120	V1	Nucleoli rim	0.298594	0.0446907	0.01487	0.0439577	Yes	0.189209
F120	V1	Cytoplasmic bodies	0.252838	0.0597755	0.112568	0.312334	No	0.0478659
F120	V1	Peroxisomes	0.103978	0.867874	0.0615651	0.604098	No	0.0202816
F120	V1	Microtubule ends	0.0718746	0.251654	0.116691	0.00144447	Yes	0.0174336
F120	V1	Cytokinetic bridge	0.0539461	0.460928	0.215198	0.565378	No	0.0126986
F120	V1	Mitotic spindle	0.0443028	0.0403958	0.100273	0.223124	Yes	0.00453892
F120	V1	Lipid droplets	0.043317	0.0937382	0.111065	0.0219103	Yes	0.0109073
F120	V1	Midbody ring	0.0319445	0.00889861	0.980136	0.385533	Yes	0.00279859
F120	V1	Mitotic chromosome	0.0270595	0.0237673	0.0227791	0.00324275	Yes	0.0261086
F120	V1	Midbody	0.00341235	0.279865	0.824443	0.0144183	Yes	0.00382621
F120	TL	Cytosol	27.6881	0.000735456	0.00271364	0.000870391	Yes	1.07696
F120	TL	Nucleoplasm	18.0074	0.000770169	0.0485676	0.0171362	Yes	3.73495
F120	TL	Plasma membrane	11.9158	2.78e-06	0.000658796	0.0082801	Yes	1.95468
F120	TL	Microtubules	7.97123	0.07142	0.20888	0.0260447	Yes	1.16781
F120	TL	Vesicles	7.09851	5.91e-10	4.01e-09	0.00314306	Yes	1.3358
F120	TL	Mitochondria	6.00666	0.000827082	0.00230014	0.2972	Yes	1.27846
F120	TL	Golgi apparatus	3.9098	0.135091	0.228447	0.348383	No	0.223364
F120	TL	Centrosome	3.06864	4.21e-05	0.264361	0.000793432	Yes	0.586776
F120	TL	Endoplasmic reticulum	2.77075	0.00214442	0.0157277	0.00244911	Yes	0.305393
F120	TL	Nuclear speckles	1.30728	0.00303183	0.112862	0.0348328	Yes	0.441446
F120	TL	Nucleoli	1.26022	4.1e-05	0.187537	0.0322552	Yes	0.324431
F120	TL	Actin filaments	1.21259	0.100503	0.500669	0.000688297	Yes	0.178497
F120	TL	Intermediate filaments	1.05717	0.0570031	0.105527	0.00349654	Yes	0.643138
F120	TL	Cell Junctions	1.01756	7.3e-06	0.334104	0.0308361	Yes	0.126764
F120	TL	Lysosomes	0.997157	4.2e-05	0.000214615	0.00164869	Yes	0.291072
F120	TL	Endosomes	0.949795	2.63e-05	0.00180048	0.001767	Yes	0.278056
F120	TL	Nuclear bodies	0.81652	0.00285435	0.301538	0.0141867	Yes	0.153531
F120	TL	Nuclear membrane	0.717972	0.0113959	0.244778	0.00965164	Yes	0.405849
F120	TL	Focal adhesion sites	0.463486	0.000920797	0.00101751	0.0155507	Yes	0.0926592
F120	TL	Nucleoli fibrillar center	0.447303	4.95e-06	0.00574923	0.088541	Yes	0.0952908
F120	TL	Centriolar satellite	0.409437	0.222315	0.00039909	0.0934266	Yes	0.0496257
F120	TL	Nucleoli rim	0.280578	0.000839976	0.0110312	0.0573424	Yes	0.178629
F120	TL	Cytoplasmic bodies	0.224557	0.000202613	0.0389807	0.493583	Yes	0.0475695
F120	TL	Peroxisomes	0.112869	0.729018	0.000849217	0.235644	Yes	0.0211599
F120	TL	Microtubule ends	0.0667529	0.00630905	0.254598	0.000277778	Yes	0.0148699
F120	TL	Cytokinetic bridge	0.0581169	0.0559878	0.0457847	0.0433845	Yes	0.0161727
F120	TL	Lipid droplets	0.0492015	0.0156867	0.000830793	0.0747751	Yes	0.0130372
F120	TL	Mitotic spindle	0.0421262	0.00815836	0.443089	0.241363	Yes	0.00353202
F120	TL	Mitotic chromosome	0.0376587	0.0633332	0.654819	0.109309	No	0.0224357
F120	TL	Midbody ring	0.0318946	0.000880486	0.754864	0.14253	Yes	0.00135182
F120	TL	Midbody	0.00288259	0.0560586	0.743856	0.0139828	Yes	0.00261514
F120	STr	Cytosol	28.4883	0.0568156	0.0756275	NA	No	1.39672
F120	STr	Nucleoplasm	15.7652	0.0912035	0.00158915	NA	Yes	2.73059
F120	STr	Plasma membrane	12.5427	0.00120165	0.000255555	NA	Yes	1.71092
F120	STr	Microtubules	8.4988	0.125632	0.377243	NA	No	0.66338
F120	STr	Vesicles	7.61358	0.00384023	0.00328026	NA	Yes	1.14229
F120	STr	Mitochondria	6.52764	0.0715875	0.000230666	NA	Yes	1.77576
F120	STr	Golgi apparatus	3.88049	0.0115135	0.736078	NA	Yes	0.189338
F120	STr	Centrosome	2.82246	0.0406496	0.00114365	NA	Yes	0.163805
F120	STr	Endoplasmic reticulum	2.64927	0.995183	0.180459	NA	No	0.0925051
F120	STr	Intermediate filaments	1.79911	0.749621	0.457327	NA	No	0.0617164
F120	STr	Actin filaments	1.12519	0.383622	0.00150972	NA	Yes	0.123938
F120	STr	Cell Junctions	1.03752	0.0027454	0.0572326	NA	Yes	0.337252
F120	STr	Nucleoli	1.03065	0.633453	0.00106135	NA	Yes	0.206521
F120	STr	Lysosomes	0.981904	0.050589	0.000521792	NA	Yes	0.267503
F120	STr	Endosomes	0.956326	0.0527692	6.1e-05	NA	Yes	0.248966
F120	STr	Nuclear speckles	0.927616	0.368627	0.0102573	NA	Yes	0.344491
F120	STr	Nuclear bodies	0.679639	0.0741315	0.000816468	NA	Yes	0.200529
F120	STr	Nuclear membrane	0.560259	0.200052	0.00625112	NA	Yes	0.285967
F120	STr	Nucleoli fibrillar center	0.523976	0.00570368	0.0650965	NA	Yes	0.096389
F120	STr	Focal adhesion sites	0.491976	0.0378914	0.000246552	NA	Yes	0.0830167
F120	STr	Centriolar satellite	0.35224	0.612402	0.544693	NA	No	0.00977616
F120	STr	Nucleoli rim	0.203489	0.0443467	0.000292381	NA	Yes	0.119841
F120	STr	Cytoplasmic bodies	0.169166	0.0599169	0.00303774	NA	Yes	0.0571557
F120	STr	Peroxisomes	0.103076	0.49663	0.0618497	NA	No	0.0140791
F120	STr	Microtubule ends	0.0757507	0.0239774	0.0783113	NA	Yes	0.0190471
F120	STr	Cytokinetic bridge	0.06056	0.214022	0.173291	NA	No	0.0159314
F120	STr	Mitotic spindle	0.0451537	0.336418	0.581411	NA	No	0.00154838
F120	STr	Lipid droplets	0.040381	0.23367	0.21192	NA	No	0.00804815
F120	STr	Midbody ring	0.0322626	0.616362	0.502911	NA	No	0.0005806
F120	STr	Mitotic chromosome	0.0139508	0.00853498	0.00015039	NA	Yes	0.0145876
F120	STr	Midbody	0.00136172	0.258648	0.0172038	NA	Yes	0.000748188
F120	PL	Cytosol	27.5895	0.0790897	0.0345411	0.0690454	Yes	1.02324
F120	PL	Nucleoplasm	17.6797	1.7e-06	1.92e-06	0.0224411	Yes	3.99036
F120	PL	Plasma membrane	12.1747	6.76e-05	0.000170559	0.0114848	Yes	2.09427
F120	PL	Microtubules	7.61388	0.015322	0.0718654	0.00715009	Yes	1.23422
F120	PL	Vesicles	7.2069	1.61e-07	5.67e-05	0.0212774	Yes	1.3991
F120	PL	Mitochondria	6.3151	0.00553583	0.000197539	0.24521	Yes	1.69035
F120	PL	Golgi apparatus	4.11308	0.00101226	0.655419	0.362304	Yes	0.229477
F120	PL	Centrosome	3.0157	1.12e-06	0.0469229	0.0128795	Yes	0.541102
F120	PL	Endoplasmic reticulum	2.90977	0.00143993	0.0149759	0.0145261	Yes	0.387785
F120	PL	Nuclear speckles	1.28533	5.67e-05	0.000288728	0.0638315	Yes	0.525149
F120	PL	Nucleoli	1.28323	5.7e-06	0.0663735	0.0729254	Yes	0.368354
F120	PL	Actin filaments	1.1593	3.18e-05	0.0355518	0.00264873	Yes	0.190235
F120	PL	Lysosomes	1.05076	0.00938536	0.000648583	0.00901314	Yes	0.296542
F120	PL	Cell Junctions	1.00979	0.00024179	0.074121	0.116753	Yes	0.113315
F120	PL	Endosomes	0.991015	0.00315847	0.000536742	0.00676327	Yes	0.285191
F120	PL	Intermediate filaments	0.884532	0.357786	0.0793107	0.0264362	Yes	0.6701
F120	PL	Nuclear bodies	0.784985	3.18e-05	0.00654498	0.00610055	Yes	0.171575
F120	PL	Nuclear membrane	0.659102	0.0132131	0.00474485	0.00526067	Yes	0.36995
F120	PL	Focal adhesion sites	0.493012	0.0118137	0.000116353	0.00524433	Yes	0.0981909
F120	PL	Nucleoli fibrillar center	0.476242	0.000125989	0.00609545	0.156335	Yes	0.107594
F120	PL	Centriolar satellite	0.420256	0.0054479	0.00588523	0.0229159	Yes	0.0499842
F120	PL	Nucleoli rim	0.25478	0.0319271	0.0123584	0.0854586	Yes	0.189301
F120	PL	Cytoplasmic bodies	0.219749	0.000674423	0.000705234	0.129302	Yes	0.0510098
F120	PL	Peroxisomes	0.121268	0.0956609	0.00146426	0.022602	Yes	0.0231022
F120	PL	Microtubule ends	0.0683316	0.0462316	0.0529013	0.00807822	Yes	0.017341
F120	PL	Cytokinetic bridge	0.0608534	0.556549	0.00838855	0.586113	Yes	0.00971042
F120	PL	Lipid droplets	0.0549262	0.407162	0.00446005	0.123856	Yes	0.01273
F120	PL	Mitotic spindle	0.0458595	0.732361	0.429087	0.084566	No	0.00320307
F120	PL	Midbody ring	0.0326789	0.366477	0.794188	0.281031	No	0.000893319
F120	PL	Mitotic chromosome	0.0231484	0.733086	0.00026669	0.0609696	Yes	0.0253037
F120	PL	Midbody	0.0024594	0.351718	0.0343509	0.000280692	Yes	0.00227862
F120	MD	Cytosol	28.6104	0.0223589	NA	NA	Yes	1.4727
F120	MD	Nucleoplasm	15.8825	0.580271	NA	NA	No	0.0886249
F120	MD	Plasma membrane	12.877	0.114227	NA	NA	No	0.290877
F120	MD	Microtubules	7.85908	0.0272364	NA	NA	Yes	0.628541
F120	MD	Vesicles	7.5154	0.0192513	NA	NA	Yes	0.423191
F120	MD	Mitochondria	6.67847	0.0107994	NA	NA	Yes	1.33746
F120	MD	Golgi apparatus	3.90034	0.163384	NA	NA	No	0.184078
F120	MD	Endoplasmic reticulum	2.88001	0.243153	NA	NA	No	0.0840014
F120	MD	Centrosome	2.84132	0.0250225	NA	NA	Yes	0.158962
F120	MD	Intermediate filaments	1.19963	0.0731983	NA	NA	No	0.217437
F120	MD	Actin filaments	1.13097	0.237647	NA	NA	No	0.024582
F120	MD	Nucleoli	1.11165	0.750541	NA	NA	No	0.00668804
F120	MD	Lysosomes	1.02164	0.0087153	NA	NA	Yes	0.283169
F120	MD	Endosomes	0.99346	0.00753248	NA	NA	Yes	0.264576
F120	MD	Cell Junctions	0.985877	0.0193789	NA	NA	Yes	0.0782177
F120	MD	Nuclear speckles	0.98463	0.505438	NA	NA	No	0.0217515
F120	MD	Nuclear bodies	0.733168	0.336499	NA	NA	No	0.0132683
F120	MD	Nucleoli fibrillar center	0.587228	0.00104413	NA	NA	Yes	0.0950662
F120	MD	Nuclear membrane	0.57326	0.121329	NA	NA	No	0.0272753
F120	MD	Focal adhesion sites	0.48494	0.0422799	NA	NA	Yes	0.0480621
F120	MD	Centriolar satellite	0.363202	0.0828564	NA	NA	No	0.0198034
F120	MD	Nucleoli rim	0.223385	0.147772	NA	NA	No	0.0152325
F120	MD	Cytoplasmic bodies	0.193219	0.205437	NA	NA	No	0.0205526
F120	MD	Peroxisomes	0.0974879	0.0366004	NA	NA	Yes	0.0149778
F120	MD	Microtubule ends	0.0771844	0.0250496	NA	NA	Yes	0.0176116
F120	MD	Mitotic spindle	0.0488043	0.097815	NA	NA	No	0.00320654
F120	MD	Lipid droplets	0.0476972	0.00649567	NA	NA	Yes	0.0117377
F120	MD	Cytokinetic bridge	0.0447013	0.02151	NA	NA	Yes	0.0086713
F120	MD	Midbody ring	0.0322439	0.248565	NA	NA	No	0.00108114
F120	MD	Mitotic chromosome	0.0192638	0.195301	NA	NA	No	0.00231454
F120	MD	Midbody	0.00181628	0.0517379	NA	NA	No	0.000669528
F120	Hipp	Cytosol	27.4173	0.0345155	0.0455205	NA	Yes	1.0546
F120	Hipp	Nucleoplasm	15.7989	0.0128684	1.06e-05	NA	Yes	1.21617
F120	Hipp	Plasma membrane	12.7643	0.0441332	0.0099194	NA	Yes	1.41744
F120	Hipp	Mitochondria	7.7455	0.010456	0.0217751	NA	Yes	1.8758
F120	Hipp	Vesicles	7.40157	0.00929771	0.00262274	NA	Yes	0.819304
F120	Hipp	Microtubules	7.16617	0.303671	0.346898	NA	No	0.478491
F120	Hipp	Golgi apparatus	4.21967	0.00627974	0.336759	NA	Yes	0.605264
F120	Hipp	Endoplasmic reticulum	3.09179	0.00169235	0.679257	NA	Yes	0.221869
F120	Hipp	Centrosome	2.67394	0.013255	0.175629	NA	Yes	0.156806
F120	Hipp	Intermediate filaments	1.62686	0.319219	0.0595735	NA	No	0.502835
F120	Hipp	Actin filaments	1.1944	0.0528251	0.0624233	NA	No	0.123854
F120	Hipp	Nucleoli	1.13126	0.0101114	0.00160742	NA	Yes	0.110587
F120	Hipp	Lysosomes	1.11631	0.00333329	9.26e-05	NA	Yes	0.23187
F120	Hipp	Endosomes	1.06681	0.00879323	0.000636581	NA	Yes	0.206687
F120	Hipp	Cell Junctions	1.00664	0.36893	0.941353	NA	No	0.0612929
F120	Hipp	Nuclear speckles	0.993172	0.0231919	0.000275088	NA	Yes	0.1756
F120	Hipp	Nuclear bodies	0.687416	0.0295196	0.00251936	NA	Yes	0.119113
F120	Hipp	Nuclear membrane	0.610714	0.073026	0.000890733	NA	Yes	0.080035
F120	Hipp	Nucleoli fibrillar center	0.564803	0.0016244	0.00060328	NA	Yes	0.139578
F120	Hipp	Focal adhesion sites	0.515755	0.676475	0.00462181	NA	Yes	0.0409558
F120	Hipp	Centriolar satellite	0.417666	0.13062	0.0115881	NA	Yes	0.0285382
F120	Hipp	Nucleoli rim	0.201134	0.00605886	5.56e-05	NA	Yes	0.0715455
F120	Hipp	Cytoplasmic bodies	0.196087	0.016308	0.0508731	NA	Yes	0.0419769
F120	Hipp	Peroxisomes	0.123399	0.0527864	0.0257593	NA	Yes	0.01424
F120	Hipp	Microtubule ends	0.0642605	0.0382131	0.0224066	NA	Yes	0.0110582
F120	Hipp	Lipid droplets	0.0558608	0.182453	0.00507872	NA	Yes	0.00993457
F120	Hipp	Cytokinetic bridge	0.0544112	0.0071896	0.380808	NA	Yes	0.0174412
F120	Hipp	Mitotic spindle	0.0425018	0.383556	0.0287659	NA	Yes	0.00253363
F120	Hipp	Midbody ring	0.0323422	0.257177	0.380758	NA	No	0.00154737
F120	Hipp	Mitotic chromosome	0.0167872	0.0760676	0.00631428	NA	Yes	0.00936653
F120	Hipp	Midbody	0.00224648	0.351424	0.59094	NA	No	0.000428273
F120	FL	Cytosol	28.1684	3e-13	0.60517	0.0410118	Yes	1.4111
F120	FL	Nucleoplasm	16.8046	3.24e-08	5.64e-12	0.00121507	Yes	4.50593
F120	FL	Plasma membrane	12.2914	6.33e-20	1.87e-10	0.0079908	Yes	2.52634
F120	FL	Microtubules	8.91092	4.25e-11	0.235045	0.00379839	Yes	1.99133
F120	FL	Vesicles	7.04412	5.44e-17	4.02e-07	0.0390079	Yes	1.29529
F120	FL	Mitochondria	5.93593	2.52e-12	1.7e-07	0.00244051	Yes	1.56173
F120	FL	Golgi apparatus	4.04138	0.994564	0.00305087	0.363441	Yes	1.11015
F120	FL	Centrosome	2.99858	1.17e-16	0.000642423	0.00806452	Yes	0.672224
F120	FL	Endoplasmic reticulum	2.77801	0.228545	0.680072	0.00694111	Yes	0.39463
F120	FL	Nucleoli	1.2091	7.72e-07	6.56e-12	0.000246978	Yes	0.415598
F120	FL	Nuclear speckles	1.17012	0.00257895	2.41e-10	0.00328208	Yes	0.607544
F120	FL	Actin filaments	1.13821	9.21e-10	0.464422	0.00235467	Yes	0.201114
F120	FL	Lysosomes	1.01087	3.66e-12	2.83e-15	0.000307097	Yes	0.318382
F120	FL	Intermediate filaments	1.01068	0.0127921	5.04e-06	0.000112019	Yes	0.735771
F120	FL	Endosomes	0.984941	1.38e-11	1.85e-15	0.000647713	Yes	0.301211
F120	FL	Cell Junctions	0.966837	1.27e-08	0.433026	0.0526624	Yes	0.141103
F120	FL	Nuclear bodies	0.771111	0.00107357	7.39e-05	0.00990459	Yes	0.145115
F120	FL	Nuclear membrane	0.611429	0.373077	3.19e-07	7.73e-06	Yes	0.37419
F120	FL	Focal adhesion sites	0.475934	3.49e-12	1.92e-11	0.0177169	Yes	0.102516
F120	FL	Nucleoli fibrillar center	0.437388	7.14e-13	0.072735	0.0143555	Yes	0.100444
F120	FL	Centriolar satellite	0.378669	0.017863	0.000601248	0.00954242	Yes	0.063759
F120	FL	Nucleoli rim	0.240827	0.0187118	4.01e-10	0.0217287	Yes	0.220932
F120	FL	Cytoplasmic bodies	0.225414	1.22e-07	9.12e-05	0.61789	Yes	0.0517738
F120	FL	Peroxisomes	0.116435	0.86414	0.00383681	0.000120734	Yes	0.0248972
F120	FL	Microtubule ends	0.076592	4.68e-11	0.0339247	0.00137539	Yes	0.0199489
F120	FL	Cytokinetic bridge	0.0538669	0.00230063	0.000110972	0.130935	Yes	0.0108416
F120	FL	Lipid droplets	0.0469507	1.51e-10	0.000622669	0.858519	Yes	0.0149564
F120	FL	Mitotic spindle	0.0459707	0.238914	0.631036	4.15e-05	Yes	0.00488311
F120	FL	Midbody ring	0.0328767	0.0318065	0.00104517	0.00115181	Yes	0.00282108
F120	FL	Mitotic chromosome	0.0202971	0.165182	0.00110273	4.25e-05	Yes	0.0271865
F120	FL	Midbody	0.00220032	0.387954	0.0707868	0.103549	No	0.00414553
F120	CB	Cytosol	26.4581	0.0229204	0.0267988	0.0665839	Yes	1.05874
F120	CB	Nucleoplasm	20.4779	0.188451	0.00420152	0.54984	Yes	0.714453
F120	CB	Plasma membrane	10.4128	0.0129694	0.184851	0.408879	Yes	0.65264
F120	CB	Mitochondria	6.74863	0.00195108	0.0131966	0.0938213	Yes	1.16977
F120	CB	Vesicles	6.72577	0.00670798	0.490123	0.132591	Yes	0.664412
F120	CB	Microtubules	5.5108	0.0347555	0.00179029	0.705192	Yes	0.93536
F120	CB	Golgi apparatus	4.11466	0.158158	0.214155	0.726877	No	0.603278
F120	CB	Endoplasmic reticulum	3.15646	0.0363505	0.312017	0.137947	Yes	0.282347
F120	CB	Intermediate filaments	2.5802	0.0400468	0.0945843	0.172599	Yes	0.372965
F120	CB	Centrosome	2.11167	0.481919	0.0402886	0.127413	Yes	0.163975
F120	CB	Nuclear speckles	1.57489	0.461357	0.0133809	0.714879	Yes	0.114638
F120	CB	Actin filaments	1.53468	0.00730037	0.345767	0.0627939	Yes	0.155542
F120	CB	Nucleoli	1.32206	0.12783	0.0241981	0.334954	Yes	0.051502
F120	CB	Nuclear membrane	1.17626	0.196365	0.00219243	0.627858	Yes	0.0962349
F120	CB	Cell Junctions	1.00613	0.774705	0.780167	0.397421	No	0.019469
F120	CB	Nuclear bodies	0.897282	0.145812	0.149281	0.139454	No	0.0651454
F120	CB	Lysosomes	0.88883	0.029539	0.0320277	0.410828	Yes	0.0905637
F120	CB	Endosomes	0.861948	0.023296	0.0216042	0.197817	Yes	0.0971575
F120	CB	Nucleoli fibrillar center	0.695531	0.00250696	0.0162337	0.394104	Yes	0.31453
F120	CB	Focal adhesion sites	0.437748	0.148786	0.0201979	0.107802	Yes	0.0298962
F120	CB	Nucleoli rim	0.3555	0.0218636	0.00111964	0.209999	Yes	0.037978
F120	CB	Centriolar satellite	0.31263	0.0031834	0.00796476	0.648844	Yes	0.0228175
F120	CB	Cytoplasmic bodies	0.251913	0.415458	0.0144624	0.0689782	Yes	0.0183429
F120	CB	Peroxisomes	0.120338	0.030742	0.0757633	0.470988	Yes	0.011233
F120	CB	Microtubule ends	0.0611602	0.00161959	6.41e-05	0.341356	Yes	0.0168439
F120	CB	Cytokinetic bridge	0.0582057	0.073811	0.034516	0.0111427	Yes	0.0142431
F120	CB	Lipid droplets	0.0578011	0.502827	0.0897885	0.48369	No	0.00958031
F120	CB	Mitotic spindle	0.0422865	0.477073	0.817533	0.313076	No	0.00117068
F120	CB	Mitotic chromosome	0.0271284	0.261322	0.300922	0.0683095	No	0.00823446
F120	CB	Midbody ring	0.0186237	0.0560919	0.000871991	0.0192982	Yes	0.00212019
F120	CB	Midbody	0.00206789	0.495662	0.872607	0.493784	No	0.000674926
F120	Amy	Cytosol	28.2701	0.100787	0.192384	NA	No	1.27127
F120	Amy	Nucleoplasm	14.816	0.748832	0.0104406	NA	Yes	0.614433
F120	Amy	Plasma membrane	13.0304	0.23936	0.0445605	NA	Yes	0.811583
F120	Amy	Microtubules	7.57779	0.0197533	0.679706	NA	Yes	0.866556
F120	Amy	Vesicles	7.56734	0.043333	0.137851	NA	Yes	0.363334
F120	Amy	Mitochondria	7.34528	0.0101783	0.00429762	NA	Yes	1.7585
F120	Amy	Golgi apparatus	4.267	0.154543	0.453889	NA	No	0.356619
F120	Amy	Endoplasmic reticulum	3.07102	0.778792	0.48609	NA	No	0.109539
F120	Amy	Centrosome	2.75081	0.282584	0.704487	NA	No	0.0759364
F120	Amy	Intermediate filaments	1.54872	0.535172	0.123031	NA	No	0.2634
F120	Amy	Lysosomes	1.08585	0.0959942	0.0700176	NA	No	0.176385
F120	Amy	Actin filaments	1.07214	0.185955	0.0360511	NA	Yes	0.0479014
F120	Amy	Cell Junctions	1.05343	0.204219	0.837266	NA	No	0.0644239
F120	Amy	Nucleoli	1.03157	0.160717	0.0894424	NA	No	0.063516
F120	Amy	Endosomes	1.02694	0.0552094	0.0810955	NA	No	0.16374
F120	Amy	Nuclear speckles	0.899409	0.612642	0.261605	NA	No	0.0594772
F120	Amy	Nuclear bodies	0.695998	0.463679	0.0337421	NA	Yes	0.0618517
F120	Amy	Nucleoli fibrillar center	0.592684	0.0152762	0.00340378	NA	Yes	0.12435
F120	Amy	Nuclear membrane	0.558359	0.963737	0.00357076	NA	Yes	0.0650174
F120	Amy	Focal adhesion sites	0.550257	0.436663	0.0408414	NA	Yes	0.031871
F120	Amy	Centriolar satellite	0.436463	0.777513	0.0972592	NA	No	0.0305486
F120	Amy	Nucleoli rim	0.198496	0.31581	0.0485594	NA	Yes	0.0320119
F120	Amy	Cytoplasmic bodies	0.171559	0.0940059	0.0494619	NA	Yes	0.0347569
F120	Amy	Peroxisomes	0.125616	0.68599	0.176875	NA	No	0.00893216
F120	Amy	Microtubule ends	0.0657425	0.135493	0.24903	NA	No	0.0193629
F120	Amy	Cytokinetic bridge	0.0569742	0.118456	0.0555693	NA	No	0.0156909
F120	Amy	Lipid droplets	0.050747	0.158388	0.162079	NA	No	0.00933706
F120	Amy	Mitotic spindle	0.0415083	0.572009	0.183521	NA	No	0.00352725
F120	Amy	Midbody ring	0.0251514	0.13023	0.433134	NA	No	0.00120771
F120	Amy	Mitotic chromosome	0.0144636	0.224616	0.0651603	NA	No	0.00517594
F120	Amy	Midbody	0.00218771	0.387013	0.583791	NA	No	0.000875352
