# Supplementary material for: Spatiotemporal proteomic atlas of multiple brain regions across early fetal to neonatal stages in cynomolgus monkey
Source: Nat Commun. 2023 Jul 3;14:3917. doi: 10.1038/s41467-023-39411-7 (PMC10317979; doi:10.1038/s41467-023-39411-7)
Supplement: Supplementary file 7 — Supplementary Data 4 [file 41467_2023_39411_MOESM7_ESM.xlsx]

## Sheet: Table S5
stage	region	Family	Mean_Percent	P3_vs_F120	F120_vs_F90	F90_vs_F50	Significance	SD
P3	V1	Tubulin family	7.47167	0.293215	0.134651	0.00215049	Yes	1.51048
P3	V1	Metallo-dependent hydrolases superfamily	5.79714	0.48067	0.467738	2.72e-05	Yes	1.82273
P3	V1	Protein kinase superfamily	3.95884	0.0132801	0.0120837	0.000505144	Yes	0.985164
P3	V1	Spectrin family	3.22384	0.0462124	0.115581	0.000547942	Yes	1.00535
P3	V1	Heat shock protein 70 family	1.95963	0.471426	0.603713	0.283966	No	0.162837
P3	V1	Immunoglobulin superfamily	1.87735	0.0535514	0.0238168	0.000178808	Yes	0.68221
P3	V1	Cation transport ATPase (P-type) (TC 3.A.3) family	1.67758	0.129986	0.0856622	0.00366942	Yes	0.627899
P3	V1	Glyceraldehyde-3-phosphate dehydrogenase family	1.67489	0.316281	0.68549	0.163684	No	0.155859
P3	V1	Small GTPase superfamily	1.58494	0.602315	0.129126	0.027712	Yes	0.246174
P3	V1	G-alpha family	1.47453	0.442893	0.0940797	0.000285642	Yes	0.515017
P3	V1	MAP1 family	1.25277	0.024399	0.137279	9.13e-05	Yes	0.536028
P3	V1	Clathrin heavy chain family	1.23598	0.0400802	0.0028268	0.00145068	Yes	0.331992
P3	V1	TRAFAC class myosin-kinesin ATPase superfamily	1.16435	0.0105507	0.00846613	0.208468	Yes	0.0894214
P3	V1	Rab GDI family	1.00086	0.437765	0.0159531	0.000350147	Yes	0.194722
P3	V1	ATPase alpha/beta chains family	0.940412	0.0820337	0.599919	0.28388	No	0.106918
P3	V1	LDH/MDH superfamily	0.916048	0.0880318	0.508115	0.0258627	Yes	0.117106
P3	V1	Intermediate filament family	0.867458	0.225774	0.0258967	0.00736603	Yes	1.12836
P3	V1	BASP1 family	0.866438	0.814998	0.330455	0.00613409	Yes	0.287561
P3	V1	Dynein heavy chain family	0.853634	0.0172533	0.0963331	0.000419688	Yes	0.168669
P3	V1	Heat shock protein 90 family	0.846858	0.10617	0.365818	0.00191538	Yes	0.346235
P3	V1	Actin family	0.837538	0.802697	0.665224	0.861948	No	0.0265036
P3	V1	Adaptor complexes large subunit family	0.832343	0.0228438	0.0172607	0.000174372	Yes	0.212929
P3	V1	14-3-3 family	0.805707	0.889779	0.394603	0.000593823	Yes	0.134333
P3	V1	STXBP/unc-18/SEC1 family	0.792746	0.00793678	0.0192501	3.09e-05	Yes	0.281868
P3	V1	WD repeat G protein beta family	0.719713	0.0161534	0.0380707	0.0167436	Yes	0.232891
P3	V1	ATP:guanido phosphotransferase family	0.7081	0.651961	0.0261271	0.00317831	Yes	0.423752
P3	V1	Phosphatidylethanolamine-binding protein family	0.694811	0.232428	0.362225	0.00617948	Yes	0.157352
P3	V1	Actin-binding proteins ADF family	0.680804	0.102284	0.86136	0.055593	No	0.0995954
P3	V1	GST superfamily	0.640824	0.255503	0.0053232	0.639962	Yes	0.120073
P3	V1	ALB/AFP/VDB family	0.639564	0.0889655	0.259081	0.0180666	Yes	2.53192
P3	V1	Protein-tyrosine phosphatase family	0.625142	0.445877	0.235319	0.0114399	Yes	0.132061
P3	V1	DEAD box helicase family	0.62427	0.00812452	0.00474528	0.00717932	Yes	0.377868
P3	V1	Mitochondrial carrier (TC 2.A.29) family	0.598283	0.168008	0.123302	0.00708289	Yes	0.20602
P3	V1	Synapsin family	0.597514	0.035599	0.0149352	0.0018941	Yes	0.263829
P3	V1	TCP-1 chaperonin family	0.596171	0.00835468	0.0303499	0.999842	Yes	0.21035
P3	V1	AAA ATPase family	0.559523	0.632081	0.39552	0.53945	No	0.0142283
P3	V1	Phosphoglycerate kinase family	0.55343	0.221299	0.0477597	0.145999	Yes	0.067087
P3	V1	TRAFAC class dynamin-like GTPase superfamily	0.552511	0.070906	0.00759466	0.000299787	Yes	0.14146
P3	V1	Dicarboxylate/amino acid:cation symporter (DAACS) (TC 2.A.23) family	0.540463	0.0621719	0.0875435	0.0990507	No	0.220923
P3	V1	Plakin or cytolinker family	0.500088	0.29501	0.997331	0.016967	Yes	0.0843674
P3	V1	PPP phosphatase family	0.49427	0.0246444	0.0762707	0.000620105	Yes	0.0934596
P3	V1	X(+)/potassium ATPases subunit beta family	0.483073	0.267441	0.0839149	0.00573562	Yes	0.206522
P3	V1	Ubiquitin-activating E1 family	0.480424	0.096602	0.0195052	0.0309127	Yes	0.0596591
P3	V1	Tenascin family	0.464687	0.44022	0.380973	0.00150289	Yes	0.200467
P3	V1	Recoverin family	0.445431	0.12938	0.0649489	0.00210562	Yes	0.187917
P3	V1	TRAFAC class translation factor GTPase superfamily	0.438692	0.266463	0.236113	0.0135463	Yes	0.0550018
P3	V1	Aconitase/IPM isomerase family	0.429572	0.0536064	0.0186824	0.0748516	Yes	0.0949444
P3	V1	Syntaxin family	0.415296	0.0554299	0.028843	0.00045459	Yes	0.151121
P3	V1	Neuromodulin family	0.393524	0.158007	0.0603327	0.215721	No	0.119061
P3	V1	Aldolase class II family	0.378405	0.0492644	0.930293	0.00204422	Yes	0.0973895
P3	V1	G protein gamma family	0.368396	0.0118992	0.00772895	0.010937	Yes	0.12623
P3	V1	Calmodulin family	0.350663	0.704431	0.822077	0.0217518	Yes	0.0694641
P3	V1	Class-I pyridoxal-phosphate-dependent aminotransferase family	0.348075	0.0576004	0.000383084	0.0363321	Yes	0.0886968
P3	V1	Class I fructose-bisphosphate aldolase family	0.346679	0.00207295	0.0185017	0.00271791	Yes	0.152194
P3	V1	Enolase family	0.343415	0.154908	0.0125033	0.00272109	Yes	0.128086
P3	V1	Neurexin family	0.342054	0.0989121	0.0129698	0.000313717	Yes	0.13699
P3	V1	Peroxiredoxin family	0.34151	0.267513	0.0200383	0.152014	Yes	0.0809188
P3	V1	PI3/PI4-kinase family	0.337134	0.403226	0.14178	0.00033091	Yes	0.0878636
P3	V1	TRIM/RBCC family	0.312747	0.0831901	0.12823	0.00800012	Yes	0.10058
P3	V1	MAGUK family	0.311994	0.0150295	0.0290761	0.02558	Yes	0.0823942
P3	V1	Aggrecan/versican proteoglycan family	0.311969	0.136435	0.516163	0.00138617	Yes	0.120708
P3	V1	Hexokinase family	0.309437	0.04456	0.0596837	0.000244412	Yes	0.104344
P3	V1	WD repeat AIP1 family	0.299091	0.0784027	0.0525083	0.00447395	Yes	0.0810316
P3	V1	Fascin family	0.295474	0.0377749	0.0164323	0.302281	Yes	0.0567422
P3	V1	CAMP-dependent kinase regulatory chain family	0.291233	0.0977701	0.368327	0.00404894	Yes	0.091717
P3	V1	Plexin family	0.288743	0.655458	0.0180285	0.000520588	Yes	0.082634
P3	V1	Peptidase M1 family	0.287154	0.90133	0.93613	0.0993729	No	0.0192393
P3	V1	Peptidase C12 family	0.286635	0.019585	0.219645	7.76e-05	Yes	0.194715
P3	V1	Protein disulfide isomerase family	0.278192	0.0366759	0.27161	0.00831723	Yes	0.171615
P3	V1	GPI family	0.273769	0.825106	0.00982822	0.15723	Yes	0.0327547
P3	V1	Transketolase family	0.26421	0.654127	0.463771	0.0495028	Yes	0.0386897
P3	V1	Synuclein family	0.262683	0.0314621	0.093115	0.000210406	Yes	0.100775
P3	V1	Peptidase C19 family	0.26116	0.182202	0.0477808	0.534158	Yes	0.0338343
P3	V1	Alpha-actinin family	0.260086	0.498408	0.643437	0.908929	No	0.00880119
P3	V1	Beta-catenin family	0.258607	0.207685	0.173768	0.956188	No	0.0184514
P3	V1	CAND family	0.258567	0.992475	0.0677563	0.0694247	No	0.0198505
P3	V1	Calcium channel subunit alpha-2/delta family	0.251176	0.0303525	0.0199872	2.13e-05	Yes	0.0985049
P3	V1	Calreticulin family	0.237816	0.07515	0.233148	0.300051	No	0.0407418
P3	V1	Phosphofructokinase type A (PFKA) family	0.236724	0.518961	0.0568009	0.00870765	Yes	0.0125874
P3	V1	Importin beta family	0.22378	0.19169	0.013275	0.000947014	Yes	0.133596
P3	V1	G-protein coupled receptor 3 family	0.213881	0.221731	0.0785855	6.94e-05	Yes	0.0917204
P3	V1	Formin homology family	0.203663	0.960229	0.125177	0.400001	No	0.01033
P3	V1	AlaDH/PNT family	0.196184	0.540809	0.395948	0.196424	No	0.0415452
P3	V1	Adaptor complexes medium subunit family	0.18907	0.0658688	0.00936906	0.0227082	Yes	0.0314415
P3	V1	Peptidase M16 family	0.184673	0.0155393	0.00164562	0.0419066	Yes	0.0285349
P3	V1	MARCKS family	0.175325	0.264249	0.946638	0.225859	No	0.0388619
P3	V1	Isocitrate and isopropylmalate dehydrogenases family	0.173329	0.834501	0.0724842	0.00759996	Yes	0.0245487
P3	V1	Copine family	0.172454	0.183881	0.0390519	0.0647234	Yes	0.0556947
P3	V1	Neurochondrin family	0.171436	0.000775011	0.0220685	0.000485049	Yes	0.0684517
P3	V1	Nectin family	0.171164	0.279492	0.0616825	0.00900569	Yes	0.0615958
P3	V1	HMGB family	0.170868	0.0992741	0.758756	0.0477746	Yes	0.230395
P3	V1	Semaphorin family	0.162944	0.022055	0.0123367	0.0102412	Yes	0.124555
P3	V1	CD225/Dispanin family	0.160335	0.0336173	0.0110405	0.0159755	Yes	0.0682346
P3	V1	Glutamate-gated ion channel (TC 1.A.10.1) family	0.157964	0.258232	0.0809764	4.21e-05	Yes	0.0645002
P3	V1	Eukaryotic mitochondrial porin family	0.154029	0.71372	0.113184	0.0156015	Yes	0.044604
P3	V1	Short-chain dehydrogenases/reductases (SDR) family	0.154009	0.422945	0.147536	0.0460769	Yes	0.0249545
P3	V1	LDLR family	0.152423	0.209176	0.0701485	0.00397767	Yes	0.0440746
P3	V1	CYFIP family	0.151347	0.0586947	0.0395972	0.00177392	Yes	0.0444102
P3	V1	Glycogen phosphorylase family	0.148945	0.469586	0.00821614	0.00302185	Yes	0.031789
P3	V1	Chaperonin (HSP60) family	0.147471	0.683924	0.198823	0.000491978	Yes	0.0543805
P3	V1	Adenylate kinase family	0.147361	0.0518092	0.0355597	0.689784	Yes	0.0157672
P3	V1	Ubiquitin-conjugating enzyme family	0.145454	0.187922	0.177613	0.647017	No	0.0323691
P3	V1	CAP family	0.145363	0.199205	0.0230851	0.0477333	Yes	0.0226467
P3	V1	Adenylyl cyclase class-4/guanylyl cyclase family	0.143842	0.377313	0.0232888	1e-05	Yes	0.0605185
P3	V1	V-ATPase 116 kDa subunit family	0.142373	0.0772499	0.0788909	0.0204109	Yes	0.0594495
P3	V1	HDGF family	0.140769	0.022813	0.0222141	0.0683908	Yes	0.0671011
P3	V1	Splicing factor SR family	0.140602	0.0741233	0.0187096	0.0141899	Yes	0.151431
P3	V1	Cu-Zn superoxide dismutase family	0.138038	0.501882	0.567361	0.107929	No	0.0380427
P3	V1	Cystatin family	0.137491	0.143621	0.0214003	0.00151557	Yes	0.0323471
P3	V1	PtdIns transfer protein family	0.13604	0.0172569	0.0148509	0.0282333	Yes	0.0384591
P3	V1	RRM elav family	0.13588	0.0268632	0.0206567	0.127444	Yes	0.0436334
P3	V1	Class-III pyridoxal-phosphate-dependent aminotransferase family	0.135713	0.00959793	0.000845739	0.0679144	Yes	0.0467559
P3	V1	Rho GDI family	0.134616	0.00197327	0.102965	0.475012	Yes	0.0135819
P3	V1	NDRG family	0.132688	0.0282225	0.00826343	0.000217491	Yes	0.0447095
P3	V1	SNF2/RAD54 helicase family	0.131794	0.0637069	0.0672883	0.000947009	Yes	0.182034
P3	V1	Sideroflexin family	0.130508	0.655993	0.0864396	0.023681	Yes	0.0482512
P3	V1	Endophilin family	0.128644	0.102447	0.151003	0.000409165	Yes	0.0354491
P3	V1	ATP-dependent AMP-binding enzyme family	0.128421	0.105433	0.00826546	0.940873	Yes	0.0342253
P3	V1	WD repeat neurobeachin family	0.128273	0.10963	0.212773	0.000870141	Yes	0.04519
P3	V1	WD repeat coronin family	0.127631	0.132952	0.293932	0.35124	No	0.00559514
P3	V1	Complex I 75 kDa subunit family	0.127206	0.165762	0.32673	0.00795295	Yes	0.0235603
P3	V1	2-oxoacid dehydrogenase family	0.125959	0.134493	0.193298	0.00885087	Yes	0.0298689
P3	V1	Citrate synthase family	0.125929	0.263439	0.0290397	0.00369499	Yes	0.0384362
P3	V1	G-protein coupled receptor 2 family	0.125772	0.0595157	0.0106632	0.970941	Yes	0.0112243
P3	V1	SNAP-25 family	0.125642	0.0943343	0.297901	0.0321197	Yes	0.0443703
P3	V1	Class I-like SAM-binding methyltransferase superfamily	0.121668	0.153074	0.645711	0.029154	Yes	0.0508307
P3	V1	Sorting nexin family	0.121434	0.0555638	0.013352	0.609422	Yes	0.0117436
P3	V1	Aldehyde dehydrogenase family	0.118823	0.402296	0.0323105	0.0767778	Yes	0.0207996
P3	V1	Liprin family	0.114084	0.0227261	0.0411198	0.000261124	Yes	0.0412909
P3	V1	'GDSL' lipolytic enzyme family	0.112659	0.0065239	0.00880311	0.00109343	Yes	0.0476401
P3	V1	PP2C family	0.112328	0.0201378	0.495194	0.00865219	Yes	0.0171611
P3	V1	Peptidase S9A family	0.110147	0.00068471	0.00618936	0.00742241	Yes	0.0308427
P3	V1	OSBP family	0.110042	0.262625	0.406255	0.0315426	Yes	0.0157134
P3	V1	MICOS complex subunit Mic60 family	0.109725	0.141935	0.0204466	0.0925136	Yes	0.0176949
P3	V1	FAD-dependent glycerol-3-phosphate dehydrogenase family	0.10929	0.712063	0.0372421	0.0340838	Yes	0.0421126
P3	V1	LanC-like protein family	0.10829	0.0332186	0.00420987	0.043428	Yes	0.0418628
P3	V1	HEM-1/HEM-2 family	0.108074	0.0342583	0.037419	9.39e-05	Yes	0.02727
P3	V1	Cullin family	0.107042	0.41029	0.0731921	0.299994	No	0.00650922
P3	V1	UPL family	0.106763	0.0122216	0.150214	0.221183	Yes	0.0150798
P3	V1	PICALM/SNAP91 family	0.106591	0.0196532	0.00404868	0.000473142	Yes	0.0379757
P3	V1	Exportin family	0.104946	0.261621	0.0191533	0.0135928	Yes	0.036022
P3	V1	Purine/pyrimidine phosphoribosyltransferase family	0.103642	0.0520153	0.0028456	0.0100833	Yes	0.0186133
P3	V1	PUR DNA-binding protein family	0.102562	0.0241341	0.0246014	0.0317637	Yes	0.03823
P3	V1	PACSIN family	0.099624	0.00530337	0.0668592	0.0152121	Yes	0.0363524
P3	V1	Paralemmin family	0.0994443	0.284182	0.210184	0.000143314	Yes	0.0311028
P3	V1	VPS35 family	0.0993727	0.00608462	0.0421912	0.356289	Yes	0.0134617
P3	V1	SLC12A transporter family	0.0993429	0.0635491	0.097889	0.0175779	Yes	0.0400666
P3	V1	Neurogranin family	0.0982577	0.0116708	NA	NA	Yes	0.0503985
P3	V1	Peptidase T1A family	0.0981797	0.12528	0.0558129	0.0241744	Yes	0.0466371
P3	V1	SRCIN1 family	0.0969326	0.00511389	0.0416088	0.00599561	Yes	0.0375466
P3	V1	CNRIP family	0.0957868	0.201752	0.0461533	8.69e-05	Yes	0.0409073
P3	V1	Calcineurin regulatory subunit family	0.0953588	0.00115555	0.0140898	0.044146	Yes	0.0356198
P3	V1	Dynein light chain family	0.0947083	0.0634854	0.0610151	0.000502872	Yes	0.0190241
P3	V1	Class-I pyridine nucleotide-disulfide oxidoreductase family	0.0942586	0.482068	0.352444	0.049844	Yes	0.00750122
P3	V1	PIGG/PIGN/PIGO family	0.0917557	0.77056	0.205904	0.304919	No	0.0387302
P3	V1	Thymosin beta family	0.0914014	0.383639	0.101431	0.631933	No	0.0895797
P3	V1	Phosphatase 2A regulatory subunit B56 family	0.0910241	0.695045	0.0454222	0.0220724	Yes	0.0188636
P3	V1	WD repeat LIS1/nudF family	0.0909429	0.140414	0.183093	0.0228097	Yes	0.0159821
P3	V1	Ku80 family	0.0909314	0.0609507	0.0555767	0.472537	No	0.0454003
P3	V1	Acyl-CoA dehydrogenase family	0.0902918	0.0632181	0.446282	0.0958463	No	0.0199835
P3	V1	Polyadenylate-binding protein type-1 family	0.0901798	0.0520156	0.511429	0.00649802	Yes	0.0332279
P3	V1	Band 7/mec-2 family	0.0896366	0.191413	0.026048	0.00225607	Yes	0.0299865
P3	V1	MAPEG family	0.0893197	0.616649	0.143542	0.444502	No	0.0347734
P3	V1	ABC transporter superfamily	0.0891017	0.895745	0.56836	0.0450872	Yes	0.00777084
P3	V1	CEP170 family	0.0889097	0.0573063	0.0189833	0.000462365	Yes	0.0489103
P3	V1	Peptidase S9B family	0.0884777	0.215859	0.239488	0.0349336	Yes	0.0273579
P3	V1	Succinate/malate CoA ligase beta subunit family	0.0875908	0.949532	0.58708	0.0416767	Yes	0.0228445
P3	V1	Aldo/keto reductase family	0.0868462	0.453167	0.00622287	0.0617466	Yes	0.0478163
P3	V1	Flavoprotein pyridine nucleotide cytochrome reductase family	0.0866713	0.434395	0.317874	0.0307302	Yes	0.013654
P3	V1	CAMSAP1 family	0.0862323	0.309463	0.00440742	2.5e-06	Yes	0.0228363
P3	V1	Universal ribosomal protein uS2 family	0.0860568	0.200392	0.263969	0.0035178	Yes	0.0501863
P3	V1	Astrotactin family	0.0859706	0.00233279	0.00875032	0.000386495	Yes	0.0377072
P3	V1	Ligand-gated ion channel (TC 1.A.9) family	0.0859528	0.15773	0.133927	0.0993566	No	0.034329
P3	V1	DDAH family	0.0853797	0.138757	0.00190778	0.0184947	Yes	0.0719408
P3	V1	Calponin family	0.0853211	0.176497	0.00253744	0.0269129	Yes	0.0451071
P3	V1	Complex I 51 kDa subunit family	0.0847265	0.0827017	0.00681419	0.0148845	Yes	0.0223648
P3	V1	Peptidase T1B family	0.0835089	0.0297587	0.0942405	0.00559333	Yes	0.0237089
P3	V1	F-actin-capping protein beta subunit family	0.0829433	0.208354	0.310223	0.114193	No	0.00774113
P3	V1	Dynein light intermediate chain family	0.081817	0.0864838	0.970898	0.00127239	Yes	0.0148228
P3	V1	AB hydrolase superfamily	0.0814101	0.0434519	0.0285433	0.513685	Yes	0.0185278
P3	V1	Complex I NDUFA9 subunit family	0.0803082	0.428418	0.113982	0.0961843	No	0.0246628
P3	V1	Major facilitator superfamily	0.0798896	0.112712	0.0552052	0.0563517	No	0.026986
P3	V1	LETM1 family	0.0793985	0.93556	0.158313	0.0272291	Yes	0.0255162
P3	V1	Helicase family	0.0787215	0.0203169	0.00600702	0.0125195	Yes	0.0637462
P3	V1	Eukaryotic initiation factor 4G family	0.0784494	0.0958309	0.411745	0.0195327	Yes	0.00994779
P3	V1	Apolipoprotein A1/A4/E family	0.0776195	0.854343	0.125953	0.0402877	Yes	0.150227
P3	V1	RuvB family	0.0767073	0.0732686	0.0140661	0.0143031	Yes	0.0979821
P3	V1	Peptidase C1 family	0.0754331	0.00763558	0.0528578	0.076165	Yes	0.0146831
P3	V1	Myelin proteolipid protein family	0.0740931	0.0155182	0.000179274	0.00193812	Yes	0.0307659
P3	V1	PA-PLA1 family	0.0739169	0.692425	0.307269	0.108073	No	0.0135776
P3	V1	PA-phosphatase related phosphoesterase family	0.0732864	0.26318	0.035578	0.00103138	Yes	0.0358912
P3	V1	D-isomer specific 2-hydroxyacid dehydrogenase family	0.0732266	0.560291	0.0140731	0.00121456	Yes	0.104796
P3	V1	Adenosylhomocysteinase family	0.0730854	0.749691	0.420373	0.267623	No	0.0104938
P3	V1	Transferrin family	0.0730583	0.368983	0.616246	0.262356	No	0.100767
P3	V1	Phosphohexose mutase family	0.0725265	0.0226785	0.957152	0.00159808	Yes	0.0164869
P3	V1	Type II topoisomerase family	0.0720698	0.0122144	0.0239572	0.0127897	Yes	0.0891443
P3	V1	FAD-dependent oxidoreductase 2 family	0.0719719	0.157061	0.0370319	0.0116355	Yes	0.0132531
P3	V1	PPase family	0.0717569	0.219632	0.300813	0.622132	No	0.0207867
P3	V1	NOP5/NOP56 family	0.0716788	0.0880645	0.0540647	0.0234392	Yes	0.0600487
P3	V1	Cyclic nucleotide phosphodiesterase family	0.0716174	0.047094	0.218835	0.0244693	Yes	0.015255
P3	V1	Tom70 family	0.0709763	0.854766	0.231908	0.00749419	Yes	0.021375
P3	V1	HAPLN family	0.0706337	0.112771	0.0118553	0.720169	Yes	0.0288441
P3	V1	PHYHIP family	0.0702023	0.0295159	0.0195958	0.00206507	Yes	0.0247639
P3	V1	HAD-like hydrolase superfamily	0.0697639	0.265308	0.0376038	0.0587168	Yes	0.0133365
P3	V1	Serpin family	0.0695094	0.57638	0.172124	0.0255251	Yes	0.275249
P3	V1	Cytochrome c oxidase subunit 6B family	0.0690424	0.0934471	0.234921	0.123728	No	0.0157975
P3	V1	Glyoxalase I family	0.0685771	0.105805	0.114977	0.327308	No	0.0190981
P3	V1	Proteasome subunit S2 family	0.0683989	0.313429	0.172459	0.268648	No	0.00900464
P3	V1	STOP family	0.068233	0.100649	0.676656	0.00036689	Yes	0.0235089
P3	V1	Epsin family	0.0674419	0.00842646	0.0728472	0.0370649	Yes	0.010908
P3	V1	Calycin superfamily	0.0671114	0.599685	0.57857	0.203588	No	0.0283252
P3	V1	Alpha-ketoglutarate dehydrogenase family	0.0661095	0.0260484	0.19876	0.0276332	Yes	0.0184368
P3	V1	JUPITER family	0.0660941	0.011857	0.782592	0.0155335	Yes	0.043623
P3	V1	Synaptophysin/synaptobrevin family	0.0659981	0.0395716	0.0362902	0.220839	Yes	0.0287369
P3	V1	Sodium:neurotransmitter symporter (SNF) (TC 2.A.22) family	0.0654875	0.16898	0.0506595	0.192629	No	0.0288788
P3	V1	TOG/XMAP215 family	0.0642856	0.000135242	0.00798487	0.00778089	Yes	0.017175
P3	V1	Complex I 30 kDa subunit family	0.0641385	0.0371019	0.0146444	0.0503583	Yes	0.0160441
P3	V1	KHSRP family	0.0640313	0.187084	0.0655644	0.0384249	Yes	0.0404575
P3	V1	BRAG family	0.0639054	0.03654	0.00412626	0.631158	Yes	0.0220863
P3	V1	MIF family	0.0637722	0.706738	0.643245	0.453307	No	0.0114026
P3	V1	Peptidase C2 family	0.0636883	0.2237	0.542533	0.0222073	Yes	0.00730163
P3	V1	YBX1 family	0.0636593	0.0207465	0.165527	0.117063	Yes	0.054369
P3	V1	Synaptojanin family	0.0630122	0.0033675	0.00601059	0.000219656	Yes	0.0228581
P3	V1	V-ATPase V0D/AC39 subunit family	0.0627614	0.044731	0.0162861	0.000492557	Yes	0.0231499
P3	V1	Inositol 3,4-bisphosphate 4-phosphatase family	0.0618324	0.0230358	0.00725324	0.00241241	Yes	0.0232325
P3	V1	Peptidase S8 family	0.061642	0.306867	0.728241	0.0348379	Yes	0.00872199
P3	V1	Enoyl-CoA hydratase/isomerase family	0.0607298	0.0925622	0.6696	0.00503139	Yes	0.0170454
P3	V1	DOCK family	0.0606795	0.772757	0.395939	0.332729	No	0.00774309
P3	V1	Prohibitin family	0.0603947	0.255461	0.0678853	0.067684	No	0.0104895
P3	V1	CELF/BRUNOL family	0.0601463	0.0122948	0.192506	0.00178082	Yes	0.0138516
P3	V1	Peptidase C69 family	0.0599984	0.193855	0.0866975	0.326496	No	0.0102013
P3	V1	Anion exchanger (TC 2.A.31) family	0.0597115	0.145737	0.0805368	0.247233	No	0.0210594
P3	V1	Proteasome subunit S1 family	0.0595321	0.267727	0.0146313	0.590324	Yes	0.0155366
P3	V1	Class-II aminoacyl-tRNA synthetase family	0.0595074	0.0294295	0.945655	0.00381084	Yes	0.0057108
P3	V1	Cytochrome c family	0.0582391	0.863595	0.246189	0.202847	No	0.0256257
P3	V1	Metallo-beta-lactamase superfamily	0.0581997	0.0200655	0.0325907	0.294146	Yes	0.0102056
P3	V1	Nav/unc-53 family	0.0581512	0.152103	0.000268311	0.00304877	Yes	0.015607
P3	V1	ARPC2 family	0.0581175	0.612225	0.0249013	0.154594	Yes	0.0124743
P3	V1	RtcB family	0.0579706	0.0923605	0.0135041	0.284276	Yes	0.0227601
P3	V1	Zinc-containing alcohol dehydrogenase family	0.0574776	0.0700879	0.147423	0.0130165	Yes	0.0140611
P3	V1	SCAMP family	0.0572893	0.655037	0.129676	0.0215242	Yes	0.0215115
P3	V1	Peptidase M20A family	0.0571475	0.336337	0.509014	0.887647	No	0.00569451
P3	V1	Nesprin family	0.0566925	0.0335144	0.0765475	0.0250917	Yes	0.122419
P3	V1	Cyclophilin-type PPIase family	0.0563148	0.0133534	0.0346865	0.0346167	Yes	0.0358705
P3	V1	ABI family	0.0562887	0.00771688	0.00293332	0.00282313	Yes	0.0130264
P3	V1	NipSnap family	0.05601	0.824835	0.175795	0.178436	No	0.00732655
P3	V1	TOM1 family	0.055948	0.291209	0.211749	0.0165725	Yes	0.0152193
P3	V1	V-ATPase E subunit family	0.0557695	0.231932	0.193008	0.0117286	Yes	0.0101695
P3	V1	PACS family	0.0556633	0.043158	0.00336815	1.28e-05	Yes	0.0199575
P3	V1	MAPRE family	0.0555532	0.659769	0.0156238	0.0346112	Yes	0.014594
P3	V1	UDPGP type 1 family	0.0548772	0.0918843	0.0285519	0.00114861	Yes	0.0157889
P3	V1	VPS26 family	0.0545399	0.477882	0.90849	0.297712	No	0.00279419
P3	V1	TUBGCP family	0.0544416	0.099823	0.003955	0.000417948	Yes	0.0711874
P3	V1	Cytochrome b5 family	0.0544063	0.211403	0.450189	0.0199914	Yes	0.0160512
P3	V1	Nucleosome assembly protein (NAP) family	0.0535668	0.0768734	0.022251	0.484426	Yes	0.0291396
P3	V1	LAP (LRR and PDZ) protein family	0.0533178	0.0137777	0.480264	0.000110566	Yes	0.0156215
P3	V1	PSPC family	0.0530762	0.0621157	0.00559203	0.0496544	Yes	0.0157216
P3	V1	VTA1 family	0.0528735	0.764986	0.0121425	0.000988697	Yes	0.014389
P3	V1	WD repeat PRP19 family	0.0525248	0.189104	0.0603509	0.0256399	Yes	0.0250448
P3	V1	Nudix hydrolase family	0.0521819	0.351494	0.0838038	0.674031	No	0.0222487
P3	V1	OST1 family	0.0520007	0.0906021	0.656586	0.00111253	Yes	0.0298357
P3	V1	Synaptobrevin family	0.0518764	0.653504	0.787602	0.817712	No	0.00129247
P3	V1	DNA repair enzymes AP/ExoA family	0.0518089	0.0761349	0.0237196	0.00537143	Yes	0.0339724
P3	V1	RSE1 family	0.051316	0.0971846	0.0226437	0.0105565	Yes	0.039146
P3	V1	2H phosphoesterase superfamily	0.0512367	0.570651	0.0222357	0.140398	Yes	0.015026
P3	V1	Prion family	0.050965	0.0365414	0.0378657	0.000145644	Yes	0.0208424
P3	V1	CCDC88 family	0.0507316	0.106766	0.00629456	0.036081	Yes	0.0165797
P3	V1	Translin family	0.0506693	0.0587893	0.196553	0.775863	No	0.0192755
P3	V1	SAPAP family	0.050533	0.00639344	0.0309751	0.0416108	Yes	0.00949028
P3	V1	Centaurin gamma-like family	0.050527	0.0132615	0.223031	0.000821471	Yes	0.0158835
P3	V1	Glycosyltransferase 8 family	0.0504345	0.152105	0.523286	0.14157	No	0.00512184
P3	V1	Profilin family	0.0502289	0.273208	0.285295	0.0872715	No	0.0116149
P3	V1	SMC family	0.0501943	0.029617	0.00845782	0.00655269	Yes	0.133102
P3	V1	1-acyl-sn-glycerol-3-phosphate acyltransferase family	0.0498555	0.346634	0.150658	0.667422	No	0.012961
P3	V1	ALEX family	0.0494614	0.0525011	0.655816	0.00898917	Yes	0.012711
P3	V1	NESP55 family	0.0494614	0.0525011	0.655816	0.00898917	Yes	0.012711
P3	V1	SHANK family	0.049405	0.00363863	0.0557348	0.000108415	Yes	0.0197384
P3	V1	SCAR/WAVE family	0.0493521	0.98008	0.0302168	0.00558383	Yes	0.0159225
P3	V1	Ataxin-10 family	0.0492203	0.0435722	0.986995	0.0772172	Yes	0.0179829
P3	V1	UBR4 family	0.0489203	0.232725	0.385695	0.03961	Yes	0.00350568
P3	V1	Peptidase M24B family	0.0488549	0.267209	0.10511	0.206294	No	0.0070264
P3	V1	Flavin monoamine oxidase family	0.0486476	0.102543	0.0298876	0.00175727	Yes	0.0102086
P3	V1	MADD family	0.0476123	0.050444	0.028692	0.0271099	Yes	0.01714
P3	V1	Globin family	0.0475746	0.23675	0.0783735	0.17247	No	0.433021
P3	V1	AGK family	0.0472811	0.666409	0.140824	0.00442906	Yes	0.0190869
P3	V1	DDB1 family	0.0471616	0.750527	0.00252617	0.000585075	Yes	0.0307084
P3	V1	SnRNP core protein family	0.0470762	0.120819	0.912501	0.0554643	No	0.0385426
P3	V1	Adenomatous polyposis coli (APC) family	0.0465935	0.0748051	0.117554	0.00154032	Yes	0.0171396
P3	V1	Filamin family	0.0463858	0.147555	0.00967134	0.00527867	Yes	0.288305
P3	V1	Villin/gelsolin family	0.0461336	0.0528449	0.0107875	0.297609	Yes	0.0503356
P3	V1	Ca(2+):cation antiporter (CaCA) (TC 2.A.19) family	0.0455039	0.183826	0.0948958	0.0106265	Yes	0.0203765
P3	V1	Lin-7 family	0.0453751	0.261999	0.16546	0.00288597	Yes	0.0148865
P3	V1	Histone deacetylase family	0.045302	0.0406646	0.00412582	0.222499	Yes	0.0248575
P3	V1	Type-B carboxylesterase/lipase family	0.0450841	0.523323	0.62037	0.00853168	Yes	0.0111779
P3	V1	Ryanodine receptor (TC 1.A.3.1) family	0.044986	0.044118	0.0378015	0.0209021	Yes	0.0190068
P3	V1	SEC23/SEC24 family	0.0448656	0.820081	0.0258093	0.164848	Yes	0.00384292
P3	V1	ACBP family	0.0445879	0.317011	0.983143	0.900285	No	0.0114898
P3	V1	Sodium channel (TC 1.A.1.10) family	0.0444779	0.339147	0.0379726	1.12e-05	Yes	0.0202342
P3	V1	TRAFAC class YlqF/YawG GTPase family	0.0442675	0.264313	0.59044	0.0420318	Yes	0.00547165
P3	V1	Glycosyltransferase 41 family	0.0442494	0.0164968	0.00175451	0.00534087	Yes	0.00563006
P3	V1	Glutaminase family	0.0440939	0.0035505	0.0119014	0.0317285	Yes	0.0136748
P3	V1	SH3BGR family	0.043984	0.248715	0.120275	0.965088	No	0.0190377
P3	V1	Adaptor complexes small subunit family	0.0438263	0.250754	0.00117575	0.0772478	Yes	0.00659755
P3	V1	Gfo/Idh/MocA family	0.0437978	0.00557826	0.0576127	0.266289	Yes	0.00702755
P3	V1	LEM family	0.0435142	0.0529071	0.00110742	0.0143611	Yes	0.222512
P3	V1	PX domain-containing GAP family	0.0434746	0.858736	0.102941	0.00820043	Yes	0.0169399
P3	V1	Calcium channel alpha-1 subunit (TC 1.A.1.11) family	0.0434209	0.215672	0.126696	0.00900217	Yes	0.0168347
P3	V1	3-oxoacid CoA-transferase family	0.0433366	0.0250524	0.0282252	0.478189	Yes	0.0167972
P3	V1	CMP-NeuNAc synthase family	0.0430034	0.0342039	0.00894364	6.62e-05	Yes	0.0162268
P3	V1	EMP24/GP25L family	0.042213	0.16422	0.215676	0.472816	No	0.0087495
P3	V1	WD repeat striatin family	0.0418992	0.848986	0.355168	0.0897661	No	0.00383263
P3	V1	Phosphatase 2A regulatory subunit B family	0.0418745	0.103261	0.0548893	0.134947	No	0.00245422
P3	V1	WD repeat EMAP family	0.0418682	0.326785	0.0015471	0.00271389	Yes	0.0164922
P3	V1	COPG family	0.0418586	0.232729	0.859728	0.0171195	Yes	0.00957829
P3	V1	Mitochondrial Rho GTPase family	0.0415103	0.851365	0.108779	0.14096	No	0.00937116
P3	V1	Inositol monophosphatase superfamily	0.0415078	0.245171	0.698893	0.0193702	Yes	0.00727912
P3	V1	DIP2 family	0.0414674	0.606223	0.602131	0.00738243	Yes	0.00534782
P3	V1	Protease inhibitor I39 (alpha-2-macroglobulin) family	0.0411333	0.0505782	0.0847848	0.10107	No	0.0410075
P3	V1	XPO2/CSE1 family	0.041047	0.0109013	0.0101211	0.000354746	Yes	0.0194747
P3	V1	Class-V pyridoxal-phosphate-dependent aminotransferase family	0.0409935	0.78267	0.207104	0.00586095	Yes	0.00869376
P3	V1	ARPC4 family	0.0409768	0.800866	0.723562	0.000292258	Yes	0.0100427
P3	V1	SWP1 family	0.0404559	0.262859	0.505656	0.0135249	Yes	0.0225692
P3	V1	WD repeat L(2)GL family	0.0404432	0.0309776	0.104195	0.199406	Yes	0.00475465
P3	V1	ARTD/PARP family	0.0403844	0.0322821	0.00817267	0.0406098	Yes	0.118148
P3	V1	Peptidase S16 family	0.0402604	0.159675	0.22366	0.951976	No	0.00414436
P3	V1	Sirtuin family	0.0401021	0.123549	0.516998	0.0397631	Yes	0.00544838
P3	V1	UQCRB/QCR7 family	0.0400268	0.581797	0.119155	0.298487	No	0.00914392
P3	V1	Complex I NDUFA10 subunit family	0.03997	0.32817	0.0441575	0.198407	Yes	0.00998136
P3	V1	Complex I NDUFA13 subunit family	0.0396583	0.18996	0.00635236	0.452558	Yes	0.00927698
P3	V1	Acetyltransferase ATAT1 family	0.0394723	0.0417636	0.470663	0.000149155	Yes	0.0198028
P3	V1	ATPase e subunit family	0.0392921	0.211696	0.4232	0.963105	No	0.00776092
P3	V1	Complex IV NDUFA4 subunit family	0.0391488	0.646277	0.0488941	0.182063	Yes	0.00823409
P3	V1	NSFL1C family	0.0389151	0.0363635	0.0454808	0.0101361	Yes	0.013167
P3	V1	Nucleoporin interacting component (NIC) family	0.0385819	0.0696233	0.048108	0.00984009	Yes	0.0317873
P3	V1	PTPA-type PPIase family	0.038575	0.00712404	0.00616765	0.0289236	Yes	0.00904769
P3	V1	UPF0692 family	0.0383239	NA	NA	NA	No	0.00612562
P3	V1	Peptidase M67A family	0.0382964	0.330527	0.384189	0.389785	No	0.00173
P3	V1	OXR1 family	0.0382301	0.00090439	0.00318004	0.049131	Yes	0.0160488
P3	V1	Class-I aminoacyl-tRNA synthetase family	0.0377697	0.195584	0.0293479	0.0156286	Yes	0.00633635
P3	V1	Importin alpha family	0.0376577	0.128535	0.0948769	0.160609	No	0.012441
P3	V1	Annexin family	0.0374709	0.162082	0.0341514	0.0143065	Yes	0.0359902
P3	V1	TDRD7 family	0.0373754	0.106875	0.908729	0.536841	No	0.0172353
P3	V1	TPR family	0.0372181	0.106561	0.0247492	0.017232	Yes	0.0402476
P3	V1	Thiolase-like superfamily	0.0371445	0.84678	0.0463777	0.0250905	Yes	0.00504521
P3	V1	Peptidase M17 family	0.03701	0.346221	0.32076	0.0661606	No	0.00809824
P3	V1	Integrin alpha chain family	0.0368156	0.195592	0.152077	0.0138508	Yes	0.0206164
P3	V1	TRAFAC class OBG-HflX-like GTPase superfamily	0.036709	0.0140553	0.201453	0.111309	Yes	0.00826397
P3	V1	Proteasome subunit S10 family	0.0366151	0.0723068	0.00208522	0.056195	Yes	0.00811642
P3	V1	Proteasome subunit S3 family	0.0360752	0.0135213	0.018403	0.29203	Yes	0.00673794
P3	V1	EIF-3 subunit A family	0.0358592	0.000765459	0.251913	0.000397028	Yes	0.0138922
P3	V1	Peptidase M24A family	0.0354432	0.0541821	0.0224805	0.000833859	Yes	0.0139468
P3	V1	PRKRA family	0.0354356	0.0171922	0.00219432	0.0445127	Yes	0.00731944
P3	V1	Universal ribosomal protein uS7 family	0.0354171	0.814389	0.154853	0.0263951	Yes	0.007587
P3	V1	E(R) family	0.0354097	0.0741608	0.014408	0.0208607	Yes	0.0417476
P3	V1	SGT family	0.0353531	0.218328	0.580585	0.00954209	Yes	0.00718037
P3	V1	Shootin family	0.0349887	0.0163986	0.339876	0.00808542	Yes	0.0346063
P3	V1	Potassium channel family	0.0348796	0.395816	0.0506248	0.391232	No	0.010796
P3	V1	Tetraspanin (TM4SF) family	0.0345459	0.931348	0.0422345	0.274466	Yes	0.00905356
P3	V1	Clathrin light chain family	0.0345395	0.535789	0.157261	0.00130446	Yes	0.00939
P3	V1	PurH family	0.0343191	0.0440447	0.0137258	0.0573954	Yes	0.0179097
P3	V1	VDP/USO1/EDE1 family	0.0342087	0.164432	0.806654	0.712902	No	0.00306196
P3	V1	FAM98 family	0.0341926	0.0698525	0.0633636	0.00743796	Yes	0.0107561
P3	V1	Complex I NDUFA8 subunit family	0.0337097	0.100545	0.0568664	0.589856	No	0.00668438
P3	V1	Eukaryotic diacylglycerol kinase family	0.0336243	0.0549177	0.00307808	0.0134338	Yes	0.0127161
P3	V1	SnRNP Sm proteins family	0.0335442	0.0921905	0.0515849	0.0874387	No	0.0234782
P3	V1	SMARCC family	0.0334054	0.0106786	0.00896507	0.0774132	Yes	0.0317064
P3	V1	Mical family	0.0333557	0.0637027	0.0265568	0.000776719	Yes	0.00885927
P3	V1	VPS10-related sortilin family	0.033347	0.691349	0.215998	2.09e-05	Yes	0.0105884
P3	V1	DNA2/NAM7 helicase family	0.0331516	0.0699604	0.0669249	0.00225221	Yes	0.0112384
P3	V1	RASGRP family	0.0330381	0.653412	0.0231339	0.00305444	Yes	0.0166202
P3	V1	TFII-I family	0.0328801	0.0310358	0.0293597	0.000841772	Yes	0.0536803
P3	V1	STAM family	0.0328108	0.956002	0.233797	0.0104301	Yes	0.00621163
P3	V1	EIF-3 subunit B family	0.0327368	0.0555843	0.0835061	0.00296985	Yes	0.0190842
P3	V1	BCLAF1/THRAP3 family	0.0325143	0.0627718	0.0349537	0.047319	Yes	0.0260418
P3	V1	V-ATPase C subunit family	0.0324387	0.0806951	0.0520049	0.0537423	No	0.0101602
P3	V1	TBCD family	0.0323196	0.172197	0.0277103	0.0538353	Yes	0.00458983
P3	V1	SKP1 family	0.0322228	0.300006	0.103695	0.267888	No	0.00433647
P3	V1	MoaB/Mog family	0.0319559	0.882615	0.14781	0.000186238	Yes	0.0054814
P3	V1	WD repeat EDC4 family	0.0318735	0.0627232	0.399109	0.757369	No	0.00597702
P3	V1	FAD-dependent oxidoreductase family	0.0318596	0.681492	0.0338807	0.0467038	Yes	0.00672906
P3	V1	Calbindin family	0.0317582	0.0904962	0.885336	0.47658	No	0.00456389
P3	V1	Prenylcysteine oxidase family	0.0315634	0.843889	0.937425	0.0120757	Yes	0.00435151
P3	V1	Constitutive coactivator of PPAR-gamma family	0.0315623	0.722898	0.0238251	0.390213	Yes	0.00327178
P3	V1	Krueppel C2H2-type zinc-finger protein family	0.0313488	0.115477	0.0108678	0.0628381	Yes	0.0520039
P3	V1	JIP scaffold family	0.0309679	0.814388	0.192322	0.121479	No	0.00174235
P3	V1	FAM10 family	0.0308666	0.346068	0.0969275	0.371413	No	0.0261022
P3	V1	Type I cytokine receptor family	0.0308569	0.468404	0.359333	0.369772	No	0.00533973
P3	V1	MEF2 family	0.0307578	0.825335	0.819596	0.000214904	Yes	0.0116389
P3	V1	AHA1 family	0.0303448	0.125368	0.0419667	0.118361	Yes	0.00250547
P3	V1	SNAP family	0.03019	0.0425966	0.162815	0.0517619	Yes	0.00916653
P3	V1	SAYP family	0.0301393	0.630747	0.0583325	0.177789	No	0.0532012
P3	V1	Glycosyl hydrolase 84 family	0.0300571	0.128835	0.298182	0.0149293	Yes	0.00851589
P3	V1	Complex I NDUFA5 subunit family	0.0300135	0.0256179	0.0903478	0.928438	Yes	0.00628089
P3	V1	TPPP family	0.0298407	0.139534	0.00436663	0.605989	Yes	0.0114418
P3	V1	V-ATPase D subunit family	0.029792	0.204472	0.115158	0.750284	No	0.00805522
P3	V1	Huntingtin family	0.0297428	0.131788	0.313046	0.287076	No	0.00456662
P3	V1	Carbohydrate kinase PfkB family	0.0296931	0.081032	0.000275601	0.109491	Yes	0.00612203
P3	V1	Glutathione peroxidase family	0.0296722	0.20621	0.997306	0.0882607	No	0.00425821
P3	V1	SNF7 family	0.0296056	0.0274214	0.0529866	0.00734626	Yes	0.00812768
P3	V1	ATPase epsilon chain family	0.0294685	0.914973	0.518458	0.402715	No	0.00191827
P3	V1	Extended synaptotagmin family	0.0293577	0.0935974	0.0946601	0.00337967	Yes	0.00683032
P3	V1	CRK family	0.0293483	0.313815	0.0163442	0.268849	Yes	0.0158061
P3	V1	CSN4 family	0.029328	0.535115	0.139717	0.0179985	Yes	0.00409104
P3	V1	CLASP family	0.0292942	0.00658771	0.0117118	0.0486817	Yes	0.011016
P3	V1	Catalase family	0.0292367	0.0648324	0.496363	0.0709718	No	0.0214515
P3	V1	Syndetin family	0.0289576	0.608956	0.00182619	0.000211858	Yes	0.00802169
P3	V1	AdoMet synthase family	0.0289391	0.40579	0.0038224	0.00418965	Yes	0.00901053
P3	V1	RRM HNRPC family	0.0288489	0.123089	0.448881	0.0555599	No	0.0135114
P3	V1	Acyl-CoA oxidase family	0.0288452	0.62984	0.101486	0.221881	No	0.00670841
P3	V1	Transcriptional coactivator PC4 family	0.0287741	0.10862	0.156985	0.31171	No	0.0176927
P3	V1	Distal-less homeobox family	0.028659	NA	0.349898	NA	No	0.00930844
P3	V1	S-100 family	0.0286415	0.0494955	NA	NA	Yes	0.0136263
P3	V1	SLA2 family	0.0286388	0.177752	0.23218	0.298091	No	0.00351279
P3	V1	NUF2 family	0.0286018	NA	NA	NA	No	0.0554284
P3	V1	TANC family	0.0285468	0.136346	0.258171	0.000726825	Yes	0.00968206
P3	V1	Synaptopodin family	0.0285162	0.0443988	0.0247518	NA	Yes	0.013536
P3	V1	Complex I 23 kDa subunit family	0.0284032	0.0505839	0.0102527	0.331877	Yes	0.00561293
P3	V1	SEC8 family	0.0284026	0.639276	0.435692	0.000546795	Yes	0.00499126
P3	V1	Eukaryotic ribosomal protein eS1 family	0.028334	0.595801	0.482959	0.0163289	Yes	0.0313444
P3	V1	FMR1 family	0.0281617	0.164312	0.0693445	0.470439	No	0.0104434
P3	V1	TFS-II family	0.0280949	0.243645	0.416082	0.000641768	Yes	0.00861928
P3	V1	FAH family	0.0280272	0.171889	0.79683	0.0545002	No	0.00787254
P3	V1	Strictosidine synthase family	0.0279069	0.217174	0.556482	0.0171883	Yes	0.00678339
P3	V1	Cytochrome P450 family	0.0278509	0.722333	0.338427	0.0759956	No	0.0135091
P3	V1	Oxoprolinase family	0.0277785	0.0164653	0.00415567	0.186238	Yes	0.0101705
P3	V1	MAM33 family	0.0277411	0.88216	0.282405	0.0531762	No	0.00959402
P3	V1	APP family	0.027736	0.12841	0.00261441	0.0048288	Yes	0.0332635
P3	V1	Mannose-6-phosphate isomerase type 1 family	0.0275926	0.513215	0.19095	0.0343908	Yes	0.00489885
P3	V1	Low molecular weight phosphotyrosine protein phosphatase family	0.0273129	0.109383	0.178319	0.00943796	Yes	0.0212627
P3	V1	WD repeat SEC13 family	0.0272771	0.608064	0.029227	0.285028	Yes	0.00622401
P3	V1	Class V-like SAM-binding methyltransferase superfamily	0.0272365	0.160307	0.0198736	0.0246104	Yes	0.0522516
P3	V1	CTP synthase family	0.027007	0.00271021	0.104452	0.000941195	Yes	0.00956833
P3	V1	Eukaryotic ribosomal protein eL8 family	0.0269643	0.43066	0.0836548	0.186881	No	0.0256773
P3	V1	Furry protein family	0.0269342	0.0223733	0.0017576	0.000448685	Yes	0.013224
P3	V1	Nucleotide pyrophosphatase/phosphodiesterase family	0.0268263	0.391904	0.831863	0.129805	No	0.00817382
P3	V1	Tango11 family	0.0267997	0.515576	0.161388	0.0181121	Yes	0.00705825
P3	V1	FAM169 family	0.0267131	0.987536	0.294083	2.52e-06	Yes	0.00950711
P3	V1	BRINP family	0.026653	0.00512799	0.01237	0.203306	Yes	0.0116509
P3	V1	Thioredoxin family	0.0265973	0.489854	0.248837	0.018973	Yes	0.00478731
P3	V1	Peptidase M3 family	0.026597	0.1325	0.133297	0.156445	No	0.00721204
P3	V1	Carnitine/choline acetyltransferase family	0.026519	0.0391139	0.0733135	0.661956	Yes	0.00576314
P3	V1	Eukaryotic ribosomal protein eL30 family	0.0263424	0.0181726	0.753528	0.00817247	Yes	0.0219564
P3	V1	Pyridoxine kinase family	0.0262835	0.0586564	0.351262	0.00564552	Yes	0.00871193
P3	V1	WD repeat SEC31 family	0.0262511	0.0216139	0.0815824	0.107702	Yes	0.0024873
P3	V1	API5 family	0.0262271	0.0363169	0.0578555	0.179217	Yes	0.0122911
P3	V1	CDS family	0.0259587	0.784794	0.242747	0.47316	No	0.00879008
P3	V1	Eukaryotic ATPase subunit F6 family	0.0258584	0.655851	0.0212013	0.528855	Yes	0.00473286
P3	V1	Lunapark family	0.0257849	0.572848	0.692508	0.908882	No	0.00155795
P3	V1	TIP41 family	0.0257503	0.411387	0.80234	0.0366369	Yes	0.004573
P3	V1	Unc-13 family	0.0256414	0.025899	0.00915807	0.0233377	Yes	0.0109554
P3	V1	Peptidase M28 family	0.0256265	0.482686	0.118329	0.0257183	Yes	0.0113912
P3	V1	Universal ribosomal protein uS11 family	0.0256225	0.0548767	0.490186	0.0244111	Yes	0.0255924
P3	V1	CSN2 family	0.025255	0.117012	0.471169	0.546186	No	0.00181873
P3	V1	CNKSR family	0.025238	0.0159349	0.00744181	0.000137382	Yes	0.0105463
P3	V1	Group II decarboxylase family	0.0251468	0.11454	0.040388	0.0259956	Yes	0.0052508
P3	V1	Complex I NDUFB10 subunit family	0.0251325	0.252465	0.0669582	0.0724896	No	0.00597125
P3	V1	VPS51 family	0.0250593	0.836944	0.0562752	0.0145394	Yes	0.00710773
P3	V1	GAPVD1 family	0.0249585	0.331537	0.903706	0.374302	No	0.00126449
P3	V1	Kinectin family	0.0249185	0.21532	0.25849	0.182713	No	0.0111348
P3	V1	RTRAF family	0.0248904	0.136123	0.0093357	0.409697	Yes	0.0071117
P3	V1	Ntn-hydrolase family	0.0248537	0.256613	0.257149	0.195901	No	0.00199201
P3	V1	Dynactin subunit 4 family	0.0247571	0.224106	0.668099	0.213149	No	0.00158065
P3	V1	VPS29 family	0.0245816	0.308018	0.054373	0.0802027	No	0.00468999
P3	V1	Succinate/malate CoA ligase alpha subunit family	0.024532	0.133225	0.0371047	0.139915	Yes	0.00597517
P3	V1	UQCRH/QCR6 family	0.0245263	0.00238122	0.192628	0.104776	Yes	0.00564738
P3	V1	DNA mismatch repair MutS family	0.0244695	0.0515307	0.00218647	0.00296355	Yes	0.0771003
P3	V1	SGT1 family	0.024421	0.566432	0.115568	0.00544288	Yes	0.0113632
P3	V1	5'(3')-deoxyribonucleotidase family	0.0244105	0.855612	0.00284747	0.0132284	Yes	0.00497708
P3	V1	Nonaspanin (TM9SF) (TC 9.A.2) family	0.0244022	0.258567	0.260762	0.0137065	Yes	0.0108816
P3	V1	GAMAD family	0.0243526	0.384209	0.605655	0.308929	No	0.00354743
P3	V1	RRM Spen family	0.0241484	0.225263	0.0526402	0.829099	No	0.0166624
P3	V1	Kindlin family	0.0238737	0.0195984	0.235474	0.149183	Yes	0.00820344
P3	V1	Argonaute family	0.023769	0.244974	0.0515569	0.87671	No	0.0103612
P3	V1	RRM CPSF6/7 family	0.0237576	0.00185434	0.0144002	0.0272758	Yes	0.0201354
P3	V1	VPS13 family	0.0237322	0.0505109	0.00298845	0.00471891	Yes	0.00727127
P3	V1	'GDXG' lipolytic enzyme family	0.0236869	0.0850928	0.0774257	0.00833009	Yes	0.0105486
P3	V1	NnrE/AIBP family	0.0236507	0.0101033	0.856025	0.0537898	Yes	0.00553252
P3	V1	CSMD family	0.02359	0.627334	0.413645	0.0729981	No	0.00680026
P3	V1	Gfa family	0.0235828	0.141757	0.118598	0.131227	No	0.0307284
P3	V1	Janus family	0.0235015	0.728138	0.404164	0.22905	No	0.00269235
P3	V1	Major facilitator (TC 2.A.1) superfamily	0.0234722	0.268438	0.0828182	0.0105876	Yes	0.0215247
P3	V1	CUT homeobox family	0.0234678	0.0388795	0.00624039	0.00293304	Yes	0.056058
P3	V1	MICU1 family	0.0234609	0.768849	0.0936765	0.163277	No	0.00951636
P3	V1	Glycogen debranching enzyme family	0.0234543	0.0259047	0.00304735	0.0112044	Yes	0.00897332
P3	V1	Neutral sphingomyelinase family	0.0233735	0.955546	0.165115	0.00801186	Yes	0.00939723
P3	V1	EIF-3 subunit L family	0.0231646	0.0158139	0.391801	0.0176246	Yes	0.0109226
P3	V1	SOLO family	0.0231369	0.278381	0.505089	0.0112319	Yes	0.00804033
P3	V1	TMEM201 family	0.0230475	0.766909	0.843969	0.203646	No	0.00397778
P3	V1	UPF0606 family	0.0230378	0.635646	0.188578	0.000199744	Yes	0.00828649
P3	V1	CDC37 family	0.0230276	0.562262	0.442491	0.724847	No	0.00311229
P3	V1	Complex I NDUFA12 subunit family	0.0228998	0.0357079	0.129624	0.501061	Yes	0.00742139
P3	V1	SAPS family	0.0227853	0.0856767	0.0607664	0.0559784	No	0.00229185
P3	V1	Ataxin-2 family	0.0227637	0.117862	0.343528	0.383405	No	0.00429767
P3	V1	SUI1 family	0.0226782	0.121742	0.173416	0.0636321	No	0.0109947
P3	V1	Dynein intermediate chain family	0.0226352	0.117701	0.0139515	0.744965	Yes	0.0143443
P3	V1	RMDN family	0.0225911	0.920308	0.161384	0.355352	No	0.00159253
P3	V1	Cytidylyltransferase family	0.0223807	0.508046	0.145693	0.0207155	Yes	0.00282709
P3	V1	Hook family	0.022374	0.499629	0.122919	0.260485	No	0.00600186
P3	V1	FGGY kinase family	0.0223385	0.0783123	0.0493785	0.0156422	Yes	0.00929749
P3	V1	RAPGEF2 family	0.0222012	0.0137293	0.149859	0.0259936	Yes	0.00644435
P3	V1	Prickle / espinas / testin family	0.0221928	0.00597034	0.092942	0.18945	Yes	0.00782125
P3	V1	VPS52 family	0.0221427	0.661	0.0597875	0.0185337	Yes	0.00592749
P3	V1	DP1 family	0.0220917	0.0184883	0.166688	0.000695713	Yes	0.0112948
P3	V1	RRM half pint family	0.0220063	0.0776286	0.0712364	0.00281971	Yes	0.0239886
P3	V1	Complex I NDUFB6 subunit family	0.0219834	0.196718	0.202423	0.756701	No	0.00756059
P3	V1	SEC5 family	0.0219207	0.0971471	0.189679	0.000843539	Yes	0.00368996
P3	V1	CSN3 family	0.021829	0.422736	0.604413	0.274094	No	0.00118416
P3	V1	PRPF40 family	0.0216906	0.305725	0.066047	0.462668	No	0.0151056
P3	V1	MCTS1 family	0.0216723	0.427218	0.349349	0.277885	No	0.00126639
P3	V1	RANBP1 family	0.0216654	0.257532	0.0212513	0.0033852	Yes	0.0330914
P3	V1	FAD-binding oxidoreductase/transferase type 4 family	0.0215677	0.708694	0.0969322	0.00884	Yes	0.00354446
P3	V1	EFR3 family	0.0215646	0.0693001	0.0746988	0.029003	Yes	0.00767689
P3	V1	Prefoldin subunit beta family	0.0213789	0.17273	0.0528479	0.0526565	No	0.014149
P3	V1	EIF-3 subunit C family	0.0213641	0.0272261	0.245994	0.00103572	Yes	0.0107102
P3	V1	MRL1/IGF2R family	0.0212662	0.269159	0.224017	0.0164954	Yes	0.00969627
P3	V1	WD repeat WDR90/POC16 family	0.0211448	NA	NA	NA	No	0.00247556
P3	V1	SEC10 family	0.0210335	0.0842373	0.0968052	0.000240945	Yes	0.00340989
P3	V1	ARPC5 family	0.0209869	0.292399	0.2153	0.305967	No	0.00364653
P3	V1	CWC21 family	0.0206911	0.0305327	0.0170845	2.08e-05	Yes	0.0235592
P3	V1	EMC1 family	0.0206251	0.775035	0.184374	0.292549	No	0.00446322
P3	V1	Synaptotagmin family	0.0205937	0.578205	0.0138905	0.000752516	Yes	0.0085471
P3	V1	Malic enzymes family	0.0205531	0.535849	0.159627	0.425066	No	0.00227743
P3	V1	Chromogranin/secretogranin protein family	0.0205316	0.078392	0.0337372	0.00298267	Yes	0.00803136
P3	V1	Mo25 family	0.0205067	0.298319	0.395792	0.288982	No	0.00103849
P3	V1	SRP14 family	0.0203265	0.0993188	0.508126	0.128441	No	0.0259065
P3	V1	F-actin-capping protein alpha subunit family	0.0202933	0.75405	0.00882546	0.000660802	Yes	0.0204096
P3	V1	MCU (TC 1.A.77) family	0.0202287	0.612101	0.0712403	0.0110364	Yes	0.0105092
P3	V1	ATG8 family	0.0201313	0.00129283	0.000993688	0.00142552	Yes	0.00900694
P3	V1	RING-Cys relay (RCR) family	0.0201305	0.58501	0.783805	0.00100917	Yes	0.00463419
P3	V1	Type II pantothenate kinase family	0.0201093	0.170523	0.114441	0.0185776	Yes	0.00260522
P3	V1	SAICAR synthetase family	0.0200993	0.129616	0.00184403	0.00651142	Yes	0.0367979
P3	V1	Phosphorylase b kinase regulatory chain family	0.0200951	0.060674	0.605127	0.162309	No	0.00673663
P3	V1	CCR4/nocturin family	0.0199924	0.214064	0.982899	0.623265	No	0.00117376
P3	V1	GCN1 family	0.019924	0.0401705	0.364471	0.00652975	Yes	0.0104855
P3	V1	SEC3 family	0.0198852	0.705412	0.750888	0.000156835	Yes	0.00357335
P3	V1	TSC-22/Dip/Bun family	0.0198326	0.326426	0.43361	0.0086661	Yes	0.00605551
P3	V1	PDS5 family	0.0197542	0.10907	0.0670948	0.0240987	Yes	0.0325262
P3	V1	Glycerophosphoryl diester phosphodiesterase family	0.0196534	0.826147	0.0617138	0.278405	No	0.00660475
P3	V1	SnRNP SmB/SmN family	0.0196419	0.00161322	0.229557	0.0727391	Yes	0.0105612
P3	V1	CEF1 family	0.0196344	0.149131	0.106187	0.0182566	Yes	0.0164816
P3	V1	Small Tim family	0.0195176	0.748308	0.572709	0.871437	No	0.00197248
P3	V1	CNOT1 family	0.0194459	0.0659653	0.0544183	0.0190733	Yes	0.00820307
P3	V1	SARM1 family	0.0194101	0.29933	0.388553	0.00715445	Yes	0.00404017
P3	V1	ECM29 family	0.0193289	0.768448	0.0914851	0.548116	No	0.00244889
P3	V1	Proteasome subunit S5A family	0.0193281	0.0643078	0.00554039	0.258847	Yes	0.00613671
P3	V1	MIP/aquaporin (TC 1.A.8) family	0.0192998	0.0262614	0.015764	0.29647	Yes	0.0090633
P3	V1	Prefoldin subunit alpha family	0.0192016	0.100804	0.0205313	0.252555	Yes	0.0156272
P3	V1	TCTP family	0.0191897	0.420809	0.0526913	0.0127757	Yes	0.0176567
P3	V1	Methylmalonyl-CoA mutase family	0.0191711	0.00296539	0.0277471	0.0943325	Yes	0.00557771
P3	V1	Glucosamine/galactosamine-6-phosphate isomerase family	0.0191072	0.526804	0.0885904	0.00848776	Yes	0.0116702
P3	V1	PPase class C family	0.0190859	0.321241	0.532789	0.000800933	Yes	0.00473751
P3	V1	Peptidase C56 family	0.0189912	0.452791	0.474996	0.00163949	Yes	0.00377192
P3	V1	RanBP2 E3 ligase family	0.0189461	0.142331	0.0262691	0.0206521	Yes	0.00996841
P3	V1	EIF-2-beta/eIF-5 family	0.0188775	0.0403404	0.234038	0.338837	Yes	0.00533083
P3	V1	Peptidase M24 family	0.0187771	0.0248566	0.00152883	0.000244281	Yes	0.0332097
P3	V1	Glypican family	0.0186282	0.269952	0.00359059	0.00360542	Yes	0.0805754
P3	V1	Peptidase C26 family	0.0185885	0.00416887	0.0306336	0.000789946	Yes	0.0109203
P3	V1	SRP9 family	0.0185291	0.0361245	0.051047	0.0553313	Yes	0.0383753
P3	V1	Palmitoyl-protein thioesterase family	0.0185268	0.847984	0.164086	0.142515	No	0.00326515
P3	V1	PSD family	0.018488	0.587405	0.0181428	0.0229483	Yes	0.00924541
P3	V1	Eukaryotic release factor 1 family	0.0183413	0.234034	0.814463	0.0374884	Yes	0.00625181
P3	V1	TMEM132 family	0.0182821	0.40425	0.169007	0.0272751	Yes	0.0051796
P3	V1	MRL family	0.0180061	0.0152135	0.0928275	0.806321	Yes	0.00457797
P3	V1	Mitochondrial pyruvate carrier (MPC) (TC 2.A.105) family	0.0179799	0.325427	0.046352	0.0336809	Yes	0.00659113
P3	V1	EXO70 family	0.0179349	0.924116	0.264299	0.013167	Yes	0.00268913
P3	V1	Methyltransferase superfamily	0.017865	0.389225	0.680842	0.0192102	Yes	0.00689521
P3	V1	VAC14 family	0.017795	0.189876	0.518681	0.164043	No	0.00108993
P3	V1	AKAP95 family	0.017785	0.0737071	0.050152	0.0511769	No	0.0137861
P3	V1	FGAMS family	0.0177228	0.0657934	0.0738061	0.0284882	Yes	0.0144498
P3	V1	GPSM family	0.0175697	0.00974882	0.943534	0.00699522	Yes	0.00533224
P3	V1	CARMIL family	0.0175462	0.00707322	0.0348261	0.0549397	Yes	0.0064664
P3	V1	IMPDH/GMPR family	0.0175349	0.0229099	0.0317425	0.174596	Yes	0.0132871
P3	V1	GART family	0.0174418	0.0537758	0.0639026	0.60275	No	0.00395901
P3	V1	SHMT family	0.0174398	0.413409	0.0226954	0.0175803	Yes	0.0201756
P3	V1	DNAJC11 family	0.0174273	0.730881	0.127088	0.339106	No	0.0056765
P3	V1	WD repeat WDR48 family	0.017326	0.92975	0.0834059	0.0457257	Yes	0.00148145
P3	V1	NMT family	0.017325	0.0801116	0.110962	0.0493168	Yes	0.00270787
P3	V1	Tropomyosin family	0.0173184	0.0501012	0.0966709	0.130505	No	0.00367455
P3	V1	Canopy family	0.0172876	0.0805715	0.208449	0.013242	Yes	0.00791199
P3	V1	WD repeat SMU1 family	0.0172857	0.103065	0.0375167	0.00574393	Yes	0.0169104
P3	V1	SEC6 family	0.0172763	0.335301	0.517079	0.00518783	Yes	0.00282425
P3	V1	Diphosphomevalonate decarboxylase family	0.017228	0.686662	0.567339	0.0988472	No	0.00324065
P3	V1	NASP family	0.0171991	0.0493534	0.0121656	0.000689277	Yes	0.101224
P3	V1	DDOST 48 kDa subunit family	0.0171679	0.098835	0.430273	0.000375148	Yes	0.00761865
P3	V1	RNA1 family	0.0171548	0.0449006	0.119906	0.0167295	Yes	0.00707765
P3	V1	ARMC6 family	0.0170884	0.0586555	0.0900559	0.00342117	Yes	0.00447806
P3	V1	Histidine acid phosphatase family	0.0170475	0.386161	0.320783	0.0363578	Yes	0.0071569
P3	V1	Universal ribosomal protein uL5 family	0.0169198	0.0751657	0.938788	0.0243706	Yes	0.0103411
P3	V1	IRF2BP family	0.0168473	0.0191599	0.0779642	0.0390457	Yes	0.0146184
P3	V1	NAD kinase family	0.0166939	0.457293	0.068123	0.0624599	No	0.00341994
P3	V1	YTHDF family	0.0166932	0.0175589	0.068886	0.844108	Yes	0.00636431
P3	V1	FAM171 family	0.016659	0.166852	0.179919	4.12e-05	Yes	0.00545111
P3	V1	Peroxisomal targeting signal receptor family	0.0166357	0.0857186	0.035904	0.00840032	Yes	0.00414149
P3	V1	Rab3-GAP catalytic subunit family	0.016583	0.0942962	0.673846	0.0709256	No	0.000824457
P3	V1	Monovalent cation:proton antiporter 1 (CPA1) transporter (TC 2.A.36) family	0.016574	0.772709	0.0867701	0.036951	Yes	0.0070339
P3	V1	LARP family	0.016567	0.154876	0.27582	0.0822105	No	0.0038086
P3	V1	Eukaryotic ribosomal protein eS8 family	0.0164199	0.147279	0.566727	0.158766	No	0.0299577
P3	V1	Complex I LYR family	0.0163437	0.0293469	0.0246734	0.891068	Yes	0.00503395
P3	V1	Peptidase M14 family	0.0161362	0.208054	0.00786504	0.18672	Yes	0.00458237
P3	V1	Kinesin light chain family	0.0161092	0.863224	0.340944	0.0103998	Yes	0.0048858
P3	V1	SCAI family	0.016106	0.0584971	0.0652294	0.000248713	Yes	0.00594755
P3	V1	Ferredoxin--NADP reductase type 1 family	0.016097	0.242792	0.954856	0.170925	No	0.00303982
P3	V1	APC1 family	0.0160933	0.301394	0.15324	0.920346	No	0.00357773
P3	V1	SEC15 family	0.0160482	0.804416	0.905421	0.00195958	Yes	0.00339092
P3	V1	MRE11/RAD32 family	0.0160296	0.151594	0.470089	0.000137269	Yes	0.0336673
P3	V1	Complex I NDUFB4 subunit family	0.0160157	0.509721	0.15147	0.0653314	No	0.00594563
P3	V1	Caprin family	0.0160106	0.0642341	0.176121	0.0115877	Yes	0.0202802
P3	V1	Rab3-GAP regulatory subunit family	0.0158736	0.304371	0.37107	0.745233	No	0.000841002
P3	V1	ATX1 family	0.0158381	0.673358	0.0469624	0.179325	Yes	0.00457854
P3	V1	TRNA nucleotidyltransferase/poly(A) polymerase family	0.0157835	0.0531798	0.534042	0.00279828	Yes	0.00383273
P3	V1	Chloride channel (TC 2.A.49) family	0.0157635	0.603644	0.302768	0.115442	No	0.00597675
P3	V1	Fructosamine kinase family	0.0156926	0.653332	0.186929	0.0227405	Yes	0.0030556
P3	V1	Tweety family	0.0156907	0.118783	0.314835	0.614715	No	0.00558745
P3	V1	TRAPP small subunits family	0.0156812	0.958464	0.490353	0.165946	No	0.00391211
P3	V1	Syndecan proteoglycan family	0.0156408	0.356208	0.738564	2.12e-05	Yes	0.00551092
P3	V1	TIAM family	0.0156149	0.184176	0.0264009	0.0677238	Yes	0.00527006
P3	V1	Eukaryotic ribosomal protein eS21 family	0.015527	0.0335528	0.2541	0.0666486	Yes	0.0109717
P3	V1	SLITRK family	0.0154057	0.448334	0.623702	0.0378265	Yes	0.00350691
P3	V1	MTURN family	0.0153345	0.374414	0.578421	0.0192841	Yes	0.00477385
P3	V1	ARS2 family	0.0152978	0.0274278	0.0155754	0.00916678	Yes	0.0111315
P3	V1	GARNL3 family	0.0152331	0.320095	0.87214	0.444452	No	0.00313854
P3	V1	RNA 3'-terminal cyclase family	0.0151901	0.644139	0.327401	0.00820153	Yes	0.00344247
P3	V1	VPS16 family	0.0150709	0.573309	0.859238	0.00212002	Yes	0.00181199
P3	V1	ACDP family	0.0150497	0.93868	0.266641	0.207547	No	0.00488493
P3	V1	Acyl coenzyme A hydrolase family	0.0150439	0.664688	0.0730965	0.0109204	Yes	0.00453353
P3	V1	RutC family	0.0150038	0.318599	0.332197	0.002587	Yes	0.00268427
P3	V1	HINT family	0.0149696	0.00607245	0.399185	0.36991	Yes	0.00211194
P3	V1	CSN7/EIF3M family	0.0149034	0.861	0.258439	0.858632	No	0.0012057
P3	V1	Eukaryotic-type N-acetylglucosamine kinase family	0.0148527	0.0117	0.00940933	0.00307053	Yes	0.00477686
P3	V1	TIP family	0.0148121	0.556196	0.167992	0.00307558	Yes	0.0059584
P3	V1	Class-IV pyridoxal-phosphate-dependent aminotransferase family	0.0147942	0.890419	0.981842	0.0802656	No	0.00299332
P3	V1	Bcl-2 family	0.0147641	0.0752089	0.00092848	0.422951	Yes	0.00592991
P3	V1	ARMET family	0.014762	0.37804	0.301115	0.00447487	Yes	0.00611484
P3	V1	Metaxin family	0.0147096	0.940929	0.127198	0.134631	No	0.00407889
P3	V1	SAMHD1 family	0.0146902	0.600727	0.0373328	0.956008	Yes	0.00376609
P3	V1	EROs family	0.0146425	0.079282	0.482301	0.000149252	Yes	0.00391027
P3	V1	Phospholipase D family	0.0146265	0.131873	0.288085	0.309156	No	0.00342905
P3	V1	CC2D1 family	0.0145638	0.0137156	0.00392015	0.00321949	Yes	0.0050255
P3	V1	EIF-3 subunit D family	0.0145519	0.906747	0.537895	0.128704	No	0.00522464
P3	V1	EIF-3 subunit I family	0.0145086	0.0940637	0.200447	0.022818	Yes	0.00892564
P3	V1	Sulfotransferase 1 family	0.0144679	0.000211631	0.007017	0.0505983	Yes	0.00534672
P3	V1	NADPH--cytochrome P450 reductase family	0.0144085	0.430402	0.300733	0.02105	Yes	0.00257485
P3	V1	5'-nucleotidase family	0.014396	0.741682	NA	NA	No	0.00789114
P3	V1	Rogdi family	0.0143146	0.0218059	0.00306173	0.0036215	Yes	0.00477006
P3	V1	ALYREF family	0.0142897	0.0307242	0.293944	0.0497332	Yes	0.0188366
P3	V1	Nuclear hormone receptor family	0.0142136	0.0613784	0.076447	0.170717	No	0.00904038
P3	V1	SEZ6 family	0.0142104	0.00628052	0.661139	8.65e-05	Yes	0.00707582
P3	V1	CLPTM1 family	0.0141789	0.663809	0.167801	0.510006	No	0.00338957
P3	V1	Fto family	0.0141679	0.100767	0.0388323	0.307451	Yes	0.0135829
P3	V1	Unkempt family	0.0141616	0.739783	0.0230616	0.322064	Yes	0.00461194
P3	V1	VPS28 family	0.013996	0.131779	0.292001	0.00297707	Yes	0.00184137
P3	V1	CEP41 family	0.0139259	0.245571	0.589144	0.0396299	Yes	0.00324985
P3	V1	NudC family	0.013864	0.16835	0.0809668	0.0275587	Yes	0.0137489
P3	V1	TALE/PBX homeobox family	0.013855	0.160884	0.188313	0.0357827	Yes	0.00812278
P3	V1	Eukaryotic ribosomal protein eL38 family	0.0138228	0.443982	0.231027	0.10678	No	0.0120902
P3	V1	Universal ribosomal protein uS4 family	0.0137958	0.38136	0.570168	0.168162	No	0.0218947
P3	V1	FIS1 family	0.0137254	0.115073	0.0578388	0.000465189	Yes	0.00263
P3	V1	RNA polymerase beta chain family	0.0137218	0.120135	0.149475	0.0101687	Yes	0.0152322
P3	V1	UPF0587 family	0.013577	0.372243	0.0392324	0.00250905	Yes	0.00690567
P3	V1	Phosphatase and actin regulator family	0.0135575	0.00842948	0.32688	0.0414451	Yes	0.00442017
P3	V1	PA28 family	0.0134923	0.27273	0.173835	0.00649483	Yes	0.012314
P3	V1	ADRM1 family	0.0134615	0.614683	0.0473594	0.0313544	Yes	0.00303914
P3	V1	FAM3 family	0.0134417	0.0410906	0.303822	0.0247289	Yes	0.00632375
P3	V1	Alpha-carbonic anhydrase family	0.0134348	0.541341	0.231509	0.249845	No	0.00834274
P3	V1	EIF-3 subunit M family	0.0134318	0.348521	0.142412	0.00576826	Yes	0.00664379
P3	V1	MOB1/phocein family	0.0133885	0.0233836	0.0360397	0.120159	Yes	0.00227215
P3	V1	Complex I NDUFS5 subunit family	0.0133877	0.209885	0.670173	0.411027	No	0.00310336
P3	V1	Peptidase M49 family	0.0133565	0.277146	0.00283615	0.141448	Yes	0.00609277
P3	V1	Spermidine/spermine synthase family	0.0133503	0.921348	0.212523	0.102099	No	0.00257838
P3	V1	Complex I NDUFS4 subunit family	0.0131207	0.12331	0.227832	0.636859	No	0.00234556
P3	V1	Glycosyltransferase 31 family	0.0131084	0.137805	0.113997	0.0586997	No	0.00370177
P3	V1	ACBD7 family	0.0130624	0.201653	0.0155572	NA	Yes	0.00639776
P3	V1	Dihydroxyacetone kinase (DAK) family	0.0130394	0.862929	0.765895	0.076723	No	0.0021649
P3	V1	NCBP1 family	0.0130044	0.0753177	0.0347789	0.0959835	Yes	0.00599288
P3	V1	NAPRTase family	0.0129883	0.974247	0.597273	0.795048	No	0.000529829
P3	V1	Rabaptin family	0.0129276	0.427163	0.118833	0.258663	No	0.0025958
P3	V1	LRFN family	0.012917	0.739799	0.1349	NA	No	0.00578964
P3	V1	Tetrahydrofolate dehydrogenase/cyclohydrolase family	0.0129167	0.710827	0.738142	0.105978	No	0.00179028
P3	V1	Transcription factor STAT family	0.0128946	0.134481	0.0150076	0.00881219	Yes	0.00755095
P3	V1	Nucleobindin family	0.0128908	0.119663	0.423749	0.000181443	Yes	0.00576242
P3	V1	HIBADH-related family	0.0128697	0.166739	0.370941	0.288009	No	0.00779528
P3	V1	UBR1 family	0.0128509	0.0595781	0.90675	0.0466403	Yes	0.00265441
P3	V1	CCPG1 family	0.0128363	0.897601	0.695935	0.367709	No	0.00463717
P3	V1	EIF-2B alpha/beta/delta subunits family	0.0127861	0.461237	0.0212102	0.012518	Yes	0.00587889
P3	V1	BBP/SF1 family	0.0126994	0.0274093	0.0222227	0.022773	Yes	0.0132058
P3	V1	UFD1 family	0.012622	0.107361	0.158882	0.170849	No	0.000589053
P3	V1	GARS family	0.0125873	0.188053	0.0235279	0.000435998	Yes	0.0177883
P3	V1	Amino acid-polyamine-organocation (APC) superfamily	0.0125867	0.913628	0.196268	0.0744913	No	0.00327659
P3	V1	Anamorsin family	0.012547	0.436302	0.0970862	0.0485213	Yes	0.0070131
P3	V1	Serine esterase family	0.0125335	0.946741	0.217601	0.118773	No	0.0041419
P3	V1	Eukaryotic initiation factor 4E family	0.0125269	0.152702	0.0673306	0.160706	No	0.00552868
P3	V1	BCOR family	0.0125171	NA	NA	0.17312	No	0.00330526
P3	V1	EXO84 family	0.012503	0.15988	0.382966	0.00437191	Yes	0.0021916
P3	V1	Apolipoprotein O/MICOS complex subunit Mic27 family	0.0124999	0.905324	0.111616	0.0439559	Yes	0.00210786
P3	V1	SSRP1 family	0.0124427	0.0196334	0.00985139	0.0104368	Yes	0.0250273
P3	V1	Ephrin family	0.0124285	0.107904	0.297931	0.0121146	Yes	0.0180417
P3	V1	GTP-binding SRP family	0.0122459	0.195677	0.659518	0.0375094	Yes	0.0038829
P3	V1	Amino acid/polyamine transporter 2 family	0.0122311	0.0560269	NA	NA	No	0.0057968
P3	V1	SPARC family	0.0121686	0.0137975	0.0389318	0.0583333	Yes	0.00477989
P3	V1	Complex I NDUFS6 subunit family	0.0121631	0.00714617	0.0634857	0.377558	Yes	0.00252436
P3	V1	EIF-3 subunit J family	0.0121286	0.259706	0.667022	0.404215	No	0.00305602
P3	V1	Complex I 20 kDa subunit family	0.0121187	0.0322661	0.157387	0.73729	Yes	0.00298489
P3	V1	LRRFIP family	0.0121175	0.896389	0.63919	0.12039	No	0.00101611
P3	V1	Glutamate--cysteine ligase type 3 family	0.0120459	0.00178627	0.10814	0.633026	Yes	0.0025398
P3	V1	AKAP110 family	0.0120005	0.220189	0.240256	0.236392	No	0.00474318
P3	V1	NnrD/CARKD family	0.0119755	0.503521	0.824085	0.0227351	Yes	0.00209755
P3	V1	NAC-beta family	0.0119434	0.187074	0.220045	0.509232	No	0.00260073
P3	V1	Complex I NDUFA2 subunit family	0.0118984	0.726622	0.271147	0.250942	No	0.00225672
P3	V1	CREC family	0.0118651	0.704943	0.0651057	0.0635374	No	0.0129249
P3	V1	TECPR1 family	0.0118317	0.039301	0.32732	0.246653	Yes	0.00197016
P3	V1	V-ATPase G subunit family	0.011814	0.363568	0.93024	0.908882	No	0.00196729
P3	V1	GDNFR family	0.0118115	0.440402	0.00675558	NA	Yes	0.00505511
P3	V1	DNA/RNA non-specific endonuclease family	0.0117956	0.996944	0.0200775	0.334486	Yes	0.00223426
P3	V1	HAM1 NTPase family	0.0117919	0.18563	0.00467908	0.00551275	Yes	0.00208505
P3	V1	CNOT2/3/5 family	0.0117801	0.0820518	0.00103652	0.641149	Yes	0.00907057
P3	V1	EIF-3 subunit E family	0.0117781	0.0609742	0.072805	0.015716	Yes	0.00632537
P3	V1	Nup188 family	0.0117724	0.0556813	0.0231492	0.686727	Yes	0.00569596
P3	V1	U1 small nuclear ribonucleoprotein C family	0.0117595	0.036581	0.173109	0.143596	Yes	0.00611666
P3	V1	Complex I NDUFB5 subunit family	0.0116733	0.445472	0.174469	0.18052	No	0.00321907
P3	V1	Tom22 family	0.0115355	0.524192	0.0408938	0.517026	Yes	0.000914442
P3	V1	CTF/NF-I family	0.0114827	0.0889117	0.00887393	0.384125	Yes	0.0501025
P3	V1	BORCS6 family	0.0114804	0.973966	NA	NA	No	0.00233447
P3	V1	SRP68 family	0.0114561	0.164743	0.191588	0.00845358	Yes	0.00632246
P3	V1	Luc7 family	0.0114302	0.0714361	0.0436037	0.0238329	Yes	0.0102498
P3	V1	Chloride channel CLIC family	0.0113925	0.741395	0.00121091	0.0172097	Yes	0.059819
P3	V1	TTC9 family	0.0113889	0.0218604	0.00460532	0.0346716	Yes	0.00484136
P3	V1	UPF0400 (RTT103) family	0.0113728	0.063259	0.009628	0.00260172	Yes	0.0137568
P3	V1	VPS11 family	0.0113293	0.974757	0.0021761	0.0628212	Yes	0.0018191
P3	V1	LZTS family	0.0113079	0.32813	0.906225	0.00121038	Yes	0.00340032
P3	V1	GDA1/CD39 NTPase family	0.0113034	0.688419	NA	NA	No	0.00550667
P3	V1	Pleiotrophin family	0.0112912	0.121916	0.0955097	0.579709	No	0.0125493
P3	V1	ERGIC family	0.0112879	0.232008	0.136748	0.0571309	No	0.00430811
P3	V1	Gamma-glutamyltransferase family	0.011167	0.415187	0.126511	0.0178323	Yes	0.00363698
P3	V1	LRRC8 family	0.0111474	0.319874	0.0870853	0.0857749	No	0.00433071
P3	V1	Ubiquitin conjugation factor E4 family	0.011074	0.172793	0.0465362	0.000526366	Yes	0.00287388
P3	V1	PDAP1 family	0.0110452	0.0443652	0.0546655	0.00901152	Yes	0.00366195
P3	V1	RIPOR family	0.0110431	0.176908	0.0247967	0.188953	Yes	0.00461898
P3	V1	Nucleoporin GLFG family	0.0110365	0.843504	0.0219685	0.0365099	Yes	0.00875035
P3	V1	HIT family	0.0109767	0.148321	0.0744096	0.178881	No	0.00374078
P3	V1	PRA1 family	0.0109735	0.499017	0.344662	0.054196	No	0.00517119
P3	V1	GGA protein family	0.0109477	0.643496	0.144255	0.0200888	Yes	0.00216117
P3	V1	MVB12 family	0.010928	0.420565	0.307295	0.0187087	Yes	0.00257363
P3	V1	Pinin family	0.0109254	0.0490155	0.0780374	0.0508557	Yes	0.00874278
P3	V1	ATG3 family	0.0109154	0.19492	0.066477	0.0868207	No	0.0025161
P3	V1	WD repeat SWD2 family	0.0109041	0.295513	0.170841	0.293971	No	0.00338611
P3	V1	Glucose-6-phosphate dehydrogenase family	0.0108819	0.604034	0.0375941	0.00313825	Yes	0.009711
P3	V1	VPS53 family	0.0108604	0.878185	0.000512355	0.00096587	Yes	0.00332172
P3	V1	VPS35L family	0.0108505	0.0531012	0.529694	0.965782	No	0.00130865
P3	V1	VPS18 family	0.0107794	0.0614924	0.896148	0.035101	Yes	0.00224898
P3	V1	NDK family	0.01074	0.478117	0.583567	0.00873416	Yes	0.00416346
P3	V1	HEBP family	0.0107378	0.0232518	0.0906371	0.471154	Yes	0.00255406
P3	V1	Syntrophin family	0.0107241	0.0482026	0.327545	0.133991	Yes	0.00421807
P3	V1	GIPC family	0.0107118	0.516565	0.394217	0.994098	No	0.00351847
P3	V1	GPI inositol-deacylase family	0.0106995	0.731743	0.102022	0.0104635	Yes	0.0087784
P3	V1	Eukaryotic ribosomal protein eL18 family	0.0106368	0.727534	0.0469956	0.200382	Yes	0.00801393
P3	V1	VPS8 family	0.0104532	0.234736	0.973579	0.000874172	Yes	0.0025421
P3	V1	Amer family	0.0104386	0.174066	0.331235	0.0232898	Yes	0.00410446
P3	V1	Radical SAM superfamily	0.0104244	NA	NA	NA	No	0.00679328
P3	V1	AccD/PCCB family	0.0104219	0.104693	0.252063	0.00547931	Yes	0.00216802
P3	V1	STT3 family	0.010403	0.0999435	0.603871	0.00176105	Yes	0.0050965
P3	V1	U2 small nuclear ribonucleoprotein A family	0.0103976	0.140602	0.0671523	0.00589438	Yes	0.0102708
P3	V1	Ribose-phosphate pyrophosphokinase family	0.0103799	0.561003	0.273023	0.292664	No	0.000783596
P3	V1	AVL9 family	0.0103196	0.0332659	0.0653162	0.815518	Yes	0.00266989
P3	V1	G-protein coupled receptor 1 family	0.0103097	0.957558	0.326503	0.0917751	No	0.0042383
P3	V1	GcvT family	0.0102932	0.213309	0.694801	0.867349	No	0.000781303
P3	V1	MICOS complex subunit Mic19 family	0.0102647	0.634652	0.188887	0.0103434	Yes	0.00367632
P3	V1	Calcium channel beta subunit family	0.0102513	0.711971	0.852169	0.00025424	Yes	0.00296962
P3	V1	COPE family	0.0102306	0.175072	0.101338	0.00277762	Yes	0.00552634
P3	V1	RBR family	0.0101484	0.265944	0.113987	0.186521	No	0.00152728
P3	V1	VPS41 family	0.0100903	0.110046	0.0320534	0.8697	Yes	0.00245981
P3	V1	P-Pant transferase superfamily	0.0100615	0.0211649	0.188531	0.00557215	Yes	0.00291224
P3	V1	SRP72 family	0.0100083	0.0714704	0.141253	0.0346164	Yes	0.00740968
P3	V1	NOS family	0.00993319	0.0301443	0.00996743	0.477779	Yes	0.00401598
P3	V1	SPEC3 family	0.00990075	0.129758	0.176714	NA	No	0.00383974
P3	V1	WD repeat Groucho/TLE family	0.00988982	0.050933	0.00247784	0.00338464	Yes	0.008912
P3	V1	Raftlin family	0.0098735	0.202589	0.0849054	0.5439	No	0.00388872
P3	V1	PhzF family	0.00986349	0.214447	0.842749	0.0500377	No	0.00183325
P3	V1	CDC50/LEM3 family	0.009838	0.574696	0.61057	0.0265245	Yes	0.0030574
P3	V1	FNBP1 family	0.00982526	0.0349824	0.000630447	0.00373222	Yes	0.0114517
P3	V1	Nicastrin family	0.00981869	0.241872	0.158609	0.0946077	No	0.00225147
P3	V1	Transferase hexapeptide repeat family	0.00977843	0.181004	0.166039	0.361255	No	0.000812187
P3	V1	EIF-3 subunit G family	0.00977564	0.0833997	0.19225	0.000717159	Yes	0.00659549
P3	V1	LIMCH1 family	0.0097656	0.0210542	0.00303405	0.00264847	Yes	0.0102983
P3	V1	Rad21 family	0.00975075	0.00531062	0.0804899	NA	Yes	0.00442751
P3	V1	TMEM43 family	0.0097094	0.343546	0.9195	0.0287556	Yes	0.00577913
P3	V1	PMP-22/EMP/MP20 family	0.00968097	0.566901	0.165371	0.296257	No	0.00447773
P3	V1	PROTOR family	0.00966408	NA	NA	NA	No	NA
P3	V1	Stealth family	0.00966224	NA	NA	NA	No	0.00106868
P3	V1	Ribonucleoside diphosphate reductase large chain family	0.00965773	0.0442803	0.00499386	0.00942807	Yes	0.0386177
P3	V1	EF-Ts family	0.00965039	0.0758058	0.851812	0.061493	No	0.00195034
P3	V1	FRAS1 family	0.00961931	0.770415	0.250213	0.138542	No	0.00338556
P3	V1	Non-repetitive/WGA-negative nucleoporin family	0.00960452	0.19693	0.126075	9.42e-05	Yes	0.00581127
P3	V1	Terpene cyclase/mutase family	0.00959885	0.0238862	0.0153479	0.70087	Yes	0.00734992
P3	V1	Tropomodulin family	0.00955747	0.874085	0.494581	0.561507	No	0.000710546
P3	V1	Pannexin family	0.00954483	0.496998	0.347886	0.431554	No	0.00341236
P3	V1	SRP receptor beta subunit family	0.00953618	0.228443	0.197353	0.0037228	Yes	0.00251967
P3	V1	EIF-1A family	0.00952301	0.261389	0.0852802	0.978032	No	0.00412268
P3	V1	TBCC family	0.00944474	0.134861	0.549456	0.124508	No	0.00129683
P3	V1	MET18/MMS19 family	0.00942863	0.0353802	0.299546	0.0219687	Yes	0.00370996
P3	V1	CCDC22 family	0.00940842	0.406118	0.644659	0.399642	No	0.000395009
P3	V1	Glycosyl hydrolase 29 family	0.00939346	0.819139	0.184711	0.129277	No	0.00179142
P3	V1	Integrin beta chain family	0.00939114	0.447616	0.987074	0.00973353	Yes	0.00926925
P3	V1	Vacuolar ATPase subunit S1 family	0.00933716	0.236235	0.0969871	0.0401502	Yes	0.00322942
P3	V1	ATG2 family	0.00933372	0.990427	0.553161	0.717014	No	0.00116402
P3	V1	Amidase family	0.00930261	0.26944	0.0662973	0.801584	No	0.00352446
P3	V1	NUP153 family	0.00927723	0.166601	0.149129	0.00357991	Yes	0.0050025
P3	V1	Nogo receptor family	0.00926489	0.986959	0.694435	0.0374876	Yes	0.00141037
P3	V1	JAKMIP family	0.00924401	0.120461	0.535914	0.0141958	Yes	0.00388449
P3	V1	Cyclin-dependent kinase 5 activator family	0.0092351	0.0300273	0.921039	NA	Yes	0.00195075
P3	V1	EMC2 family	0.00920002	0.437929	0.107332	0.954924	No	0.000568738
P3	V1	Fmt family	0.00919762	0.696388	0.487041	0.287762	No	0.0129267
P3	V1	Sel-1 family	0.00919176	0.359106	0.339807	0.926306	No	0.00205926
P3	V1	ELP1/IKA1 family	0.00917668	0.180733	0.0014904	0.000175348	Yes	0.00600575
P3	V1	WD repeat KATNB1 family	0.00916743	0.042696	0.18273	0.0143421	Yes	0.00146032
P3	V1	MAL family	0.00913123	0.659777	0.139254	0.0557881	No	0.00369832
P3	V1	ING family	0.00911115	NA	NA	0.188923	No	0.00705819
P3	V1	Synembryn family	0.0090869	0.0907373	0.000484946	0.00410324	Yes	0.00201691
P3	V1	NAD-dependent glycerol-3-phosphate dehydrogenase family	0.00900679	0.133264	0.202925	0.221852	No	0.000971016
P3	V1	BRE1 family	0.00898647	0.0353936	0.00524259	0.00860306	Yes	0.00953339
P3	V1	Proteasome subunit S14 family	0.00896898	0.126344	0.0417169	0.878204	Yes	0.00266214
P3	V1	Sulfatase family	0.0089549	0.366496	0.378984	0.299203	No	0.00545802
P3	V1	Shroom family	0.00894905	0.479914	0.0673983	0.0591677	No	0.00300499
P3	V1	Fibrillar collagen family	0.00893515	0.341649	0.320513	0.138819	No	0.0166747
P3	V1	V-ATPase F subunit family	0.00892545	0.59846	0.780752	0.135925	No	0.00151103
P3	V1	Deltex family	0.00890351	0.360575	0.0127295	0.0266682	Yes	0.0026669
P3	V1	NIBP family	0.00889995	0.0331027	0.00854276	0.00720342	Yes	0.00210004
P3	V1	Malectin family	0.00888676	0.68439	0.587043	0.000356658	Yes	0.00471167
P3	V1	RNR ribonuclease family	0.0088638	0.02079	0.12758	0.0024057	Yes	0.00506664
P3	V1	Type IV collagen family	0.0088631	0.297691	0.288933	0.271598	No	0.00278822
P3	V1	Universal ribosomal protein uL16 family	0.00882982	0.41048	0.860755	0.118548	No	0.0118009
P3	V1	PIGS family	0.00880696	0.358778	0.142363	0.0119717	Yes	0.00218716
P3	V1	WD repeat EBI family	0.00879468	0.422008	0.325234	0.216169	No	0.00641819
P3	V1	SPATS2 family	0.00878917	0.987185	0.395829	0.056413	No	0.00159235
P3	V1	Interleukin-1 receptor family	0.00877316	0.128682	NA	NA	No	0.00314979
P3	V1	SPT5 family	0.00873631	0.0393024	0.00700169	0.00583306	Yes	0.00851164
P3	V1	RNase Z family	0.00869927	0.136576	0.0513825	0.131702	No	0.00545416
P3	V1	SMARCD family	0.00868978	0.131988	0.941925	0.00806086	Yes	0.00372248
P3	V1	SPE39 family	0.00866741	0.00149792	0.151008	0.0598253	Yes	0.00213905
P3	V1	Lipoxygenase family	0.00865312	0.850086	0.465802	0.253292	No	0.00773292
P3	V1	CSN8 family	0.00864869	0.37232	0.0923122	0.065448	No	0.00264187
P3	V1	MIA/OTOR family	0.00862458	0.019702	0.0715153	0.0556094	Yes	0.00241171
P3	V1	Vezatin family	0.00862352	0.169156	0.288066	0.316507	No	0.00271664
P3	V1	Peptidase C54 family	0.00862276	0.507734	0.299794	0.174273	No	0.00218287
P3	V1	JARID1 histone demethylase family	0.00861469	0.0410065	0.00687137	0.857062	Yes	0.0246856
P3	V1	RRM U1 A/B'' family	0.00861183	0.00988576	0.0933835	0.0066001	Yes	0.0101485
P3	V1	MCF2 family	0.00857882	0.0235441	0.0428675	0.0261401	Yes	0.00276829
P3	V1	TRAP-delta family	0.00857548	0.596551	0.81425	0.0342245	Yes	0.00163684
P3	V1	PTEN phosphatase protein family	0.00857371	0.188818	0.0475326	0.0011978	Yes	0.00249509
P3	V1	Glycosyltransferase 2 family	0.00855601	0.320722	0.609599	0.00806828	Yes	0.0050617
P3	V1	Unc-5 family	0.00853607	0.00351559	0.0110408	0.902732	Yes	0.00288926
P3	V1	WD repeat EIPR1 family	0.00853547	0.369764	0.418751	0.00825135	Yes	0.00207007
P3	V1	CutA family	0.00850292	0.021204	0.393298	0.489231	Yes	0.00484332
P3	V1	MON2 family	0.00843087	0.465929	0.0252399	0.028467	Yes	0.0014709
P3	V1	Type VI collagen family	0.00840778	0.484407	0.600262	0.119599	No	0.0887283
P3	V1	CLU family	0.00840293	0.827993	0.0262713	0.122762	Yes	0.00297368
P3	V1	Protein arginine deiminase family	0.00837798	0.0714389	NA	NA	No	0.00415045
P3	V1	Uroporphyrinogen decarboxylase family	0.008369	0.468003	0.286839	0.00897511	Yes	0.00500874
P3	V1	Sodium channel auxiliary subunit SCN3B (TC 8.A.17) family	0.00836216	0.398655	0.0763914	0.765908	No	0.00320515
P3	V1	Tubulin--tyrosine ligase family	0.00827085	0.0690576	0.0776948	0.112688	No	0.00516287
P3	V1	MAP7 family	0.00822475	0.0527829	0.48796	0.416723	No	0.00155971
P3	V1	Strumpellin family	0.00822079	0.84776	0.898999	0.0800592	No	0.000906551
P3	V1	OCIAD1 family	0.00819258	0.758525	0.0997411	0.831723	No	0.00175011
P3	V1	Transient receptor (TC 1.A.4) family	0.00812834	0.223515	NA	NA	No	0.00384621
P3	V1	TDE1 family	0.00812496	0.246522	0.0711405	0.484687	No	0.0042388
P3	V1	TPP enzyme family	0.00811903	0.712676	0.681442	0.0472793	Yes	0.00153063
P3	V1	Dynactin subunit 3 family	0.00811893	0.589117	0.905976	0.287183	No	0.000498047
P3	V1	LSM14 family	0.00811295	0.0558903	0.0943517	0.136459	No	0.00599599
P3	V1	SPIN/STSY family	0.00808113	0.0159771	0.00587949	3.29e-05	Yes	0.00618528
P3	V1	Glycosyl hydrolase 18 family	0.00806199	0.345157	0.148628	0.0188996	Yes	0.00111012
P3	V1	Inositol 1,4,5-trisphosphate 5-phosphatase type II family	0.00805768	0.0502997	0.0587882	0.0391032	Yes	0.00269845
P3	V1	Ena/VASP family	0.00804893	0.00456464	0.0030083	0.00142302	Yes	0.0102293
P3	V1	Eukaryotic PMM family	0.0080177	0.256614	0.151753	0.0825793	No	0.00142279
P3	V1	SF3B6 family	0.00800597	0.00729603	0.0177341	0.00644534	Yes	0.00597328
P3	V1	Eukaryotic ribosomal protein eL15 family	0.00800328	0.999224	0.206946	0.0967609	No	0.00268214
P3	V1	EIF-3 subunit F family	0.00800221	0.0605093	0.213403	0.00143069	Yes	0.00920899
P3	V1	PIEZO (TC 1.A.75) family	0.00798673	0.629017	NA	NA	No	0.00350638
P3	V1	Musashi family	0.00797219	0.455622	0.0135272	0.000621021	Yes	0.0561534
P3	V1	TTC38 family	0.00794844	0.0516849	0.0445348	0.22424	Yes	0.00291294
P3	V1	KAE1 / TsaD family	0.00792705	0.827372	0.0367064	0.671997	Yes	0.00122964
P3	V1	Protein prenyltransferase subunit alpha family	0.00792525	0.682889	0.367017	0.0183375	Yes	0.00175707
P3	V1	Mitochondrion-specific ribosomal protein mS29 family	0.00786937	0.342359	0.0597436	0.00597251	Yes	0.00111037
P3	V1	Mitochondrion-specific ribosomal protein mL46 family	0.00786208	0.916488	0.759913	0.341044	No	0.00147112
P3	V1	Myelin basic protein family	0.00786113	0.0924875	NA	NA	No	0.00449712
P3	V1	Cyclin family	0.00784152	0.299329	0.223049	0.0700058	No	0.00320382
P3	V1	TORC family	0.00783219	0.056791	0.0349219	0.000927834	Yes	0.00278549
P3	V1	D-glucuronyl C5-epimerase family	0.00783108	0.15797	0.759503	0.626889	No	0.00109226
P3	V1	Dynactin subunits 5/6 family	0.00782891	0.384688	0.35547	0.162623	No	0.00247721
P3	V1	ATG17 family	0.00781881	0.089317	0.371209	0.202225	No	0.00077935
P3	V1	WD repeat RAPTOR family	0.00778235	0.063056	0.694174	0.0419879	Yes	0.000981761
P3	V1	Complex I NDUFB7 subunit family	0.00776199	0.0793328	0.0959855	0.998618	No	0.00264226
P3	V1	TRS85 family	0.00772635	0.104639	0.0419863	0.118451	Yes	0.000629772
P3	V1	Mitochondrion-specific ribosomal protein mS27 family	0.00768765	0.00700877	0.871577	0.00443764	Yes	0.00135518
P3	V1	Tim17/Tim22/Tim23 family	0.00768136	0.692838	0.28502	0.133009	No	0.00186627
P3	V1	UPF0456 family	0.00768035	0.297277	0.0595019	0.713525	No	0.00197146
P3	V1	KHDRBS family	0.00766149	0.706988	0.100987	0.0527033	No	0.00485249
P3	V1	MTFR1 family	0.00765227	0.00734002	0.371318	0.267177	Yes	0.00102373
P3	V1	5'-3' exonuclease family	0.00763236	0.100549	0.105375	0.000140216	Yes	0.00951884
P3	V1	Angiomotin family	0.00759469	0.884063	0.162598	0.935248	No	0.00322863
P3	V1	Cation diffusion facilitator (CDF) transporter (TC 2.A.4) family	0.00758207	0.0888454	NA	NA	No	0.00411724
P3	V1	HEATR5 family	0.0075409	0.480394	0.23087	0.014167	Yes	0.00198255
P3	V1	EIF-3 subunit K family	0.00752221	0.626331	0.403454	0.0299912	Yes	0.0038732
P3	V1	Pseudouridine synthase TruB family	0.00751847	0.302747	0.131444	0.0946776	No	0.00526633
P3	V1	UBE3C family	0.00751449	0.640989	0.0542495	0.0056838	Yes	0.00271922
P3	V1	SLC35F solute transporter family	0.00750337	0.4758	0.42768	0.59086	No	0.00238792
P3	V1	Grh/CP2 family	0.00749963	0.187205	0.158691	0.0917581	No	0.00386634
P3	V1	RIMBP family	0.00749593	0.000615102	0.504049	NA	Yes	0.00293233
P3	V1	BZW family	0.00747191	0.00110831	0.0277502	0.0168251	Yes	0.00528025
P3	V1	Lipin family	0.00743533	0.285916	0.0219187	NA	Yes	0.00294343
P3	V1	VPS37 family	0.00742056	0.840738	0.703066	0.00657339	Yes	0.00171772
P3	V1	TCAF family	0.00731895	0.252214	0.0121271	0.0772499	Yes	0.0027996
P3	V1	Dystrophin family	0.00729864	0.000595026	0.0680721	0.159934	Yes	0.00303211
P3	V1	WD repeat WDR6 family	0.00728527	0.360372	0.0517225	0.171411	No	0.00190126
P3	V1	Transthyretin family	0.00725017	0.106439	0.0150986	0.0595307	Yes	0.0706872
P3	V1	Peptidase C13 family	0.00721308	0.743591	0.0404938	0.00412795	Yes	0.00144953
P3	V1	Connexin family	0.00720942	0.0191634	NA	NA	Yes	0.00289138
P3	V1	Type IB topoisomerase family	0.00720751	0.0933295	0.42121	0.0619346	No	0.0197893
P3	V1	CSC1 (TC 1.A.17) family	0.00718743	0.572039	0.720981	0.202349	No	0.00183258
P3	V1	EIF-3 subunit H family	0.00718413	0.321738	0.42197	0.0084077	Yes	0.00265891
P3	V1	AF4 family	0.00714865	0.416239	0.958136	0.0115481	Yes	0.00818009
P3	V1	GHMP kinase family	0.00713767	0.633555	0.0212898	0.634308	Yes	0.00615162
P3	V1	Ferrochelatase family	0.00712529	0.0407279	0.103875	0.132563	Yes	0.00201859
P3	V1	Fatty acid desaturase type 1 family	0.00712294	0.164674	0.143193	0.023485	Yes	0.00329649
P3	V1	Vinculin/alpha-catenin family	0.00706595	0.950313	1.26e-05	0.00431599	Yes	0.0321488
P3	V1	WD repeat ELP2 family	0.00706531	0.297125	0.00999577	0.000648693	Yes	0.0037522
P3	V1	WD repeat WDR5/wds family	0.00703152	0.0693506	0.0121704	0.192511	Yes	0.00369443
P3	V1	WD repeat EIF2A family	0.00702796	0.439311	0.38534	0.502778	No	0.00189983
P3	V1	WD repeat PRL1/PRL2 family	0.0069862	0.449297	0.125561	0.260622	No	0.00326017
P3	V1	Phytoene/squalene synthase family	0.00698412	0.0306884	0.00405191	0.00068599	Yes	0.0389111
P3	V1	Carbon-nitrogen hydrolase superfamily	0.00697978	0.274269	0.452094	0.548738	No	0.000587888
P3	V1	STRIP family	0.00696686	0.551921	0.342298	0.608611	No	0.0011208
P3	V1	THUMPD1 family	0.00689212	0.0631184	0.0126531	0.0596014	Yes	0.00518863
P3	V1	RRP40 family	0.00683768	0.275602	0.132777	0.0396457	Yes	0.013914
P3	V1	PCP4 family	0.00682115	0.569383	0.000947687	0.922788	Yes	0.00295443
P3	V1	DDI1 family	0.00680499	0.276239	0.541143	0.186032	No	0.000722202
P3	V1	TPRG1 family	0.0067829	0.00664151	0.0162329	0.193238	Yes	0.00272737
P3	V1	Mitochondrion-specific ribosomal protein mL37 family	0.00677214	0.213349	0.410114	0.0105154	Yes	0.000846637
P3	V1	WWC family	0.00674707	0.130165	0.041655	0.00158918	Yes	0.00405101
P3	V1	TAM41 family	0.00671386	0.181797	0.694275	0.182077	No	0.00133554
P3	V1	TFIIIC subunit 4 family	0.00670937	0.122229	0.0180834	0.0819217	Yes	0.0119414
P3	V1	CAMK2N family	0.00670473	0.0544121	0.0208302	NA	Yes	0.00286403
P3	V1	FAST kinase family	0.00668302	0.573425	0.199238	0.186688	No	0.00127217
P3	V1	NYAP family	0.00667831	0.18186	0.129597	0.297856	No	0.00194635
P3	V1	GET4 family	0.00666192	0.336445	0.435419	0.227433	No	0.000780863
P3	V1	HTATSF1 family	0.00663201	0.0935185	0.294348	0.167828	No	0.0057075
P3	V1	Isochorismatase family	0.00661077	0.307483	0.0330956	0.487566	Yes	0.00169693
P3	V1	LAMTOR3 family	0.00660014	0.184859	0.820864	0.0929599	No	0.00100665
P3	V1	MYT1 family	0.00659879	0.0855917	0.00637153	0.00567406	Yes	0.00529768
P3	V1	Acetyltransferase family	0.00655169	0.0763046	0.0353876	0.432938	Yes	0.00420615
P3	V1	Spire family	0.00653158	0.431389	0.0180471	0.00275473	Yes	0.00218105
P3	V1	Pyrroline-5-carboxylate reductase family	0.0064924	0.0214965	0.0103375	0.153816	Yes	0.00694962
P3	V1	SH3PXD2 family	0.00647891	0.254395	0.043498	0.00175709	Yes	0.00209582
P3	V1	WD repeat DCAF7 family	0.00647468	0.0423881	0.00233718	0.00954157	Yes	0.00663294
P3	V1	TFP11/STIP family	0.00646575	0.571821	0.0168898	0.181843	Yes	0.00548979
P3	V1	ANP32 family	0.00645944	0.309131	0.189064	0.171414	No	0.0116029
P3	V1	Class-II pyridoxal-phosphate-dependent aminotransferase family	0.00644707	0.696585	0.109298	0.000155437	Yes	0.00357654
P3	V1	TEX28 family	0.00644407	0.0370821	0.131945	0.0186462	Yes	0.00487258
P3	V1	SF3A2 family	0.00644251	0.0640116	0.0242405	0.00998613	Yes	0.00460054
P3	V1	Cysteine synthase/cystathionine beta-synthase family	0.00644034	0.0186541	0.0150795	0.00973792	Yes	0.0072434
P3	V1	BZIP family	0.00642243	0.0617869	0.00119811	0.841654	Yes	0.0085629
P3	V1	SelWTH family	0.00641533	0.445978	0.409464	0.150728	No	0.00233743
P3	V1	SAP130 family	0.00639509	0.213271	0.901041	0.445484	No	0.00176908
P3	V1	NUP186/NUP192/NUP205 family	0.00638406	0.167343	0.0397873	0.00284038	Yes	0.00491568
P3	V1	FAM102 family	0.00638102	0.845763	NA	NA	No	0.00287154
P3	V1	Glycosyl hydrolase 63 family	0.00637513	0.636092	0.53471	0.00144783	Yes	0.00261985
P3	V1	FKBP-type PPIase family	0.00637377	0.977605	0.534588	0.043459	Yes	0.00122123
P3	V1	Nitrobindin family	0.00635013	NA	NA	NA	No	NA
P3	V1	Universal ribosomal protein uS17 family	0.00634634	0.482907	0.927727	0.0746349	No	0.0142587
P3	V1	SF3B4 family	0.00634418	0.446766	0.843915	0.310429	No	0.00262761
P3	V1	RRM CPEB family	0.00634155	0.0420077	0.0259133	0.692839	Yes	0.00214569
P3	V1	TRAPPC11 family	0.00626603	0.942692	0.509268	0.13806	No	0.000444562
P3	V1	Potassium channel HCN family	0.0062625	0.29371	NA	NA	No	0.00148392
P3	V1	Crooked-neck family	0.00625577	0.239253	0.101125	0.00154768	Yes	0.00957578
P3	V1	Peptidase S28 family	0.00624844	0.846422	0.49213	0.165506	No	0.00361919
P3	V1	RNF168 family	0.00622881	0.0579093	NA	NA	No	0.00190712
P3	V1	Complexin/synaphin family	0.00622006	NA	NA	NA	No	NA
P3	V1	CPSF1 family	0.00621294	0.00920172	0.00027009	0.00318761	Yes	0.00630101
P3	V1	Universal ribosomal protein uL15 family	0.00620301	0.452165	0.216079	0.0445734	Yes	0.00170487
P3	V1	C2orf69 family	0.0062015	0.292163	0.163386	0.0415195	Yes	0.00139979
P3	V1	GPAT/DAPAT family	0.00619573	0.954499	0.294117	0.120116	No	0.00150629
P3	V1	PI3K p85 subunit family	0.0061948	0.161679	0.0357493	0.0237243	Yes	0.00162892
P3	V1	Eukaryotic CoaD family	0.0061831	0.091069	0.529832	0.35323	No	0.00100263
P3	V1	RAP1 family	0.00617925	0.0277837	0.00477777	0.0695235	Yes	0.00653293
P3	V1	RGS7BP/RGS9BP family	0.00608867	0.0293781	0.105599	NA	Yes	0.00295767
P3	V1	XK family	0.00605843	0.811068	0.443681	NA	No	0.00243367
P3	V1	PTH2 family	0.00604349	0.549991	0.201381	0.0856337	No	0.00125985
P3	V1	TMEM70 family	0.00600152	0.635352	0.315634	0.0183909	Yes	0.00146266
P3	V1	LSM12 family	0.00596396	0.686565	0.762248	0.569556	No	0.000670403
P3	V1	BCL9 family	0.00595045	0.80143	0.0251145	0.0446742	Yes	0.00205781
P3	V1	Glycosyl hydrolase 38 family	0.00593767	0.680994	0.422653	0.268239	No	0.00109044
P3	V1	Bacterial ribosomal protein bL12 family	0.00592632	0.599484	0.638148	0.0916568	No	0.0021456
P3	V1	Zyxin/ajuba family	0.0059226	0.0869978	0.0931311	0.00944706	Yes	0.00924536
P3	V1	IST1 family	0.00591697	0.201799	0.351574	0.0179992	Yes	0.00261225
P3	V1	ETF-QO/FixC family	0.0058919	0.0239416	0.0702677	0.137421	Yes	0.00161504
P3	V1	LRRTM family	0.00588014	0.065476	0.299493	NA	No	0.0021671
P3	V1	CDC42SE/SPEC family	0.00587222	0.277443	NA	NA	No	0.00232819
P3	V1	PKI family	0.00586902	0.0882606	0.505309	0.0156202	Yes	0.0020042
P3	V1	Inositol 1,4,5-trisphosphate 5-phosphatase type I family	0.00585229	0.0872474	0.532126	0.540065	No	0.00167132
P3	V1	SNU66/SART1 family	0.00584983	0.02662	0.0113769	0.001134	Yes	0.00648455
P3	V1	ITPK1 family	0.00582935	0.179373	0.0796908	0.0294	Yes	0.00188394
P3	V1	Glycosyl hydrolase 13 family	0.00581286	0.177828	0.415027	0.020978	Yes	0.00248739
P3	V1	Ribonuclease III family	0.00577621	0.97477	0.542313	0.114129	No	0.000659481
P3	V1	Dwarfin/SMAD family	0.00576266	0.0567594	0.0025728	7.01e-05	Yes	0.0123146
P3	V1	PBDC1 family	0.00575546	0.449441	0.0462393	0.571779	Yes	0.00431848
P3	V1	WD repeat ATG16 family	0.00575347	0.425985	0.178312	0.205421	No	0.00209611
P3	V1	PDE6D/unc-119 family	0.00573941	0.382874	0.0865693	0.00103084	Yes	0.00522071
P3	V1	SHOC2 family	0.00573089	0.946482	0.585463	0.0197321	Yes	0.00135797
P3	V1	Complex I NDUFV3 subunit family	0.00572474	0.127109	0.0479258	0.165642	Yes	0.00304734
P3	V1	InsP3 receptor family	0.00572312	0.322874	0.951476	0.753005	No	0.00121151
P3	V1	BCAP29/BCAP31 family	0.00571609	0.0254909	0.247146	0.0487355	Yes	0.00247934
P3	V1	C2CD4 family	0.00565395	0.459112	0.29894	NA	No	0.0024724
P3	V1	TOR1AIP family	0.00562252	0.347792	0.35809	0.0390427	Yes	0.00230212
P3	V1	CDP-alcohol phosphatidyltransferase class-I family	0.00561504	0.940245	0.303612	0.12373	No	0.00187618
P3	V1	EXD2 family	0.00561097	0.604258	0.210172	0.902972	No	0.00117594
P3	V1	Eukaryotic ribosomal protein eL27 family	0.00560997	0.632516	0.793038	0.130075	No	0.0217868
P3	V1	SEC16 family	0.00556426	0.0320948	0.381277	0.032261	Yes	0.00352192
P3	V1	Alkaline phosphatase family	0.00553312	0.0382665	0.168638	0.041078	Yes	0.00194567
P3	V1	RER1 family	0.00552728	0.198173	0.0453272	0.36936	Yes	0.00130496
P3	V1	SF3B5 family	0.00548781	0.0571573	0.0888278	0.00488346	Yes	0.00486867
P3	V1	DHHC palmitoyltransferase family	0.00546814	0.444093	0.748374	0.823326	No	0.00138182
P3	V1	Eukaryotic RPC4/POLR3D RNA polymerase subunit family	0.00546561	0.930704	0.48092	0.382087	No	0.000447871
P3	V1	Mitochondrion-specific ribosomal protein mS39 family	0.00546376	0.701098	0.0603716	0.00366756	Yes	0.00133237
P3	V1	FAM114 family	0.00545587	0.457563	0.0327676	0.0502647	Yes	0.00230489
P3	V1	Parvin family	0.00541842	0.101707	0.425209	0.00660734	Yes	0.00316977
P3	V1	Podocalyxin family	0.00541406	0.192723	0.616893	0.00931429	Yes	0.00346016
P3	V1	MYDGF family	0.00539397	0.124167	0.223201	0.142159	No	0.000532919
P3	V1	RPAP3 family	0.00539334	0.162634	0.764524	0.00165122	Yes	0.00523969
P3	V1	Vang family	0.00539213	0.220631	0.570037	0.0205228	Yes	0.00399597
P3	V1	Shaker potassium channel beta subunit family	0.00538363	0.0588513	0.152542	0.967808	No	0.00223351
P3	V1	Phosphatidyl serine synthase family	0.00537522	0.524634	0.115689	0.332139	No	0.00216243
P3	V1	MAK10 family	0.00537305	0.128856	0.456698	0.0352639	Yes	0.000880583
P3	V1	EIF-6 family	0.00536598	0.0934397	0.0145861	0.0468973	Yes	0.00829912
P3	V1	SWIP family	0.00535182	0.893659	0.742953	0.761871	No	0.000205666
P3	V1	Amiloride-sensitive sodium channel (TC 1.A.6) family	0.00534626	0.971006	0.13927	0.643963	No	0.0024219
P3	V1	SLMAP family	0.00534106	0.130662	0.0240426	0.891452	Yes	0.00168881
P3	V1	Costars family	0.00533382	0.713444	0.123378	0.302274	No	0.00212333
P3	V1	TNF receptor-associated factor family	0.00530759	0.109677	0.617916	0.146642	No	0.00141295
P3	V1	PRP31 family	0.00528649	0.202992	0.0256147	0.0794898	Yes	0.00534978
P3	V1	SPCS2 family	0.00525947	0.318693	0.633277	0.192008	No	0.00171515
P3	V1	GTR/RAG GTP-binding protein family	0.00525741	0.201954	0.219795	0.0730813	No	0.00118578
P3	V1	Cingulin family	0.00525362	0.191378	0.26225	0.487506	No	0.00137897
P3	V1	Eukaryotic-type primase large subunit family	0.00522053	NA	NA	NA	No	0.00166773
P3	V1	ZW10 family	0.00519062	0.410064	0.972271	0.000193179	Yes	0.00479027
P3	V1	GOLGA2 family	0.00517377	0.116995	0.0730184	0.776608	No	0.00192317
P3	V1	CD99 family	0.00517059	0.0397452	0.448353	0.31806	Yes	0.00137863
P3	V1	Pyridoxal phosphate-binding protein YggS/PROSC family	0.00515175	0.967317	0.0195819	0.530408	Yes	0.00161351
P3	V1	Cytochrome c-type heme lyase family	0.00512983	0.116608	0.00848578	0.166233	Yes	0.0014268
P3	V1	Transglutaminase-like superfamily	0.00511328	0.0831279	0.301038	0.124507	No	0.0015993
P3	V1	CTNNBIP1 family	0.00508693	0.0533164	0.0649978	0.767028	No	0.00333802
P3	V1	EIF-2B gamma/epsilon subunits family	0.00508339	0.133615	0.0228459	0.438205	Yes	0.00207972
P3	V1	ALAD family	0.00507368	0.20653	0.00645252	0.925192	Yes	0.00225598
P3	V1	GID8 family	0.0050619	0.568526	0.345099	0.356862	No	0.00202226
P3	V1	EMC3 family	0.00502397	0.741	0.283397	0.0452893	Yes	0.000707909
P3	V1	APS kinase family	0.00501162	0.152134	0.0197796	0.38337	Yes	0.00433169
P3	V1	PP1 inhibitor family	0.00499896	0.0244877	0.0334652	0.0012373	Yes	0.00297892
P3	V1	Mrp/NBP35 ATP-binding proteins family	0.0049987	0.0815045	0.0208856	0.176643	Yes	0.00347377
P3	V1	Glutaredoxin family	0.00499418	0.850435	0.377139	0.0929665	No	0.00218971
P3	V1	Biotin--protein ligase family	0.00499114	0.392392	0.34987	0.0801298	No	0.00302543
P3	V1	SNW family	0.00497887	0.0923541	0.0711991	0.017605	Yes	0.00451042
P3	V1	Mitochondrion-specific ribosomal protein mS34 family	0.00497165	0.414548	0.0879584	0.104685	No	0.00151753
P3	V1	HesB/IscA family	0.00496425	0.15031	0.133731	0.0556531	No	0.000960194
P3	V1	BABAM2 family	0.00493078	0.851242	0.80719	0.88651	No	9.18e-05
P3	V1	LZTR1 family	0.00491663	0.836128	0.475264	NA	No	0.000989811
P3	V1	SCC3 family	0.00491638	0.0361727	0.0326446	0.0470443	Yes	0.0144724
P3	V1	RNA cytidine acetyltransferase family	0.00490852	0.808567	0.0502474	0.00513924	Yes	0.00562761
P3	V1	BCAS3 family	0.0048891	0.0184311	0.775832	0.120368	Yes	0.00106397
P3	V1	ELP3 family	0.00487356	0.0528369	0.137828	0.0102552	Yes	0.00260094
P3	V1	MCRIP family	0.00487285	0.0487245	0.175294	0.400023	Yes	0.00133294
P3	V1	Aspartyl/asparaginyl beta-hydroxylase family	0.00486931	0.647686	0.842619	0.148527	No	0.00180078
P3	V1	RRM TET family	0.00485521	0.201412	0.133537	0.886063	No	0.00650097
P3	V1	Inositol phosphokinase (IPK) family	0.00482613	0.189568	0.165392	0.824026	No	0.00181986
P3	V1	NmrA-type oxidoreductase family	0.00482362	0.154468	0.213738	0.936507	No	0.00163596
P3	V1	Vir family	0.00481069	0.151279	0.721346	0.557427	No	0.00329509
P3	V1	Universal ribosomal protein uS9 family	0.00479987	0.635623	0.148937	0.0628178	No	0.00199527
P3	V1	Thymidylate kinase family	0.00479703	0.667735	0.00281897	0.00479294	Yes	0.00647401
P3	V1	ERG4/ERG24 family	0.00476185	0.159163	0.00313719	0.0459667	Yes	0.0142722
P3	V1	DoxX family	0.00474759	0.0950898	0.144685	0.0324072	Yes	0.00381086
P3	V1	Aerobic coproporphyrinogen-III oxidase family	0.00474412	0.0467095	0.31597	0.00408198	Yes	0.00349988
P3	V1	Glycosyl hydrolase 35 family	0.00472574	0.326788	0.255423	0.0119316	Yes	0.00093441
P3	V1	CCDC90 family	0.00471418	0.410531	0.722309	NA	No	0.0016813
P3	V1	Phospholipid scramblase family	0.00470679	0.659918	0.243157	0.00119669	Yes	0.00135004
P3	V1	FAM131 family	0.00470498	0.0351181	0.29144	NA	Yes	0.00181745
P3	V1	Phosphoglycerate mutase family	0.00470226	0.518169	0.29951	0.0811548	No	0.00155465
P3	V1	WD repeat RBAP46/RBAP48/MSI1 family	0.00468637	0.0543321	0.10671	0.00137283	Yes	0.00883697
P3	V1	Mitochondrion-specific ribosomal protein mL39 family	0.00466591	0.445339	0.312642	0.00239623	Yes	0.00126731
P3	V1	VAM6/VPS39 family	0.00465075	0.0824438	0.481921	0.0577527	No	0.000576848
P3	V1	UQCRQ/QCR8 family	0.00464606	0.72104	0.220701	0.730347	No	0.00188658
P3	V1	RANBP9/10 family	0.00464244	0.442133	0.88699	0.685565	No	0.000418123
P3	V1	RMC1 family	0.00463192	0.430206	0.433383	0.0270624	Yes	0.000797428
P3	V1	Fibril-associated collagens with interrupted helices (FACIT) family	0.00462497	0.486229	NA	NA	No	0.0173939
P3	V1	Dynein light chain Tctex-type family	0.00460082	0.0568956	0.02156	0.0629167	Yes	0.0039797
P3	V1	Protein phosphatase inhibitor 1 family	0.00458822	0.80722	0.283609	0.23732	No	0.00223145
P3	V1	Peptidase S9C family	0.00458746	0.372313	0.0120357	0.0770413	Yes	0.00468287
P3	V1	DNA polymerase type-B-like family	0.00457814	0.693414	0.526855	0.0352207	Yes	0.00390181
P3	V1	CNOT9 family	0.0045591	0.00246579	0.00104497	0.894669	Yes	0.00246908
P3	V1	CASP family	0.00455692	0.251035	0.958131	0.0699625	No	0.00162518
P3	V1	Universal ribosomal protein uS14 family	0.00454843	0.746046	0.660738	0.0269055	Yes	0.00162651
P3	V1	TCF25 family	0.00453201	0.0493801	0.629516	0.105176	Yes	0.000975726
P3	V1	Opioid growth factor receptor family	0.00453115	0.1753	0.327032	0.465084	No	0.000544492
P3	V1	SPT6 family	0.00450956	0.0277769	0.000101787	0.0118854	Yes	0.0061912
P3	V1	Peptidase A22B family	0.00450036	0.53322	0.278769	0.0274197	Yes	0.00193278
P3	V1	CDV3 family	0.00449001	0.183898	0.00639716	0.163985	Yes	0.00320429
P3	V1	Sodium channel auxiliary subunit SCN2B (TC 8.A.17) family	0.00448704	0.0915602	NA	NA	No	0.00213543
P3	V1	Mitochondrion-specific ribosomal protein mS25 family	0.00447792	0.38753	0.188566	0.0477512	Yes	0.0011547
P3	V1	Delta-EF1/ZFH-1 C2H2-type zinc-finger family	0.00447289	0.0530518	0.0132892	0.814053	Yes	0.0104805
P3	V1	BicD family	0.00445197	0.220049	0.223758	0.00529487	Yes	0.0069521
P3	V1	FAM175 family	0.0044281	0.685194	0.647637	0.0130036	Yes	0.000544542
P3	V1	Eukaryotic ribosomal protein eS24 family	0.00442686	0.54684	0.125257	0.152874	No	0.00826939
P3	V1	AIDA family	0.00441887	0.0864238	0.114665	0.135894	No	0.000530159
P3	V1	Neuropilin family	0.00438791	0.835861	0.455889	0.0402769	Yes	0.0012655
P3	V1	Threonine synthase family	0.00435768	0.140361	0.851873	0.21956	No	0.000814767
P3	V1	Peptidase S26B family	0.00434267	0.137059	0.230658	0.377766	No	0.00122072
P3	V1	Dopey family	0.00432866	0.93224	0.917164	0.09084	No	0.00147517
P3	V1	RUNDC3 family	0.00431933	0.204632	0.00684934	0.000782199	Yes	0.00150627
P3	V1	Universal ribosomal protein uS19 family	0.00429031	0.293903	0.517347	0.0331852	Yes	0.00341676
P3	V1	Anoctamin family	0.00428976	0.486814	0.215114	0.0673606	No	0.00124769
P3	V1	Sidekick family	0.00427717	0.134347	0.0414949	0.848206	Yes	0.00205502
P3	V1	ZPR1 family	0.00424626	0.0866238	0.00793892	0.993945	Yes	0.00636496
P3	V1	Gasdermin family	0.00423118	0.121773	0.370886	0.0624785	No	0.00228441
P3	V1	Polyribonucleotide nucleotidyltransferase family	0.00421538	0.257223	0.604267	0.0311056	Yes	0.00183099
P3	V1	SURF4 family	0.00418252	0.532773	0.347817	0.994622	No	0.00079732
P3	V1	ZIP transporter (TC 2.A.5) family	0.00417974	0.963093	0.45195	0.045364	Yes	0.000706139
P3	V1	DCK/DGK family	0.00417172	0.942584	0.0369552	0.0287358	Yes	0.00096751
P3	V1	PHF5 family	0.00416791	0.210027	0.961163	0.0674121	No	0.00269516
P3	V1	PNMA family	0.00413534	0.600948	0.359636	0.0735625	No	0.000737693
P3	V1	PIAS family	0.00412665	0.192232	0.0757582	0.675663	No	0.00750749
P3	V1	TMEM192 family	0.00412237	0.576648	0.285353	0.0200988	Yes	0.00188122
P3	V1	GIGYF family	0.00411731	0.089737	0.0703777	0.408997	No	0.00176299
P3	V1	TFIIF alpha subunit family	0.00410564	0.0422891	0.0163268	0.0320539	Yes	0.00598171
P3	V1	Queuosine salvage protein family	0.00410554	0.53528	0.224284	0.408586	No	0.00153861
P3	V1	Pyrimidine 5'-nucleotidase family	0.00409787	0.0429559	0.862317	0.438396	Yes	0.00072051
P3	V1	Universal ribosomal protein uL11 family	0.00408363	0.725631	0.0802219	0.0872627	No	0.000909387
P3	V1	Eukaryotic ribosomal protein eL32 family	0.00408181	0.832383	0.858013	0.1029	No	0.0133234
P3	V1	Universal ribosomal protein uL4 family	0.00407172	0.440741	0.424136	0.00778727	Yes	0.000755466
P3	V1	TMEM126 family	0.00403074	0.512553	0.0872	0.158624	No	0.00136393
P3	V1	CRELD family	0.00402353	0.979497	0.701499	0.94248	No	0.000267517
P3	V1	N-CoR nuclear receptor corepressors family	0.00400649	0.145298	0.0186628	0.0394391	Yes	0.0056059
P3	V1	Cytokine receptor-like factor 3 family	0.00400429	0.413222	0.975123	0.0406519	Yes	0.00136026
P3	V1	TRAP1 family	0.00399722	0.659498	0.576512	0.00425837	Yes	0.00077019
P3	V1	NFX1 family	0.00398853	0.29921	0.184395	0.601486	No	0.000521658
P3	V1	SMEK family	0.00394597	0.163061	0.152894	0.0304797	Yes	0.00952111
P3	V1	Heparin-binding growth factors family	0.0039343	0.345755	0.374904	NA	No	0.00118591
P3	V1	RIX1/PELP1 family	0.00392828	0.0299411	0.0189861	0.82809	Yes	0.00395548
P3	V1	CRBN family	0.00392702	0.371434	0.503381	0.0648462	No	0.000630401
P3	V1	PNP/MTAP phosphorylase family	0.00391674	0.128448	0.0313441	0.0392341	Yes	0.00260088
P3	V1	Nucleoporin Nup133 family	0.003915	0.229243	0.00854809	0.00424193	Yes	0.00493363
P3	V1	Alpha-2-MRAP family	0.00391018	0.0634807	0.0636822	0.0634444	No	0.00115362
P3	V1	ClpA/ClpB family	0.00389414	0.516512	0.152153	0.596872	No	0.000961768
P3	V1	THEP1 NTPase family	0.00389408	0.986741	0.119235	0.311593	No	0.00188711
P3	V1	Verprolin family	0.00388921	0.201544	0.391184	0.899861	No	0.00071218
P3	V1	ATXN1 family	0.00387185	0.951204	0.217742	NA	No	0.000507799
P3	V1	GFRP family	0.0038711	0.219949	0.00410606	0.28817	Yes	0.0021491
P3	V1	RNase PH family	0.00385108	0.0725977	0.000271585	0.0133399	Yes	0.0137024
P3	V1	ATG7 family	0.00385006	0.0320264	0.0809218	0.0582344	Yes	0.000973604
P3	V1	Universal ribosomal protein uL24 family	0.00384741	0.718704	0.969937	0.176861	No	0.00698962
P3	V1	SCO1/2 family	0.00383761	NA	NA	NA	No	0.00165001
P3	V1	Reelin family	0.00383345	0.995351	0.0180153	0.602504	Yes	0.0101593
P3	V1	CAPAM family	0.00382682	0.107994	0.0169838	0.0228277	Yes	0.00221265
P3	V1	WD repeat WDR91 family	0.0038151	0.0687796	0.114578	0.263748	No	0.000407644
P3	V1	TMEM117 family	0.00380279	0.161999	NA	NA	No	0.00091277
P3	V1	FAM50 family	0.00379643	0.0946588	0.597491	0.14982	No	0.00150967
P3	V1	NudE family	0.00379142	0.0352247	0.249499	0.116762	Yes	0.000876795
P3	V1	NTE family	0.00378595	0.219842	0.193478	0.433019	No	0.000875732
P3	V1	Peptidase M67C family	0.00377796	0.955539	0.0651263	0.0128598	Yes	0.00147652
P3	V1	GMC oxidoreductase family	0.00375148	0.033589	NA	NA	Yes	0.0010376
P3	V1	APC6/CDC16 family	0.00374938	0.650053	0.863491	0.200264	No	0.000797414
P3	V1	Aldose epimerase family	0.00374659	0.268676	0.440776	0.0640856	No	0.00559019
P3	V1	Mitochondrion-specific ribosomal protein mS31 family	0.00373918	0.594698	0.67387	0.0564129	No	0.000856629
P3	V1	Mitochondrion-specific ribosomal protein mL64 family	0.00372482	0.124453	0.191531	0.0124575	Yes	0.000732417
P3	V1	Hid-1 family	0.00371499	0.232359	0.655746	0.138845	No	0.000672151
P3	V1	GOLM family	0.00370863	0.11585	0.617684	0.115778	No	0.0023093
P3	V1	RMD1/sif2 family	0.00369386	0.805725	0.0744558	0.340522	No	0.000926704
P3	V1	NXF family	0.00365287	0.0165774	0.00659966	0.0246104	Yes	0.0032761
P3	V1	NUP54 family	0.00365276	0.0292679	0.00776252	0.000937575	Yes	0.00333055
P3	V1	TFIIIC subunit 1 family	0.0036487	0.263397	0.0016509	0.0564466	Yes	0.00792465
P3	V1	VMA21 family	0.00364797	0.357378	0.548236	0.38823	No	0.00269598
P3	V1	LAS1 family	0.00363164	0.0611575	0.00903537	0.298925	Yes	0.00341921
P3	V1	RAB6IP1 family	0.00362339	0.665011	0.18412	0.705449	No	0.00103066
P3	V1	THEM4/THEM5 thioesterase family	0.00361556	0.987699	0.651735	0.0972788	No	0.0009088
P3	V1	5'-AMP-activated protein kinase beta subunit family	0.00361466	0.141039	0.116072	0.026999	Yes	0.000770251
P3	V1	Glycosyltransferase 49 family	0.00358447	0.692357	0.467295	NA	No	0.0016267
P3	V1	WD repeat LST8 family	0.0035663	0.774118	0.431895	0.317142	No	0.000316647
P3	V1	WD repeat IPI3/WDR18 family	0.0035574	0.0359787	0.00254355	0.359606	Yes	0.00274028
P3	V1	PICln (TC 1.A.47) family	0.00353848	0.01547	0.278324	0.0120832	Yes	0.00347588
P3	V1	Opioid neuropeptide precursor family	0.00353356	0.384259	NA	NA	No	0.00191856
P3	V1	SOGA family	0.00352992	0.340731	0.491808	0.020845	Yes	0.0045502
P3	V1	Glutamate 5-kinase family	0.00351734	0.927026	0.0810467	0.00103665	Yes	0.0073122
P3	V1	CBP3 family	0.00351043	0.0633519	0.118588	0.29591	No	0.000412731
P3	V1	KCNMB (TC 8.A.14.1) family	0.00349444	0.599586	0.159888	NA	No	0.00159651
P3	V1	CDI family	0.00349229	0.0214879	0.00239717	0.00212522	Yes	0.011532
P3	V1	LDB family	0.00348668	0.000340943	6.4e-06	0.0283769	Yes	0.00463953
P3	V1	GcvP family	0.00347854	0.125538	0.145928	0.0345095	Yes	0.00277598
P3	V1	ATP12 family	0.00346339	0.611437	0.376395	0.0250252	Yes	0.000904615
P3	V1	3-beta-HSD family	0.00345271	0.176025	0.891415	0.0183941	Yes	0.00489294
P3	V1	R-transferase family	0.00342877	0.264662	0.139387	0.0405953	Yes	0.000533325
P3	V1	Protoporphyrinogen/coproporphyrinogen oxidase family	0.00342193	0.245306	0.0890047	0.0208516	Yes	0.000759911
P3	V1	PDK/BCKDK protein kinase family	0.00340283	0.171788	0.522208	0.478584	No	0.00111533
P3	V1	Bacterial ribosomal protein bL9 family	0.0033846	0.71649	0.0439759	0.00438535	Yes	0.000797371
P3	V1	Mediator complex subunit 1 family	0.00337876	0.00632336	0.000614549	0.1003	Yes	0.00561113
P3	V1	MCC family	0.00337694	0.00749527	0.00235269	NA	Yes	0.00480732
P3	V1	Fibulin family	0.00337316	0.0448105	0.184127	0.0251304	Yes	0.0205459
P3	V1	NAC-alpha family	0.00336954	0.229958	0.027673	0.530287	Yes	0.00197434
P3	V1	SH3RF family	0.00336691	0.30469	0.101475	NA	No	0.0015696
P3	V1	Glycosyl hydrolase 59 family	0.00335952	0.120923	0.276672	0.467856	No	0.00130072
P3	V1	Glycosyl hydrolase 47 family	0.00334925	0.337549	0.240886	0.0829525	No	0.00170458
P3	V1	CTL (choline transporter-like) family	0.00334824	0.736726	0.542891	0.7964	No	0.000305169
P3	V1	TFIIE alpha subunit family	0.00334179	0.0933977	0.0582331	0.238265	No	0.0045187
P3	V1	MDM20/NAA25 family	0.00331494	0.219524	0.68901	0.586098	No	0.000521542
P3	V1	PPC synthetase family	0.00331293	0.564271	0.324749	0.472225	No	0.000830003
P3	V1	MTUS1 family	0.00331129	0.226131	0.374868	NA	No	0.000629927
P3	V1	Receptors of complement activation (RCA) family	0.00330306	NA	NA	NA	No	0.00116286
P3	V1	CAF1 family	0.00329279	0.728149	0.0268394	0.0017779	Yes	0.00398829
P3	V1	Mitochondrion-specific ribosomal protein mL50 family	0.00329153	0.683742	0.809538	0.536813	No	0.00034497
P3	V1	UDP-N-acetylglucosamine 2-epimerase family	0.00327424	0.00203156	0.000186008	0.000671181	Yes	0.00410319
P3	V1	TRAP-alpha family	0.00324298	0.0184457	0.0973106	0.00367732	Yes	0.00102953
P3	V1	COX17 family	0.00321317	0.856513	0.144341	0.005858	Yes	0.00202156
P3	V1	Membrane-bound acyltransferase family	0.00320715	0.97555	0.0990999	0.862251	No	0.00119628
P3	V1	ZC3H14 family	0.00320506	0.0658775	0.132526	0.00218076	Yes	0.00336136
P3	V1	FAM151 family	0.00320369	0.326597	0.0434514	0.195772	Yes	0.000704919
P3	V1	CCM2 family	0.003197	0.173909	0.292659	0.135945	No	0.000655733
P3	V1	Mitochondrion-specific ribosomal protein mL65 family	0.00319468	0.221457	0.29886	0.0518434	No	0.000614698
P3	V1	TFIIF beta subunit family	0.00318727	0.0497158	0.0178797	0.0407449	Yes	0.00399112
P3	V1	LAMP family	0.00318313	0.347719	NA	NA	No	0.000886411
P3	V1	Eukaryotic ribosomal protein eS6 family	0.00317566	0.441666	0.278677	0.145433	No	0.0132643
P3	V1	CNOT10 family	0.00316697	0.224144	0.125794	0.0524471	No	0.00134293
P3	V1	DNA polymerase type-B family	0.00316688	0.5103	0.122261	0.00885667	Yes	0.0802588
P3	V1	FAM172 family	0.00316173	0.338267	0.0402816	0.0195025	Yes	0.00121914
P3	V1	COA1 family	0.00315239	0.948299	0.154825	0.0567176	No	0.00165739
P3	V1	Universal ribosomal protein uS12 family	0.00314558	0.779518	0.468201	0.132922	No	0.00505048
P3	V1	Peptidase S1C family	0.00313175	0.191913	0.984231	0.236782	No	0.000328432
P3	V1	EMC8/EMC9 family	0.00310672	0.379924	0.233765	0.00340833	Yes	0.000427191
P3	V1	Bacterial ribosomal protein bS16 family	0.00308332	0.537215	0.120741	0.990976	No	0.00237401
P3	V1	SPATA2 family	0.00307342	0.0643349	NA	NA	No	0.0014363
P3	V1	Shisa family	0.00306405	0.198715	0.171129	0.737431	No	0.000789891
P3	V1	TMEM14 family	0.00306229	0.093556	0.487504	0.103951	No	0.000795577
P3	V1	Queuine tRNA-ribosyltransferase family	0.00305985	0.0491197	0.0215239	0.0267839	Yes	0.00398781
P3	V1	NC2 beta/DR1 family	0.0030592	0.177427	0.276866	0.0879323	No	0.000810687
P3	V1	IPI1/TEX10 family	0.00305436	0.0553579	0.918081	0.0622836	No	0.00271622
P3	V1	UPF0389 family	0.00304555	NA	NA	NA	No	0.00122794
P3	V1	Proteasome inhibitor PI31 family	0.00304321	0.424156	0.392594	0.311632	No	0.00187374
P3	V1	Homer family	0.0030295	0.0205921	0.368026	NA	Yes	0.000793218
P3	V1	ANKLE2 family	0.00302003	0.26251	0.352205	0.282045	No	0.000910993
P3	V1	ASPP family	0.00301629	0.0785705	0.31627	0.175627	No	0.000480482
P3	V1	RRM MRD1 family	0.00300658	0.847489	0.888132	0.0158723	Yes	0.00371987
P3	V1	Mitochondrion-specific ribosomal protein mL53 family	0.00299928	0.0316118	0.744543	0.0814725	Yes	0.00042097
P3	V1	CCDC124 family	0.00299276	0.0390504	0.390937	0.239985	Yes	0.00272106
P3	V1	Mitochondrion-specific ribosomal protein mS23 family	0.00298272	0.425142	0.223351	0.232368	No	0.000367242
P3	V1	UDP-glucose/GDP-mannose dehydrogenase family	0.00297995	0.0441122	0.0182469	0.0182026	Yes	0.0187474
P3	V1	Ubiquitin family	0.00297634	0.683968	0.486045	0.206129	No	0.00921438
P3	V1	Archaeal Rpo3/eukaryotic RPB3 RNA polymerase subunit family	0.00297632	0.184077	0.434856	0.0095837	Yes	0.00131518
P3	V1	Chloride channel MCLC family	0.00297008	0.349926	0.334744	0.762793	No	0.000514583
P3	V1	Uridine kinase family	0.00296717	0.287749	0.529892	0.0148781	Yes	0.00119562
P3	V1	SecY/SEC61-alpha family	0.00295422	0.954592	0.997228	0.183098	No	0.000276997
P3	V1	GLTP family	0.00294662	0.546625	0.259492	0.321385	No	0.000663485
P3	V1	SERAC1 family	0.00294648	0.771527	0.132402	0.0585774	No	0.0011509
P3	V1	RFX family	0.00294484	0.517	0.907981	0.00279826	Yes	0.00171272
P3	V1	TMEM120 family	0.0029358	0.884323	0.833056	0.303204	No	0.000368222
P3	V1	Dispatched family	0.00292303	0.276747	0.0520223	0.42657	No	0.000854825
P3	V1	IPP isomerase type 1 family	0.00292	0.0696325	0.083061	0.229618	No	0.00194717
P3	V1	Mab-21 family	0.0029117	0.168061	0.180796	NA	No	0.000389216
P3	V1	WFIKKN family	0.00290691	0.441128	0.54049	0.0483912	Yes	0.00244735
P3	V1	V-ATPase proteolipid subunit family	0.0029067	0.484358	0.382061	0.238733	No	0.000654798
P3	V1	PPP4R2 family	0.00290183	0.0779838	0.00892905	0.00244649	Yes	0.00360364
P3	V1	WD repeat CIA1 family	0.00289262	0.905206	0.0416968	0.00377553	Yes	0.00193452
P3	V1	Non-lysosomal glucosylceramidase family	0.00287598	0.122735	0.213111	0.048088	Yes	0.000798682
P3	V1	5'-nucleotidase type 3 family	0.00287465	0.0507302	0.00930012	NA	Yes	0.00111838
P3	V1	CWF11 family	0.00287241	0.396268	0.153178	0.0868305	No	0.00376772
P3	V1	MLF family	0.00286207	0.664427	0.248823	0.0907563	No	0.000265741
P3	V1	Metallothionein superfamily	0.00285954	NA	NA	NA	No	NA
P3	V1	Class IV-like SAM-binding methyltransferase superfamily	0.00285161	0.757379	0.0662935	0.607737	No	0.00118332
P3	V1	Integrator subunit 4 family	0.00284497	0.684925	0.140017	0.0957846	No	0.00376645
P3	V1	NDUFAF7 family	0.00284264	0.00918383	0.398633	0.258315	Yes	0.00101035
P3	V1	Coilin family	0.00284239	0.392888	0.977364	0.0167433	Yes	0.0054182
P3	V1	TACC family	0.00283578	0.815656	0.282447	0.425989	No	0.000738246
P3	V1	WD repeat PROPPIN family	0.00283483	0.0877123	0.538568	0.810655	No	0.000198763
P3	V1	Membrane magnesium transporter (TC 1.A.67) family	0.00281908	0.475848	0.238358	0.0564547	No	0.000710068
P3	V1	SecE/SEC61-gamma family	0.00281808	0.381075	0.52999	0.0932025	No	0.00638978
P3	V1	ROX family	0.00280029	0.218872	0.257059	0.298518	No	0.00166917
P3	V1	Zyg-11 family	0.00279808	0.467711	0.615105	0.631139	No	0.000312709
P3	V1	Complex I NDUFC2 subunit family	0.00278997	0.485309	0.47796	0.627927	No	0.000604906
P3	V1	ADP-ribosyl cyclase family	0.0027898	0.769689	0.574894	0.245696	No	0.000305365
P3	V1	Peptidase C78 family	0.00278562	0.923985	0.285251	0.0491397	Yes	0.00126103
P3	V1	TMTC family	0.00277925	0.203628	0.344854	0.35472	No	0.00086618
P3	V1	HIN-200 family	0.00277568	0.850569	NA	NA	No	0.00360295
P3	V1	CCDC93 family	0.00277538	0.289409	0.53603	0.429853	No	0.000214042
P3	V1	MYST (SAS/MOZ) family	0.00276553	0.533635	0.0831781	0.0173502	Yes	0.00471278
P3	V1	FAM184 family	0.00275608	0.325972	0.51806	0.732344	No	0.000739327
P3	V1	ATG37 family	0.0027351	0.605289	0.033253	0.346602	Yes	0.000818215
P3	V1	Kazrin family	0.00273367	0.0606185	0.413942	0.13749	No	0.00059763
P3	V1	CTCF zinc-finger protein family	0.00271667	0.0845288	0.044585	0.0485662	Yes	0.00528363
P3	V1	Midasin family	0.00271407	0.595157	0.131895	0.0540316	No	0.0179664
P3	V1	FNDC3 family	0.00270811	0.707206	0.0261203	0.000521785	Yes	0.0016576
P3	V1	DCP1 family	0.00270607	0.0499778	0.0463455	0.192747	Yes	0.00320323
P3	V1	Arrestin family	0.00269433	0.0222677	0.0522559	0.844598	Yes	0.00101224
P3	V1	D-glutamate cyclase family	0.002693	0.00927858	0.132795	0.70377	Yes	0.000924549
P3	V1	UPF0046 family	0.00268803	0.209139	0.0301806	0.241761	Yes	0.00768106
P3	V1	Inward rectifier-type potassium channel (TC 1.A.2.1) family	0.00268466	0.617153	NA	NA	No	0.00045402
P3	V1	Protease inhibitor I27 (calpastatin) family	0.00268239	0.101412	0.140523	0.0192545	Yes	0.000689484
P3	V1	NUP210 family	0.00264208	0.155345	0.0235769	4.05e-05	Yes	0.00611701
P3	V1	ZSWIM8 family	0.00262464	NA	NA	NA	No	0.000251917
P3	V1	CARF family	0.0026239	0.114255	0.00663772	0.602857	Yes	0.00310606
P3	V1	Requiem/DPF family	0.0025842	0.0438846	0.019003	0.0441527	Yes	0.00590171
P3	V1	Glycosyl hydrolase 31 family	0.00257979	0.387904	0.153895	0.534916	No	0.00206213
P3	V1	TALE/MEIS homeobox family	0.00257967	0.140925	0.164863	0.11911	No	0.00290219
P3	V1	TUB family	0.002573	0.577788	0.172534	NA	No	0.000658503
P3	V1	Small leucine-rich proteoglycan (SLRP) family	0.00255727	NA	NA	NA	No	0.00507691
P3	V1	TMEM178 family	0.00255571	NA	NA	NA	No	0.000796787
P3	V1	NEMF family	0.00255325	0.0628607	0.727312	0.571336	No	0.000666206
P3	V1	Choline/ethanolamine kinase family	0.00255185	0.0722459	0.0876931	0.182308	No	0.00285271
P3	V1	Dienelactone hydrolase family	0.00254864	0.811556	0.0357994	0.0520882	Yes	0.00500878
P3	V1	Glycosyltransferase 61 family	0.00254538	0.33421	0.0864609	0.173167	No	0.000901379
P3	V1	Glycosyltransferase 47 family	0.00254392	0.170511	0.55863	0.736668	No	0.000883944
P3	V1	Peptidase M2 family	0.00254017	0.424854	NA	NA	No	0.000820657
P3	V1	RbsD / FucU family	0.00253601	0.356477	0.281121	0.168829	No	0.00103328
P3	V1	CGI121/TPRKB family	0.0025314	0.691265	0.349466	0.736795	No	0.000431672
P3	V1	IWR1/SLC7A6OS family	0.00252632	0.563551	NA	NA	No	0.000507781
P3	V1	Glycosyltransferase 25 family	0.00252481	0.875005	0.597535	0.0224651	Yes	0.00139624
P3	V1	TMEM205 family	0.00252354	0.945912	0.198082	0.178578	No	0.000491486
P3	V1	WD repeat KIAA0329 family	0.00251643	0.0173719	0.0293471	0.0095952	Yes	0.000679582
P3	V1	MT-A70-like family	0.00251241	0.0517454	0.124164	0.153555	No	0.00250264
P3	V1	WD repeat gemin-5 family	0.00251184	0.284721	0.433795	0.0198823	Yes	0.00311472
P3	V1	DnaJ family	0.00250274	0.133954	0.154842	0.281031	No	0.00059578
P3	V1	PRP39 family	0.00249721	0.0956754	0.0420316	0.288244	Yes	0.00314485
P3	V1	Peptidase C65 family	0.00248636	0.416065	0.0351499	0.0787957	Yes	0.00127784
P3	V1	Taxilin family	0.00246928	0.367506	0.00804509	0.0585386	Yes	0.00663119
P3	V1	JMY family	0.00245911	0.686793	0.148942	0.456362	No	0.00159143
P3	V1	EPS8 family	0.00245619	0.0603704	0.156489	0.761073	No	0.000591998
P3	V1	NARF family	0.00245559	0.0857048	0.976116	0.511411	No	0.000630701
P3	V1	Type II malonyltransferase family	0.00245516	0.379913	0.177088	0.00169872	Yes	0.000977066
P3	V1	ZC2HC1 family	0.00244727	0.967529	0.911277	0.636093	No	0.00037241
P3	V1	NLRP family	0.00244545	0.0277999	0.555737	0.135756	Yes	0.000901585
P3	V1	Ribose 5-phosphate isomerase family	0.00244362	NA	NA	0.0229884	Yes	0.00111172
P3	V1	Dihydroorotate dehydrogenase family	0.00243025	0.886468	0.120417	0.168708	No	0.000738055
P3	V1	VPRBP/DCAF1 family	0.00242594	0.155958	0.00834409	0.335871	Yes	0.00311842
P3	V1	MICOS complex subunit Mic13 family	0.00240668	0.679511	NA	NA	No	0.000717397
P3	V1	ATP synthase subunit s family	0.00240604	0.400994	0.665116	0.938064	No	0.000548912
P3	V1	Mitoguardin family	0.00240366	0.0232654	NA	NA	Yes	0.00133035
P3	V1	SEC20 family	0.00239381	0.0150099	0.043426	0.00182351	Yes	0.0010391
P3	V1	SDO1/SBDS family	0.00239291	0.314173	0.917144	0.0249715	Yes	0.00115743
P3	V1	Mitochondrion-specific ribosomal protein mL49 family	0.00238662	0.846148	0.778616	0.0437883	Yes	0.000677645
P3	V1	CFAP20 family	0.00238373	0.359179	0.876488	0.0239361	Yes	0.00425264
P3	V1	Pym family	0.0023837	0.0333244	0.058266	0.151674	Yes	0.0038507
P3	V1	CutC family	0.00237995	0.242684	0.991411	0.10579	No	0.000598972
P3	V1	CIA30 family	0.00237242	0.0667975	0.130417	0.00546807	Yes	0.000467109
P3	V1	MFAP1 family	0.00234579	0.0611855	0.0296513	0.0568376	Yes	0.00366009
P3	V1	CALCOCO family	0.00234459	0.774693	0.853362	0.517713	No	0.000368205
P3	V1	ATG5 family	0.00234326	0.488068	0.324242	0.0587703	No	0.000685588
P3	V1	RRF family	0.00234178	0.794516	0.988128	0.0451327	Yes	0.0006209
P3	V1	Small heat shock protein (HSP20) family	0.00233854	0.522256	0.0106906	0.0604853	Yes	0.00327573
P3	V1	Nucleoplasmin family	0.00233746	0.347307	0.901547	0.0311831	Yes	0.00218526
P3	V1	Selenoprotein M/F family	0.00233527	0.43278	0.239608	0.0636679	No	0.00054902
P3	V1	WD repeat mio family	0.0023304	0.300111	0.494628	0.027985	Yes	0.000898938
P3	V1	Dpy-19 family	0.00232263	0.218969	0.0438965	0.14433	Yes	0.00279281
P3	V1	ECSIT family	0.00231984	0.0755325	0.423436	0.145799	No	0.000525329
P3	V1	MEMO1 family	0.00231832	0.296333	0.49795	0.0978912	No	0.000659666
P3	V1	Glycosyltransferase 23 family	0.00231565	0.193624	0.0883917	0.0555398	No	0.000812664
P3	V1	TMEM9 family	0.00229951	0.721645	0.183832	0.588	No	0.00100447
P3	V1	RETREG family	0.00229529	0.162332	0.00919546	0.00898387	Yes	0.00104036
P3	V1	3-hydroxyacyl-CoA dehydrogenase family	0.00229074	0.671067	0.20816	0.0763242	No	0.000680083
P3	V1	Sterol desaturase family	0.00227504	0.0728854	0.782604	0.892231	No	0.000915079
P3	V1	FAM234 family	0.00226922	0.452038	0.152297	NA	No	0.00147752
P3	V1	EMC7 family	0.00226417	0.538926	0.107537	0.34979	No	0.000384535
P3	V1	ARMH3 family	0.00226095	0.35262	0.0857949	0.653554	No	0.000699106
P3	V1	EMC4 family	0.00225123	0.270438	0.312288	NA	No	0.000484697
P3	V1	Peroxin-3 family	0.0022485	0.572215	0.335214	0.643584	No	0.0008555
P3	V1	RCAN family	0.0022449	0.0438669	0.0311122	NA	Yes	0.000936096
P3	V1	NifU family	0.00223799	0.653732	0.0552076	0.0285875	Yes	0.000450203
P3	V1	Tyrosyl-DNA phosphodiesterase family	0.00223419	NA	NA	0.04901	Yes	0.010144
P3	V1	YY transcription factor family	0.00223252	0.172157	0.0539803	0.113597	No	0.00312796
P3	V1	Peptidase S33 family	0.00222206	0.0487097	NA	NA	Yes	0.000901827
P3	V1	BI1 family	0.0022166	0.155731	0.439568	0.520483	No	0.000491079
P3	V1	BROX family	0.00220834	0.0465644	0.021508	0.87228	Yes	0.00150215
P3	V1	SNAPIN family	0.002208	0.528203	0.485709	0.074939	No	0.000757937
P3	V1	DDA1 family	0.00218916	0.258183	0.200265	0.887333	No	0.00195744
P3	V1	Nucleoporin Nup84/Nup107 family	0.00218856	0.0619012	0.00113519	0.0302285	Yes	0.00242713
P3	V1	COX11/CtaG family	0.00218182	0.0380199	NA	NA	Yes	0.000909533
P3	V1	NAD(P)-dependent epimerase/dehydratase family	0.00218027	0.278569	0.8539	0.039703	Yes	0.000647693
P3	V1	SEC2 family	0.00217604	0.182958	0.0828141	0.0801743	No	0.000751905
P3	V1	NAD(P)H dehydrogenase (quinone) family	0.00217444	0.673799	0.198165	0.416577	No	0.000536167
P3	V1	SPCS3 family	0.00217389	0.203182	0.506105	0.777156	No	0.0007169
P3	V1	Mediator complex subunit 27 family	0.00216885	0.0823742	0.385255	0.642788	No	0.00125304
P3	V1	4E-T/EIF4E-T family	0.00215262	0.122431	0.442179	0.2349	No	0.000916223
P3	V1	Peptidase M48A family	0.00214835	0.0425233	0.965769	0.494503	Yes	0.000681975
P3	V1	Autoinducer-2 exporter (AI-2E) (TC 2.A.86) family	0.00214456	0.547153	0.169494	0.264272	No	0.000822522
P3	V1	UbiH/COQ6 family	0.00214376	0.339052	NA	NA	No	0.000485204
P3	V1	Acireductone dioxygenase (ARD) family	0.00212601	0.576441	0.0188857	0.123326	Yes	0.00416202
P3	V1	TRM6/GCD10 family	0.00209458	0.147632	0.264712	0.418538	No	0.00112578
P3	V1	Mediator complex subunit 12 family	0.00209435	NA	0.066439	0.495162	No	0.00173283
P3	V1	Glycosyltransferase 29 family	0.00209385	0.380657	NA	NA	No	0.000533206
P3	V1	Glycosyltransferase group 1 family	0.00208988	0.437651	0.762218	0.159969	No	0.000759199
P3	V1	SS18 family	0.00208725	0.0578777	0.0571016	0.000699457	Yes	0.00180472
P3	V1	JMJD6 family	0.00208234	0.0541576	0.0285919	0.0038313	Yes	0.00190733
P3	V1	LARP7 family	0.00207876	0.545251	0.178233	0.133973	No	0.0180614
P3	V1	TMEM160 family	0.00207638	0.510617	NA	NA	No	0.000932404
P3	V1	YIP1 family	0.00205707	0.848412	0.184087	0.0573643	No	0.00063529
P3	V1	SIMIBI class G3E GTPase family	0.0020525	0.13307	0.581373	0.683737	No	0.000518524
P3	V1	USE1 family	0.00204741	0.50498	0.422795	0.372829	No	0.000268425
P3	V1	Eukaryotic ribosomal protein eL33 family	0.00204031	NA	NA	NA	No	0.00145239
P3	V1	CSN12 family	0.00203216	0.00361091	0.0229754	0.135151	Yes	0.00165325
P3	V1	WD repeat ARPC1 family	0.00202425	0.174434	0.059573	0.0498634	Yes	0.00133159
P3	V1	Bacterial ribosomal protein bS18 family	0.00202213	0.303706	NA	NA	No	0.000541649
P3	V1	PHAX family	0.00201889	0.08154	0.0082279	0.60355	Yes	0.00386886
P3	V1	Non-receptor class of the protein-tyrosine phosphatase family	0.00201504	NA	0.429175	0.61053	No	0.00125603
P3	V1	TPX2 family	0.00201446	NA	NA	NA	No	0.00862688
P3	V1	LTN1 family	0.0020116	0.65156	0.270329	0.58043	No	0.000180861
P3	V1	THOC2 family	0.00201015	0.164194	0.0505957	0.0835797	No	0.00538138
P3	V1	VKOR family	0.00200111	0.241084	0.586174	0.847764	No	0.000190227
P3	V1	Deoxyhypusine synthase family	0.00199401	0.325672	0.0159515	0.205791	Yes	0.00285711
P3	V1	NUP58 family	0.00198996	0.893387	0.14968	0.0717992	No	0.00160231
P3	V1	Bacterial ribosomal protein bL19 family	0.00198973	0.286758	0.241867	0.0197552	Yes	0.000235987
P3	V1	Glycosyltransferase 3 family	0.00198122	0.1784	0.390778	0.0381518	Yes	0.000495869
P3	V1	Prominin family	0.00197851	0.764547	0.158857	0.130493	No	0.00055144
P3	V1	HPF1 family	0.0019761	0.101127	0.186722	0.000363499	Yes	0.00681684
P3	V1	Glycosyltransferase 68 family	0.0019753	0.22894	0.828738	0.811832	No	0.00121132
P3	V1	CAVIN family	0.00196629	0.0966188	NA	NA	No	0.00195373
P3	V1	SMG8 family	0.00195457	0.00105716	0.0313159	0.844682	Yes	0.00242438
P3	V1	SOWAH family	0.00195325	0.199583	0.144683	0.000710656	Yes	0.00166364
P3	V1	SH2B adapter family	0.00195168	0.318209	0.329895	0.429358	No	0.000655785
P3	V1	NELF-B family	0.00195158	0.106622	0.529191	0.0347001	Yes	0.00377025
P3	V1	Cytochrome c oxidase VIII family	0.00195124	NA	NA	0.703944	No	0.000730016
P3	V1	ORC3 family	0.00194669	0.764114	0.152494	0.0909567	No	0.00246049
P3	V1	CoREST family	0.00193699	0.0876972	0.0348174	0.022846	Yes	0.00780107
P3	V1	ZRANB2 family	0.00193498	0.401748	0.201255	0.408693	No	0.00153363
P3	V1	Universal ribosomal protein uS5 family	0.00193273	0.993633	0.498448	0.021636	Yes	0.00180909
P3	V1	GW182 family	0.00193063	0.131757	0.956099	0.452631	No	0.00122927
P3	V1	SYG1 (TC 2.A.94) family	0.00192714	0.269289	0.676119	0.00678733	Yes	0.00447302
P3	V1	CD36 family	0.00192213	0.213475	NA	NA	No	0.000996122
P3	V1	Copper type II ascorbate-dependent monooxygenase family	0.00191212	0.0840672	0.0195872	0.00974284	Yes	0.00845678
P3	V1	P4HA family	0.00190287	0.135425	0.517715	0.0113679	Yes	0.00326965
P3	V1	Peptidase S10 family	0.00189953	0.436378	0.498808	0.0904132	No	0.000309524
P3	V1	Fetuin family	0.00189451	0.20775	0.0908397	0.0321219	Yes	0.0659552
P3	V1	Beclin family	0.00189393	0.208453	0.236067	NA	No	0.000441516
P3	V1	TMEM121 family	0.00188654	0.929459	0.201802	NA	No	0.000911787
P3	V1	Bacterial ribosomal protein bL28 family	0.00188405	0.00243266	0.310023	0.248066	Yes	0.000674794
P3	V1	FAM91 family	0.00188229	0.177762	0.00260932	0.0415843	Yes	0.00157386
P3	V1	Multicopper oxidase family	0.00186523	NA	NA	NA	No	0.000763478
P3	V1	Peptidase M13 family	0.00185529	0.300859	NA	NA	No	0.000670622
P3	V1	Vitamin-B12 dependent methionine synthase family	0.00184965	0.64813	0.0588042	0.0644406	No	0.000552992
P3	V1	Quiescin-sulfhydryl oxidase (QSOX) family	0.00184342	0.234364	0.062285	0.109315	No	0.00256873
P3	V1	XRCC4-XLF family	0.00183836	0.403182	0.0433994	0.00182849	Yes	0.00582404
P3	V1	PSMG3 family	0.00183753	0.634757	0.43088	0.112427	No	0.000429932
P3	V1	ANKH family	0.00183362	0.934803	0.261446	NA	No	0.000686302
P3	V1	UPF0696 family	0.00183278	0.245026	0.159395	NA	No	0.000736711
P3	V1	Cob(I)alamin adenosyltransferase family	0.00182695	0.202991	0.248301	0.558346	No	0.000552619
P3	V1	BLM10 family	0.00181116	0.0920785	0.686255	0.0492597	Yes	0.000658995
P3	V1	SMCR8 family	0.00180734	0.733358	0.734683	0.327725	No	0.000327521
P3	V1	FAM110 family	0.00180564	0.313186	0.0722122	0.000196644	Yes	0.000749796
P3	V1	SCC2/Nipped-B family	0.00180433	0.0207542	0.00941256	0.184125	Yes	0.0088866
P3	V1	OPI10 family	0.00180223	0.0285952	0.0277931	0.0222289	Yes	0.00196459
P3	V1	CCDC43 family	0.00180222	0.946937	0.786462	0.925265	No	9.79e-05
P3	V1	SRC/p160 nuclear receptor coactivator family	0.0017971	0.071165	0.0269311	0.483173	Yes	0.00197052
P3	V1	ARC/ARG3.1 family	0.00179545	NA	NA	NA	No	0.000403868
P3	V1	Dus family	0.00179133	0.0893063	0.126144	0.0280992	Yes	0.00263154
P3	V1	MINDY deubiquitinase family	0.00179133	0.226953	0.150445	0.155556	No	0.000721104
P3	V1	TMEM38 family	0.00178881	NA	NA	NA	No	0.00103692
P3	V1	WD repeat THOC6 family	0.00178451	0.0571044	0.0142769	0.0573444	Yes	0.00407375
P3	V1	CAS family	0.00177637	0.0126512	0.339896	0.937295	Yes	0.000328816
P3	V1	Phospholipase B-like family	0.00177357	0.674312	0.834152	0.181094	No	0.000500016
P3	V1	SURF1 family	0.00176471	0.901779	0.368168	0.99974	No	0.000339839
P3	V1	Derlin family	0.00176362	0.308115	0.612485	0.091039	No	0.00193677
P3	V1	Peptidase S12 family	0.00176335	0.0358968	0.210653	0.118371	Yes	0.00044536
P3	V1	Tom5 family	0.00175148	0.23702	NA	NA	No	0.000582248
P3	V1	Myotilin/palladin family	0.00174186	0.0473149	0.405865	0.00892905	Yes	0.0065217
P3	V1	Activator 1 small subunits family	0.00172424	0.864506	0.021775	0.067189	Yes	0.0268303
P3	V1	Sulfotransferase 6 family	0.00171722	0.140088	0.79017	0.355672	No	0.000979473
P3	V1	TARBP2 family	0.00171625	0.508177	0.736032	0.845523	No	0.000261301
P3	V1	Hakai family	0.00171436	NA	NA	NA	No	0.000250714
P3	V1	CDK5RAP3 family	0.00171323	0.57705	0.641091	0.0846949	No	0.000817197
P3	V1	MAD1 family	0.00170915	0.0844135	0.0114789	0.0216652	Yes	0.00267372
P3	V1	C/M/P thioester hydrolase family	0.00170332	0.23566	0.8757	0.721829	No	0.00032
P3	V1	GAB family	0.00169777	0.64814	0.00208187	0.0861419	Yes	0.00163739
P3	V1	FPP/GGPP synthase family	0.00169483	0.0641581	0.787011	0.875159	No	0.000393315
P3	V1	Lipase maturation factor family	0.00169064	0.501406	0.48977	0.104325	No	0.00049348
P3	V1	Nup35 family	0.00168159	0.301184	0.0664215	0.134995	No	0.00169901
P3	V1	Thioesterase PaaI family	0.00167935	NA	NA	NA	No	0.000610394
P3	V1	ITM2 family	0.00167438	0.961996	0.321776	NA	No	0.000550414
P3	V1	Integrator subunit 1 family	0.00166537	0.504744	0.0997408	0.00545754	Yes	0.00433519
P3	V1	APC7 family	0.00166445	0.0381132	0.0496542	0.0129668	Yes	0.00174346
P3	V1	Very long-chain fatty acids dehydratase HACD family	0.00166216	0.122941	0.0643035	0.359462	No	0.000232252
P3	V1	Tomoregulin family	0.0016604	NA	NA	NA	No	0.000797153
P3	V1	VPS36 family	0.00166015	0.345772	0.839282	0.00467501	Yes	0.00119497
P3	V1	RUTBC family	0.00165636	0.913581	0.281777	NA	No	0.000428437
P3	V1	DNA mismatch repair MutL/HexB family	0.00165004	NA	0.748838	0.00199624	Yes	0.00271341
P3	V1	CMC family	0.00163793	NA	NA	NA	No	0.000516719
P3	V1	Universal ribosomal protein uL10 family	0.00163241	0.3816	0.340342	0.0565953	No	0.000968031
P3	V1	TBP family	0.00160544	0.619412	0.0316444	0.392942	Yes	0.000421709
P3	V1	GORASP family	0.00160372	0.178469	0.287779	0.599159	No	0.000116962
P3	V1	OST3/OST6 family	0.00159902	0.331043	0.358513	0.00829127	Yes	0.00162285
P3	V1	PER33/POM33 family	0.001597	0.420272	0.947589	0.229468	No	0.000380675
P3	V1	Peptidase S54 family	0.00159459	NA	NA	NA	No	0.000662811
P3	V1	VPS25 family	0.00158885	0.664305	0.37405	0.215514	No	0.000302597
P3	V1	PhyH family	0.00158768	0.640968	NA	NA	No	0.000967676
P3	V1	Clp1 family	0.00158646	0.140408	0.273939	0.16559	No	0.00193765
P3	V1	DDRGK1 family	0.00158001	0.437165	0.540259	0.160342	No	0.000201371
P3	V1	Paladin family	0.00157311	0.825747	0.649325	0.0355913	Yes	0.00239926
P3	V1	Prostaglandin G/H synthase family	0.0015675	NA	NA	NA	No	0.000995895
P3	V1	WD repeat WDR59 family	0.00156241	NA	NA	NA	No	0.0004724
P3	V1	Teashirt C2H2-type zinc-finger protein family	0.00155692	0.398675	0.0730998	NA	No	0.0030635
P3	V1	Universal ribosomal protein uL22 family	0.00155488	0.565219	0.213247	NA	No	0.000335068
P3	V1	Mitochondrion-specific ribosomal protein mL54 family	0.00154918	0.172928	0.0343677	NA	Yes	0.000260163
P3	V1	OS-9 family	0.00154338	0.970326	0.18017	0.661741	No	0.000631715
P3	V1	VTI1 family	0.00154293	0.41879	0.289064	0.486286	No	0.000647761
P3	V1	Sepiapterin reductase family	0.00153922	0.448027	0.436946	0.0589442	No	0.00158835
P3	V1	TAPT1 family	0.00153674	0.348267	0.158872	0.117886	No	0.000524267
P3	V1	RSRC2 family	0.00153215	0.510326	0.0128579	0.0223534	Yes	0.00183635
P3	V1	CPSF4/YTH1 family	0.00152526	0.700397	0.102558	0.0907253	No	0.00211524
P3	V1	ZNF598 family	0.00152342	0.793757	0.598278	0.500603	No	0.000148397
P3	V1	JHDM1 histone demethylase family	0.00152145	0.235953	0.00459938	0.0134265	Yes	0.00764912
P3	V1	SLU7 family	0.00151972	0.926395	0.760112	0.00187022	Yes	0.00116163
P3	V1	Pterin-4-alpha-carbinolamine dehydratase family	0.00151454	0.912054	0.71987	0.157103	No	0.00338595
P3	V1	FAM107 family	0.00151429	0.148445	0.010379	0.00645331	Yes	0.00735652
P3	V1	Universal ribosomal protein uL1 family	0.00151321	0.97784	0.543302	0.127053	No	0.00322327
P3	V1	CEMIP family	0.00151136	NA	NA	NA	No	0.000603411
P3	V1	ATG101 family	0.00149916	NA	NA	NA	No	0.000128719
P3	V1	EPG5 family	0.0014905	NA	4.68e-05	0.0996642	Yes	0.00158083
P3	V1	TMEM11 family	0.00148142	0.400407	0.334421	0.70428	No	0.000297006
P3	V1	SBNO family	0.0014774	0.315114	0.992221	0.6967	No	0.000231117
P3	V1	GAR1 family	0.00147503	0.189913	0.616488	0.105258	No	0.00244408
P3	V1	GCF family	0.00147214	0.145684	0.0545057	0.297415	No	0.00194946
P3	V1	RRM IMP/VICKZ family	0.00146974	0.0769592	0.000436669	0.00645334	Yes	0.115962
P3	V1	NDUFAF6 family	0.00146217	0.0433871	0.462048	NA	Yes	0.000506087
P3	V1	RAD23 family	0.00146184	0.376058	0.190145	0.770852	No	0.000347127
P3	V1	YIF1 family	0.0014511	0.31125	0.238991	0.0300096	Yes	0.000612008
P3	V1	SMG9 family	0.00144935	0.147121	0.127612	0.576062	No	0.0010313
P3	V1	COG3 family	0.00143417	0.511672	0.797536	0.466486	No	0.000219843
P3	V1	Poly(A) polymerase family	0.00142337	0.241351	0.0927749	0.0236109	Yes	0.0104508
P3	V1	LBH family	0.00141725	0.314583	0.111295	0.167886	No	0.00194919
P3	V1	Cytospin-A family	0.00141321	NA	NA	NA	No	0.000731953
P3	V1	Bacterial ribosomal protein bL20 family	0.00140805	0.992045	0.167483	0.235493	No	0.000368481
P3	V1	Dynein light chain LC1-type family	0.00140411	0.509937	0.749459	0.900421	No	0.000155115
P3	V1	ELP6 family	0.00139936	0.260467	NA	NA	No	0.00101302
P3	V1	OXA1/ALB3/YidC family	0.00139598	NA	NA	NA	No	0.000293622
P3	V1	LIMR family	0.00139313	0.194949	0.117795	NA	No	0.000728592
P3	V1	Bacterial ribosomal protein bL21 family	0.00138786	0.418277	0.538252	0.0303455	Yes	0.000404906
P3	V1	Macoilin family	0.0013854	0.152441	0.503009	0.0367045	Yes	0.000655661
P3	V1	WD repeat WDR12/YTM1 family	0.00138515	0.073765	0.0228864	0.00537305	Yes	0.00258021
P3	V1	SMIM13 family	0.00137967	0.447175	0.301969	NA	No	0.000639654
P3	V1	Mediator complex subunit 17 family	0.00136476	0.458526	0.295103	0.0482132	Yes	0.000966871
P3	V1	PRRC1 family	0.00136032	0.037611	0.239767	0.737516	Yes	0.00176078
P3	V1	FAM124 family	0.00135859	0.00780972	0.117721	NA	Yes	0.00201933
P3	V1	CNOT11 family	0.00135758	0.666396	0.145025	0.329395	No	0.0005615
P3	V1	Universal ribosomal protein uS3 family	0.00135481	0.299938	NA	NA	No	0.00023156
P3	V1	THOC5 family	0.00135181	0.0884487	0.00548286	0.106261	Yes	0.00469268
P3	V1	SNF8 family	0.00134499	0.348614	0.261062	0.0940311	No	0.000480575
P3	V1	ODR-4 family	0.00134439	0.0559858	0.6017	0.450141	No	0.000553343
P3	V1	Replication factor A protein 2 family	0.00133377	0.0329492	0.114683	0.00121232	Yes	0.00741413
P3	V1	LEO1 family	0.00132842	0.606686	0.0622063	0.00932058	Yes	0.00284404
P3	V1	GPRASP family	0.0013242	0.911103	0.594335	0.202081	No	0.000181528
P3	V1	FAM193 family	0.00131661	0.301171	0.244594	0.126872	No	0.00125606
P3	V1	GatC family	0.0013032	0.214357	0.180353	0.00221096	Yes	0.000498817
P3	V1	APC8/CDC23 family	0.00129728	0.204188	0.18312	0.0272702	Yes	0.00107615
P3	V1	Dapper family	0.00129567	0.00548506	0.131644	0.0664754	Yes	0.00132864
P3	V1	COG2 family	0.00129454	0.137504	0.323302	0.166606	No	0.00094757
P3	V1	SSU72 phosphatase family	0.00129428	0.260494	0.15669	0.00435163	Yes	0.00285766
P3	V1	Fibrillin family	0.00129246	0.946137	0.649568	0.401712	No	0.0596962
P3	V1	NSMF family	0.00128971	0.596206	NA	NA	No	0.000116754
P3	V1	COX20 family	0.00128676	0.769121	0.262828	0.0742309	No	0.000342726
P3	V1	ARL6IP4 family	0.00128109	0.0225259	0.0103199	0.439631	Yes	0.00101599
P3	V1	ARL2BP family	0.00128001	0.826468	0.0114962	0.0924059	Yes	0.00270973
P3	V1	COG5 family	0.0012799	NA	NA	0.0744333	No	0.000328197
P3	V1	GOLPH3/VPS74 family	0.00127896	0.666837	0.65119	0.053521	No	0.000386514
P3	V1	SLAIN motif-containing family	0.00127548	0.0400546	0.0458995	0.00535401	Yes	0.00164434
P3	V1	Peroxiredoxin-like PRXL2 family	0.00127372	NA	NA	NA	No	0.000505552
P3	V1	WD repeat RRP9 family	0.00127364	0.083362	0.619027	0.167556	No	0.00097317
P3	V1	Uracil-DNA glycosylase (UDG) superfamily	0.00126992	0.00029247	0.224298	0.0756558	Yes	0.00187067
P3	V1	CCSAP family	0.00125957	0.421343	0.833909	0.151632	No	0.000313532
P3	V1	RPAP1 family	0.00125802	0.0170779	0.0228284	0.00746784	Yes	0.00149692
P3	V1	Camello family	0.00125712	NA	NA	NA	No	0.000306163
P3	V1	FAM241 family	0.00124316	NA	0.552036	NA	No	0.000610343
P3	V1	Peptidase M10A family	0.00124183	0.346622	0.489347	0.650034	No	0.000400757
P3	V1	WAPL family	0.00124014	0.416628	0.015865	0.0523628	Yes	0.00634686
P3	V1	Type IA topoisomerase family	0.00123417	0.0123023	0.0410112	0.814577	Yes	0.00110364
P3	V1	Stathmin family	0.00123165	NA	NA	NA	No	0.000714296
P3	V1	L2HGDH family	0.00123098	0.355262	NA	NA	No	0.000370128
P3	V1	PAT1 family	0.00122985	0.533028	0.830146	0.132253	No	0.00047903
P3	V1	PBTF family	0.00122647	0.219007	0.0269184	0.151152	Yes	0.00475367
P3	V1	BOD1 family	0.00122126	0.0448704	0.0192271	0.89203	Yes	0.00511621
P3	V1	GAREM family	0.00122102	0.913182	0.456435	NA	No	0.000275326
P3	V1	DAD/OST2 family	0.00121877	0.334098	0.623663	0.118612	No	0.00142265
P3	V1	HMGN family	0.00121841	0.95335	0.0172878	0.00561946	Yes	0.00519889
P3	V1	TFIIB family	0.00121744	0.108914	0.0636012	0.5591	No	0.00249444
P3	V1	MPP10 family	0.00121744	0.482038	0.0554029	0.085384	No	0.000572481
P3	V1	SIKE family	0.00121351	0.191165	0.431288	NA	No	0.000247317
P3	V1	RNA polymerase II subunit 5-mediating protein family	0.00120864	0.574051	0.0998875	0.112399	No	0.00185765
P3	V1	ZFPL1 family	0.00120359	0.267474	0.581157	0.277178	No	0.000251153
P3	V1	HRD1 family	0.00120223	0.125045	0.126312	0.0068503	Yes	0.00032898
P3	V1	MSOX/MTOX family	0.00118384	NA	NA	NA	No	NA
P3	V1	PIH1 family	0.00117508	0.827101	0.0527921	0.417606	No	0.00165515
P3	V1	SELO family	0.00117446	0.3391	0.778723	0.142775	No	0.000667768
P3	V1	Tti1 family	0.00117337	0.733277	0.588609	0.00510651	Yes	0.000972691
P3	V1	Mediator complex subunit 23 family	0.00116537	0.00241609	0.0145499	0.21362	Yes	0.00235127
P3	V1	Mediator complex subunit 4 family	0.00116328	0.25809	0.21465	0.0155138	Yes	0.00204936
P3	V1	TIM21 family	0.00114964	NA	NA	NA	No	0.000296269
P3	V1	NLE1/RSA4 family	0.00114507	0.0988075	0.475575	0.260368	No	0.00120036
P3	V1	TIM14 family	0.00114305	0.811876	0.859025	0.208975	No	0.000179101
P3	V1	BUD31 (G10) family	0.00113006	0.155741	0.683304	0.185625	No	0.0012242
P3	V1	IWS1 family	0.00113001	0.0549431	0.0280667	0.275887	Yes	0.00320978
P3	V1	Complex I NDUFA1 subunit family	0.00112932	NA	NA	NA	No	0.000211744
P3	V1	MTSS family	0.00112834	0.00394412	0.0352984	0.00115054	Yes	0.00209494
P3	V1	Glycosyltransferase 10 family	0.00111967	0.849344	0.243871	NA	No	0.000355749
P3	V1	Chemokine-like factor family	0.00111812	0.917899	NA	NA	No	6.17e-05
P3	V1	IAP family	0.00111386	0.98478	0.205654	0.211109	No	0.000431785
P3	V1	Dpy-30 family	0.00111135	0.267227	0.994424	0.148391	No	0.00185355
P3	V1	CMC4 family	0.00110874	0.743485	0.258962	0.434067	No	0.000169988
P3	V1	NIP3 family	0.00110795	0.664315	NA	NA	No	0.000151012
P3	V1	TTC39 family	0.00110576	NA	NA	0.805501	No	0.000923319
P3	V1	Multiplexin collagen family	0.00110399	0.183067	NA	NA	No	0.00464082
P3	V1	PCM1 family	0.00110267	0.212063	0.171055	0.0867533	No	0.00562938
P3	V1	TRAPPC13 family	0.00110141	0.707244	0.612656	NA	No	0.000195019
P3	V1	Ferlin family	0.00110126	0.636018	NA	NA	No	0.000476818
P3	V1	TASOR family	0.00110124	0.420944	0.571469	0.008961	Yes	0.00186962
P3	V1	ITIH family	0.00109731	0.774849	0.0624683	0.0198089	Yes	0.00589661
P3	V1	Tango2 family	0.00109301	0.390986	0.460386	0.190007	No	0.000232889
P3	V1	Mitochondrion-specific ribosomal protein mS26 family	0.00109169	0.0421804	0.019693	0.522852	Yes	0.000542767
P3	V1	Ashwin family	0.00109128	0.669932	0.439882	0.415882	No	0.000144944
P3	V1	Tissue factor family	0.00108726	NA	NA	NA	No	0.000352484
P3	V1	NPY family	0.00108628	0.286889	0.0155574	NA	Yes	0.00306677
P3	V1	Phosducin family	0.00107865	NA	NA	NA	No	0.00113107
P3	V1	5'-AMP-activated protein kinase gamma subunit family	0.0010746	0.906688	0.391212	NA	No	0.000101322
P3	V1	DTD family	0.00106913	0.173897	0.140253	0.888153	No	0.00062
P3	V1	STK11IP family	0.00106862	NA	NA	NA	No	0.000779629
P3	V1	Protease inhibitor I47 (latexin) family	0.00106846	0.000177683	0.0997468	0.261317	Yes	0.00100022
P3	V1	DIXDC1 family	0.00106757	NA	NA	NA	No	0.000228176
P3	V1	MIF4GD family	0.00106588	NA	NA	NA	No	NA
P3	V1	SOBP family	0.00106426	0.276587	0.220322	NA	No	0.0014158
P3	V1	HDDC2 family	0.00106283	0.189278	0.609975	0.186886	No	0.000501911
P3	V1	PCNA family	0.00105552	0.717929	0.0114728	8.96e-05	Yes	0.0340435
P3	V1	Intercrine delta family	0.00105173	NA	NA	NA	No	0.000250894
P3	V1	SH3BP5 family	0.00105157	NA	NA	0.276561	No	0.000511127
P3	V1	NOLC1 family	0.00104823	NA	0.274259	0.0240838	Yes	0.00100224
P3	V1	MIP18 family	0.00104675	0.959034	0.733976	0.0410283	Yes	0.00122543
P3	V1	Peptidase A22A family	0.00104624	0.611596	NA	NA	No	0.000626408
P3	V1	MCAF family	0.00104515	0.424995	0.172981	0.071143	No	0.00307231
P3	V1	CCDC85 family	0.00103869	0.135846	0.248676	NA	No	0.000286112
P3	V1	Archaeal RpoM/eukaryotic RPA12/RPB9/RPC11 RNA polymerase family	0.00103735	0.157972	0.0146239	0.0215842	Yes	0.0022136
P3	V1	UPF0461 family	0.00103638	0.483582	0.530151	0.741545	No	0.000727444
P3	V1	HCNGP family	0.00102957	0.0477472	0.0138096	0.837162	Yes	0.0027172
P3	V1	Mitochondrion-specific ribosomal protein mL48 family	0.00102727	0.490947	0.529059	0.441947	No	0.000428127
P3	V1	ZC3H13 family	0.00102504	0.0204824	0.250732	0.00465563	Yes	0.00305155
P3	V1	TIM16/PAM16 family	0.00101911	0.739459	NA	NA	No	0.000336977
P3	V1	POU transcription factor family	0.00101679	0.0924344	0.00655488	0.0756112	Yes	0.00278122
P3	V1	XPG/RAD2 endonuclease family	0.00101001	0.132561	0.0858205	0.0163348	Yes	0.0105449
P3	V1	Glycosyltransferase 22 family	0.00100898	0.246648	0.549434	0.384012	No	0.000201456
P3	V1	Diphthine synthase family	0.00100743	0.120863	0.033183	0.171056	Yes	0.000903029
P3	V1	ENY2 family	0.00100741	0.156012	0.0428599	0.0448962	Yes	0.00216395
P3	V1	MYBBP1A family	0.00100233	0.631414	0.177908	0.00825865	Yes	0.00235623
P3	V1	Pex2/pex10/pex12 family	0.000998314	NA	NA	NA	No	NA
P3	V1	ERF4 family	0.000995373	0.456175	NA	NA	No	0.000327568
P3	V1	BRMS1 family	0.000994363	0.223938	0.115566	0.0725782	No	0.00077928
P3	V1	FAM210 family	0.000994063	NA	NA	NA	No	0.000372748
P3	V1	RRM NCBP2 family	0.000991192	NA	0.170066	0.366309	No	0.00210044
P3	V1	Mitochondrion-specific ribosomal protein mL63 family	0.000990832	0.0462473	0.478043	0.0465447	Yes	0.000269232
P3	V1	MOS2 family	0.000985384	0.123602	0.0545071	0.0200872	Yes	0.000887203
P3	V1	ADP-dependent glucokinase family	0.000982902	0.677965	0.202076	0.0205692	Yes	0.000752462
P3	V1	Transglutaminase superfamily	0.000974426	NA	NA	NA	No	0.00271896
P3	V1	RHPN family	0.000974078	NA	NA	NA	No	0.000267935
P3	V1	COG6 family	0.000972886	0.807946	0.176691	0.86789	No	0.000145493
P3	V1	Integrator subunit 3 family	0.000965788	0.576552	0.252342	0.00171613	Yes	0.00172436
P3	V1	Mediator complex subunit 30 family	0.000963825	0.694573	0.165396	0.163259	No	0.00105486
P3	V1	Peptidase M54 family	0.000960563	0.275398	0.0451649	NA	Yes	0.000223756
P3	V1	CTIF family	0.00095986	0.0306078	0.0817414	0.011434	Yes	0.00099925
P3	V1	Centromere protein F family	0.000959326	0.400047	NA	NA	No	0.0070701
P3	V1	BCL7 family	0.000955966	0.475287	0.0322706	0.566328	Yes	0.00234449
P3	V1	PSMG1 family	0.00095577	0.64331	0.136306	0.00965323	Yes	0.00314236
P3	V1	Asunder family	0.000953474	0.522781	0.00068925	0.198512	Yes	0.00226349
P3	V1	UPF0598 family	0.000952472	NA	NA	NA	No	0.000111364
P3	V1	Phosphatidylserine decarboxylase family	0.000951066	0.735271	0.0923359	0.111383	No	0.000307679
P3	V1	Sarcoglycan beta/delta/gamma/zeta family	0.000943787	NA	NA	NA	No	0.00032397
P3	V1	BLOC1S2 family	0.000941564	0.91141	0.321978	0.657994	No	0.000153974
P3	V1	PTCD2 family	0.00093714	NA	NA	0.000706407	Yes	0.000738549
P3	V1	Round spermatid basic protein 1 family	0.000936711	0.182237	0.0361471	0.0739898	Yes	0.00256185
P3	V1	AlkB family	0.000933569	0.0231538	0.933751	0.767941	Yes	0.00126399
P3	V1	Glycosyl hydrolase 27 family	0.000927495	NA	NA	0.00354054	Yes	0.0020343
P3	V1	FRG1 family	0.000925588	0.224977	0.042782	0.0355863	Yes	0.00215199
P3	V1	CWC15 family	0.000925537	0.774344	0.426796	0.340206	No	0.000667191
P3	V1	NR2C2AP family	0.00092059	0.073438	0.0218212	0.629051	Yes	0.00134234
P3	V1	Folliculin family	0.000920569	0.351156	0.537054	0.498788	No	0.000148949
P3	V1	WD repeat BOP1/ERB1 family	0.000914674	0.227713	0.283304	0.785954	No	0.00093179
P3	V1	Peptidyl-alpha-hydroxyglycine alpha-amidating lyase family	0.000913988	0.152962	NA	NA	No	0.000169648
P3	V1	Metallophosphoesterase superfamily	0.000908016	0.631266	0.785585	NA	No	0.000140234
P3	V1	TACO1 family	0.000906728	0.859351	0.0486304	0.00348676	Yes	0.000178288
P3	V1	Ced-6 family	0.000906303	NA	NA	0.136882	No	0.000956715
P3	V1	Inorganic phosphate transporter (PiT) (TC 2.A.20) family	0.000905624	NA	NA	NA	No	0.000507411
P3	V1	TTC19 family	0.000898636	0.70386	0.162995	0.611183	No	0.000346358
P3	V1	Bacterial ribosomal protein bL17 family	0.000897011	NA	NA	NA	No	2.3e-05
P3	V1	ATP-dependent DNA ligase family	0.000896914	0.111467	0.379222	0.00375699	Yes	0.0163502
P3	V1	2'-deoxynucleoside 5'-phosphate N-hydrolase 1 family	0.000892456	0.185584	0.317016	0.0749295	No	0.000953111
P3	V1	CWC22 family	0.000890376	0.389508	0.666769	0.046438	Yes	0.00105471
P3	V1	PSMG4 family	0.000887106	0.0475598	0.289081	0.926388	Yes	0.000183832
P3	V1	TTC21 family	0.000885463	0.463268	0.246435	0.00761338	Yes	0.00105312
P3	V1	HpcH/HpaI aldolase family	0.000884827	NA	NA	NA	No	0.000988882
P3	V1	Eukaryotic RPC3/POLR3C RNA polymerase subunit family	0.000883462	NA	NA	0.627704	No	0.000456559
P3	V1	MCM family	0.000876253	0.737246	0.0858183	0.0190891	Yes	0.399474
P3	V1	Peptidase C64 family	0.000875628	NA	NA	NA	No	NA
P3	V1	Peptidase A1 family	0.000868353	NA	NA	NA	No	0.000209185
P3	V1	Uroporphyrinogen-III synthase family	0.000866824	0.219913	0.318599	0.0804151	No	0.000352297
P3	V1	FPG family	0.000864886	0.165955	0.0364487	0.347976	Yes	0.00188811
P3	V1	UPF0449 family	0.000863487	NA	0.363287	0.404156	No	0.000148517
P3	V1	ATR family	0.000863482	NA	NA	NA	No	0.000252798
P3	V1	WAL family	0.00086173	0.0234502	0.141777	0.00505425	Yes	0.0340176
P3	V1	CDC73 family	0.000860878	0.165064	0.286332	0.0476437	Yes	0.00289103
P3	V1	TAF6 family	0.000858655	0.130614	0.161269	0.187633	No	0.00127756
P3	V1	Glycosyl hydrolase 2 family	0.000853916	0.403352	NA	NA	No	0.000243988
P3	V1	Sphingomyelin synthase family	0.00085305	NA	NA	NA	No	NA
P3	V1	Sprouty family	0.000850109	NA	NA	NA	No	NA
P3	V1	Universal ribosomal protein uL14 family	0.000847519	NA	NA	NA	No	0.00025308
P3	V1	Paxillin family	0.000847135	0.481191	0.618842	0.0363921	Yes	0.00401512
P3	V1	ZCCHC8 family	0.000842405	0.0787298	0.00255408	0.143851	Yes	0.00342413
P3	V1	COQ7 family	0.000841513	0.85027	0.771316	0.00377078	Yes	0.00109187
P3	V1	OGFOD3 family	0.000841476	0.956641	0.224194	0.0211898	Yes	0.000520385
P3	V1	Secreted frizzled-related protein (sFRP) family	0.000841025	0.170962	1.67e-05	0.0529052	Yes	0.0340923
P3	V1	CCDC149 family	0.000838209	0.937044	NA	NA	No	1.74e-05
P3	V1	VPS72/YL1 family	0.000837353	NA	0.00736506	0.520053	Yes	0.00212505
P3	V1	FAM76 family	0.000830172	0.401573	0.601292	0.558922	No	0.000827313
P3	V1	Glycosyltransferase 90 family	0.00082915	NA	NA	NA	No	0.00159001
P3	V1	HSF family	0.000826939	0.10841	0.668178	0.0097681	Yes	0.000994319
P3	V1	TNFAIP8 family	0.000822711	NA	NA	NA	No	4.2e-05
P3	V1	FBXL17 family	0.000821294	NA	NA	NA	No	0.000592758
P3	V1	Bacterial ribosomal protein bS21 family	0.000818483	0.96051	NA	NA	No	0.000482295
P3	V1	Nucleobase:cation symporter-2 (NCS2) (TC 2.A.40) family	0.00081248	0.816833	NA	NA	No	5.74e-05
P3	V1	Trans-sulfuration enzymes family	0.000811246	0.264984	0.0371327	0.894807	Yes	0.000437421
P3	V1	GPN-loop GTPase family	0.000810566	NA	NA	0.166014	No	0.00114011
P3	V1	DAXX family	0.000806704	NA	NA	0.555352	No	0.000250299
P3	V1	Mediator complex subunit 15 family	0.000799673	0.0310576	0.0165614	0.112141	Yes	0.0012012
P3	V1	WD repeat GAD-1 family	0.00079836	0.188001	0.032581	0.254552	Yes	0.00300404
P3	V1	Nth/MutY family	0.000797221	NA	NA	NA	No	0.000126466
P3	V1	BACURD family	0.000793395	0.0613588	0.269086	0.875622	No	0.000313885
P3	V1	REI1 family	0.000792942	NA	NA	0.0843496	No	0.0005427
P3	V1	ELO family	0.000792922	NA	NA	NA	No	0.000197493
P3	V1	Archaeal Rpo11/eukaryotic RPB11/RPC19 RNA polymerase subunit family	0.000792348	0.847484	0.187474	0.0715851	No	0.00049792
P3	V1	RRP12 family	0.00079207	0.409403	NA	NA	No	0.000208278
P3	V1	APC4 family	0.000786409	0.910402	0.235449	0.0132975	Yes	0.000388504
P3	V1	DPH1/DPH2 family	0.000786194	0.318037	0.774079	0.220196	No	0.000843147
P3	V1	RINT1 family	0.000777283	0.239003	0.924176	0.49056	No	0.000240087
P3	V1	ORM family	0.000775037	0.655003	NA	NA	No	0.000341713
P3	V1	CTU2/NCS2 family	0.000773257	0.297941	0.848479	0.427652	No	0.000278108
P3	V1	Acid sphingomyelinase family	0.000771545	NA	NA	NA	No	0.000254638
P3	V1	APC5 family	0.000769549	0.553213	0.792425	0.82423	No	0.000125122
P3	V1	FBXL15 family	0.000767461	0.159203	0.049227	0.0125905	Yes	0.00026393
P3	V1	NGG1 family	0.0007669	0.0869407	0.0585153	0.401187	No	0.000349176
P3	V1	Pescadillo family	0.00076291	0.199977	0.986306	0.0335921	Yes	0.00180911
P3	V1	Hyi family	0.000757678	NA	0.964761	0.347707	No	0.00131316
P3	V1	Stoned B family	0.000755589	0.230932	NA	NA	No	0.000525094
P3	V1	WASH1 family	0.000754602	0.431931	0.50695	0.0529819	No	0.000390572
P3	V1	SMAUG family	0.000752682	NA	NA	0.781529	No	0.000421499
P3	V1	GDPGP1 family	0.00075031	0.527513	0.856659	NA	No	0.000265711
P3	V1	Tubulin polyglutamylase family	0.000747998	NA	0.226056	NA	No	0.000190031
P3	V1	Glycosyl hydrolase 85 family	0.000747267	0.358062	0.44213	0.492768	No	0.00013518
P3	V1	Integrator subunit 7 family	0.000745611	0.26583	0.826204	0.04003	Yes	0.00135753
P3	V1	Hcp beta-lactamase family	0.000742314	0.254676	0.733219	NA	No	0.000195361
P3	V1	DCC1 family	0.000738295	NA	NA	NA	No	0.000153764
P3	V1	EIF2D family	0.000737062	NA	NA	NA	No	0.000473215
P3	V1	MCTP family	0.000735477	0.0402043	NA	NA	Yes	0.000293044
P3	V1	SMP-30/CGR1 family	0.000729857	0.941768	NA	NA	No	0.000855977
P3	V1	ELP4 family	0.000726436	0.786891	0.0564507	0.296428	No	0.000482863
P3	V1	CLEC16A/gop-1 family	0.00072409	NA	NA	NA	No	3.29e-05
P3	V1	ETS family	0.000722058	0.0252649	0.00901668	0.00420022	Yes	0.00441892
P3	V1	PIGU family	0.000705583	0.00430324	0.928499	0.560662	Yes	0.000429202
P3	V1	Histone-like Alba family	0.000704491	0.295082	0.150486	0.111857	No	0.000241629
P3	V1	MON1/SAND family	0.000703334	0.0388357	0.563063	0.24708	Yes	0.000321298
P3	V1	Parvalbumin family	0.000702161	NA	NA	NA	No	NA
P3	V1	Osteopontin family	0.000701475	NA	NA	NA	No	0.000613186
P3	V1	Sulfatase-modifying factor family	0.00070075	0.103412	0.448048	0.361151	No	0.000193426
P3	V1	GRB7/10/14 family	0.00069814	0.278242	NA	NA	No	0.00028432
P3	V1	WD repeat WDR33 family	0.00069755	0.190555	0.286577	0.264118	No	0.00117597
P3	V1	RENT3 family	0.000694394	0.561637	0.31392	0.00121235	Yes	0.00206302
P3	V1	Mediator complex subunit 28 family	0.000694305	0.484452	0.217895	0.252623	No	0.00135956
P3	V1	Stannin family	0.000691341	0.954483	NA	NA	No	1.19e-05
P3	V1	ST7 family	0.000690279	0.0958975	0.197694	0.0500338	No	0.000526311
P3	V1	Proline racemase family	0.000686973	NA	NA	NA	No	5.67e-05
P3	V1	DeoC/FbaB aldolase family	0.000681851	0.079261	0.0813559	0.0152155	Yes	0.00233616
P3	V1	Universal ribosomal protein uS15 family	0.000680503	0.154808	0.226738	0.0173411	Yes	0.000528799
P3	V1	UPF0585 family	0.000679753	0.144785	0.347004	0.170881	No	0.000544249
P3	V1	WD repeat SCAP family	0.000674258	0.587699	0.505687	NA	No	0.00028228
P3	V1	MOG1 family	0.00067237	0.0733248	0.0152714	0.247381	Yes	0.000495253
P3	V1	FAM89 family	0.000669656	NA	0.0365162	NA	Yes	0.000602493
P3	V1	Poly(ADP-ribose) glycohydrolase family	0.000662937	0.152435	0.0576666	0.108119	No	0.000865599
P3	V1	DIM1 family	0.000661566	NA	0.211066	0.305465	No	0.00206057
P3	V1	MGMT family	0.000657677	0.170594	NA	NA	No	0.00111109
P3	V1	SCM family	0.000656687	NA	NA	0.269708	No	0.000227331
P3	V1	EMC6 family	0.000643546	NA	NA	NA	No	0.000132985
P3	V1	Phosphoenolpyruvate carboxykinase [GTP] family	0.000633885	NA	NA	NA	No	0.000157714
P3	V1	NECAP family	0.000632521	0.857464	0.290085	0.107577	No	0.00102979
P3	V1	Pyruvate kinase family	0.000631483	NA	NA	NA	No	0.00277933
P3	V1	Sodium:solute symporter (SSF) (TC 2.A.21) family	0.000631142	0.442079	NA	NA	No	0.000511718
P3	V1	RBM5/RBM10 family	0.00062456	0.529487	0.0316726	0.00530822	Yes	0.00184415
P3	V1	TTC4 family	0.000621289	NA	0.0621547	0.42841	No	0.000613393
P3	V1	Claudin family	0.000616465	NA	NA	NA	No	NA
P3	V1	LRWD1 family	0.000609999	0.24996	0.0463852	0.0140079	Yes	0.0018608
P3	V1	Integrator subunit 6 family	0.000606846	NA	0.706712	0.196842	No	0.000969571
P3	V1	COG7 family	0.00060655	0.10971	0.202926	0.51359	No	0.000677174
P3	V1	4HPPD family	0.000604482	NA	NA	NA	No	8.09e-05
P3	V1	PET191 family	0.000602725	NA	0.68385	0.172799	No	0.000129988
P3	V1	Glycosyl hydrolase 99 family	0.000602629	0.27587	NA	NA	No	0.00123644
P3	V1	ELYS family	0.000598671	0.378152	0.00744521	0.186688	Yes	0.0013183
P3	V1	TTC27 family	0.000598518	NA	0.131503	0.450922	No	0.000542626
P3	V1	SOS response-associated peptidase family	0.000597532	0.0955924	0.00123179	0.460371	Yes	0.00138989
P3	V1	Peptidase S1 family	0.000593586	NA	NA	NA	No	0.00106818
P3	V1	SEN15 family	0.000593378	NA	NA	0.427433	No	0.000983684
P3	V1	MESH1 family	0.000592738	0.398443	NA	NA	No	0.000300451
P3	V1	Wntless family	0.000588223	NA	NA	NA	No	0.000735755
P3	V1	Chondroitin N-acetylgalactosaminyltransferase family	0.000586532	NA	NA	NA	No	0.00202067
P3	V1	WD repeat ESC family	0.000584541	0.362839	0.361003	0.0287557	Yes	0.000644709
P3	V1	CBF-beta family	0.000583889	0.681324	0.510169	0.0263559	Yes	0.00363989
P3	V1	NDC80/HEC1 family	0.000582078	NA	0.436883	0.05006	No	0.00288803
P3	V1	TGF-beta family	0.000577013	NA	NA	NA	No	NA
P3	V1	N4BP3 family	0.000574052	NA	NA	NA	No	0.00010398
P3	V1	CoA-transferase III family	0.000573391	0.217124	NA	NA	No	9.92e-05
P3	V1	Bile acid:sodium symporter (BASS) (TC 2.A.28) family	0.000570779	0.826821	NA	NA	No	5.82e-05
P3	V1	NPR3 family	0.000567812	NA	NA	NA	No	3.62e-05
P3	V1	APC3/CDC27 family	0.000566743	NA	0.107753	0.936861	No	0.000475126
P3	V1	NADPH-dependent diflavin oxidoreductase NDOR1 family	0.000561806	NA	NA	0.0681285	No	0.000475676
P3	V1	Mitochondrion-specific ribosomal protein mS33 family	0.000561788	0.351769	NA	NA	No	0.000290923
P3	V1	NOSIP family	0.000560166	0.149055	0.450962	0.0301425	Yes	0.00181463
P3	V1	DSH family	0.000559961	0.173541	0.0395226	0.079872	Yes	0.00416266
P3	V1	KCTD3 family	0.000557902	NA	NA	NA	No	NA
P3	V1	SIN1 family	0.000557657	0.95388	NA	NA	No	1.37e-05
P3	V1	SUA5 family	0.000555087	NA	NA	NA	No	NA
P3	V1	Selenoprotein S family	0.000554963	NA	0.9372	0.420552	No	0.000225833
P3	V1	JHDM3 histone demethylase family	0.000551183	0.0990875	0.161844	0.0518776	No	0.00144188
P3	V1	RILPL family	0.000548985	0.279526	0.606848	0.382598	No	0.00043677
P3	V1	LTBP family	0.000548047	NA	NA	NA	No	0.00422429
P3	V1	ATP11 family	0.000547012	NA	NA	NA	No	0.00124465
P3	V1	G-protein coupled receptor Fz/Smo family	0.000546036	0.232544	0.455174	0.34098	No	0.000311359
P3	V1	HEXIM family	0.000544233	NA	0.28849	0.0247435	Yes	0.0011198
P3	V1	SCC4/mau-2 family	0.00054373	NA	NA	0.0114433	Yes	0.00163191
P3	V1	Integrator subunit 8 family	0.000538576	NA	0.390562	0.00365894	Yes	0.000741392
P3	V1	Mediator complex subunit 14 family	0.00053509	NA	NA	0.0716189	No	0.000796271
P3	V1	HMBS family	0.000531831	NA	0.333805	0.112321	No	0.00146894
P3	V1	Gastrin/cholecystokinin family	0.000527482	NA	NA	NA	No	2.59e-05
P3	V1	MCMBP family	0.000523213	0.219639	0.0540692	0.00185113	Yes	0.0110162
P3	V1	CND3 (condensin subunit 3) family	0.000519241	NA	NA	0.0137372	Yes	0.012287
P3	V1	PPP1R37 family	0.000517038	NA	NA	NA	No	0.000168019
P3	V1	NCBP3 family	0.000515297	NA	0.0695206	0.158831	No	0.00205378
P3	V1	Nucleoredoxin family	0.00051287	NA	NA	0.00197376	Yes	0.00638589
P3	V1	THEM6 family	0.000508938	NA	NA	NA	No	0.000587797
P3	V1	TRNA pseudouridine synthase TruA family	0.000507691	0.509093	0.588919	0.0985424	No	0.000285451
P3	V1	Peroxin-16 family	0.000505251	NA	NA	NA	No	NA
P3	V1	Eukaryotic RPB4 RNA polymerase subunit family	0.000496767	NA	0.0311835	0.0104653	Yes	0.00259083
P3	V1	FCHO family	0.000496524	0.275162	0.050929	0.00266124	Yes	0.000791595
P3	V1	LRRC75 family	0.000494381	NA	NA	NA	No	NA
P3	V1	CREG family	0.000493394	0.700347	NA	NA	No	8e-05
P3	V1	RIN (Ras interaction/interference) family	0.000491317	NA	NA	NA	No	NA
P3	V1	JHDM2 histone demethylase family	0.000491044	0.138863	0.00624439	1.87e-05	Yes	0.0116534
P3	V1	Pirin family	0.000490827	NA	NA	NA	No	NA
P3	V1	HGH1 family	0.00048442	0.372024	0.185878	0.0515615	No	0.00121307
P3	V1	FAM20 family	0.000483136	0.338357	0.308811	0.0234918	Yes	0.000439756
P3	V1	COG4 family	0.000481199	0.0968682	0.398131	0.0104757	Yes	0.0006272
P3	V1	Glutaminyl-peptide cyclotransferase family	0.000480144	0.453358	NA	NA	No	0.000112729
P3	V1	Complement C6/C7/C8/C9 family	0.000475984	NA	NA	NA	No	0.000113033
P3	V1	RIF1 family	0.000475079	0.478206	0.0461981	0.0135015	Yes	0.0148261
P3	V1	PDCD4 family	0.000473817	0.170864	0.380525	0.00341707	Yes	0.0189707
P3	V1	CDC123 family	0.000473328	NA	NA	0.104421	No	0.000916866
P3	V1	SDHAF2 family	0.000464499	NA	NA	NA	No	4.96e-06
P3	V1	Cytidine and deoxycytidylate deaminase family	0.000463198	NA	0.585929	0.0530794	No	0.000802308
P3	V1	NHS family	0.000461896	0.00818092	0.327363	0.26124	Yes	0.00146743
P3	V1	Acid ceramidase family	0.000458954	NA	NA	NA	No	1.84e-05
P3	V1	NC2 alpha/DRAP1 family	0.000458584	0.113312	0.429705	0.772471	No	0.000580553
P3	V1	TAF4 family	0.000454894	0.189529	0.0026248	0.0414506	Yes	0.000637837
P3	V1	Universal ribosomal protein uL2 family	0.00045047	NA	NA	NA	No	0.000282985
P3	V1	Milton family	0.000446844	NA	NA	NA	No	9.13e-06
P3	V1	GOSR1 family	0.000446831	NA	NA	NA	No	0.000300389
P3	V1	Rootletin family	0.000444368	0.0633178	0.460071	0.0522393	No	0.00671254
P3	V1	MoaD family	0.000444316	NA	NA	NA	No	0.00128471
P3	V1	MoaE family	0.000444316	NA	NA	NA	No	0.00128471
P3	V1	CBF/MAK21 family	0.000444005	NA	0.418601	0.0142034	Yes	0.00271959
P3	V1	AUP1 family	0.000443055	NA	NA	NA	No	0.000311041
P3	V1	XPC family	0.000442181	NA	0.385584	0.0245929	Yes	0.00417299
P3	V1	ELP5 family	0.000441709	0.68608	NA	NA	No	0.000248073
P3	V1	TtcA family	0.000437571	NA	NA	NA	No	0.00017534
P3	V1	CTDSPL2 family	0.000437057	0.101776	0.144816	0.517798	No	0.000922106
P3	V1	TFIIE beta subunit family	0.000430075	0.307801	0.232257	0.0364434	Yes	0.00104259
P3	V1	TMEM186 family	0.000423729	NA	NA	NA	No	NA
P3	V1	Tango6 family	0.00042183	0.252628	0.362071	0.034622	Yes	0.00025085
P3	V1	Mitochondrion-specific ribosomal protein mL42 family	0.00042172	NA	NA	NA	No	0.000116351
P3	V1	THOC7 family	0.000420744	0.120476	0.0340311	0.153174	Yes	0.00119731
P3	V1	LHFP family	0.000417785	0.887155	0.144997	NA	No	6.37e-05
P3	V1	UPRTase family	0.000417063	NA	NA	NA	No	5.75e-05
P3	V1	Deoxyhypusine hydroxylase family	0.000408624	0.173517	0.236613	0.0502371	No	0.00129867
P3	V1	SPRN family	0.000405905	NA	NA	NA	No	0.00020258
P3	V1	CEP131 family	0.000404746	NA	0.8081	0.0779487	No	0.000681647
P3	V1	HAX1 family	0.000404114	0.824734	0.119608	0.234701	No	0.000194206
P3	V1	Msl-1 family	0.000400444	0.39509	0.698516	0.0118654	Yes	0.000646446
P3	V1	Dolichyldiphosphatase family	0.000399977	NA	NA	NA	No	0.000202771
P3	V1	Eukaryotic NMN adenylyltransferase family	0.000397651	0.666355	NA	NA	No	0.000139656
P3	V1	TEL2 family	0.000395244	NA	0.474406	0.0167528	Yes	0.000291676
P3	V1	SGF11 family	0.000394864	NA	NA	0.500976	No	0.000887827
P3	V1	Mediator complex subunit 8 family	0.000385951	NA	NA	NA	No	0.00038998
P3	V1	HEATR1/UTP10 family	0.000384604	NA	NA	0.0315559	Yes	0.000895644
P3	V1	Mediator complex subunit 6 family	0.000376572	NA	NA	NA	No	7.84e-05
P3	V1	Glycosyl hydrolase 89 family	0.000373504	NA	0.127942	0.339768	No	0.000401244
P3	V1	SLC41A transporter family	0.000366091	NA	NA	NA	No	6.03e-05
P3	V1	Inositol 1,4,5-trisphosphate 5-phosphatase family	0.000363656	NA	NA	NA	No	0.000534171
P3	V1	FAX family	0.000359679	NA	NA	NA	No	0.000338932
P3	V1	Mediator complex subunit 16 family	0.000356053	0.00216197	0.0369664	0.262343	Yes	0.00104089
P3	V1	SGF29 family	0.000354722	NA	0.866824	NA	No	0.000445278
P3	V1	CCDC134 family	0.000353406	NA	NA	0.604613	No	0.000396794
P3	V1	BCP1 family	0.000352798	NA	NA	0.114625	No	0.00144528
P3	V1	COQ4 family	0.000351731	NA	0.794503	0.206224	No	0.000446014
P3	V1	DIPK family	0.000351562	0.144304	NA	NA	No	0.00107336
P3	V1	CFAP97 family	0.000349882	NA	0.0475572	0.193967	Yes	0.000112191
P3	V1	NMD3 family	0.000349032	NA	NA	NA	No	0.000111792
P3	V1	Carotenoid/retinoid oxidoreductase family	0.000344983	NA	NA	NA	No	NA
P3	V1	KHDC4 family	0.000343084	0.0551265	0.0163317	0.0829267	Yes	0.000557343
P3	V1	NRAP family	0.00033949	0.429537	0.678441	0.0339587	Yes	0.000404634
P3	V1	STEAP family	0.000338442	NA	NA	NA	No	0.00011098
P3	V1	Mediator complex subunit 25 family	0.000336761	NA	0.769675	0.0456596	Yes	0.00170315
P3	V1	BPI/LBP/Plunc superfamily	0.000336194	0.110022	0.394467	0.160674	No	0.00148661
P3	V1	Muscleblind family	0.00033182	NA	NA	NA	No	1.99e-05
P3	V1	TAF7 family	0.000330056	0.0776874	0.0528136	0.106059	No	0.00140342
P3	V1	Apolipoprotein C3 family	0.00033001	NA	NA	NA	No	0.0036733
P3	V1	Mitochondrion-specific ribosomal protein mL52 family	0.00032173	NA	NA	NA	No	0.000379616
P3	V1	Activator 1 large subunit family	0.00032143	NA	0.926099	0.038562	Yes	0.00519044
P3	V1	Repulsive guidance molecule (RGM) family	0.000317382	NA	NA	NA	No	7.79e-05
P3	V1	ASCC2 family	0.000316369	NA	NA	NA	No	0.000409943
P3	V1	EI24 family	0.000315804	0.314366	NA	NA	No	0.000250433
P3	V1	WD repeat TAF5 family	0.00031575	NA	NA	0.244605	No	0.000667998
P3	V1	TEFM family	0.000309795	NA	NA	NA	No	0.000105481
P3	V1	RRM RBM42 family	0.000304064	NA	NA	0.000456645	Yes	0.000826446
P3	V1	Pseudouridine synthase RluA family	0.000299354	NA	0.150631	0.187686	No	0.000501085
P3	V1	XPF family	0.00029708	NA	NA	0.954162	No	0.000333414
P3	V1	Methylthiotransferase family	0.000293801	NA	0.127695	0.0321494	Yes	0.00111032
P3	V1	TRNA(His) guanylyltransferase family	0.000290098	NA	NA	NA	No	0.000118635
P3	V1	UTP5 family	0.000287538	0.0655481	0.109751	0.445664	No	0.000519643
P3	V1	NDC1 family	0.000283535	0.50916	NA	NA	No	0.000355639
P3	V1	ZHX family	0.000271835	NA	0.947182	0.817202	No	0.000237182
P3	V1	Sarcoglycan alpha/epsilon family	0.000271361	0.89092	NA	NA	No	7.65e-06
P3	V1	EMX homeobox family	0.000270006	0.0963246	0.183203	0.262197	No	0.00145065
P3	V1	HAT1 family	0.000268459	0.296892	0.0165987	0.000978512	Yes	0.0184049
P3	V1	Glycosyl hydrolase 22 family	0.000262674	NA	NA	NA	No	4.04e-06
P3	V1	URM1 family	0.000254249	NA	NA	NA	No	4.59e-05
P3	V1	TAF10 family	0.000254125	NA	NA	0.00916687	Yes	0.000506036
P3	V1	Beta-2-microglobulin family	0.000253382	NA	0.162081	0.116069	No	0.000459206
P3	V1	CACTIN family	0.00025132	NA	NA	0.00117732	Yes	0.000570194
P3	V1	Mediator complex subunit 31 family	0.000247614	NA	NA	NA	No	6.93e-05
P3	V1	CND1 (condensin subunit 1) family	0.000247045	0.283512	0.0721891	0.0157378	Yes	0.0172947
P3	V1	TMEM231 family	0.000245966	NA	0.4811	0.148669	No	0.000486734
P3	V1	TRAFAC class TrmE-Era-EngA-EngB-Septin-like GTPase superfamily	0.000240295	NA	NA	NA	No	0.000217694
P3	V1	COE family	0.000235041	NA	NA	NA	No	5.13e-05
P3	V1	Biopterin-dependent aromatic amino acid hydroxylase family	0.000230926	0.110758	0.209693	0.748681	No	0.000118959
P3	V1	Mediator complex subunit 21 family	0.000224952	NA	0.0668176	0.0981946	No	0.000727257
P3	V1	GDT1 family	0.000219558	NA	NA	NA	No	NA
P3	V1	Enhancer of polycomb family	0.000218743	NA	NA	NA	No	9.79e-05
P3	V1	CSL4 family	0.000215966	0.231739	0.0406083	0.0193115	Yes	0.00141515
P3	V1	Pseudouridine synthase TruD family	0.000212616	0.059043	0.000529779	0.0196148	Yes	0.0036523
P3	V1	Polycomblike family	0.000211263	NA	NA	NA	No	0.000353476
P3	V1	DNA polymerase type-A family	0.000199976	NA	NA	NA	No	0.000261033
P3	V1	TLS1 family	0.000191421	NA	NA	0.576097	No	0.000853787
P3	V1	AspA/AstE family	0.000190678	NA	NA	NA	No	NA
P3	V1	SLBP family	0.000181748	NA	NA	0.258531	No	0.000518314
P3	V1	SLC29A/ENT transporter (TC 2.A.57) family	0.000165455	NA	NA	NA	No	NA
P3	V1	PHF23 family	0.000148382	NA	0.0596769	0.245636	No	0.000920499
P3	V1	NALCN family	0.000116906	NA	NA	NA	No	NA
P3	V1	Antp homeobox family	9.64e-05	NA	NA	NA	No	NA
P3	V1	BLOC1S3 family	8.67e-05	NA	NA	NA	No	0.000289491
P3	TL	Tubulin family	7.45239	0.00127852	0.0796596	0.047191	Yes	1.21094
P3	TL	Metallo-dependent hydrolases superfamily	5.74191	0.00816973	0.00423104	0.000569358	Yes	1.59768
P3	TL	Protein kinase superfamily	3.85921	6.16e-06	0.118971	0.0126723	Yes	0.710084
P3	TL	Spectrin family	3.14301	0.000208836	0.0103484	6.33e-05	Yes	0.937631
P3	TL	Immunoglobulin superfamily	1.87656	0.000728801	2.25e-05	0.0239285	Yes	0.579785
P3	TL	Heat shock protein 70 family	1.87642	0.170667	0.077024	0.0408018	Yes	0.202144
P3	TL	Cation transport ATPase (P-type) (TC 3.A.3) family	1.85053	0.00204637	0.000329457	0.0123075	Yes	0.674927
P3	TL	Small GTPase superfamily	1.77819	0.977074	0.00179408	0.0225012	Yes	0.264951
P3	TL	Glyceraldehyde-3-phosphate dehydrogenase family	1.53557	0.00193349	0.00843592	2.21e-05	Yes	0.253505
P3	TL	G-alpha family	1.50948	0.37851	0.000576473	0.00741005	Yes	0.495575
P3	TL	Clathrin heavy chain family	1.21088	4.25e-05	0.00176305	0.00469726	Yes	0.311033
P3	TL	TRAFAC class myosin-kinesin ATPase superfamily	1.20982	0.000757891	8.56e-05	0.0216134	Yes	0.060948
P3	TL	MAP1 family	1.19896	7.09e-06	0.000179025	0.000724934	Yes	0.738925
P3	TL	Actin family	1.01267	0.0420124	0.408356	0.499862	Yes	0.059276
P3	TL	ATPase alpha/beta chains family	0.989185	0.0345008	0.662822	0.105044	Yes	0.105311
P3	TL	Rab GDI family	0.987126	0.0605656	0.0244014	0.0147482	Yes	0.0693178
P3	TL	Dynein heavy chain family	0.957867	3.64e-05	0.0141449	3.5e-05	Yes	0.173976
P3	TL	LDH/MDH superfamily	0.906895	1.98e-05	0.0646734	0.00470447	Yes	0.142867
P3	TL	BASP1 family	0.890455	0.369196	0.119684	0.0137167	Yes	0.171838
P3	TL	Adaptor complexes large subunit family	0.872492	6.27e-07	9.07e-07	0.000882563	Yes	0.214933
P3	TL	Heat shock protein 90 family	0.801832	0.000713046	0.00543872	0.00817053	Yes	0.311853
P3	TL	STXBP/unc-18/SEC1 family	0.769709	5.11e-07	6.99e-06	0.000284453	Yes	0.248072
P3	TL	Intermediate filament family	0.755618	0.00771641	0.0538613	0.00410244	Yes	1.03378
P3	TL	14-3-3 family	0.751136	0.453357	0.0166856	0.944062	Yes	0.0344219
P3	TL	Synapsin family	0.744565	4.12e-05	1.12e-05	0.0129623	Yes	0.32347
P3	TL	Actin-binding proteins ADF family	0.718989	8.07e-09	0.0461546	0.99406	Yes	0.0834744
P3	TL	Mitochondrial carrier (TC 2.A.29) family	0.696892	0.0055022	0.000354487	0.106711	Yes	0.238845
P3	TL	WD repeat G protein beta family	0.650251	0.000253267	0.0479181	0.00414442	Yes	0.17364
P3	TL	Protein-tyrosine phosphatase family	0.643472	0.689033	0.010061	0.672211	Yes	0.072143
P3	TL	ATP:guanido phosphotransferase family	0.626299	0.0509698	0.00324846	7.24e-06	Yes	0.517221
P3	TL	GST superfamily	0.620123	0.689324	0.0695014	0.0446372	Yes	0.116563
P3	TL	TCP-1 chaperonin family	0.606851	1.24e-07	4.16e-05	0.594014	Yes	0.241672
P3	TL	TRAFAC class dynamin-like GTPase superfamily	0.605172	0.00206177	1.92e-06	0.00578247	Yes	0.147173
P3	TL	ALB/AFP/VDB family	0.602572	2.33e-05	0.0111115	0.00441678	Yes	1.11221
P3	TL	AAA ATPase family	0.599347	0.0376618	0.796328	0.0539774	Yes	0.0249876
P3	TL	Dicarboxylate/amino acid:cation symporter (DAACS) (TC 2.A.23) family	0.590963	5.9e-05	4.33e-05	0.0978056	Yes	0.240676
P3	TL	Phosphatidylethanolamine-binding protein family	0.581562	0.043461	0.602207	0.0140366	Yes	0.0906422
P3	TL	Neuromodulin family	0.575727	0.21755	0.0276984	0.233448	Yes	0.0934143
P3	TL	X(+)/potassium ATPases subunit beta family	0.536142	0.0421658	0.000362675	0.00030121	Yes	0.218696
P3	TL	Phosphoglycerate kinase family	0.501146	0.0084662	0.00157188	0.00591296	Yes	0.083349
P3	TL	DEAD box helicase family	0.496683	2.8e-05	0.0153152	0.0322301	Yes	0.395661
P3	TL	TRAFAC class translation factor GTPase superfamily	0.455362	0.00831015	0.0973544	0.00462843	Yes	0.0655778
P3	TL	Plakin or cytolinker family	0.452095	0.173511	0.00516393	0.00104238	Yes	0.0786874
P3	TL	PPP phosphatase family	0.441714	0.00159748	0.0255263	0.0357408	Yes	0.0567562
P3	TL	Syntaxin family	0.437927	0.00026345	3.53e-05	0.00618256	Yes	0.144965
[truncated: 60,547 more rows]
