# Supplementary material for: Spatiotemporal proteomic atlas of multiple brain regions across early fetal to neonatal stages in cynomolgus monkey
Source: Nat Commun. 2023 Jul 3;14:3917. doi: 10.1038/s41467-023-39411-7 (PMC10317979; doi:10.1038/s41467-023-39411-7)
Supplement: Supplementary file 8 — Supplementary Data 5 [file 41467_2023_39411_MOESM8_ESM.xlsx]

## Sheet: E50
AUC	avg_diff	avg_logFC	pct.1	pct.2	Protein accession	Gene name
1	2.40547	2.40547	1	1	A0A2K5V919	MCM4
1	2.18997	2.18997	1	1	A0A2K5UJT4	NES
1	2.09813	2.09813	1	1	A0A2K5WV05	SYNE2
1	2.05654	2.05654	1	1	Q4R3W8	MCM7
1	2.01863	2.01863	1	1	G7PN29	MCM6
1	1.9857	1.9857	1	1	A0A2K5UJ33	MCM2
1	1.89939	1.89939	1	1	A0A2K5WKH4	MCM5
1	1.85295	1.85295	1	1	A0A2K5U0U5	HMGB2
1	1.77254	1.77254	1	1	A0A2K5TWG3	MCM3
1	1.63628	1.63628	1	1	A0A2K5VE04	NASP
1	1.5778	1.5778	1	1	A0A2K5VB11	FLNA
1	1.55325	1.55325	1	1	A0A2K5V9B8	SFRP1
1	1.53717	1.53717	1	1	A0A2K5TSH0	GPC4
1	1.44094	1.44094	1	1	G7PRT0	SMC2
1	1.39695	1.39695	1	1	A0A2K5TVS2	MSI1
1	1.3904	1.3904	1	1	A0A2K5WAA9	SMC4
1	1.33741	1.33741	1	1	G7NTV2	PARP1
1	1.33063	1.33063	1	1	A0A2K5TUY4	NAP1L1
1	1.32874	1.32874	1	1	A0A2K5WJG4	TMPO
1	1.31984	1.31984	1	1	P61258	PCNA
1	1.3152	1.3152	1	1	A0A2K5UR31	BAZ1B
1	1.25194	1.25194	1	1	A0A2K5W3X9	NUMA1
1	1.24961	1.24961	1	1	A0A2K5VC86	LMNB1
1	1.24827	1.24827	1	1	A0A2K5W6T2	IGF2BP3
1	1.23064	1.23064	1	1	A0A2K5U4P0	DUT
1	1.18472	1.18472	1	1	G7PK14	SOX5
1	1.18199	1.18199	1	1	A0A2K5UP87	ACTL6A
1	1.17689	1.17689	1	1	G7PQZ6	RRM1
1	1.16416	1.16416	1	1	A0A2K5X518	IGF2BP2
1	1.10202	1.10202	1	1	A0A2K5TYW6	TOP2A
1	1.09229	1.09229	1	1	A0A2K5V1A1	CLIC1
1	1.09074	1.09074	1	1	A0A2K5UWK0	GTF2I
1	1.06888	1.06888	1	1	A0A2K5X2T5	RBBP4
1	1.0515	1.0515	1	1	A0A2K5WUD2	CTNNA1
1	1.04648	1.04648	1	1	A0A2K5WG36	MDC1
1	1.02257	1.02257	1	1	A0A2K5U332	RCC2
1	1.0161	1.0161	1	1	A0A2K5UL37	DNMT1
1	1.00555	1.00555	1	1	A0A2K5W497	NCAPD2
1	0.986249	0.986249	1	1	G7PPG0	BANF1
1	0.971415	0.971415	1	1	A0A2K5VI90	SMARCA5
1	0.969472	0.969472	1	1	A0A2K5VPY1	DDX21
1	0.960818	0.960818	1	1	A0A2K5VNQ2	HAT1
1	0.952558	0.952558	1	1	A0A2K5VLI7	IQGAP1
1	0.942987	0.942987	1	1	G7P9N9	SUPT16H
1	0.932502	0.932502	1	1	A0A2K5WY85	KIF15
1	0.930121	0.930121	1	1	A0A2K5VEL1	DEK
1	0.928238	0.928238	1	1	G7Q2S9	SMC1A
1	0.922141	0.922141	1	1	A0A2K5V7L2	PAICS
1	0.912673	0.912673	1	1	A0A2K5W452	G3BP1
1	0.911931	0.911931	1	1	A0A2K5U162	HNRNPC
1	0.91056	0.91056	1	1	G7PER4	HNRNPF
1	0.908978	0.908978	1	1	A0A2K5UAK3	Anp32e
1	0.903994	0.903994	1	1	G7P5F7	UGDH
1	0.886505	0.886505	1	1	A0A2K5X1Y1	SSRP1
1	0.881571	0.881571	1	1	A0A2K5VGS3	NPM1
1	0.853288	0.853288	1	1	G7PDY3	SMC3
1	0.827486	0.827486	1	1	A0A2K5TQZ6	CAD
1	0.821857	0.821857	1	1	A0A2K5VCG9	PBRM1
1	0.8151	0.8151	1	1	A0A2K5V129	RUVBL2
1	0.804184	0.804184	1	1	A0A2K5WJ60	UHRF1
1	0.799927	0.799927	1	1	A0A2K5W412	MTHFD1
1	0.790295	0.790295	1	1	A0A2K5X457	SNRNP200
1	0.777654	0.777654	1	1	A0A2K5V0S4	RIF1
1	0.774776	0.774776	1	1	I7GKY2	EIF4A1
1	0.770716	0.770716	1	1	A0A2K5UVR2	CPNE3
1	0.770058	0.770058	1	1	A0A2K5VDM9	SMARCC1
1	0.766323	0.766323	1	1	A0A2K5WEG0	KDM3B
1	0.754717	0.754717	1	1	A0A2K5TKM6	LBR
1	0.751993	0.751993	1	1	A0A2K5TLD0	MCMBP
1	0.745327	0.745327	1	1	A0A2K5WB74	ROCK1
1	0.74304	0.74304	1	1	I7GJL5	PRMT1
1	0.738895	0.738895	1	1	Q4R5U5	FEN1
1	0.738801	0.738801	1	1	A0A2K5X225	RCC1
1	0.737595	0.737595	1	1	A0A2K5TVB7	MSH2
1	0.73618	0.73618	1	1	A0A2K5TKW2	JPT2
1	0.725958	0.725958	1	1	A0A2K5VYP7	NIPBL
1	0.72505	0.72505	1	1	G7PIG0	CDK2
1	0.711459	0.711459	1	1	A0A2K5TKZ2	KDM1A
1	0.708069	0.708069	1	1	A0A2K5VR84	NCAPH
1	0.70664	0.70664	1	1	A0A2K5X038	PRPF8
1	0.704192	0.704192	1	1	A0A2K5WV03	DHX9
1	0.701803	0.701803	1	1	A0A2K5VDX5	EFNB1
1	0.683738	0.683738	1	1	A0A2K5VII3	EIF4A3
1	0.680805	0.680805	1	1	A0A2K5U190	IPO5
1	0.676643	0.676643	1	1	G7PS54	SMU1
1	0.671604	0.671604	1	1	Q4R4M9	RAN
1	0.666639	0.666639	1	1	A0A2K5TLF5	KPNA2
1	0.662048	0.662048	1	1	A0A2K5U000	PFAS
1	0.653403	0.653403	1	1	A0A2K5UPQ0	RFC4
1	0.650108	0.650108	1	1	A0A2K5VKV0	RFC5
1	0.6454	0.6454	1	1	A0A2K5WK72	GART
1	0.64455	0.64455	1	1	G7NWN9	NSD2
1	0.639511	0.639511	1	1	G7PF15	DNAJC9
1	0.639158	0.639158	1	1	A0A2K5WBJ4	RBM3
1	0.630477	0.630477	1	1	A0A2K5WQI6	CTBP2
1	0.616023	0.616023	1	1	A0A2K5VZB4	DDB1
1	0.612532	0.612532	1	1	A0A2K5UH97	LIG1
1	0.588004	0.588004	1	1	A0A2K5UPF8	KPNB1
1	0.581153	0.581153	1	1	G7P4R2	CDC5L
1	0.570665	0.570665	1	1	A0A2K5UFC7	IPO8
1	0.569522	0.569522	1	1	A0A2K5TJ98	DTYMK
1	0.565602	0.565602	1	1	A0A2K5URX4	EHMT1
1	0.5602	0.5602	1	1	A0A2K5TKA0	NUDT5
1	0.559585	0.559585	1	1	G7P5R6	POLR2B
1	0.548089	0.548089	1	1	A0A2K5UCM3	NOP2
1	0.547374	0.547374	1	1	A0A2K5X2G8	RCOR2
1	0.539652	0.539652	1	1	A0A2K5VBP1	IPO9
1	0.536528	0.536528	1	1	A0A2K5UPD8	CNBP
1	0.531116	0.531116	1	1	A0A2K5U733	ABCF1
1	0.523401	0.523401	1	1	Q4R8Y8	SNRPA1
1	0.519398	0.519398	1	1	A0A2K5WNM3	HPF1
1	0.5158	0.5158	1	1	A0A2K5X3F1	APAF1
1	0.506451	0.506451	1	1	A0A2K5UVP0	SNRNP40
1	0.492497	0.492497	1	1	A0A2K5WUB6	NXN
1	0.474316	0.474316	1	1	A0A2K5UHZ7	ENAH
1	0.468642	0.468642	1	1	A0A2K5WQG2	SUPT5H
1	0.463379	0.463379	1	1	A0A2K5TXW6	SHMT2
1	0.462542	0.462542	1	1	A0A2K5U3F5	SIN3A
1	0.452311	0.452311	1	1	I7G286	TPT1
1	0.44894	0.44894	1	1	G7P5S2	PPAT
1	0.445258	0.445258	1	1	G7P8I9	GNPDA1
1	0.444652	0.444652	1	1	A0A2K5VUP8	TRIM24
1	0.443001	0.443001	1	1	A0A2K5W0C6	POLD2
1	0.434308	0.434308	1	1	A0A2K5U7Q0	ALDH18A1
1	0.432352	0.432352	1	1	A0A2K5VLE0	TRMT112
1	0.424132	0.424132	1	1	A0A2K5VAL8	NELFA
1	0.4232	0.4232	1	1	A0A2K5W185	EIF3F
1	0.421454	0.421454	1	1	A0A2K5U944	VARS
1	0.420309	0.420309	1	1	G7PV44	DCAF7
1	0.41491	0.41491	1	1	A0A2K5W593	CPSF1
1	0.404744	0.404744	1	1	A0A2K5W374	XPR1
1	0.396161	0.396161	1	1	A0A2K5V3J3	EFTUD1
1	0.392419	0.392419	1	1	A0A2K5WL82	KLC4
1	0.384079	0.384079	1	1	A0A2K5W6B9	TUBG1
1	0.376892	0.376892	1	1	G7Q0B3	THOC6
1	0.375272	0.375272	1	1	A0A2K5UDA7	POLR2A
1	0.373366	0.373366	1	1	A0A2K5USI9	PTPN12
1	0.372547	0.372547	1	1	A0A2K5VJ45	PDCD6IP
1	0.371849	0.371849	1	1	A0A2K5UUC8	SRP72
1	0.371235	0.371235	1	1	A0A2K5WAN0	EIF3G
1	0.363352	0.363352	1	1	A0A2K5X3D1	WIZ
1	0.358224	0.358224	1	1	A0A2K5UKV5	DIS3
1	0.353468	0.353468	1	1	A0A2K5VM50	NUP133
1	0.352606	0.352606	1	1	G7P6U6	RARS
1	0.351697	0.351697	1	1	A0A2K5U584	EXOSC4
1	0.348217	0.348217	1	1	Q4R7A0	CPSF3
1	0.348027	0.348027	1	1	A0A2K5U6A0	NAT10
1	0.33009	0.33009	1	1	A0A2K5VZ74	PPP4R2
1	0.329811	0.329811	1	1	A0A2K5UZM3	CTNND1
1	0.322962	0.322962	1	1	A0A2K5W3J6	SRP68
1	0.312436	0.312436	1	1	A0A2K5TYP5	UMPS
1	0.310482	0.310482	1	1	A0A2K5W606	VEZF1
1	0.294339	0.294339	1	1	A0A2K5VDE7	NUP43
1	0.293541	0.293541	1	1	A0A2K5WVB9	KDELC2
1	0.283442	0.283442	1	1	A0A2K5VTK3	NXF1
1	0.283238	0.283238	1	1	A0A2K5W101	TRIP12
1	0.278394	0.278394	1	1	A0A2K5UKX4	CWC27
1	0.274204	0.274204	1	1	A0A2K5VWG6	SMAD2
1	0.269389	0.269389	1	1	A0A2K5WDH7	RBM22
1	0.262437	0.262437	1	1	A0A2K5WI21	HEATR2
1	0.251581	0.251581	1	1	A0A2K5TTY9	ELP2
0.999	1.33896	1.33896	1	1	A0A2K5U6G0	MSH6
0.999	1.15495	1.15495	1	1	G7P2P1	HIST1H2BC
0.999	1.13632	1.13632	1	1	A0A2K5WJJ9	TMPO
0.999	1.10333	1.10333	1	1	A0A2K5WAA7	CHD4
0.999	1.02548	1.02548	1	1	A0A2K5W905	FDFT1
0.999	0.941863	0.941863	1	1	A0A2K5TWB7	HMGB3
0.999	0.90823	0.90823	1	1	A0A2K5V716	TUBGCP3
0.999	0.88117	0.88117	1	1	G8F2B0	AKR1A1
0.999	0.846239	0.846239	1	1	G8F2Z5	ITGA2
0.999	0.815164	0.815164	1	1	A0A2K5WBF5	CKB
0.999	0.737298	0.737298	1	1	A0A2K5TNX2	Gm7964
0.999	0.723346	0.723346	1	1	A0A2K5TVX9	RBPJ
0.999	0.709659	0.709659	1	1	A0A2K5VG43	PUF60
0.999	0.696253	0.696253	1	1	A0A2K5WK96	RAVER1
0.999	0.688399	0.688399	1	1	G7Q1L4	SF3B3
0.999	0.688308	0.688308	1	1	G7PF65	SF3A1
0.999	0.680779	0.680779	1	1	A0A2K5W9T8	SRRM2
0.999	0.678766	0.678766	1	1	A0A2K5V336	ARID1A
0.999	0.677725	0.677725	1	1	Q4R779	NOP58
0.999	0.651699	0.651699	1	1	G7PHA6	CRKL
0.999	0.642118	0.642118	1	1	A0A2K5WUC1	FMC1-LUC7L2
0.999	0.629292	0.629292	1	1	A0A2K5WHK1	PDS5B
0.999	0.624744	0.624744	1	1	A0A2K5VMX6	ACIN1
0.999	0.593761	0.593761	1	1	G7PBF9	VRK1
0.999	0.569507	0.569507	1	1	A0A2K5TQH1	SYNCRIP
0.999	0.552073	0.552073	1	1	A0A2K5VNR2	DDX46
0.999	0.540469	0.540469	1	1	A0A2K5VDJ7	DDX18
0.999	0.534405	0.534405	1	1	A0A2K5WR22	AK2
0.999	0.509256	0.509256	1	1	G7P7I9	MTREX
0.999	0.502908	0.502908	1	1	Q4R304	RBBP7
0.999	0.485311	0.485311	1	1	A0A2K5TNH7	MYL6
0.999	0.48418	0.48418	1	1	A0A2K5V313	RBM10
0.999	0.471592	0.471592	1	1	G7PPI4	DPF2
0.999	0.468155	0.468155	1	1	A0A2K5U5Y8	NEK9
0.999	0.464358	0.464358	1	1	G7PAT0	RBM25
0.999	0.458873	0.458873	1	1	A0A2K5WSL0	GTPBP4
0.999	0.445262	0.445262	1	1	G7PBC3	UBR7
0.999	0.440408	0.440408	1	1	A0A2K5WC55	TNPO1
0.999	0.437408	0.437408	1	1	A0A2K5V154	EHMT2
0.999	0.431679	0.431679	1	1	G8F3U1	EIF3I
0.999	0.42512	0.42512	1	1	A0A2K5UX53	EIF6
0.999	0.420365	0.420365	1	1	A0A2K5VZI0	SCRIB
0.999	0.418987	0.418987	1	1	G8F4K8	CTCF
0.999	0.418613	0.418613	1	1	A0A2K5WUR3	USP39
0.999	0.40654	0.40654	1	1	G7PDU0	LDB1
0.999	0.405353	0.405353	1	1	A0A2K5U0A8	SART1
0.999	0.403905	0.403905	1	1	G7PXJ4	PAF1
0.999	0.397739	0.397739	1	1	A0A2K5X8C7	PLCG1
0.999	0.388775	0.388775	1	1	A0A2K5WDP7	GCN1
0.999	0.386708	0.386708	1	1	G7Q0U3	EIF3C
0.999	0.380836	0.380836	1	1	A0A2K5VMY5	NUP210
0.999	0.379729	0.379729	1	1	G7P6D2	SMAD1
0.999	0.37908	0.37908	1	1	A0A2K5TM20	SNW1
0.999	0.378689	0.378689	1	1	A0A2K5VTL6	INTS1
0.999	0.373599	0.373599	1	1	A0A2K5VIE4	PIN4
0.999	0.353441	0.353441	1	1	A0A2K5WX05	RNF20
0.999	0.343739	0.343739	1	1	A0A2K5VS77	ATF7IP
0.999	0.341945	0.341945	1	1	A0A2K5U8Q0	PRPF31
0.999	0.327602	0.327602	1	1	Q4R5E8	RFC3
0.999	0.310813	0.310813	1	1	A0A2K5UCD8	DDX3X
0.999	0.310631	0.310631	1	1	G7Q0W0	PPP4C
0.999	0.286265	0.286265	1	1	A0A2K5VH19	DBR1
0.999	0.268797	0.268797	1	1	Q4R414	NUP50
0.999	0.268461	0.268461	1	1	A0A2K5UCN3	ZW10
0.999	0.262084	0.262084	1	1	A0A2K5W331	TUBGCP2
0.999	0.256097	0.256097	1	1	A0A2K5TSF7	KAT7
0.998	1.57767	1.57767	1	1	A0A2K5UCT3	POLD1
0.998	1.01483	1.01483	1	1	Q4R627	LARP7
0.998	0.982745	0.982745	1	1	Q4R4J7	NCL
0.998	0.920322	0.920322	1	1	A0A2K5VEZ2	PDS5A
0.998	0.918456	0.918456	1	1	G7Q300	NONO
0.998	0.88437	0.88437	1	1	Q4R5C7	SRP14
0.998	0.863827	0.863827	1	1	A0A2K5X867	HNRNPM
0.998	0.825149	0.825149	1	1	A0A2K5X0Z7	U2AF2
0.998	0.80041	0.80041	1	1	Q4R8F5	HNRNPA1
0.998	0.780423	0.780423	1	1	A0A2K5UYH6	RDX
0.998	0.778677	0.778677	1	1	A0A2K5W9L0	RUVBL1
0.998	0.751906	0.751906	1	1	A0A2K5W992	SF3B2
0.998	0.728815	0.728815	1	1	G7PHE1	SNRPD3
0.998	0.709396	0.709396	1	1	A0A2K5VWB0	MTA2
0.998	0.692335	0.692335	1	1	G7Q166	NUP93
0.998	0.673028	0.673028	1	1	A0A2K5WNV6	P4HB
0.998	0.647071	0.647071	1	1	A0A2K5TXF8	PAPOLA
0.998	0.639735	0.639735	1	1	A0A2K5VY20	RPA3
0.998	0.639194	0.639194	1	1	A0A2K5V3X4	ZMYM4
0.998	0.630428	0.630428	1	1	A0A2K5V8I9	DCC
0.998	0.620478	0.620478	1	1	A0A2K5VU17	PFN1
0.998	0.614504	0.614504	1	1	A0A2K5U6J3	CHD8
0.998	0.587159	0.587159	1	1	A0A2K5VE74	SF3A3
0.998	0.586948	0.586948	1	1	A0A2K5V472	ERBIN
0.998	0.553633	0.553633	1	1	A0A2K5TSN4	FUBP3
0.998	0.551794	0.551794	1	1	A0A2K5VT42	CPSF6
0.998	0.52256	0.52256	1	1	A0A2K5UYK3	ZMYM2
0.998	0.522558	0.522558	1	1	G7P7M2	PPWD1
0.998	0.506855	0.506855	1	1	A0A2K5WY15	BCLAF1
0.998	0.502503	0.502503	1	1	A0A2K5U5L4	CCAR1
0.998	0.500491	0.500491	1	1	G7PQQ5	CTR9
0.998	0.493219	0.493219	1	1	A0A2K5V3R8	MPDZ
0.998	0.469109	0.469109	1	1	G7PH32	XRN2
0.998	0.436998	0.436998	1	1	I7GJL8	RPLP0
0.998	0.378748	0.378748	1	1	A0A2K5W1P6	SMARCAD1
0.998	0.373515	0.373515	1	1	I7G2E4	IK
0.998	0.365844	0.365844	1	1	G7PU29	LIG3
0.998	0.363877	0.363877	1	1	A0A2K5VB32	WBP11
0.998	0.355422	0.355422	1	1	A0A2K5VTT1	UBXN1
0.998	0.354463	0.354463	1	1	G7P3F2	OARD1
0.998	0.35207	0.35207	1	1	A0A2K5VK26	RAI14
0.998	0.349371	0.349371	1	1	A0A2K5X4B7	UNC119B
0.998	0.343121	0.343121	1	1	A0A2K5WW72	TTLL12
0.998	0.341818	0.341818	1	1	A0A2K5WYF0	CRNKL1
0.998	0.334521	0.334521	1	1	A0A2K5UTZ2	U2SURP
0.998	0.318607	0.318607	1	1	A0A2K5TSK6	EIF3L
0.998	0.30917	0.30917	1	1	A0A2K5VAF0	CHD2
0.998	0.307564	0.307564	1	1	A0A2K5V416	SCAF8
0.998	0.301863	0.301863	1	1	A0A2K5UVU0	ASPH
0.998	0.29343	0.29343	1	1	A0A2K5UT69	DDX19A
0.998	0.273843	0.273843	1	1	A0A2K5W4Z5	SMAD4
0.998	0.256541	0.256541	1	1	A0A2K5TZQ8	SMNDC1
0.997	2.0077	2.0077	1	1	A0A2K5WJ93	ZNF462
0.997	1.79973	1.79973	1	1	A0A2K5TUS2	IGF2BP1
0.997	1.51649	1.51649	1	1	A0A2K5W4R7	MKI67
0.997	0.951373	0.951373	1	1	A0A2K5V069	FUBP1
0.997	0.852425	0.852425	1	1	A0A2K5WQQ1	RANBP1
0.997	0.761169	0.761169	1	1	A0A2K5U2F3	ERH
0.997	0.754675	0.754675	1	1	A0A2K5WB33	DHX15
0.997	0.720565	0.720565	1	1	A0A2K5V4K2	TPR
0.997	0.679918	0.679918	1	1	A0A2K5UMF0	DDX5
0.997	0.585259	0.585259	1	1	Q4R5K0	EEF1A1
0.997	0.573064	0.573064	1	1	A0A2K5VFI9	SMARCA4
0.997	0.572072	0.572072	1	1	A0A2K5VDE0	GTF3C1
0.997	0.562581	0.562581	1	1	G7PLI3	ACP1
0.997	0.553096	0.553096	1	1	A0A2K5VIT8	FBL
0.997	0.520667	0.520667	1	1	A0A2K5WXZ8	SNRNP70
0.997	0.512731	0.512731	1	1	A0A2K5VXM7	RFC1
0.997	0.508034	0.508034	1	1	A0A2K5VHD3	USP47
0.997	0.497617	0.497617	1	1	A0A2K5V375	RBM12
0.997	0.490551	0.490551	1	1	A0A2K5W3M5	WAPL
0.997	0.486386	0.486386	1	1	A0A2K5WP12	DDX23
0.997	0.46411	0.46411	1	1	A0A2K5W1F2	RBM39
0.997	0.442924	0.442924	1	1	A0A2K5WLT1	XPO5
0.997	0.41819	0.41819	1	1	A0A2K5WGA3	SON
0.997	0.416796	0.416796	1	1	A0A2K5VWD3	TCEA1
0.997	0.390354	0.390354	1	1	A0A2K5UI80	TSR1
0.997	0.384773	0.384773	1	1	A0A2K5UY02	LUC7L3
0.997	0.383613	0.383613	1	1	A0A2K5UZ91	GPC1
0.997	0.374666	0.374666	1	1	A0A2K5WL33	EIF5B
0.997	0.369104	0.369104	1	1	A0A2K5WQQ9	EXOSC10
0.997	0.366084	0.366084	1	1	G7PBB8	CPSF2
0.997	0.365601	0.365601	1	1	G7PHI0	THOC5
0.997	0.350523	0.350523	1	1	A0A2K5X0P6	NUP155
0.997	0.321116	0.321116	1	1	A0A2K5WSQ6	PUS7
0.997	0.301823	0.301823	1	1	Q4R7X3	CSTF1
0.997	0.292766	0.292766	1	1	A0A2K5TR09	YY1
0.997	0.281398	0.281398	1	1	A0A2K5UHC2	IWS1
0.997	0.279964	0.279964	1	1	A0A2K5TN49	ANKRD17
0.997	0.271577	0.271577	1	1	G7PGF2	CTNNBL1
0.996	1.03621	1.03621	1	1	A0A2K5W4G4	TBR1
0.996	0.956113	0.956113	1	1	A0A2K5W6F0	EZR
0.996	0.832014	0.832014	1	1	A0A2K5VA14	TUBA1C
0.996	0.766572	0.766572	1	1	A0A2K5W7P1	H2AFY
0.996	0.570144	0.570144	1	1	A0A2K5WEZ4	RAD50
0.996	0.568648	0.568648	1	1	A0A2K5TRG5	PRDX4
0.996	0.556932	0.556932	1	1	A0A2K5W0T4	ADNP
0.996	0.547836	0.547836	1	1	A0A2K5W3D0	PRPF19
0.996	0.535246	0.535246	1	1	I7GES7	BUB3
0.996	0.521469	0.521469	1	1	A0A2K5TWL9	RSF1
0.996	0.438403	0.438403	1	1	A0A2K5VNR3	ATIC
0.996	0.432446	0.432446	1	1	A0A2K5VYK3	RNPS1
0.996	0.423005	0.423005	1	1	A0A2K5UVS2	DDX42
0.996	0.387482	0.387482	1	1	Q4R4V3	PSME3
0.996	0.305016	0.305016	1	1	A0A2K5WR75	TIA1
0.996	0.281469	0.281469	1	1	G7NXD7	CDC73
0.996	0.277363	0.277363	1	1	A0A2K5TXY5	NELFCD
0.995	2.88356	2.88356	1	1	A0A2K5U7U0	AFP
0.995	1.19286	1.19286	1	1	A0A2K5WNU6	SERPINF2
0.995	0.977698	0.977698	1	1	A0A2K5WBV7	CBX5
0.995	0.938032	0.938032	1	1	G7P5Z7	H2AFZ
0.995	0.839043	0.839043	1	1	A0A2K5VYT6	MDN1
0.995	0.785019	0.785019	1	1	A0A2K5UBE0	HNRNPAB
0.995	0.760547	0.760547	1	1	A0A2K5TPK4	HNRNPU
0.995	0.707785	0.707785	1	1	A0A2K5UC15	NACA
0.995	0.650024	0.650024	1	1	A0A2K5VX95	GTF3C4
0.995	0.619518	0.619518	1	1	A0A2K5WLP7	BRD3
0.995	0.613244	0.613244	1	1	A0A2K5USH6	STAG2
0.995	0.585328	0.585328	1	1	A0A2K5WET9	STOM
0.995	0.496501	0.496501	1	1	A0A2K5UIM7	RPA2
0.995	0.494008	0.494008	1	1	G7NWV0	PPP1R8
0.995	0.478262	0.478262	1	1	I7GJ62	Pa2g4
0.995	0.468945	0.468945	1	1	A0A2K5W018	SMARCE1
0.995	0.445326	0.445326	1	1	A0A2K5X1V0	STOML2
0.995	0.440775	0.440775	1	1	A0A2K5WRJ1	EIF3B
0.995	0.431111	0.431111	1	1	A0A2K5W0N2	THOC2
0.995	0.418548	0.418548	1	1	G7P3A6	FKBP5
0.995	0.353483	0.353483	1	1	A0A2K5V0K0	EIF3A
0.995	0.344261	0.344261	1	1	G7Q0Y6	RNF40
0.995	0.306244	0.306244	1	1	A0A2K5X9C0	PRRC2A
0.995	0.279133	0.279133	1	1	A0A2K5V2Q4	UROD
0.995	0.276816	0.276816	1	1	A0A2K5V794	CHERP
0.995	0.26707	0.26707	1	1	A0A2K5V1G8	ARHGEF1
0.995	0.264039	0.264039	1	1	A0A2K5VB18	TXLNG
0.995	0.26168	0.26168	1	1	G7Q1Y4	NSDHL
0.995	0.253832	0.253832	1	1	A0A2K5W816	PHF5A
0.994	1.12594	1.12594	1	1	Q4R844	HMGB1
0.994	0.879559	0.879559	1	1	A0A2K5UQH6	HNRNPA0
0.994	0.746461	0.746461	1	1	Q4R673	XRCC6
0.994	0.714866	0.714866	1	1	A0A2K5TJ71	HDAC2
0.994	0.661822	0.661822	1	1	G7NV01	PRDX1
0.994	0.645251	0.645251	1	1	G7PV09	EFTUD2
0.994	0.626544	0.626544	1	1	A0A2K5V366	RBM12
0.994	0.554015	0.554015	1	1	Q4R979	RBM4
0.994	0.546129	0.546129	1	1	A0A2K5WC18	MSI2
0.994	0.522165	0.522165	1	1	A0A2K5WC76	RBM14
0.994	0.464177	0.464177	1	1	G7NTM2	PKN2
0.994	0.456255	0.456255	1	1	Q4R7Y4	GNB2L1
0.994	0.45448	0.45448	1	1	G7NV55	PSMA5
0.994	0.448725	0.448725	1	1	Q95K50	NOP56
0.994	0.445282	0.445282	1	1	G7Q2U1	MAGED2
0.994	0.440087	0.440087	1	1	A0A2K5WBH0	PHF6
0.994	0.437214	0.437214	1	1	A0A2K5WYJ2	HNRNPR
0.994	0.409011	0.409011	1	1	A0A2K5WZJ5	METAP2
0.994	0.407154	0.407154	1	1	A0A2K5V0Q3	BCL2L2-PABPN1
0.994	0.400757	0.400757	1	1	A0A2K5TSU1	NELFE
0.994	0.38233	0.38233	1	1	A0A2K5U026	RPS21
0.994	0.359875	0.359875	1	1	A0A2K5W9V4	EDF1
0.994	0.343959	0.343959	1	1	A0A2K5WTF8	PHF3
0.994	0.342121	0.342121	1	1	A0A2K5VBD2	CNOT1
0.994	0.326927	0.326927	1	1	A0A2K5VVU6	BPTF
0.994	0.297403	0.297403	1	1	A0A2K5UC38	PPP4R3A
0.994	0.295921	0.295921	1	1	A0A2K5VAP2	SUGT1
0.994	0.278752	0.278752	1	1	A0A2K5TXP5	ASCC3
0.994	0.277231	0.277231	1	1	G7PIL6	LSM3
0.994	0.271959	0.271959	1	1	A0A2K5U4L3	PCNP
0.993	1.51896	1.51896	1	1	A0A2K5W9H2	AHSG
0.993	0.885073	0.885073	1	1	A0A2K5ULR8	HNRNPH1
0.993	0.839648	0.839648	1	1	A0A2K5W1H4	TOP1
0.993	0.782374	0.782374	1	1	A0A2K5X3W9	MRE11
0.993	0.741483	0.741483	1	1	A0A2K5UAN4	SFPQ
0.993	0.734911	0.734911	1	1	I7GNL2	DDX39B
0.993	0.643406	0.643406	1	1	A0A2K5U747	ALYREF
0.993	0.577175	0.577175	1	1	A0A2K5TJX7	CAPRIN1
0.993	0.516388	0.516388	1	1	A0A2K5TWZ1	SEPHS1
0.993	0.482162	0.482162	1	1	G7Q156	NUDT21
0.993	0.383741	0.383741	1	1	A0A2K5URQ7	AQR
0.993	0.267012	0.267012	1	1	A0A2K5V2J6	ZC3H14
0.992	2.51438	2.51438	1	1	G8F3D2	HBE1
0.992	1.40214	1.40214	1	1	A0A2K5TJJ6	PLG
0.992	0.927535	0.927535	1	1	A0A2K5X763	CENPV
0.992	0.875527	0.875527	1	1	A0A2K5WUN5	AMBP
0.992	0.648874	0.648874	1	1	A0A2K5X6R2	KHSRP
0.992	0.625257	0.625257	1	1	A0A2K5UHV1	SNRPD2
0.992	0.582141	0.582141	1	1	A0A2K5UYN7	SERPINC1
0.992	0.471555	0.471555	1	1	A0A2K5V9B9	NUDC
0.992	0.446076	0.446076	1	1	A0A2K5VLL0	ZNF326
0.992	0.434858	0.434858	1	1	A0A2K5X8F6	RPS3
0.992	0.420588	0.420588	1	1	A0A2K5WGC0	ZNF638
0.992	0.409721	0.409721	1	1	I7G4Q2	TPM4
0.992	0.4052	0.4052	1	1	G7P9I7	IGF1R
0.992	0.405021	0.405021	1	1	A0A2K5VH43	NCOA5
0.992	0.392914	0.392914	1	1	G7Q1J1	DHX38
0.992	0.369089	0.369089	1	1	A0A2K5WZ51	KARS
0.992	0.366176	0.366176	1	1	A0A2K5WNM4	CENPF
0.992	0.362294	0.362294	1	1	G7P510	SF3B5
0.992	0.350869	0.350869	1	1	A0A2K5VJZ8	PDCD11
0.992	0.347733	0.347733	1	1	A0A2K5TTA9	CPSF7
0.992	0.303275	0.303275	1	1	A0A2K5X8Y0	BTF3
0.992	0.298204	0.298204	1	1	A0A2K5TM69	FXR1
0.992	0.284021	0.284021	1	1	A0A2K5X1L0	WTAP
0.992	0.258449	0.258449	1	1	G7P4A9	PSMB1
0.991	1.8229	1.8229	1	1	A0A2K5TN82	APOB
0.991	1.19465	1.19465	1	1	A0A2K5UJK7	HIST1H2AJ
0.991	1.0087	1.0087	1	1	Q60HD7	PHGDH
0.991	1.00316	1.00316	1	1	A0A2K5WS04	TRIM28
0.991	0.819847	0.819847	1	1	A0A2K5TWR5	PDCD4
0.991	0.787568	0.787568	1	1	A0A2K5WZ58	SRSF1
0.991	0.530007	0.530007	1	1	A0A2K5TXR2	PDCL3
0.991	0.518732	0.518732	1	1	A0A2K5X5T6	PDIA6
0.991	0.475412	0.475412	1	1	A0A2K5X497	MRC2
0.991	0.474233	0.474233	1	1	G7PGE9	RPRD1B
0.991	0.442121	0.442121	1	1	A0A2K5VPA8	POLDIP3
0.991	0.40747	0.40747	1	1	A0A2K5VFI4	SRSF11
0.991	0.3985	0.3985	1	1	A0A2K5W6Z0	AGO1
0.991	0.356319	0.356319	1	1	A0A2K5WR27	MED1
0.991	0.350237	0.350237	1	1	A0A2K5W498	MYL12A
0.991	0.333582	0.333582	1	1	A0A2K5WBQ7	LUC7L
0.991	0.304158	0.304158	1	1	A0A2K5VC39	NT5DC2
0.991	0.293477	0.293477	1	1	G7NXU7	QARS
0.991	0.286935	0.286935	1	1	A0A2K5TTF7	NELFB
0.99	0.951848	0.951848	1	1	A0A2K5V212	IQGAP2
0.99	0.903599	0.903599	1	1	A0A2K5V7N8	VTN
0.99	0.899058	0.899058	1	1	G7NTR5	HIST2H2BE
0.99	0.613068	0.613068	1	1	A0A2K5WWD0	UBTF
0.99	0.561191	0.561191	1	1	G7PSB8	PSIP1
0.99	0.560489	0.560489	1	1	G7PEP7	KIF5B
0.99	0.544237	0.544237	1	1	A0A2K5WE91	FAU
0.99	0.531036	0.531036	1	1	A0A2K5UXT6	C17orf49
0.99	0.457805	0.457805	1	1	A0A2K5WBP0	PNN
0.99	0.446068	0.446068	1	1	A0A2K5V8Z9	SEPT9
0.99	0.43163	0.43163	1	1	A0A2K5WP22	SNRPB
0.99	0.400704	0.400704	1	1	A0A2K5UGN0	GALK1
0.99	0.363946	0.363946	1	1	Q4R4T5	HSP90AB1
0.99	0.336407	0.336407	1	1	Q8HY87	ELAC2
0.99	0.320647	0.320647	1	1	G7PES2	ZNF22
0.99	0.296674	0.296674	1	1	A0A2K5X101	SCFD1
0.99	0.267914	0.267914	1	1	G7PW60	ZC3H13
0.99	0.256003	0.256003	1	1	A0A2K5V040	LEO1
0.989	1.78047	1.78047	1	1	G7NTV6	H3F3A
0.989	0.743082	0.743082	1	1	A0A2K5VKD7	TOP2B
0.989	0.598252	0.598252	1	1	I7GJM9	SAE1
0.989	0.578497	0.578497	1	1	A0A2K5W3U3	UBA2
0.989	0.535123	0.535123	1	1	A0A2K5V8Y6	SF1
0.989	0.500439	0.500439	1	1	A0A2K5TN05	FKBP3
0.989	0.428066	0.428066	1	1	A0A2K5V9N1	PHC2
0.989	0.343204	0.343204	1	1	A0A2K5W883	H6PD
0.989	0.339651	0.339651	1	1	A0A2K5UUF5	MTA1
0.989	0.320802	0.320802	1	1	A0A2K5X7U0	SMARCD1
0.989	0.316757	0.316757	1	1	A0A2K5WXX5	SREK1
0.988	2.29512	2.29512	1	1	A0A2K5VQK1	HBZ
0.988	0.921586	0.921586	1	1	A0A2K5WGB2	CREBBP
0.988	0.591365	0.591365	1	1	A0A2K5V9M8	PRKDC
0.988	0.589008	0.589008	1	1	A0A2K5UBE7	CAPZA1
0.988	0.579277	0.579277	1	1	A0A2K5VMB3	UBE2I
0.988	0.465463	0.465463	1	1	G7PMA3	XPO1
0.988	0.456219	0.456219	1	1	A0A2K5WHD1	---
0.988	0.445917	0.445917	1	1	A0A2K5X7N0	TRRAP
0.988	0.439515	0.439515	1	1	A0A2K5UPX7	RANBP2
0.988	0.394561	0.394561	1	1	A0A2K5WHW1	ITGB1
0.988	0.381084	0.381084	1	1	A0A2K5VKX0	DDX39A
0.988	0.379953	0.379953	1	1	A0A2K5WXI4	EP400
0.988	0.37551	0.37551	1	1	A0A2K5W9J0	GTF2F1
0.988	0.375271	0.375271	1	1	A0A2K5X3L9	PRPF4
0.988	0.367682	0.367682	1	1	A0A2K5W441	BOD1L1
0.988	0.356824	0.356824	1	1	A0A2K5TTF0	PHF2
0.988	0.354534	0.354534	1	1	G7PLR0	SF3B6
0.988	0.341761	0.341761	1	1	A0A2K5VE95	ELP1
0.988	0.333784	0.333784	1	1	A0A2K5U0F2	RPRD2
0.988	0.328633	0.328633	1	1	A0A2K5X461	THYN1
0.988	0.318547	0.318547	1	1	A0A2K5U234	CZIB
0.988	0.302064	0.302064	1	1	A0A2K5W6A0	PSMA3
0.988	0.278062	0.278062	1	1	A0A2K5UGW4	GTF2F2
0.988	0.27059	0.27059	1	1	G7P9H1	UNC45A
0.988	0.267584	0.267584	1	1	A0A2K5UCH9	SEH1L
0.988	0.266782	0.266782	1	1	A0A2K5VZS0	TLE1
0.987	0.736552	0.736552	1	1	A0A2K5V4N6	ANP32B
0.987	0.669123	0.669123	1	1	Q4R7F0	RBMX
0.987	0.502282	0.502282	1	1	G7PYW4	ELAVL1
0.987	0.366115	0.366115	1	1	A0A2K5VNZ9	CDK11B
0.987	0.350716	0.350716	1	1	A0A2K5VQD4	PABPC1
0.987	0.292589	0.292589	1	1	Q4R5D9	YTHDF2
0.987	0.291752	0.291752	1	1	A0A2K5WJ83	NUP205
0.987	0.255957	0.255957	1	1	G7PQ86	NUP160
0.986	1.31829	1.31829	1	1	Q4R4X4	VIM
0.986	1.12666	1.12666	1	1	A0A2K5U5X7	PTBP1
0.986	1.08058	1.08058	1	1	G7Q3A8	TMSB15B
0.986	0.975319	0.975319	1	1	A0A2K5V0E3	FN1
0.986	0.790017	0.790017	1	1	A0A2K5WRG5	DDX17
0.986	0.724223	0.724223	1	1	A0A2K5VWE8	CHD7
0.986	0.6621	0.6621	1	1	A0A2K5X362	XRCC5
0.986	0.643808	0.643808	1	1	A0A2K5W7B6	ZC3H18
0.986	0.635633	0.635633	1	1	A0A2K5UIF2	SUN2
0.986	0.623676	0.623676	1	1	A0A2K5TYS1	HNRNPDL
0.986	0.588992	0.588992	1	1	A0A2K5TSS3	DIDO1
0.986	0.452807	0.452807	1	1	A0A2K5VCB5	PLXNB2
0.986	0.439065	0.439065	1	1	G7Q0X6	DCTPP1
0.986	0.424141	0.424141	1	1	G7PTX9	SUPT6H
0.986	0.40062	0.40062	1	1	A0A2K5X3M6	SRSF9
0.986	0.389482	0.389482	1	1	A0A2K5WWQ5	THOC1
0.986	0.347322	0.347322	1	1	A0A2K5U0U8	PPID
0.986	0.289304	0.289304	1	1	A0A2K5VLV4	MANF
0.986	0.25252	0.25252	1	1	G7PQG2	CSTF3
0.986	0.250553	0.250553	1	1	G7Q181	POLR2C
0.985	0.848275	0.848275	1	1	A0A2K5VCN4	FBLN1
0.985	0.64467	0.64467	1	1	A0A2K5U404	RPA1
0.985	0.63505	0.63505	1	1	A0A2K5TYF2	ADGRG1
0.985	0.62436	0.62436	1	1	A0A2K5WHQ6	ZNF428
0.985	0.575795	0.575795	1	1	A0A2K5W9N3	PCBP1
0.985	0.484617	0.484617	1	1	A0A2K5UAU4	MDK
0.985	0.4787	0.4787	1	1	G7NXU9	IMPDH2
0.985	0.453621	0.453621	1	1	A0A2K5VS32	NUP98
0.985	0.40309	0.40309	1	1	A0A2K5VS34	TCERG1
0.985	0.400607	0.400607	1	1	G7P0L2	SND1
0.985	0.399703	0.399703	1	1	A0A2K5WWR9	ZC3H4
0.985	0.387537	0.387537	1	1	A0A2K5WNG7	SMCHD1
0.985	0.381976	0.381976	1	1	A0A2K5WM48	AASS
0.985	0.368701	0.368701	1	1	A0A2K5U210	RTF1
0.985	0.334751	0.334751	1	1	A0A2K5TL48	NUP153
0.985	0.297517	0.297517	1	1	A0A2K5VS07	ZCCHC8
0.985	0.278334	0.278334	1	1	A0A2K5U834	CBFB
0.984	0.72955	0.72955	1	1	A0A2K5WYF3	PHIP
0.984	0.673939	0.673939	1	1	A0A2K5UQC3	PRDX6
0.984	0.573246	0.573246	1	1	A0A2K5WY29	HNRNPR
0.984	0.433243	0.433243	1	1	A0A2K5TK27	EEF2
0.984	0.37361	0.37361	1	1	A0A2K5TQG3	PRPF6
0.984	0.367435	0.367435	1	1	G7PG22	CSE1L
0.984	0.34263	0.34263	1	1	A0A2K5U6N1	EIF4EBP2
0.984	0.3425	0.3425	1	1	A0A2K5VDX1	HMGN5
0.984	0.335643	0.335643	1	1	A0A2K5V220	DKC1
0.984	0.329429	0.329429	1	1	A0A2K5US73	PCM1
0.984	0.297495	0.297495	1	1	A0A2K5X9B7	PSMA7
0.984	0.265769	0.265769	1	1	Q4R6G8	EIF3E
0.984	0.250268	0.250268	1	1	A0A2K5TTF1	POLD3
0.983	0.777758	0.777758	1	1	A0A2K5WP59	CLIC4
0.983	0.740285	0.740285	1	1	A0A2K5UXA5	HNRNPD
0.983	0.699072	0.699072	1	1	A0A2K5VXT3	SRBD1
0.983	0.645775	0.645775	1	1	A0A2K5WE40	SAFB
0.983	0.603436	0.603436	1	1	A0A2K5WZY3	THRAP3
0.983	0.524716	0.524716	1	1	A0A2K5UDY1	AGT
0.983	0.440121	0.440121	1	1	A0A2K5WRC2	SRSF10
0.983	0.384454	0.384454	1	1	A0A2K5U6F7	SMARCB1
0.983	0.306305	0.306305	1	1	A0A2K5WJ84	UPF1
0.983	0.295527	0.295527	1	1	A0A2K5WYI3	PRTFDC1
0.983	0.272522	0.272522	1	1	A0A2K5W874	USP10
0.983	0.25988	0.25988	1	1	A0A2K5VX47	MYT1
0.982	0.64642	0.64642	1	1	A0A2K5U166	SALL2
0.982	0.607132	0.607132	1	1	A0A2K5V3E6	RAD21
0.982	0.581096	0.581096	1	1	A0A2K5TK69	NHLRC2
0.982	0.343785	0.343785	1	1	A0A2K5WB06	DHX16
0.982	0.30084	0.30084	1	1	A0A2K5UBN9	RPA1
0.982	0.26442	0.26442	1	1	G7P1M5	GABPA
0.981	0.705395	0.705395	1	1	A0A2K5TWW5	SRSF7
0.981	0.657891	0.657891	1	1	A0A2K5UL35	SOX2
0.981	0.576386	0.576386	1	1	A0A2K5VIP8	CNN3
0.981	0.494279	0.494279	1	1	A0A2K5V7F8	CALU
0.981	0.459022	0.459022	1	1	I7GLD5	TAX1BP3
0.981	0.434783	0.434783	1	1	A0A2K5X8V9	IRF2BPL
0.981	0.381118	0.381118	1	1	A0A2K5UMY1	XAB2
0.981	0.303186	0.303186	1	1	G7Q380	CSTF2
0.981	0.301216	0.301216	1	1	A0A2K5UJC1	INTS4
0.981	0.275059	0.275059	1	1	E5FGL1	XRCC4
0.981	0.250699	0.250699	1	1	A0A2K5U4B4	IPO7
0.98	1.84683	1.84683	1	1	Q4R362	QtsA-19327
0.98	1.52294	1.52294	1	1	G7PBD8	SERPINA1
0.98	1.12472	1.12472	1	1	A0A2K5WHC8	FLNB
0.98	1.06481	1.06481	1	1	A0A2K5X5G1	GPC2
0.98	0.708608	0.708608	1	1	A0A2K5VD82	RPL23
0.98	0.673897	0.673897	1	1	A0A2K5VAY7	HCFC1
0.98	0.569656	0.569656	1	1	A0A2K5X4J1	RPS14
0.98	0.487597	0.487597	1	1	A0A2K5WGN6	YLPM1
0.98	0.483883	0.483883	1	1	A0A2K5UU17	LGALS3BP
0.98	0.443582	0.443582	1	1	A0A2K5W1G3	TRA2B
0.98	0.439482	0.439482	1	1	G7PN28	DARS
0.98	0.421789	0.421789	1	1	A0A2K5U627	TNKS1BP1
0.98	0.373137	0.373137	1	1	A0A2K5U2M3	BICD2
0.98	0.343529	0.343529	1	1	A0A2K5UUF7	DNMT3A
0.98	0.32463	0.32463	1	1	A0A2K5U0V7	SF3A2
0.98	0.309635	0.309635	1	1	A0A2K5UXM1	RANBP3
0.98	0.290875	0.290875	1	1	A0A2K5UW84	RECQL
0.98	0.285037	0.285037	1	1	G7PHP0	RPAP3
0.98	0.265109	0.265109	1	1	A0A2K5UL68	SRRM1
0.98	0.258319	0.258319	1	1	I7GML3	AIMP1
0.979	0.872001	0.872001	1	1	A0A2K5V2M1	BCL11B
0.979	0.546675	0.546675	1	1	A0A2K5WHG3	SHMT1
0.979	0.524941	0.524941	1	1	A0A2K5VDU6	SRRT
0.979	0.518207	0.518207	1	1	Q76KA2	RPL30
0.979	0.385125	0.385125	1	1	G7P1B8	C11orf58
0.979	0.356744	0.356744	1	1	A0A2K5X937	MEX3A
0.979	0.356386	0.356386	1	1	A0A2K5UTE9	NCBP1
0.979	0.342911	0.342911	1	1	A0A2K5VWG4	NUP85
0.979	0.319964	0.319964	1	1	A0A2K5UDE0	LSM14A
0.979	0.316997	0.316997	1	1	A0A2K5WVN4	TRIM33
0.979	0.293105	0.293105	1	1	A0A2K5VES1	FXR2
0.979	0.275803	0.275803	1	1	A0A2K5X6B6	DCAF1
0.978	0.492176	0.492176	1	1	A0A2K5X839	FOXG1
0.978	0.289898	0.289898	1	1	A0A2K5VAR3	MAT2B
0.978	0.276251	0.276251	1	1	G7P420	BACH2
0.977	1.37346	1.37346	1	1	A0A2K5W5D3	NFIB
0.977	0.619174	0.619174	1	1	A0A2K5W7J0	TP53BP1
0.977	0.543488	0.543488	1	1	A0A2K5VSJ6	SEPT10
0.977	0.470548	0.470548	1	1	A0A2K5VMU6	PCBP2
0.977	0.463732	0.463732	1	1	A0A2K5V1L6	U2AF1
0.977	0.269406	0.269406	1	1	G7P0I5	LSM8
0.976	0.767621	0.767621	1	1	A0A2K5U2Y1	NFIA
0.976	0.750304	0.750304	1	1	Q4R6I6	SRP9
0.976	0.539769	0.539769	1	1	A0A2K5ULT7	TRIOBP
0.976	0.429835	0.429835	1	1	A0A2K5W2Y5	CROCC
0.976	0.420912	0.420912	1	1	A0A2K5VXA6	SPEN
0.975	2.1247	2.1247	1	1	A0A2K5UCF7	HIST1H1B
0.975	1.67232	1.67232	1	1	P68292	APOA1
0.975	0.676054	0.676054	1	1	G7Q0G8	CARHSP1
0.975	0.418253	0.418253	1	1	G7PXM6	SNRPA
0.975	0.412481	0.412481	1	1	A0A2K5WYB8	SART3
0.975	0.387077	0.387077	1	1	A0A2K5VRI2	AFDN
0.975	0.360215	0.360215	1	1	A0A2K5V1V3	COIL
0.975	0.307473	0.307473	1	1	A0A2K5U577	ADI1
0.975	0.288093	0.288093	1	1	A0A2K5W248	FIP1L1
0.975	0.2711	0.2711	1	1	I7GK02	MESDC2
0.975	0.26253	0.26253	1	1	A0A2K5U8D4	WDR19
0.974	0.59836	0.59836	1	1	A0A2K5X776	CBX3
0.974	0.388762	0.388762	1	1	A0A2K5VJV0	QKI
0.974	0.365882	0.365882	1	1	A0A2K5WU41	MYO6
0.974	0.324185	0.324185	1	1	G7P784	CMBL
0.974	0.303076	0.303076	1	1	A0A2K5U073	GTF2E1
0.973	0.514031	0.514031	1	1	A0A2K5VU38	CHTOP
0.973	0.502396	0.502396	1	1	A0A2K5VJW7	POGZ
0.973	0.453564	0.453564	1	1	A0A2K5TW03	MAGOHB
0.973	0.441379	0.441379	1	1	A0A2K5W532	UBXN7
0.973	0.439535	0.439535	1	1	A0A2K5X3Y0	GMPS
0.973	0.438931	0.438931	1	1	A0A2K5TJT5	STIP1
0.973	0.358424	0.358424	1	1	A0A2K5V930	SNRPF
0.973	0.274614	0.274614	1	1	A0A2K5TPT2	RPRD1A
0.972	1.00919	1.00919	1	1	A0A2K5UGT8	BCL11A
0.972	0.680905	0.680905	1	1	I7GJM4	RPLP2
0.972	0.628116	0.628116	1	1	A0A2K5U823	KHDRBS1
0.972	0.598414	0.598414	1	1	A0A2K5X7V4	FKBP4
0.972	0.588311	0.588311	1	1	A0A2K5VTK8	MPPED2
0.972	0.548327	0.548327	1	1	A0A2K5TYY4	PBX1
0.972	0.277649	0.277649	1	1	A0A2K5UB44	PRPF39
0.971	0.426753	0.426753	1	1	A0A2K5VLH6	FKBP10
0.971	0.336904	0.336904	1	1	A0A2K5X8C3	PRRC2C
0.971	0.250787	0.250787	1	1	G7Q196	CFAP20
0.97	0.767469	0.767469	1	1	A0A2K5VNF3	PKM
0.97	0.76079	0.76079	1	1	A0A2K5V3M2	ZNF512
0.97	0.514593	0.514593	1	1	A0A2K5V6P9	RALY
0.97	0.475956	0.475956	1	1	A0A2K5VD12	PSME1
0.97	0.463404	0.463404	1	1	A0A2K5WMF8	EIF5A
0.97	0.39535	0.39535	1	1	I7GKX7	PTGES3
0.97	0.370551	0.370551	1	1	G8F3W6	LSM2
0.97	0.368235	0.368235	1	1	Q4R5F6	SNRPD1
0.97	0.34986	0.34986	1	1	Q4R4X9	EIF1B
0.97	0.320581	0.320581	1	1	A0A2K5VLE4	MBD3
0.97	0.314128	0.314128	1	1	A0A2K5WHP6	NCOR1
0.97	0.260643	0.260643	1	1	A0A2K5WCN0	GFPT1
0.969	0.634496	0.634496	1	1	A0A2K5WQR8	DOCK1
0.969	0.577206	0.577206	1	1	A0A2K5WKK7	PDIA4
0.969	0.450169	0.450169	1	1	I7G7S3	RPSA
0.969	0.430432	0.430432	1	1	A0A2K5W0J2	DDX6
0.969	0.391426	0.391426	1	1	Q4R4T0	RPN1
0.969	0.354945	0.354945	1	1	A0A2K5UBI3	NSD3
0.969	0.3322	0.3322	1	1	A0A2K5UQI1	SNRPC
0.969	0.321379	0.321379	1	1	A0A2K5VGP8	GOLGA4
0.969	0.304703	0.304703	1	1	A0A2K5VYX6	TXNL1
0.968	0.793886	0.793886	1	1	I7GHD6	ANP32A
0.968	0.615451	0.615451	1	1	A0A2K5TKN7	YBX1
0.968	0.55044	0.55044	1	1	A0A2K5VSR0	SARNP
0.968	0.375062	0.375062	1	1	Q4R924	MAT2A
0.968	0.323913	0.323913	1	1	G7Q0M9	THUMPD1
0.967	0.785856	0.785856	1	1	Q4R7A3	SRSF2
0.967	0.697255	0.697255	1	1	A0A2K5V0C3	RPL23A
0.967	0.482648	0.482648	1	1	A0A2K5WS14	EWSR1
0.967	0.372667	0.372667	1	1	A0A2K5V5M7	DOCK7
0.967	0.339832	0.339832	1	1	A0A2K5VQV3	PLCB3
0.967	0.300427	0.300427	1	1	A0A2K5WM73	TSNAX
0.966	1.11745	1.11745	1	1	A0A2K5VI97	SERPINH1
0.966	0.446969	0.446969	1	1	A0A2K5UL54	RPL22
0.966	0.406835	0.406835	1	1	A0A2K5WI05	STAG1
0.966	0.349576	0.349576	1	1	A0A2K5VUN6	GANAB
0.966	0.323302	0.323302	1	1	Q4R6D8	PSMA6
0.966	0.303822	0.303822	1	1	A0A2K5TJ22	PATZ1
0.966	0.295325	0.295325	1	1	A0A2K5W5M7	UNK
0.965	1.57582	1.57582	1	1	I7GE34	H1FX
0.965	0.486104	0.486104	1	1	A0A2K5UDS8	CRYZ
0.965	0.415953	0.415953	1	1	A0A2K5WV24	IRF2BP2
0.965	0.293472	0.293472	1	1	A0A2K5X3H6	MYH10
0.965	0.281841	0.281841	1	1	A0A2K5VI64	APPL2
0.965	0.279325	0.279325	1	1	A0A2K5TR94	EIF3M
0.964	0.585191	0.585191	1	1	A0A2K5WMU8	ALDH16A1
0.964	0.46806	0.46806	1	1	G7P346	RPS12
0.964	0.445822	0.445822	1	1	A0A2K5W194	CALD1
0.964	0.411964	0.411964	1	1	A0A2K5VII9	CNN3
0.964	0.353439	0.353439	1	1	Q58H57	CBS
0.963	0.531327	0.531327	1	1	A0A2K5V5V0	FTO
0.963	0.417609	0.417609	1	1	A0A2K5VT97	ALDH7A1
0.963	0.262924	0.262924	1	1	A0A2K5U5Y1	PSME2
0.962	0.633663	0.633663	1	1	Q4R784	PLIN3
0.962	0.597224	0.597224	1	1	A0A2K5X6D2	ILF3
0.962	0.334164	0.334164	1	1	A0A2K5TXA3	ZNF207
0.962	0.323298	0.323298	1	1	A0A2K5VM63	PDCD5
0.961	0.644245	0.644245	1	1	A0A2K5U0D5	HNRNPA2B1
0.961	0.511365	0.511365	1	1	Q25NQ2	SSB
0.961	0.510767	0.510767	1	1	Q4R580	RPS27A
0.961	0.427305	0.427305	1	1	A0A2K5VP69	HTATSF1
0.961	0.425636	0.425636	1	1	A0A2K5VKE1	TERF2
0.961	0.33251	0.33251	1	1	A0A2K5U780	GLRX3
0.961	0.250905	0.250905	1	1	A0A2K5VKA4	HDAC6
0.96	0.411584	0.411584	1	1	A0A2K5VL86	TSN
0.96	0.27096	0.27096	1	1	A0A2K5VL27	ZYX
0.959	0.646829	0.646829	1	1	G7PRZ9	TLN1
0.959	0.594076	0.594076	1	1	A0A2K5UUV8	SMARCC2
0.959	0.361222	0.361222	1	1	A0A2K5U480	ITIH1
0.959	0.348053	0.348053	1	1	G7P422	EPHA7
0.959	0.329852	0.329852	1	1	G7NTP9	RBM8A
0.959	0.287723	0.287723	1	1	A0A2K5W9A7	NUDC
0.959	0.267097	0.267097	1	1	A0A2K5WJ37	SCAF4
0.959	0.260747	0.260747	1	1	G7PR77	WDR5
0.958	0.738142	0.738142	1	1	A0A2K5TJD4	RPL5
0.958	0.475521	0.475521	1	1	A0A2K5WN01	DDTL
0.958	0.46242	0.46242	1	1	A0A2K5WYR3	SEPT2
0.958	0.333441	0.333441	1	1	A0A2K5W979	ADAR
0.958	0.313932	0.313932	1	1	A0A2K5X5S7	NME7
0.958	0.293301	0.293301	1	1	A0A2K5V0D2	ASPSCR1
0.958	0.290811	0.290811	1	1	A0A2K5TWI8	PLRG1
0.957	0.588083	0.588083	1	1	Q25Q65	RPS3A
0.957	0.425666	0.425666	1	1	A0A2K5V948	PPM1G
0.957	0.390537	0.390537	1	1	Q4R7L5	DDX1
0.957	0.358442	0.358442	1	1	A0A2K5UME4	SETMAR
0.957	0.319721	0.319721	1	1	A0A2K5U5V3	RAB8B
0.957	0.29868	0.29868	1	1	A0A2K5UU92	LSM4
0.956	0.646855	0.646855	1	1	G7PDD0	HNRNPH3
0.956	0.345627	0.345627	1	1	A0A2K5UYF4	CFDP1
0.956	0.313254	0.313254	1	1	I7GHG7	BCAS2
0.955	0.635758	0.635758	1	1	A0A2K5UAW3	HNRNPA3
0.955	0.356263	0.356263	1	1	A0A2K5VZY3	GATAD2B
0.955	0.320784	0.320784	1	1	A0A2K5V4C7	RPS20
0.954	1.07325	1.07325	1	1	Q8HXW1	TTR
0.954	0.954375	0.954375	1	1	A0A2K5VP05	PHF10
0.954	0.409079	0.409079	1	1	A0A2K5TLQ8	CHAMP1
0.954	0.396602	0.396602	1	1	A0A2K5VMF6	ADH5
0.954	0.38607	0.38607	1	1	A0A2K5TV15	PALLD
0.954	0.360997	0.360997	1	1	A0A2K5V2L4	GLYR1
0.954	0.300553	0.300553	1	1	A0A2K5W2Y6	THOP1
0.953	0.760815	0.760815	1	1	A0A2K5UMV2	RCN1
0.953	0.377235	0.377235	1	1	A0A2K5U4W8	RNF2
0.953	0.360263	0.360263	1	1	Q4R6X4	RTCB
0.953	0.308114	0.308114	1	1	G7PHF9	TFIP11
0.953	0.286157	0.286157	1	1	A0A2K5WDD5	---
0.953	0.27257	0.27257	1	1	A0A2K5WIY5	GSPT1
0.953	0.270176	0.270176	1	1	G7NWD3	VANGL2
0.952	1.08984	1.08984	1	1	G7NXM9	---
0.952	0.681638	0.681638	1	1	A0A2K5VX70	TCOF1
0.952	0.526567	0.526567	1	1	A0A2K5VL33	LMNB2
0.951	0.44256	0.44256	1	1	A0A2K5W8T2	FDPS
0.951	0.365843	0.365843	1	1	A0A2K5VIQ5	SERPINB6
0.951	0.350408	0.350408	1	1	A0A2K5W9V1	TJP1
0.951	0.305226	0.305226	1	1	I7GP07	TRA2A
0.951	0.281465	0.281465	1	1	A0A2K5W5Z2	TIAL1
0.951	0.262823	0.262823	1	1	G7PY54	BAX
0.95	0.548347	0.548347	1	1	Q4R520	HSP90B1
0.95	0.498855	0.498855	1	1	A0A2K5W6W4	---
0.95	0.420144	0.420144	1	1	A0A2K5X7R3	DOCK11
0.95	0.41237	0.41237	1	1	Q4R543	PPA1
0.95	0.409433	0.409433	1	1	A0A2K5WPZ6	AKR7A2
0.95	0.30522	0.30522	1	1	A0A2K5UGN5	FAM98B
0.948	1.97591	1.97591	1	1	G7P2M3	HIST1H1E
0.948	0.421363	0.421363	1	1	A0A2K5WX63	SUCLG2
0.948	0.293867	0.293867	1	1	G7NXD9	TROVE2
0.948	0.285916	0.285916	1	1	A0A2K5UQF6	ZPR1
0.947	0.382164	0.382164	1	1	A0A2K5UT22	RCN2
0.947	0.349877	0.349877	1	1	A0A2K5VHI7	TXNRD1
0.947	0.26024	0.26024	1	1	A0A2K5UZA7	SPECC1L
0.946	0.544313	0.544313	1	1	A0A2K5WD92	HNRNPL
0.946	0.466302	0.466302	1	1	A0A2K5VNZ8	CCAR2
0.945	1.15365	1.15365	1	1	A0A2K5VSR8	FGA
0.944	0.458332	0.458332	1	1	A0A2K5WFG7	HNRNPUL1
0.944	0.382961	0.382961	1	1	A0A2K5UPI7	PDLIM1
0.944	0.343382	0.343382	1	1	A0A2K5X157	SRSF3
0.944	0.298099	0.298099	1	1	A0A2K5VFS5	ZMYND8
0.944	0.283888	0.283888	1	1	A0A2K5X046	UBE2L3
0.943	0.455452	0.455452	1	1	A0A2K5UU31	MAP4
0.943	0.393753	0.393753	1	1	A0A2K5X6Z8	RPLP1
0.943	0.363773	0.363773	1	1	A0A2K5UFN8	FNBP1L
0.943	0.31346	0.31346	1	1	G7PA92	RTRAF
0.943	0.270371	0.270371	1	1	G8F2D0	PSMB4
0.942	0.41832	0.41832	1	1	A0A2K5WU16	MYEF2
0.942	0.391732	0.391732	1	1	A0A2K5ULR4	PPP1R14B
0.941	0.29498	0.29498	1	1	A0A2K5WBA7	PSMD5
0.94	0.73331	0.73331	1	1	A0A2K5WLB5	HDGF
0.94	0.504205	0.504205	1	1	A0A2K5TSQ1	ILF2
0.94	0.394899	0.394899	1	1	G7NZV5	GNL3
0.94	0.293387	0.293387	1	1	A0A2K5WC90	LZTFL1
0.94	0.293156	0.293156	1	1	A0A2K5WUU6	Rps25
0.94	0.283825	0.283825	1	1	G7Q237	VBP1
0.939	0.876658	0.876658	1	1	A0A2K5U946	SVIL
0.939	0.689032	0.689032	1	1	A0A2K5X111	KDM5C
0.939	0.608825	0.608825	1	1	A0A2K5TVI7	EXOSC3
0.939	0.5088	0.5088	1	1	A0A2K5X9G6	MATR3
0.938	0.667993	0.667993	1	1	A0A2K5U0M4	SET
0.938	0.416352	0.416352	1	1	G7P0I8	ING3
0.938	0.372814	0.372814	1	1	G7PQD5	API5
0.938	0.331894	0.331894	1	1	A0A2K5UZ30	RAD23B
0.938	0.287862	0.287862	1	1	A0A2K5UU24	GOLGB1
0.937	1.02891	1.02891	1	1	A0A2K5TY00	FGG
0.937	0.514127	0.514127	1	1	A0A2K5UZP3	ALDH3A2
0.937	0.347243	0.347243	1	1	A0A2K5WZ75	TAGLN2
0.936	0.825586	0.825586	1	1	A0A2K5TR18	RPL17
0.936	0.391751	0.391751	1	1	A0A2K5X404	SEC61G
0.935	0.308773	0.308773	1	1	G7NV87	CCT3
0.935	0.284111	0.284111	1	1	G7PLA3	CREB1
0.934	0.305697	0.305697	1	1	G7NZ35	TBL1XR1
0.934	0.257039	0.257039	1	1	Q4R7L3	PSMC4
0.933	0.808575	0.808575	1	1	A0A2K5V9Q6	DDAH2
0.932	0.303218	0.303218	1	1	A0A2K5UKT5	MEIS2
0.931	0.56849	0.56849	1	1	P61270	RPS11
0.931	0.395868	0.395868	1	1	A0A2K5X6S8	ANXA5
0.931	0.324278	0.324278	1	1	Q4R5F2	GLO1
0.93	0.620786	0.620786	1	1	A0A2K5VCE7	RPS26
0.93	0.536206	0.536206	1	1	G7PF47	H2AFY2
0.93	0.299005	0.299005	1	1	A0A2K5TMT1	C1QBP
0.929	0.793056	0.793056	1	1	A0A2K5WXH3	HP1BP3
0.929	0.387102	0.387102	1	1	A0A2K5UZI8	DECR1
0.929	0.318754	0.318754	1	1	G8F4M8	RPL12
0.929	0.282331	0.282331	1	1	Q4R5B6	LDHB
0.928	0.49314	0.49314	1	1	A0A2K5V0I8	RPS18
0.928	0.434691	0.434691	1	1	A0A2K5UBX7	MYH9
0.927	0.484871	0.484871	1	1	A0A2K5U6F2	HNRNPUL2
0.927	0.410177	0.410177	1	1	A0A2K5U0L3	NAP1L4
0.927	0.371699	0.371699	1	1	A0A2K5WYQ9	ELAVL4
0.927	0.266233	0.266233	1	1	A0A2K5W387	PSMA1
0.927	0.250142	0.250142	1	1	A0A2K5W3P9	SRSF6
0.925	0.469159	0.469159	1	1	G7NYS7	PAK2
0.925	0.462109	0.462109	1	1	A0A2K5X0P1	ST13
0.925	0.327267	0.327267	1	1	A0A2K5W853	PFDN5
0.925	0.270814	0.270814	1	1	A0A2K5WAI5	TCF20
0.924	0.585639	0.585639	1	1	G7PVW5	RPL21
0.924	0.396862	0.396862	1	1	A0A2K5W487	FHL1
0.924	0.299382	0.299382	1	1	A0A2K5TSV9	SERPING1
0.924	0.265448	0.265448	1	1	A0A2K5UHD1	DCPS
0.924	0.256513	0.256513	1	1	C0SJM7	MGST1
0.923	0.648338	0.648338	1	1	A0A2K5WYD4	AKAP12
0.923	0.309056	0.309056	1	1	Q4R7R5	SH3BGRL
0.923	0.281692	0.281692	1	1	A0A2K5WF65	MCAM
0.922	0.336564	0.336564	1	1	I7GPH0	RPS17
0.922	0.273407	0.273407	1	1	Q4R5C6	SNU13
0.921	0.495619	0.495619	1	1	A0A2K5UJV6	CHD3
0.921	0.341092	0.341092	1	1	A0A2K5WN88	PRPF40A
0.921	0.275036	0.275036	1	1	A0A2K5TRC7	RSL1D1
0.92	0.501609	0.501609	1	1	A0A2K5X9C2	FAT4
0.92	0.39937	0.39937	1	1	A0A2K5WZA2	IGFBP2
0.918	0.294928	0.294928	1	1	A0A2K5U6E0	LLGL1
0.916	0.801266	0.801266	1	1	Q4R8Z4	RPL27
0.916	0.416392	0.416392	1	1	A0A023JCR5	GSTP1
0.915	0.29982	0.29982	1	1	A0A2K5X010	CNOT3
0.915	0.281003	0.281003	1	1	A0A2K5U4J2	CTBP1
0.914	0.386065	0.386065	1	1	Q9TSM4	GSTM2
0.914	0.291841	0.291841	1	1	A0A2K5UNS0	RPS27
0.914	0.268378	0.268378	1	1	A0A2K5VWG2	VIRMA
0.914	0.266242	0.266242	1	1	G7PF78	MORC2
0.913	0.260171	0.260171	1	1	A0A2K5VNQ6	PTK7
0.912	0.336859	0.336859	1	1	A0A2K5WCN1	MSN
0.91	0.493711	0.493711	1	1	A0A2K5VA34	PRPF40B
0.91	0.396105	0.396105	1	1	G7NVE9	SNRPE
0.91	0.341988	0.341988	1	1	A0A2K5W1B3	DIAPH1
0.91	0.265376	0.265376	1	1	Q4R4Y2	ATXN10
0.909	0.757136	0.757136	1	1	A2V9Z4	ALB
0.909	0.274747	0.274747	1	1	A0A2K5V9T3	CCT8
0.907	0.609815	0.609815	1	1	A0A2K5UFL9	RPL36
0.906	0.306815	0.306815	1	1	A0A2K5VXB4	TAF15
0.906	0.26484	0.26484	1	1	A0A2K5VJ37	MYO1B
0.905	0.273284	0.273284	1	1	Q4R596	AHCY
0.904	0.585056	0.585056	1	1	A0A2K5UY14	FUS
0.903	0.251269	0.251269	1	1	A0A2K5VSK5	HSPA9
0.902	0.804381	0.804381	1	1	A0A2K5TPA8	PTMA
0.902	0.612504	0.612504	1	1	A0A2K5UXD8	RBP1
0.902	0.310216	0.310216	1	1	A0A2K5W3E2	NUP188
0.898	0.73211	0.73211	1	1	A0A2K5W339	CBX1
0.898	0.466103	0.466103	1	1	Q4R4K6	RPS6
0.898	0.27237	0.27237	1	1	A0A2K5WAQ2	CELF1
0.898	0.267842	0.267842	1	1	A0A2K5UUM8	AKAP13
0.898	0.263984	0.263984	1	1	G7PSN2	SPIN1
0.897	0.385273	0.385273	1	1	A0A2K5UQV8	RPL37A
0.897	0.291496	0.291496	1	1	Q4R5G2	TCP1
0.896	0.583837	0.583837	1	1	A0A2K5V359	FKBP9
0.896	0.396833	0.396833	1	1	A0A2K5US32	HSPG2
0.894	0.559112	0.559112	1	1	A0A2K5WJ16	---
0.894	0.431231	0.431231	1	1	A0A2K5WJA5	IDH1
0.894	0.288153	0.288153	1	1	A0A2K5USX2	COPB2
0.893	0.328749	0.328749	1	1	A0A2K5X0G7	SERBP1
0.891	1.01304	1.01304	1	1	A0A2K5VWX7	FBN2
0.891	0.554171	0.554171	1	1	A0A2K5X7M7	HSPA1A
0.891	0.501729	0.501729	1	1	A0A2K5WZT8	TUBB6
0.891	0.375069	0.375069	1	1	A0A2K5WBE9	PGD
0.891	0.289517	0.289517	1	1	Q4R6F8	CCT2
0.888	0.593377	0.593377	1	1	Q76KA3	RPL32
0.888	0.273269	0.273269	1	1	A0A2K5WXY8	HSPA5
0.887	0.267956	0.267956	1	1	Q4R4I0	TERF2IP
0.887	0.251431	0.251431	1	1	A0A2K5VY64	NUDT15
0.885	0.534586	0.534586	1	1	A0A2K5X4D3	---
0.885	0.381964	0.381964	1	1	A0A2K5X6W7	HDGFL2
0.884	0.253834	0.253834	1	1	A0A2K5WD14	TLE3
0.883	0.588751	0.588751	1	1	A0A2K5V043	RPS13
0.878	0.444508	0.444508	1	1	Q4R7Y2	RPL10
0.878	0.271532	0.271532	1	1	A0A2K5TM41	UBQLN4
0.877	0.421728	0.421728	1	1	A0A2K5USC4	ZEB2
0.877	0.314003	0.314003	1	1	A0A2K5X7W4	CAT
0.877	0.282479	0.282479	1	1	A0A2K5VAH7	RNH1
0.876	0.323202	0.323202	1	1	G7PGJ4	GSS
0.876	0.292579	0.292579	1	1	A0A2K5VFH7	EML1
0.874	0.271182	0.271182	1	1	A0A2K5WWR6	LSM14B
0.872	0.311413	0.311413	1	1	A0A2K5V444	PSPC1
0.872	0.253939	0.253939	1	1	A0A2K5UAH0	PPIB
0.87	0.353262	0.353262	1	1	A0A2K5VFN5	FABP5
0.869	0.301421	0.301421	1	1	A0A2K5TNW0	HNRNPK
0.868	0.280275	0.280275	1	1	A0A2K5USZ6	RPN2
0.867	0.386199	0.386199	1	1	A0A2K5WV95	EPB41
0.867	0.301252	0.301252	1	1	A0A2K5W3Z5	DBN1
0.863	0.376526	0.376526	1	1	P61256	RPL26
0.862	0.70251	0.70251	1	1	A0A2K5WI71	AHNAK
0.862	0.423708	0.423708	1	1	A0A2K5WI59	RPS24
0.862	0.350018	0.350018	1	1	G8F4P1	RPS28
0.861	0.287542	0.287542	1	1	A0A2K5UA56	DAZAP1
0.861	0.280459	0.280459	1	1	G7NWV7	SRSF4
0.859	0.251584	0.251584	1	1	A0A2K5WK68	CORO1B
0.857	0.270083	0.270083	1	1	A0A2K5TSL3	CKAP4
0.856	0.336392	0.336392	1	1	Q4R947	SUB1
0.855	0.482441	0.482441	1	1	A0A2K5UDM9	LAMA1
0.855	0.385923	0.385923	1	1	A0A2K5U0J9	APEX1
0.855	0.291473	0.291473	1	1	A0A2K5VD17	THSD7A
0.854	0.309885	0.309885	1	1	A0A2K5WTS5	SNRPG
0.853	0.419691	0.419691	1	1	A0A2K5U443	RPL10A
0.851	0.55695	0.55695	1	1	A0A2K5WP51	---
0.85	0.677038	0.677038	1	1	A0A2K5VEP8	RPL8
0.847	0.434119	0.434119	1	1	G7PXJ8	RPS16
0.845	0.375017	0.375017	1	1	A0A2K5UF68	PTBP2
0.845	0.342624	0.342624	1	1	A0A2K5UMZ0	RBM15B
0.844	0.454322	0.454322	1	1	G7PFD9	H1F0
0.842	0.557721	0.557721	1	1	Q4R552	RPL31
0.839	0.419492	0.419492	1	1	A0A2K5W448	LGALS1
0.837	0.300668	0.300668	1	1	A0A2K5WEW9	TARDBP
0.836	0.323463	0.323463	1	1	A0A2K5TM03	CSRP2
0.833	0.606545	0.606545	1	1	Q25ND3	RPL3
0.83	0.361556	0.361556	1	1	A0A2K5UQE0	AKAP9
0.83	0.319965	0.319965	1	1	A0A2K5WRR8	RPS23
0.827	0.46926	0.46926	1	1	G7PYS4	RPS9
0.825	0.552012	0.552012	1	1	A0A2K5WJV0	COL12A1
0.825	0.270475	0.270475	1	1	A0A2K5V9T2	ACAT2
0.823	0.295013	0.295013	1	1	A0A2K5TMQ4	CIRBP
0.822	0.294666	0.294666	1	1	A0A2K5UU29	EPHA3
0.821	0.289714	0.289714	1	1	A0A2K5WRP0	DYNC1I2
0.813	0.275723	0.275723	1	1	G7P0W9	PTN
0.807	0.302725	0.302725	1	1	A0A2K5UW43	COL6A2
0.806	0.297284	0.297284	1	1	A0A2K5WQ42	NFIX
0.803	0.311854	0.311854	1	1	A0A2K5WQ22	PRKCSH
0.794	0.293485	0.293485	1	1	Q8HXB9	RPL38
0.79	0.467179	0.467179	1	1	A0A2K5UL98	RPL13
0.789	0.701353	0.701353	1	1	Q4R6P8	RPS8
0.789	0.53882	0.53882	1	1	A0A2K5TM61	RPL14
0.788	0.408454	0.408454	1	1	G7P392	FABP7
0.787	0.434074	0.434074	1	1	A0A2K5WAA5	COL6A1
0.785	0.269693	0.269693	1	1	A0A2K5W2D3	SCAF11
0.776	1.11502	1.11502	1	1	A0A2K5VV03	MYH1
0.771	0.293639	0.293639	1	1	A0A2K5VLH9	ISYNA1
0.77	0.392253	0.392253	1	1	G7PBL1	ANXA2
0.768	0.426038	0.426038	1	1	A0A2K5UKH0	---
0.766	0.251424	0.251424	1	1	A0A2K5W052	TUBAL3
0.765	0.529673	0.529673	1	1	G7PQY2	HBG2
0.762	0.635343	0.635343	1	1	A0A2K5VFT0	COL6A3
0.762	0.438369	0.438369	1	1	I7GIH9	RPL19
0.759	0.302742	0.302742	1	1	A0A2K5VDT1	RPL28
0.756	0.316795	0.316795	1	1	I7GKK0	RPS4X
0.755	0.579444	0.579444	1	1	A0A2K5X2M1	FBN1
0.751	0.600021	0.600021	1	1	Q4R5C2	RPL7A
0.737	0.26141	0.26141	1	1	A0A2K5WCJ4	PDE4DIP
0.731	0.341818	0.341818	1	1	A0A2K5UN69	SPTA1
0.729	0.286759	0.286759	1	1	A0A2K5VDQ5	TMSB4Y
0.729	0.267821	0.267821	1	1	A0A2K5WC21	TUBB
0.715	0.325633	0.325633	1	1	A0A2K5WAX5	DLX6

## Sheet: E90
AUC	avg_diff	avg_logFC	pct.1	pct.2	Protein accession	Gene name
0.983	0.370814	0.370814	1	1	A0A2K5UI25	GGH
0.98	0.291702	0.291702	1	1	A0A2K5WG23	AARSD1
0.978	0.285384	0.285384	1	1	A0A2K5WPF1	CSK
0.97	0.464226	0.464226	1	1	G7PMM0	CAPG
0.962	0.578784	0.578784	1	1	A0A2K5U6B3	APP
0.962	0.291286	0.291286	1	1	A0A2K5W856	NUCB1
0.961	0.600841	0.600841	1	1	A0A2K5U0N4	CEP170
0.953	0.601978	0.601978	1	1	A0A2K5WCJ4	PDE4DIP
0.951	0.289805	0.289805	1	1	A0A2K5VJS2	NSFL1C
0.948	0.386506	0.386506	1	1	A0A2K5TPB8	MACF1
0.948	0.351333	0.351333	1	1	I7GAX3	TBCB
0.947	0.28441	0.28441	1	1	Q95LG8	MECP2
0.941	0.361041	0.361041	1	1	A0A2K5TVT6	KIAA1211
0.94	0.551076	0.551076	1	1	A0A2K5VLR4	MAP1B
0.939	0.331747	0.331747	1	1	A0A2K5TM41	UBQLN4
0.937	0.294714	0.294714	1	1	Q4R3H4	TBCA
0.934	0.523924	0.523924	1	1	A0A2K5UQE0	AKAP9
0.933	0.358006	0.358006	1	1	A0A2K5WPK9	UBQLN1
0.931	0.301775	0.301775	1	1	A0A2K5WNS5	ACTL6B
0.93	0.463657	0.463657	1	1	A0A2K5WDB2	SRM
0.929	0.381672	0.381672	1	1	Q4R6V2	CCT5
0.928	0.341238	0.341238	1	1	Q4R530	MAP1LC3B
0.928	0.302577	0.302577	1	1	A0A2K5UXW1	C12orf10
0.927	0.546523	0.546523	1	1	A0A2K5W164	SHTN1
0.926	0.385098	0.385098	1	1	A0A2K5WZA2	IGFBP2
0.925	0.422022	0.422022	1	1	A0A2K5WN97	IRGQ
0.924	0.37271	0.37271	1	1	A0A2K5VT64	DPYSL3
0.921	0.640564	0.640564	1	1	A0A2K5V3U3	VCAN
0.921	0.637994	0.637994	1	1	A0A2K5W8M5	DCX
0.92	0.332539	0.332539	1	1	A0A2K5X755	UBE2N
0.919	0.293414	0.293414	1	1	A0A2K5V1J4	OGA
0.918	0.695841	0.695841	1	1	A0A2K5TNS1	INA
0.918	0.442202	0.442202	1	1	G7NYS7	PAK2
0.917	0.457927	0.457927	1	1	A0A2K5W3X4	DBN1
0.917	0.456152	0.456152	1	1	A0A2K5WP61	APLP1
0.917	0.407564	0.407564	1	1	A0A2K5WBE9	PGD
0.917	0.268998	0.268998	1	1	A0A2K5UQF6	ZPR1
0.916	0.345406	0.345406	1	1	A0A2K5W1B3	DIAPH1
0.914	0.27118	0.27118	1	1	A0A2K5TLI2	LSS
0.913	0.61607	0.61607	1	1	G7PXR0	PAFAH1B3
0.911	0.44831	0.44831	1	1	A0A2K5VFH7	EML1
0.91	0.421713	0.421713	1	1	A0A2K5TMQ4	CIRBP
0.908	0.312976	0.312976	1	1	A0A2K5UZB7	KIDINS220
0.907	0.265237	0.265237	1	1	A0A2K5W853	PFDN5
0.906	0.471832	0.471832	1	1	G7PHM9	NELL2
0.9	0.422754	0.422754	1	1	G7PJW2	CDKN1B
0.899	0.354597	0.354597	1	1	G7PGJ4	GSS
0.899	0.286713	0.286713	1	1	Q4R4I0	TERF2IP
0.898	0.296654	0.296654	1	1	A0A2K5UPK7	CLIP2
0.895	0.333715	0.333715	1	1	G7NWV7	SRSF4
0.893	0.286468	0.286468	1	1	Q4R5G2	TCP1
0.892	0.370322	0.370322	1	1	A0A2K5UEP7	MYT1L
0.89	0.349551	0.349551	1	1	A0A2K5V444	PSPC1
0.89	0.273149	0.273149	1	1	A0A2K5WAQ2	CELF1
0.888	0.479096	0.479096	1	1	A0A2K5VLH9	ISYNA1
0.888	0.278129	0.278129	1	1	A0A2K5WWR6	LSM14B
0.886	0.774772	0.774772	1	1	A0A2K5UXD8	RBP1
0.886	0.2746	0.2746	1	1	A0A2K5TN05	FKBP3
0.885	0.262771	0.262771	1	1	G7PSN2	SPIN1
0.884	0.403931	0.403931	1	1	A0A2K5W8T0	PLXNA2
0.884	0.301796	0.301796	1	1	A0A2K5UTP5	CORO7
0.882	0.349829	0.349829	1	1	A0A2K5VDR1	SRGAP1
0.882	0.268042	0.268042	1	1	A0A2K5V9T3	CCT8
0.88	0.52625	0.52625	1	1	A0A2K5UY14	FUS
0.879	0.361595	0.361595	1	1	A0A2K5WEW9	TARDBP
0.878	0.379782	0.379782	1	1	Q60HC2	TUBB3
0.877	0.315903	0.315903	1	1	A0A2K5X3T8	RUFY3
0.877	0.276609	0.276609	1	1	A0A2K5USX2	COPB2
0.876	0.411146	0.411146	1	1	A0A2K5WYF3	PHIP
0.875	0.611032	0.611032	1	1	I7GHD6	ANP32A
0.875	0.278506	0.278506	1	1	A0A2K5WEN7	PTX3
0.874	0.379833	0.379833	1	1	A0A2K5WN93	FASN
0.874	0.26293	0.26293	1	1	Q2PG25	GRB2
0.873	0.33858	0.33858	1	1	A0A2K5UA56	DAZAP1
0.873	0.295121	0.295121	1	1	G7P346	RPS12
0.872	0.493656	0.493656	1	1	A0A2K5TKN7	YBX1
0.872	0.370978	0.370978	1	1	A0A2K5X5G1	GPC2
0.871	0.273016	0.273016	1	1	Q4R4C9	ARFGAP3
0.87	0.481014	0.481014	1	1	A0A2K5VX70	TCOF1
0.87	0.420707	0.420707	1	1	G7Q0G8	CARHSP1
0.87	0.325177	0.325177	1	1	A0A2K5UK79	SCUBE1
0.87	0.272601	0.272601	1	1	G7NVB6	SRGAP2
0.87	0.256968	0.256968	1	1	A0A2K5VXB4	TAF15
0.87	0.252604	0.252604	1	1	A0A2K5V0D5	ATRX
0.87	0.252291	0.252291	1	1	A0A2K5VHI7	TXNRD1
0.869	0.386462	0.386462	1	1	Q4R947	SUB1
0.869	0.362684	0.362684	1	1	I7GKY2	EIF4A1
0.868	0.260757	0.260757	1	1	A0A2K5VTK8	MPPED2
0.866	0.465761	0.465761	1	1	A0A2K5VCN4	FBLN1
0.864	0.611888	0.611888	1	1	A0A2K5USC4	ZEB2
0.864	0.425437	0.425437	1	1	I7GJN1	UCHL1
0.864	0.253617	0.253617	1	1	I7GHJ0	EEF1B2
0.863	0.519789	0.519789	1	1	G7PDD0	HNRNPH3
0.863	0.365511	0.365511	1	1	A0A2K5WHQ6	ZNF428
0.862	0.305004	0.305004	1	1	A0A2K5W9Z6	GSR
0.862	0.302003	0.302003	1	1	A0A2K5WLP7	BRD3
0.862	0.292903	0.292903	1	1	I7GJL5	PRMT1
0.861	0.294411	0.294411	1	1	A0A2K5X8V9	IRF2BPL
0.86	0.272416	0.272416	1	1	A0A2K5UFV2	ISLR2
0.859	0.399616	0.399616	1	1	A0A2K5WIA1	HDGFL3
0.858	0.34024	0.34024	1	1	Q4R979	RBM4
0.858	0.255657	0.255657	1	1	A0A2K5VHB0	NOVA2
0.857	0.329974	0.329974	1	1	A0A2K5X0G7	SERBP1
0.857	0.267801	0.267801	1	1	G7NV87	CCT3
0.856	0.423676	0.423676	1	1	A0A2K5WJA5	IDH1
0.856	0.270563	0.270563	1	1	A0A2K5WXZ8	SNRNP70
0.854	0.595527	0.595527	1	1	A0A2K5WLB5	HDGF
0.854	0.460936	0.460936	1	1	A0A2K5X6D2	ILF3
0.854	0.412342	0.412342	1	1	A0A2K5TSQ1	ILF2
0.854	0.338819	0.338819	1	1	A0A2K5WZY3	THRAP3
0.853	0.633671	0.633671	1	1	A0A2K5V9Q6	DDAH2
0.853	0.402844	0.402844	1	1	A0A2K5WBV7	CBX5
0.853	0.281669	0.281669	1	1	A0A2K5TLQ8	CHAMP1
0.852	0.538689	0.538689	1	1	A0A2K5TM03	CSRP2
0.852	0.502428	0.502428	1	1	A0A2K5U0M4	SET
0.852	0.299176	0.299176	1	1	A0A2K5V948	PPM1G
0.852	0.253101	0.253101	1	1	A0A2K5WAJ6	ANKRD45
0.851	0.39573	0.39573	1	1	G8F2B0	AKR1A1
0.851	0.393022	0.393022	1	1	A0A2K5V366	RBM12
0.851	0.32991	0.32991	1	1	A0A2K5VJW7	POGZ
0.851	0.296188	0.296188	1	1	A0A2K5WGN6	YLPM1
0.85	0.391727	0.391727	1	1	A0A2K5V129	RUVBL2
0.85	0.351848	0.351848	1	1	A0A2K5VNZ8	CCAR2
0.849	0.327965	0.327965	1	1	A0A2K5UTN5	SH3BGRL3
0.848	0.57829	0.57829	1	1	A0A2K5WS04	TRIM28
0.848	0.290125	0.290125	1	1	A0A2K5WRP0	DYNC1I2
0.848	0.284512	0.284512	1	1	A0A2K5X677	ASAH1
0.847	0.352454	0.352454	1	1	A0A2K5VII3	EIF4A3
0.847	0.297834	0.297834	1	1	A0A2K5W0J2	DDX6
0.846	0.516816	0.516816	1	1	A0A2K5V069	FUBP1
0.846	0.423292	0.423292	1	1	A0A2K5WD92	HNRNPL
0.846	0.340682	0.340682	1	1	A0A2K5VSR0	SARNP
0.846	0.27059	0.27059	1	1	A0A2K5V226	GLOD4
0.845	0.423987	0.423987	1	1	A0A2K5TWW5	SRSF7
0.845	0.256551	0.256551	1	1	A0A2K5WN88	PRPF40A
0.844	0.417877	0.417877	1	1	Q8HXW1	TTR
0.844	0.313544	0.313544	1	1	A0A2K5W9N3	PCBP1
0.844	0.251045	0.251045	1	1	A0A2K5VCB5	PLXNB2
0.843	0.673056	0.673056	1	1	G7P392	FABP7
0.843	0.420981	0.420981	1	1	A0A2K5X9G6	MATR3
0.843	0.378543	0.378543	1	1	Q4R6I6	SRP9
0.843	0.375381	0.375381	1	1	A0A2K5TPK4	HNRNPU
0.843	0.370168	0.370168	1	1	A0A2K5W9L0	RUVBL1
0.843	0.358891	0.358891	1	1	A0A2K5WQ22	PRKCSH
0.843	0.32629	0.32629	1	1	A0A2K5VAT7	TRIM67
0.843	0.275862	0.275862	1	1	A0A2K5WYB8	SART3
0.842	0.366957	0.366957	1	1	A0A2K5V9L9	JPT1
0.842	0.304986	0.304986	1	1	Q4R784	PLIN3
0.842	0.273305	0.273305	1	1	A0A2K5V0E3	FN1
0.841	0.478103	0.478103	1	1	A0A2K5WJ16	---
0.841	0.475166	0.475166	1	1	A0A2K5X867	HNRNPM
0.841	0.301172	0.301172	1	1	A0A2K5WBG3	ELAVL3
0.84	0.548562	0.548562	1	1	A0A2K5ULR8	HNRNPH1
0.84	0.472813	0.472813	1	1	A0A2K5TNX2	Gm7964
0.84	0.371233	0.371233	1	1	A0A2K5X7Y6	ATAT1
0.84	0.328239	0.328239	1	1	A0A2K5X763	CENPV
0.839	0.503521	0.503521	1	1	A0A2K5WZ58	SRSF1
0.839	0.460298	0.460298	1	1	A0A2K5VKD7	TOP2B
0.839	0.416563	0.416563	1	1	A2V9Z4	ALB
0.839	0.364473	0.364473	1	1	A0A2K5VL33	LMNB2
0.838	0.480742	0.480742	1	1	G7P7G3	HMGCS1
0.838	0.264404	0.264404	1	1	A0A2K5UPK6	SCAPER
0.838	0.253024	0.253024	1	1	A0A2K5ULR4	PPP1R14B
0.836	0.300666	0.300666	1	1	A0A2K5TJX7	CAPRIN1
0.836	0.285164	0.285164	1	1	A0A2K5W7C3	TALDO1
0.835	0.424082	0.424082	1	1	A0A2K5UF68	PTBP2
0.835	0.375045	0.375045	1	1	A0A2K5WB33	DHX15
0.835	0.36192	0.36192	1	1	A0A2K5W992	SF3B2
0.835	0.350901	0.350901	1	1	A0A2K5X6R2	KHSRP
0.833	0.317875	0.317875	1	1	A0A2K5W8T2	FDPS
0.833	0.285219	0.285219	1	1	A0A2K5U0L3	NAP1L4
0.833	0.256264	0.256264	1	1	A0A2K5U9Y5	PGLS
0.832	0.36999	0.36999	1	1	A0A2K5WY29	HNRNPR
0.831	0.453792	0.453792	1	1	G7Q300	NONO
0.831	0.394376	0.394376	1	1	A0A2K5UUV8	SMARCC2
0.831	0.339314	0.339314	1	1	A0A2K5X6W7	HDGFL2
0.83	0.394864	0.394864	1	1	A0A2K5U0J9	APEX1
0.83	0.36767	0.36767	1	1	G7Q1L4	SF3B3
0.83	0.363547	0.363547	1	1	Q25NQ2	SSB
0.829	0.370989	0.370989	1	1	A0A2K5X457	SNRNP200
0.829	0.332966	0.332966	1	1	G7PV09	EFTUD2
0.828	0.301442	0.301442	1	1	A0A2K5V8Y6	SF1
0.827	0.43785	0.43785	1	1	A0A2K5W448	LGALS1
0.827	0.427367	0.427367	1	1	Q4R673	XRCC6
0.827	0.326923	0.326923	1	1	A0A2K5X7V4	FKBP4
0.827	0.311012	0.311012	1	1	G7PF65	SF3A1
0.826	0.391944	0.391944	1	1	A0A2K5TJ71	HDAC2
0.826	0.368575	0.368575	1	1	A0A2K5UC15	NACA
0.825	0.373917	0.373917	1	1	G7PF47	H2AFY2
0.825	0.323142	0.323142	1	1	A0A2K5V5V0	FTO
0.825	0.297161	0.297161	1	1	A0A2K5VDM1	DKK3
0.824	0.37204	0.37204	1	1	A0A2K5VAY7	HCFC1
0.824	0.268603	0.268603	1	1	A0A2K5WUC1	FMC1-LUC7L2
0.823	0.45531	0.45531	1	1	Q4R7A3	SRSF2
0.823	0.434424	0.434424	1	1	A0A2K5UAN4	SFPQ
0.823	0.384701	0.384701	1	1	A0A2K5WAA7	CHD4
0.823	0.372076	0.372076	1	1	A0A2K5W7J0	TP53BP1
0.823	0.333864	0.333864	1	1	A0A2K5U2F3	ERH
0.822	0.33627	0.33627	1	1	A0A2K5WE40	SAFB
0.822	0.328038	0.328038	1	1	G7PSB8	PSIP1
0.821	0.534372	0.534372	1	1	A0A2K5VC86	LMNB1
0.821	0.302936	0.302936	1	1	A0A2K5WU16	MYEF2
0.821	0.275318	0.275318	1	1	A0A2K5VMX6	ACIN1
0.821	0.274777	0.274777	1	1	G7PYW4	ELAVL1
0.821	0.256511	0.256511	1	1	G7PER4	HNRNPF
0.82	0.295057	0.295057	1	1	A0A2K5V336	ARID1A
0.82	0.25013	0.25013	1	1	A0A2K5V3R7	PTPRZ1
0.819	0.299209	0.299209	1	1	A0A2K5V4K2	TPR
0.819	0.287972	0.287972	1	1	I7GES7	BUB3
0.818	0.257594	0.257594	1	1	Q4R5K0	EEF1A1
0.817	0.287429	0.287429	1	1	A0A2K5UMF0	DDX5
0.816	0.309499	0.309499	1	1	A0A2K5WV95	EPB41
0.816	0.272996	0.272996	1	1	A0A2K5W0T4	ADNP
0.816	0.268875	0.268875	1	1	A0A2K5VMB3	UBE2I
0.816	0.257074	0.257074	1	1	A0A2K5W532	UBXN7
0.815	0.329309	0.329309	1	1	G7PDY3	SMC3
0.815	0.283124	0.283124	1	1	A0A2K5WJG4	TMPO
0.813	0.285631	0.285631	1	1	A0A2K5WS14	EWSR1
0.813	0.257132	0.257132	1	1	Q4R543	PPA1
0.812	0.423989	0.423989	1	1	A0A2K5X2T5	RBBP4
0.811	0.395438	0.395438	1	1	A0A2K5UBE0	HNRNPAB
0.811	0.356671	0.356671	1	1	G7PLN0	FAM49A
0.811	0.321449	0.321449	1	1	Q4R520	HSP90B1
0.811	0.303017	0.303017	1	1	A0A2K5X038	PRPF8
0.811	0.272142	0.272142	1	1	A0A2K5VMU6	PCBP2
0.809	0.411153	0.411153	1	1	A0A2K5WRG5	DDX17
0.809	0.388515	0.388515	1	1	A0A2K5U6F2	HNRNPUL2
0.808	0.341298	0.341298	1	1	A0A2K5X776	CBX3
0.808	0.328648	0.328648	1	1	A0A2K5X111	KDM5C
0.807	0.32716	0.32716	1	1	A0A2K5VGS3	NPM1
0.807	0.322178	0.322178	1	1	A0A2K5TYS1	HNRNPDL
0.806	0.276784	0.276784	1	1	G7Q2S9	SMC1A
0.804	0.298568	0.298568	1	1	A0A2K5X7G4	CRMP1
0.803	0.417043	0.417043	1	1	A0A2K5WGB2	CREBBP
0.802	0.255587	0.255587	1	1	A0A2K5V359	FKBP9
0.801	0.279879	0.279879	1	1	I7G7S3	RPSA
0.801	0.259438	0.259438	1	1	G7PQD5	API5
0.8	0.470361	0.470361	1	1	A0A2K5W3X9	NUMA1
0.798	0.335598	0.335598	1	1	A0A2K5U162	HNRNPC
0.797	0.366635	0.366635	1	1	A0A2K5UGG4	INA
0.797	0.265518	0.265518	1	1	A0A2K5UMZ0	RBM15B
0.796	0.38872	0.38872	1	1	Q4R8F5	HNRNPA1
0.796	0.290779	0.290779	1	1	Q4R4J7	NCL
0.795	0.322794	0.322794	1	1	A0A2K5X0Z7	U2AF2
0.794	0.326347	0.326347	1	1	G7Q3A8	TMSB15B
0.794	0.263471	0.263471	1	1	A0A2K5WWD0	UBTF
0.791	0.290283	0.290283	1	1	Q4R7F0	RBMX
0.789	0.330657	0.330657	1	1	A0A2K5VA34	PRPF40B
0.788	0.367403	0.367403	1	1	A0A2K5UHI3	MARCKSL1
0.788	0.357614	0.357614	1	1	A0A2K5UJV6	CHD3
0.786	0.274435	0.274435	1	1	A0A2K5U5L5	CHL1
0.786	0.251307	0.251307	1	1	A0A2K5WYQ9	ELAVL4
0.785	0.363312	0.363312	1	1	A0A2K5UQH6	HNRNPA0
0.779	0.325906	0.325906	1	1	A0A2K5X362	XRCC5
0.777	0.296631	0.296631	1	1	A0A2K5U823	KHDRBS1
0.775	0.260312	0.260312	1	1	A0A2K5X0P1	ST13
0.774	0.33727	0.33727	1	1	A0A2K5VB26	FAT3
0.774	0.284967	0.284967	1	1	Q4R844	HMGB1
0.769	0.467821	0.467821	1	1	A0A2K5V7N7	ZBTB18
0.769	0.466625	0.466625	1	1	A0A2K5TPA8	PTMA
0.767	0.438333	0.438333	1	1	A0A2K5X9C2	FAT4
0.767	0.29135	0.29135	1	1	A0A2K5W3Z5	DBN1
0.767	0.253602	0.253602	1	1	A0A2K5WV03	DHX9
0.764	0.272658	0.272658	1	1	G7PRS1	NIPSNAP3A
0.759	0.35914	0.35914	1	1	A0A2K5UGT8	BCL11A
0.754	0.375023	0.375023	1	1	A0A2K5W4G4	TBR1
0.754	0.258014	0.258014	1	1	A0A2K5UXA5	HNRNPD
0.753	0.30535	0.30535	1	1	A0A2K5VP05	PHF10
0.752	0.261279	0.261279	1	1	Q4R4X4	VIM
0.751	0.887495	0.887495	1	1	A0A2K5VBR6	SATB2
0.745	0.277867	0.277867	1	1	A0A2K5WZT8	TUBB6
0.74	0.274331	0.274331	1	1	A0A2K5W339	CBX1
0.738	0.339812	0.339812	1	1	A0A2K5WQ42	NFIX
0.736	0.261316	0.261316	1	1	Q4R552	RPL31
0.734	0.305555	0.305555	1	1	A0A2K5VJW6	NEFM
0.721	0.253456	0.253456	1	1	A0A2K5WQH6	BCL9L
0.716	0.374738	0.374738	1	1	A0A2K5U2N7	RELN
0.713	0.254896	0.254896	1	1	A0A2K5TVI7	EXOSC3
0.71	0.596012	0.596012	1	1	A0A2K5W052	TUBAL3

## Sheet: E120
AUC	avg_diff	avg_logFC	pct.1	pct.2	Protein accession	Gene name
0.938	0.602835	0.602835	1	1	A0A2K5VBZ5	CPNE2
0.934	0.316733	0.316733	1	1	A0A2K5TZ81	PLPPR3
0.92	0.358677	0.358677	1	1	A0A2K5U442	MAP1LC3A
0.914	0.267531	0.267531	1	1	A0A2K5WB86	STX12
0.905	0.326083	0.326083	1	1	A0A2K5UN44	DPYSL5
0.898	0.37018	0.37018	1	1	A0A2K5UHE5	ALDH1B1
0.897	0.277959	0.277959	1	1	G7PW04	DCLK1
0.894	0.428327	0.428327	1	1	A0A2K5UI45	RASGRP2
0.892	0.470177	0.470177	1	1	A0A2K5VCK0	CST3
0.892	0.337654	0.337654	1	1	A0A2K5X5X7	NCS1
0.888	0.375089	0.375089	1	1	Q4R4Q8	STMN2
0.885	0.282098	0.282098	1	1	A0A2K5X8I5	LPCAT1
0.884	0.254853	0.254853	1	1	A0A2K5X4A8	LRP1
0.861	0.282138	0.282138	1	1	A0A2K5WNC9	NRXN1
0.858	0.254009	0.254009	1	1	I7G2D1	TUBA1A
0.85	0.263517	0.263517	1	1	A0A2K5UB31	ARL8A
0.846	0.288704	0.288704	1	1	A0A2K5V5T7	TRIM2
0.841	0.290877	0.290877	1	1	G7P1B9	DYNC1I1
0.84	0.255457	0.255457	1	1	A0A2K5V476	CMAS
0.814	0.278918	0.278918	1	1	A0A2K5VBA8	CRIP2
0.813	0.291871	0.291871	1	1	A0A2K5WKL1	CPNE7
0.811	0.328014	0.328014	1	1	A0A2K5X1N0	FARP1
0.809	0.27507	0.27507	1	1	G7PYJ3	GNA11
0.809	0.268366	0.268366	1	1	A0A2K5W7I9	RTN4
0.808	0.280008	0.280008	1	1	A0A2K5X6T0	PSD
0.801	0.410891	0.410891	1	1	A0A2K5WC06	PTGDS
0.801	0.314071	0.314071	1	1	A0A2K5WBC5	MAPT
0.788	0.357626	0.357626	1	1	A0A2K5U3E4	CXADR
0.786	0.297788	0.297788	1	1	G8F2X3	RALA
0.782	0.349167	0.349167	1	1	G7NWW7	FABP3
0.778	0.313545	0.313545	1	1	G7PLB5	MAP2
0.778	0.31324	0.31324	1	1	I7GJN1	UCHL1
0.776	0.317159	0.317159	1	1	A0A2K5VW69	EEF1A2
0.773	0.330865	0.330865	1	1	A0A2K5V9L9	JPT1
0.772	0.35611	0.35611	1	1	A0A2K5WCX4	GNAQ
0.771	0.331146	0.331146	1	1	A0A2K5UTZ0	MAP4
0.769	0.284589	0.284589	1	1	Q60HC2	TUBB3
0.767	0.270586	0.270586	1	1	A0A2K5X7G4	CRMP1
0.761	0.26015	0.26015	1	1	A0A2K5UA28	IGSF3
0.758	0.29727	0.29727	1	1	A0A2K5UDA3	RAC3
0.752	0.333533	0.333533	1	1	A0A2K5UB17	BCAN
0.75	0.340668	0.340668	1	1	G7P7G3	HMGCS1
0.746	0.272914	0.272914	1	1	A0A2K5W164	SHTN1
0.742	0.272332	0.272332	1	1	A0A2K5X386	CPNE5
0.722	0.279403	0.279403	1	1	A0A2K5TPU6	CSPG5
0.715	0.334399	0.334399	1	1	A0A2K5W8M5	DCX

## Sheet: P3
AUC	avg_diff	avg_logFC	pct.1	pct.2	Protein accession	Gene name
1	0.71769	0.71769	1	1	A0A2K5WGR0	STXBP1
1	0.411921	0.411921	1	1	A0A2K5W932	FBXL16
0.999	0.802749	0.802749	1	1	A0A2K5UWW0	LRRC7
0.999	0.726589	0.726589	1	1	A0A2K5V1I8	DLG4
0.999	0.544403	0.544403	1	1	A0A2K5V9W4	ARHGAP44
0.999	0.459142	0.459142	1	1	A0A2K5X3T4	CLTC
0.998	1.38424	1.38424	1	1	A0A2K5TNL4	GLUL
0.998	1.00278	1.00278	1	1	A0A2K5VYA4	RPH3A
0.998	0.786432	0.786432	1	1	A0A2K5UPR5	RTN3
0.998	0.428823	0.428823	1	1	A0A2K5V4T2	ANKS1B
0.998	0.420726	0.420726	1	1	Q4R6C1	HAGH
0.996	0.547158	0.547158	1	1	A0A2K5VU63	SGIP1
0.996	0.468687	0.468687	1	1	A0A2K5TR69	DLG1
0.996	0.386284	0.386284	1	1	A0A2K5W7K7	UNC13A
0.995	0.970054	0.970054	1	1	A0A2K5U4S2	STX1A
0.995	0.819879	0.819879	1	1	A0A2K5WHJ4	HSPA12A
0.995	0.624456	0.624456	1	1	A0A2K5UD65	RASGRF1
0.995	0.545368	0.545368	1	1	A0A2K5V675	MGLL
0.995	0.465962	0.465962	1	1	A0A2K5X2K0	DUSP3
0.994	0.50487	0.50487	1	1	A0A2K5X7C9	SHANK3
0.994	0.410802	0.410802	1	1	A0A2K5UL14	PKP4
0.993	1.30453	1.30453	1	1	A0A2K5W3G9	SYN1
0.993	0.349039	0.349039	1	1	A0A2K5WIP5	SULT4A1
0.993	0.252782	0.252782	1	1	A0A2K5V5S2	SH3BGRL2
0.992	0.575036	0.575036	1	1	A0A2K5W8Q1	OXR1
0.992	0.457666	0.457666	1	1	A0A2K5V0T7	RAD21L1
0.991	1.58312	1.58312	1	1	A0A2K5VEW0	SLC1A2
0.991	1.30094	1.30094	1	1	A0A2K5W072	BSN
0.991	1.21466	1.21466	1	1	A0A2K5VYS5	SIRPA
0.991	0.284831	0.284831	1	1	A0A2K5UAM0	TTC7B
0.99	1.37515	1.37515	1	1	G7PSI6	GDA
0.99	0.793299	0.793299	1	1	A0A2K5W4W3	NPTN
0.99	0.659795	0.659795	1	1	A0A2K5UYT0	SRCIN1
0.99	0.53825	0.53825	1	1	A0A2K5V940	WDR7
0.99	0.420956	0.420956	1	1	A0A2K5TXG1	OPLAH
0.99	0.336882	0.336882	1	1	A0A2K5V972	ABLIM2
0.99	0.267696	0.267696	1	1	A0A2K5USR0	AVL9
0.989	1.05297	1.05297	1	1	A0A2K5U340	SYNGAP1
0.987	0.806337	0.806337	1	1	A0A2K5ULD9	CKMT1B
0.987	0.721889	0.721889	1	1	A0A2K5TVK4	PSD3
0.987	0.668982	0.668982	1	1	A0A2K5WEC8	NCDN
0.987	0.512207	0.512207	1	1	A0A2K5VZM7	AP2A1
0.987	0.350467	0.350467	1	1	A0A2K5TXX3	NCKAP1
0.986	0.747981	0.747981	1	1	Q4R4R9	RAB3A
0.986	0.620414	0.620414	1	1	Q4R706	AP2M1
0.986	0.354301	0.354301	1	1	A0A2K5VJK1	IQSEC1
0.986	0.305119	0.305119	1	1	A0A2K5VKQ0	KIAA1671
0.986	0.304624	0.304624	1	1	A0A2K5VDY2	ERC2
0.985	1.42227	1.42227	1	1	A0A2K5VDG6	CAMK2A
0.985	0.470179	0.470179	1	1	A0A2K5WAC7	SPTBN1
0.985	0.436997	0.436997	1	1	A0A2K5X1F3	PRICKLE2
0.985	0.403643	0.403643	1	1	A0A2K5UPK0	RTN3
0.984	0.977107	0.977107	1	1	G7PIJ5	SYT1
0.984	0.382698	0.382698	1	1	A0A2K5WTU5	IL1RAPL1
0.983	0.931715	0.931715	1	1	A0A2K5U5M4	PACSIN1
0.983	0.710099	0.710099	1	1	A0A2K5VXR4	GPR158
0.983	0.339693	0.339693	1	1	A0A2K5WQA7	PHKA1
0.983	0.292798	0.292798	1	1	A0A2K5VRB8	ACAD9
0.983	0.25752	0.25752	1	1	G7P7L6	RGS7BP
0.982	0.655216	0.655216	1	1	A0A2K5WHV4	GPM6B
0.982	0.524076	0.524076	1	1	A0A2K5TTB1	PI4KA
0.982	0.520438	0.520438	1	1	G7PME0	AAK1
0.982	0.4827	0.4827	1	1	I7G955	OMG
0.982	0.407686	0.407686	1	1	A0A2K5X2N2	ARFGEF3
0.982	0.406073	0.406073	1	1	A0A2K5V588	AP2B1
0.982	0.395191	0.395191	1	1	A0A2K5UXZ5	AP2A2
0.982	0.330229	0.330229	1	1	G7PZM0	NDUFB7
0.982	0.312802	0.312802	1	1	A0A2K5VYJ7	SEPT7
0.981	0.406387	0.406387	1	1	A0A2K5VPG8	DNAJC6
0.981	0.282122	0.282122	1	1	A0A2K5X3K4	BDH1
0.981	0.26099	0.26099	1	1	A0A2K5VNS8	RAPGEF4
0.98	0.850232	0.850232	1	1	A0A2K5VNV1	SLC6A17
0.98	0.831904	0.831904	1	1	A0A2K5USW7	DNM1
0.979	0.769226	0.769226	1	1	A0A2K5TT71	PCLO
0.978	1.12051	1.12051	1	1	A0A2K5UV79	ATP1A4
0.978	0.7826	0.7826	1	1	A0A2K5TWF6	SLC17A7
0.978	0.414309	0.414309	1	1	A0A2K5UCX6	DNM1L
0.978	0.345731	0.345731	1	1	A0A2K5U896	VPS13A
0.978	0.294781	0.294781	1	1	G7P4T4	MMUT
0.977	1.02768	1.02768	1	1	P68367	TUBA4A
0.977	0.992167	0.992167	1	1	Q4R5F7	VSNL1
0.977	0.83417	0.83417	1	1	A0A2K5VSK1	CPNE6
0.977	0.696641	0.696641	1	1	G7P8K1	KCTD16
0.977	0.441696	0.441696	1	1	A0A2K5W5I5	DMTN
0.977	0.439124	0.439124	1	1	A0A2K5USV8	DNM1
0.977	0.37246	0.37246	1	1	G7PRI6	NDUFA8
0.977	0.367802	0.367802	1	1	A0A2K5UU01	RGS7
0.976	0.630338	0.630338	1	1	A0A2K5V5M0	EPB41L3
0.976	0.597237	0.597237	1	1	A0A2K5VDK7	NCEH1
0.976	0.58613	0.58613	1	1	A0A2K5UVJ1	NRXN3
0.976	0.402849	0.402849	1	1	A0A2K5V6F2	EHD3
0.976	0.260523	0.260523	1	1	A0A2K5WTM3	MAP2K4
0.975	0.831521	0.831521	1	1	A0A2K5U2B4	SLC12A5
0.975	0.624516	0.624516	1	1	G7NYT4	SLC6A1
0.975	0.504512	0.504512	1	1	A0A2K5VAQ3	DMXL2
0.975	0.310458	0.310458	1	1	A0A2K5UJC9	NUMBL
0.975	0.304204	0.304204	1	1	A0A2K5X2Z7	SNTA1
0.974	0.937179	0.937179	1	1	A0A2K5WIV1	ATP1A1
0.974	0.762136	0.762136	1	1	G7NTR9	SV2A
0.974	0.474424	0.474424	1	1	Q4R5H9	ATP6V1C1
0.974	0.449648	0.449648	1	1	A0A2K5WSF0	SLC4A10
0.974	0.286386	0.286386	1	1	A0A2K5U108	SCAI
0.973	0.559445	0.559445	1	1	A0A2K5VG38	SUCLA2
0.973	0.434656	0.434656	1	1	A8R0S3	NDUFV1
0.973	0.354994	0.354994	1	1	A0A2K5WBY0	NDUFA11
0.972	0.882322	0.882322	1	1	G7PGZ0	SNAP25
0.972	0.691056	0.691056	1	1	A0A2K5TUI8	RYR2
0.972	0.389975	0.389975	1	1	A0A2K5VST9	KCNMA1
0.971	0.560337	0.560337	1	1	P41564	IDH3G
0.971	0.528962	0.528962	1	1	A0A2K5UJ31	SYNJ1
0.971	0.347075	0.347075	1	1	A0A2K5UPI8	ADAM23
0.97	0.674098	0.674098	1	1	A0A2K5VG07	PLCB1
0.97	0.493097	0.493097	1	1	Q4R4W6	UQCRC2
0.97	0.414112	0.414112	1	1	A0A2K5VYI5	OGDH
0.969	0.458378	0.458378	1	1	A0A2K5W1T4	GAD2
0.968	1.1933	1.1933	1	1	A0A2K5VXM5	SYN2
0.968	0.769932	0.769932	1	1	A0A2K5WV49	NCAM2
0.968	0.638682	0.638682	1	1	A0A2K5VC42	DPP10
0.968	0.568023	0.568023	1	1	Q28480	IDH3A
0.968	0.566188	0.566188	1	1	A0A2K5WL64	IQSEC2
0.968	0.47211	0.47211	1	1	A0A2K5TJR0	CASKIN1
0.968	0.258295	0.258295	1	1	A0A2K5V6I2	AJM1
0.967	0.650974	0.650974	1	1	A0A2K5X5N3	IGSF8
0.967	0.634636	0.634636	1	1	P67992	PRNP
0.967	0.510747	0.510747	1	1	A0A2K5WVL7	S100A1
0.967	0.506262	0.506262	1	1	A0A2K5WZU2	BSG
0.967	0.349185	0.349185	1	1	I7G9L5	ATP6V1H
0.967	0.300165	0.300165	1	1	A0A2K5TRD1	PDHX
0.967	0.282067	0.282067	1	1	A0A2K5X1S8	GABRB2
0.966	0.752044	0.752044	1	1	A0A2K5TRZ4	SLC8A2
0.966	0.530843	0.530843	1	1	Q6LDD9	HPRT1
0.966	0.419122	0.419122	1	1	A0A2K5UUF4	TTYH1
0.966	0.385075	0.385075	1	1	A0A2K5W8B2	NDUFB9
0.965	0.700495	0.700495	1	1	G7PDF6	CISD1
0.965	0.674697	0.674697	1	1	A0A2K5X949	ATP6V0D1
0.965	0.614579	0.614579	1	1	A0A2K5TV95	MAP1A
0.965	0.603821	0.603821	1	1	G7P982	ACSBG1
0.965	0.462437	0.462437	1	1	A0A2K5TXB4	MAPK1
0.965	0.461589	0.461589	1	1	Q60HG3	DLD
0.965	0.396348	0.396348	1	1	A0A2K5UAJ4	MADD
0.965	0.394964	0.394964	1	1	A0A2K5UR02	KIAA1217
0.965	0.387005	0.387005	1	1	A0A2K5TTY4	NDUFA10
0.964	0.611599	0.611599	1	1	A0A2K5TME5	HK1
0.964	0.399872	0.399872	1	1	A0A2K5WJ10	HBG2
0.964	0.337385	0.337385	1	1	Q4R4S7	GJA1
0.963	1.03377	1.03377	1	1	G7PPB4	THY1
0.963	0.718065	0.718065	1	1	G7PYD2	GNG7
0.963	0.656684	0.656684	1	1	P68223	HBB
0.963	0.506586	0.506586	1	1	A0A2K5WJ79	TLN2
0.963	0.496138	0.496138	1	1	A0A2K5VFK8	PDHA1
0.963	0.30134	0.30134	1	1	A0A2K5X6U2	SLC30A3
0.963	0.266706	0.266706	1	1	A0A2K5V8Y2	KCNAB2
0.962	1.0957	1.0957	1	1	A0A2K5W6I4	ICAM5
0.962	0.807953	0.807953	1	1	A0A2K5VVW9	MAOA
0.962	0.610794	0.610794	1	1	A0A2K5VPJ1	PHYHIP
0.962	0.602713	0.602713	1	1	G7P7K2	RAB3C
0.962	0.567125	0.567125	1	1	A0A2K5W848	ASTN1
0.962	0.473082	0.473082	1	1	Q28479	IDH3B
0.962	0.434204	0.434204	1	1	A0A2K5U1F8	ATP6V1B2
0.962	0.385055	0.385055	1	1	A0A2K5VV24	SLC2A3
0.962	0.363943	0.363943	1	1	G7PDL1	LGI1
0.961	0.929376	0.929376	1	1	A0A2K5WI75	SYP
0.961	0.894602	0.894602	1	1	A0A2K5UFN6	ATP6V0A1
0.961	0.714001	0.714001	1	1	A0A2K5V7I5	NSF
0.961	0.428276	0.428276	1	1	A0A2K5W583	GRIN2A
0.961	0.304675	0.304675	1	1	A0A2K5VF50	MINK1
0.96	0.879769	0.879769	1	1	A0A2K5TPI4	SYNPO
0.96	0.544814	0.544814	1	1	A0A2K5UXS3	OGDHL
0.96	0.501429	0.501429	1	1	A0A2K5TT07	UQCRFS1
0.96	0.422598	0.422598	1	1	I7GH65	UQCRC1
0.96	0.30734	0.30734	1	1	A0A2K5TXA4	STXBP5
0.959	0.548835	0.548835	1	1	A0A2K5VW25	SNAP91
0.959	0.421478	0.421478	1	1	A0A2K5UZ84	BIN1
0.959	0.40448	0.40448	1	1	A0A2K5WBJ7	GNB5
0.959	0.341447	0.341447	1	1	G7P4M4	FLOT1
0.959	0.323973	0.323973	1	1	G7PRK2	BRINP1
0.959	0.255062	0.255062	1	1	A0A2K5WEE0	CYP46A1
0.958	0.68494	0.68494	1	1	A0A2K5WC79	CAMK2B
0.957	0.951056	0.951056	1	1	A0A2K5VIQ0	PFKP
0.957	0.602278	0.602278	1	1	A0A2K5V277	STX1B
0.957	0.468094	0.468094	1	1	I7GHA1	MDH1
0.957	0.409239	0.409239	1	1	A0A2K5TJA2	OPA1
0.957	0.36127	0.36127	1	1	A0A2K5WYA5	PHACTR1
0.956	0.511974	0.511974	1	1	A0A2K5VSB6	LANCL2
0.956	0.418705	0.418705	1	1	A0A2K5WQI2	CYFIP2
0.956	0.309996	0.309996	1	1	A0A2K5VX69	PTPRN2
0.956	0.288889	0.288889	1	1	A0A2K5WLL0	FBXO41
0.955	0.949537	0.949537	1	1	A0A2K5W1Z8	PRKCG
0.955	0.578851	0.578851	1	1	A0A2K5VSR6	PDE2A
0.955	0.551381	0.551381	1	1	A0A2K5V4L4	MARC2
0.955	0.549696	0.549696	1	1	A0A2K5WAN8	TPPP
0.954	0.713913	0.713913	1	1	G7PS20	PHF24
0.954	0.538908	0.538908	1	1	A0A2K5UCY5	ARHGEF2
0.954	0.280776	0.280776	1	1	G7PP29	SCN2B
0.952	0.809886	0.809886	1	1	G7PPT4	GNG3
0.952	0.348262	0.348262	1	1	A0A2K5X1M0	DLGAP2
0.952	0.298233	0.298233	1	1	A0A2K5WA66	DOCK9
0.952	0.274248	0.274248	1	1	A0A2K5TRN9	PTPA
0.951	0.539213	0.539213	1	1	A0A2K5WEA7	OXCT1
0.951	0.424338	0.424338	1	1	A0A2K5W7P4	SEPT6
0.951	0.33107	0.33107	1	1	Q4R5J1	NDUFA5
0.951	0.277984	0.277984	1	1	A0A2K5U1I9	TOM1L2
0.95	0.667323	0.667323	1	1	A0A2K5UT70	PRKCB
0.95	0.589645	0.589645	1	1	A0A2K5VL44	GLS
0.95	0.526052	0.526052	1	1	A0A2K5WU15	PURA
0.95	0.478792	0.478792	1	1	A0A2K5X5S8	MAST3
0.95	0.443738	0.443738	1	1	A0A2K5USP7	CDKL5
0.95	0.38728	0.38728	1	1	A0A2K5VGU4	CYLD
0.95	0.340058	0.340058	1	1	Q4R6H1	NDUFA13
0.95	0.327694	0.327694	1	1	A0A2K5U7Z8	PPM1H
0.95	0.309797	0.309797	1	1	A0A2K5VSZ2	SLC2A13
0.95	0.297895	0.297895	1	1	G7PRE5	LRRC8A
0.949	0.685951	0.685951	1	1	G7P7W6	HAPLN1
0.949	0.520359	0.520359	1	1	G7P4N9	ATP6V1G2
0.949	0.481352	0.481352	1	1	A0A2K5USJ4	ACSL6
0.949	0.416887	0.416887	1	1	A0A2K5VEK8	SUCLG1
0.948	0.795385	0.795385	1	1	A0A2K5VV51	ATP2B1
0.948	0.271984	0.271984	1	1	A0A2K5TZN7	CRAT
0.947	0.611647	0.611647	1	1	A0A2K5X586	ATP1B2
0.947	0.428442	0.428442	1	1	A0A2K5WR05	NECTIN1
0.947	0.281235	0.281235	1	1	A0A2K5VPV3	PIP5K1C
0.947	0.258875	0.258875	1	1	A0A2K5UFV7	NDUFAB1
0.946	0.734942	0.734942	1	1	A0A2K5V037	ABAT
0.946	0.392593	0.392593	1	1	G7PLC1	LANCL1
0.946	0.363362	0.363362	1	1	Q95KE2	SLC32A1
0.946	0.279964	0.279964	1	1	Q4R589	CACNG3
0.945	0.4633	0.4633	1	1	A0A2K5UM04	EPB41L2
0.945	0.448061	0.448061	1	1	A0A2K5WGN7	RIMS1
0.945	0.366281	0.366281	1	1	A0A2K5WTD9	C21orf33
0.945	0.305771	0.305771	1	1	A0A2K5VNW9	PLCD3
0.944	0.531761	0.531761	1	1	A0A2K5VHM1	ACO2
0.944	0.266798	0.266798	1	1	A0A2K5VTY5	DYNLL2
0.943	0.687721	0.687721	1	1	G7P6K6	GPM6A
0.943	0.472661	0.472661	1	1	A0A2K5USV1	GRIN1
0.943	0.400011	0.400011	1	1	A0A2K5UGX1	C2CD2L
0.943	0.345206	0.345206	1	1	A0A2K5VPU8	MARK4
0.942	0.691332	0.691332	1	1	G7P7G8	NNT
0.942	0.433556	0.433556	1	1	A0A2K5X7L1	AGAP2
0.942	0.253318	0.253318	1	1	A0A2K5WBA4	ROGDI
0.941	0.845278	0.845278	1	1	A0A2K5U8K4	SLC4A4
0.941	0.602957	0.602957	1	1	G7PJX2	GRIN2B
0.941	0.48843	0.48843	1	1	A0A2K5UWB1	ALDOA
0.941	0.454604	0.454604	1	1	A0A2K5TMQ7	GK
0.941	0.450658	0.450658	1	1	G7P164	MDH2
0.941	0.333632	0.333632	1	1	A0A2K5W8F0	WDR1
0.94	0.953286	0.953286	1	1	A0A2K5WS26	CNTNAP1
0.94	0.725223	0.725223	1	1	I7G9S2	SLC25A3
0.94	0.46272	0.46272	1	1	A0A2K5U8Q1	ADAM22
0.94	0.433059	0.433059	1	1	A0A2K5VMN0	AHCYL1
0.94	0.327658	0.327658	1	1	A0A2K5W0T2	PDXK
0.939	0.650262	0.650262	1	1	A0A2K5U4J6	SLC25A5
0.939	0.502494	0.502494	1	1	A0A2K5U1N3	VDAC1
0.938	0.799762	0.799762	1	1	A0A2K5V3Q3	SLC25A4
0.938	0.545022	0.545022	1	1	A0A2K5WC95	PPP3CA
0.938	0.476031	0.476031	1	1	G7PMH0	SFXN5
0.938	0.404329	0.404329	1	1	A0A2K5V652	PALM
0.938	0.3731	0.3731	1	1	A0A2K5WLK4	OAT
0.938	0.339556	0.339556	1	1	A0A2K5VFG4	PTPRA
0.937	0.567512	0.567512	1	1	A0A2K5UWR3	ATP2B3
0.937	0.474817	0.474817	1	1	G7NWF3	CSRP1
0.937	0.343795	0.343795	1	1	Q4R761	ATP6V1E1
0.937	0.274527	0.274527	1	1	A0A2K5WLY5	SH3GL3
0.937	0.268097	0.268097	1	1	A0A2K5WTF5	EPN1
0.936	0.784586	0.784586	1	1	A0A2K5UGT1	ATP2B4
0.936	0.772403	0.772403	1	1	Q4R5G3	ALDH1A1
0.936	0.700085	0.700085	1	1	G7PT97	SLC25A11
0.936	0.684588	0.684588	1	1	A0A2K5X2D1	SLC25A22
0.936	0.65487	0.65487	1	1	A0A2K5VI44	GLUD1
0.936	0.395022	0.395022	1	1	Q8HXW3	SDHA
0.936	0.360646	0.360646	1	1	A0A2K5VEX7	BAIAP2
0.936	0.350445	0.350445	1	1	A0A2K5VI43	KIAA1211L
0.936	0.343085	0.343085	1	1	A0A2K5X3R1	CACNA1A
0.935	0.870223	0.870223	1	1	A0A2K5X4U5	PYGM
0.935	0.561147	0.561147	1	1	A0A2K5UKX2	PRKCA
0.935	0.46214	0.46214	1	1	A0A2K5U1E9	GNG4
0.935	0.406721	0.406721	1	1	A0A2K5WHS6	ACTR3B
0.935	0.383605	0.383605	1	1	A0A2K5V4F5	MARK2
0.935	0.37082	0.37082	1	1	A0A2K5WKD0	ABHD10
0.935	0.258865	0.258865	1	1	A0A2K5WFJ5	ACADSB
0.934	0.84721	0.84721	1	1	Q9GKW3	ALDOC
0.934	0.730088	0.730088	1	1	A0A2K5X9K8	DPP6
0.934	0.39282	0.39282	1	1	A0A2K5TSC1	NDUFS2
0.933	0.546811	0.546811	1	1	A0A2K5V3X8	GNAO1
0.933	0.388433	0.388433	1	1	G7NUC4	HPCAL4
0.931	0.468903	0.468903	1	1	A0A2K5UTL3	SHANK1
0.931	0.319076	0.319076	1	1	Q4R6G4	SLC9A3R1
0.931	0.269432	0.269432	1	1	A0A2K5U5I8	MRPS36
0.929	0.489372	0.489372	1	1	Q95JH7	AKR1C1
0.929	0.441778	0.441778	1	1	A0A2K5WIB7	LSAMP
0.929	0.277845	0.277845	1	1	G7P7X5	MBLAC2
0.928	0.52164	0.52164	1	1	G7PSP0	DIRAS2
0.928	0.391799	0.391799	1	1	A0A2K5VEC2	NFASC
0.928	0.269027	0.269027	1	1	A0A2K5VX65	RIMBP2
0.927	0.71002	0.71002	1	1	I7GNQ6	SLC25A6
0.927	0.446897	0.446897	1	1	A0A2K5U6B2	SV2B
0.927	0.348155	0.348155	1	1	A0A2K5VKZ9	CTNND2
0.927	0.344194	0.344194	1	1	A0A2K5VSU6	IVD
0.927	0.310341	0.310341	1	1	A0A2K5WPQ4	TTYH2
0.926	0.546617	0.546617	1	1	A0A2K5WAJ2	ACTN1
0.926	0.3648	0.3648	1	1	G7NZ30	GNB4
0.926	0.341326	0.341326	1	1	A0A2K5V5P1	DGKZ
0.926	0.300714	0.300714	1	1	A0A2K5WCF7	LYNX1
0.926	0.255006	0.255006	1	1	A0A2K5VN95	ABR
0.925	0.423951	0.423951	1	1	Q8SPH5	UQCRH
0.925	0.369484	0.369484	1	1	A0A2K5WWB9	DLG3
0.924	0.496802	0.496802	1	1	A0A2K5VY83	GABBR2
0.924	0.431107	0.431107	1	1	A0A2K5V3U5	COX6A1
0.923	0.835742	0.835742	1	1	A0A2K5U4W6	ATP2B2
0.923	0.317898	0.317898	1	1	A0A2K5TXB0	ABCD2
0.922	0.453037	0.453037	1	1	A0A2K5V5K5	PDHB
0.921	0.729789	0.729789	1	1	A0A2K5X6R5	NPTXR
0.921	0.334475	0.334475	1	1	A0A2K5X7S3	NDUFB10
0.921	0.32098	0.32098	1	1	Q9N008	LINGO1
0.92	0.38816	0.38816	1	1	A0A2K5UNI4	FBXO2
0.92	0.372439	0.372439	1	1	Q4R702	ATP6V1D
0.92	0.328206	0.328206	1	1	A0A2K5VHH1	DLG2
0.919	0.521038	0.521038	1	1	A0A2K5UW82	ALDOA
0.919	0.377142	0.377142	1	1	G8F4T1	MPC2
0.919	0.293884	0.293884	1	1	A0A2K5WL97	SIPA1L1
0.918	0.702167	0.702167	1	1	A0A2K5X6C6	ATP1A3
0.918	0.491867	0.491867	1	1	A0A2K5VG60	MAP6
0.918	0.484475	0.484475	1	1	A0A2K5VXG0	CNTNAP5
0.918	0.480793	0.480793	1	1	A0A2K5VLZ3	NRCAM
0.918	0.391161	0.391161	1	1	Q4R559	GOT2
0.918	0.390305	0.390305	1	1	A0A2K5TNP5	GABBR1
0.917	1.02723	1.02723	1	1	A0A2K5VVK9	NRGN
0.917	0.394501	0.394501	1	1	A0A2K5UEA2	CRTAC1
0.917	0.258537	0.258537	1	1	A0A2K5W0X4	ECHS1
0.916	0.576063	0.576063	1	1	A0A2K5WQN4	GNAZ
0.916	0.352401	0.352401	1	1	A0A2K5U1U7	ATP5H
0.916	0.322649	0.322649	1	1	A0A2K5VNW6	IMMT
0.915	0.593822	0.593822	1	1	A0A2K5USB6	CAMKV
0.915	0.419509	0.419509	1	1	G7Q3M1	GRIA3
0.915	0.338464	0.338464	1	1	Q4R5G4	PGAM1
0.915	0.276653	0.276653	1	1	A0A2K5TKM1	NPTX1
0.915	0.26961	0.26961	1	1	A0A2K5WXI3	FLOT2
0.914	0.742919	0.742919	1	1	A0A2K5W4N6	SLC25A12
0.914	0.613851	0.613851	1	1	A0A2K5V4S2	PRRT2
0.914	0.385257	0.385257	1	1	G7NYU8	CAMK1
0.914	0.353654	0.353654	1	1	G7PM48	PRKCE
0.914	0.345604	0.345604	1	1	A0A2K5UE43	PPFIA3
0.914	0.263628	0.263628	1	1	Q4R534	GABRA1
0.913	0.335584	0.335584	1	1	A0A2K5UWQ4	DLGAP1
0.913	0.269751	0.269751	1	1	Q4R4J0	ARHGDIA
0.912	0.54942	0.54942	1	1	A0A2K5U0X1	CADM2
0.912	0.407066	0.407066	1	1	A0A2K5WCB8	SORBS2
0.912	0.268673	0.268673	1	1	A0A2K5WDZ4	A2M
0.909	0.818026	0.818026	1	1	A0A2K5ULK1	SLC1A3
0.909	0.498073	0.498073	1	1	Q4R5L1	GOT1
0.909	0.325466	0.325466	1	1	A0A2K5TKB0	NDUFA12
0.909	0.291011	0.291011	1	1	A0A2K5W6H6	PURB
0.908	0.487138	0.487138	1	1	A0A2K5X1I2	PLXNA1
0.908	0.44749	0.44749	1	1	A0A2K5UWG8	PPP3R1
0.908	0.429277	0.429277	1	1	A0A2K5TRE1	ATP5F1
0.908	0.308574	0.308574	1	1	A0A2K5W8G1	BTBD8
0.908	0.257919	0.257919	1	1	A0A2K5U8F7	PON2
0.907	0.414975	0.414975	1	1	A0A2K5VDN9	NDUFA9
0.907	0.313576	0.313576	1	1	G7P6Y3	CPLX2
0.906	0.46553	0.46553	1	1	G7P5I7	GABRB1
0.905	0.555023	0.555023	1	1	A0A2K5U6I4	SCN2A
0.905	0.316623	0.316623	1	1	A0A2K5U019	CEP170B
0.904	0.391401	0.391401	1	1	I7GH31	SEPT8
0.904	0.278312	0.278312	1	1	A0A2K5WMZ5	SPTB
0.902	0.356859	0.356859	1	1	A0A2K5UQ24	ATP5C1
0.901	0.547957	0.547957	1	1	Q4R4N4	NCALD
0.9	0.669354	0.669354	1	1	Q4R4V5	ATP1B1
0.9	0.466773	0.466773	1	1	A0A2K5X4L0	SYNPR
0.9	0.266613	0.266613	1	1	A0A2K5TPU0	CPLX1
0.899	0.295534	0.295534	1	1	A0A2K5UMF2	AK4
0.898	0.316899	0.316899	1	1	G7PIT5	CIT
0.898	0.299031	0.299031	1	1	A0A2K5TST4	PADI2
0.897	0.417025	0.417025	1	1	A0A2K5WCM1	SLC1A4
0.897	0.397265	0.397265	1	1	A0A2K5TQR9	CD200
0.897	0.264053	0.264053	1	1	A0A2K5V162	PTPRD
0.896	0.298945	0.298945	1	1	A0A2K5TK68	MAP2K1
0.896	0.276991	0.276991	1	1	A0A2K5TU67	CLTB
0.893	0.487756	0.487756	1	1	A0A2K5WKU9	GDAP1
0.893	0.323304	0.323304	1	1	Q4R6K9	NDUFS1
0.893	0.280186	0.280186	1	1	A0A2K5WKN7	CNKSR2
0.892	0.384216	0.384216	1	1	A0A2K5UW86	SHANK2
0.891	0.482629	0.482629	1	1	A0A2K5WWG0	SNCA
0.89	0.574925	0.574925	1	1	A0A2K5VU34	INF2
0.889	0.429267	0.429267	1	1	A0A2K5VA35	PCDH1
0.888	0.376344	0.376344	1	1	A0A2K5X0R9	CADM1
0.887	0.576831	0.576831	1	1	A0A2K5WF58	HPCA
0.887	0.499459	0.499459	1	1	I7G2M6	RHOB
0.887	0.444372	0.444372	1	1	A0A2K5V1X3	CACNA2D3
0.887	0.25281	0.25281	1	1	A0A2K5TWV1	RAP1GAP
0.886	0.491986	0.491986	1	1	I7GPF9	NAPB
0.885	0.616001	0.616001	1	1	A0A2K5WUC0	AQP4
0.884	0.393858	0.393858	1	1	A0A2K5VNL0	NDUFB6
0.884	0.364384	0.364384	1	1	A0A2K5VZ56	DGKB
0.884	0.33257	0.33257	1	1	A0A2K5UNA0	DLAT
0.884	0.314041	0.314041	1	1	A0A2K5TVD8	ATP5A1
0.883	0.260066	0.260066	1	1	A0A2K5WIK5	KIAA1549L
0.882	0.61585	0.61585	1	1	A0A2K5W513	OPCML
0.881	0.398529	0.398529	1	1	A0A2K5X746	AMPH
0.881	0.389394	0.389394	1	1	A0A2K5WQJ2	IGSF21
0.881	0.382864	0.382864	1	1	Q25QC0	COX4I1
0.88	0.689436	0.689436	1	1	G7P0Q2	CYCS
0.88	0.546064	0.546064	1	1	A0A2K5VUN9	ALCAM
0.88	0.400462	0.400462	1	1	A0A2K5WYT5	LETM1
0.879	0.377016	0.377016	1	1	A0A2K5X2K3	TOMM70
0.879	0.261514	0.261514	1	1	G7PFC2	TST
0.879	0.259339	0.259339	1	1	A0A2K5WS56	FAAH
0.878	0.301226	0.301226	1	1	G7PQ90	NDUFS3
0.878	0.261957	0.261957	1	1	A0A2K5TUC5	NDUFV2
0.877	0.478685	0.478685	1	1	G7PQ88	MTCH2
0.877	0.356728	0.356728	1	1	A0A2K5WTJ2	SOD2
0.877	0.326264	0.326264	1	1	A0A2K5UVU2	ADD3
0.877	0.323165	0.323165	1	1	A0A2K5X0S3	PLCD1
0.876	0.473883	0.473883	1	1	A0A2K5WT80	CNTNAP2
0.876	0.349321	0.349321	1	1	G7PWM2	S100B
0.875	0.373761	0.373761	1	1	A0A2K5VU48	CNTN3
0.875	0.256789	0.256789	1	1	A0A2K5UHW7	ETFA
0.874	0.486364	0.486364	1	1	A0A2K5TRR2	TNR
0.874	0.432518	0.432518	1	1	A0A2K5VCS7	CNTN1
0.874	0.331384	0.331384	1	1	A0A2K5TMW5	ATP6V1A
0.874	0.259354	0.259354	1	1	G7PJW7	HEBP1
0.874	0.257816	0.257816	1	1	G8F4P2	NDUFA7
0.873	0.334363	0.334363	1	1	A0A2K5WKF8	CADPS
0.873	0.298805	0.298805	1	1	A0A2K5WGS8	RHOT1
0.872	0.293412	0.293412	1	1	A0A2K5WB04	OSBPL1A
0.872	0.283602	0.283602	1	1	A0A2K5UV06	CAMK2G
0.872	0.257488	0.257488	1	1	A0A2K5U7F6	CAMSAP3
0.871	0.437365	0.437365	1	1	G7NY19	RFTN1
0.87	0.512653	0.512653	1	1	G7P6Y2	SFXN1
0.87	0.487662	0.487662	1	1	A0A2K5TQK0	SNCB
0.869	0.534082	0.534082	1	1	A0A2K5TLX4	GRIA2
0.869	0.383463	0.383463	1	1	A0A2K5X8W5	HEPACAM
0.869	0.377606	0.377606	1	1	G7PHX1	PDE1B
0.868	0.526139	0.526139	1	1	A0A2K5WDL1	NEGR1
0.868	0.288714	0.288714	1	1	G7PPR6	PRDX5
0.868	0.251638	0.251638	1	1	A0A2K5TZW3	ADGRL1
0.867	0.33591	0.33591	1	1	A0A2K5X6Q3	AIFM1
0.867	0.312226	0.312226	1	1	A0A2K5VIB1	SH3GL2
0.867	0.282717	0.282717	1	1	A0A2K5W040	PHB2
0.866	0.445474	0.445474	1	1	G7P1E6	AGK
0.866	0.309611	0.309611	1	1	P0C1Z2	CS
0.865	0.372459	0.372459	1	1	A0A2K5VRW1	CACNA2D1
0.865	0.347256	0.347256	1	1	G7PCU4	FAM49B
0.864	0.668756	0.668756	1	1	I7G8K8	MGST3
0.864	0.317824	0.317824	1	1	A0A2K5VQF9	YWHAH
0.863	0.277811	0.277811	1	1	A0A2K5WRM1	NAPG
0.862	0.428359	0.428359	1	1	A0A2K5UGW2	RASAL1
0.862	0.388459	0.388459	1	1	A0A2K5UDJ9	CD81
0.861	0.562437	0.562437	1	1	I7GCX4	VAMP2
0.861	0.443971	0.443971	1	1	A0A2K5URR3	ATP2A2
0.861	0.324283	0.324283	1	1	G7Q0W5	CORO1A
0.861	0.318846	0.318846	1	1	Q60HD2	ATL1
0.861	0.272179	0.272179	1	1	A0A2K5VQT4	ACAT1
0.858	0.476191	0.476191	1	1	A0A2K5VKJ8	NTM
0.858	0.349614	0.349614	1	1	A0A2K5X7T0	PREX1
0.858	0.327788	0.327788	1	1	A0A2K5VL23	ALDH5A1
0.857	0.563206	0.563206	1	1	A0A2K5TQG7	MAOB
0.857	0.390347	0.390347	1	1	A0A2K5U416	NDUFB4
0.856	0.421685	0.421685	1	1	A0A2K5WV50	ATP8A1
0.856	0.372003	0.372003	1	1	G7PMC6	CNRIP1
0.856	0.352555	0.352555	1	1	Q2PFS5	ATP5J2
0.856	0.302843	0.302843	1	1	Q4R5E9	SCG2
0.855	0.33269	0.33269	1	1	A0A2K5W7U8	RASGRF2
0.855	0.312445	0.312445	1	1	A0A2K5X3S2	ARHGAP32
0.855	0.258181	0.258181	1	1	A0A2K5UM56	SH3GLB2
0.854	0.271587	0.271587	1	1	A0A2K5WCQ7	NWD2
0.853	0.277941	0.277941	1	1	A0A2K5TLH1	HRAS
0.852	0.781951	0.781951	1	1	Q8HXW7	PLP1
0.852	0.422046	0.422046	1	1	A0A2K5UZR3	PLEC
0.851	0.418066	0.418066	1	1	I7GHF1	VDAC2
0.85	0.444549	0.444549	1	1	A0A2K5WKL6	SYNGR3
0.85	0.336893	0.336893	1	1	A0A2K5UXE2	NGEF
0.85	0.275211	0.275211	1	1	Q4R4X8	TUBB4A
0.849	0.427258	0.427258	1	1	A0A2K5UX43	GPD2
0.849	0.267245	0.267245	1	1	A0A2K5TVT9	PGM1
0.849	0.25078	0.25078	1	1	A0A2K5UV39	SPARCL1
0.848	0.424274	0.424274	1	1	A0A2K5VID0	TMEM65
0.848	0.324239	0.324239	1	1	Q4R4R6	CDC42
0.848	0.274226	0.274226	1	1	A0A2K5V5U7	NT5E
0.847	0.32158	0.32158	1	1	G7PFW8	SAMM50
0.847	0.280541	0.280541	1	1	A0A2K5WCU2	AUH
0.846	0.360724	0.360724	1	1	A0A2K5WBE7	MAPT
0.846	0.335133	0.335133	1	1	A0A2K5WAU8	RHOC
0.845	0.32776	0.32776	1	1	Q4R374	COX6B1
0.845	0.269144	0.269144	1	1	G7PDF2	PHYHIPL
0.844	0.473554	0.473554	1	1	A0A2K5W8I7	CDH13
0.844	0.461299	0.461299	1	1	A0A2K5U8P3	GNAI1
0.842	0.338426	0.338426	1	1	A0A2K5VL04	SPTAN1
0.841	0.368615	0.368615	1	1	Q4R538	TUBA1B
0.841	0.320389	0.320389	1	1	A0A2K5V2T8	ANK2
0.841	0.271403	0.271403	1	1	A0A2K5X277	GNB2
0.839	0.40682	0.40682	1	1	A0A2K5VX31	VDAC3
0.838	0.417806	0.417806	1	1	G7P1W4	GRM3
0.838	0.270195	0.270195	1	1	A0A2K5WMW4	SLC8A1
0.837	0.394814	0.394814	1	1	A0A2K5VLJ7	TRHDE
0.837	0.259251	0.259251	1	1	A0A2K5VHN9	AGL
0.836	0.270574	0.270574	1	1	G7NWY8	GNG12
0.832	0.339027	0.339027	1	1	A0A2K5WIH3	ME3
0.832	0.31657	0.31657	1	1	A0A2K5VEI6	AFG3L2
0.831	0.445573	0.445573	1	1	G7NU95	ATP5MD
0.831	0.341607	0.341607	1	1	A0A2K5V3C6	NDRG2
0.83	0.60341	0.60341	1	1	Q2PFW6	SNCG
0.829	0.268611	0.268611	1	1	A0A2K5V4V9	PPP3CB
0.828	0.445256	0.445256	1	1	A0A2K5X8H0	MAL2
0.828	0.44168	0.44168	1	1	A0A2K5WD78	ATP5L
0.827	0.449966	0.449966	1	1	A0A2K5WQ84	LY6H
0.827	0.340905	0.340905	1	1	Q4R542	NDUFA4
0.827	0.266334	0.266334	1	1	Q8SPI4	NDUFC2
0.826	0.451622	0.451622	1	1	G7PK59	EPHA4
0.825	0.326914	0.326914	1	1	A0A2K5TT65	STUM
0.825	0.320543	0.320543	1	1	A0A2K5VF31	AK5
0.824	0.308672	0.308672	1	1	A0A2K5V1B9	ATP11A
0.823	0.315171	0.315171	1	1	A0A2K5X4I2	CD47
0.822	0.412443	0.412443	1	1	G7PFG9	DNAJC5
0.822	0.275355	0.275355	1	1	G7PXY9	GNG8
0.822	0.263062	0.263062	1	1	A0A2K5WE63	COX7A2L
0.821	0.325583	0.325583	1	1	A0A2K5V8S0	SFXN3
0.818	0.252872	0.252872	1	1	G7NWS9	GNB1
0.817	0.574191	0.574191	1	1	A0A2K5W4F3	EPHB3
0.815	0.292303	0.292303	1	1	A0A2K5WKW7	SEPT5
0.814	0.48064	0.48064	1	1	A0A2K5WG07	PTPN5
0.813	0.272914	0.272914	1	1	A0A2K5UYQ5	SLC3A2
0.81	0.260224	0.260224	1	1	A0A2K5VXZ8	MTCH1
0.807	0.554788	0.554788	1	1	G7P8Q6	ANXA6
0.807	0.299824	0.299824	1	1	A0A2K5VS06	NTRK2
0.806	0.364019	0.364019	1	1	A0A2K5UJB0	CADM3
0.806	0.331753	0.331753	1	1	A0A2K5WKH3	ADCY1
0.805	0.279632	0.279632	1	1	Q4R5G7	HSD17B12
0.802	0.306713	0.306713	1	1	G7PEV6	ADIRF
0.801	0.324428	0.324428	1	1	A0A2K5VS60	PLPPR4
0.801	0.312877	0.312877	1	1	A0A2K5X2E0	NT5DC3
0.799	0.925529	0.925529	1	1	A0A2K5TTV8	JCAD
0.79	0.263128	0.263128	1	1	A0A2K5TQY7	RHOA
0.787	0.268836	0.268836	1	1	A0A2K5WVK1	ATP5ME
0.786	0.3329	0.3329	1	1	Q95K78	GAP43
0.783	0.315325	0.315325	1	1	A0A2K5W3X5	LRP1B
0.78	0.459519	0.459519	1	1	A0A2K5WMQ0	CYC1
0.779	0.31601	0.31601	1	1	A0A2K5V9L4	MCU
0.779	0.312576	0.312576	1	1	A0A2K5TPU6	CSPG5
0.778	0.400133	0.400133	1	1	A0A2K5VTV1	RAC1
0.775	0.281554	0.281554	1	1	A0A2K5U5R5	CAMK2D
0.773	0.286782	0.286782	1	1	A0A2K5WGU6	GRM5
0.77	0.317793	0.317793	1	1	A0A2K5TRX2	ATP5O
0.769	0.342457	0.342457	1	1	A0A2K5U0H8	RPL6
0.768	0.27371	0.27371	1	1	A0A2K5X5P7	SLC6A11
0.757	0.291984	0.291984	1	1	G7NXZ8	CPNE4
0.754	0.252349	0.252349	1	1	Q38PU8	GRIA1
0.75	0.5331	0.5331	1	1	A0A2K5X8P9	CNP
0.743	1.18365	1.18365	1	1	A0A2K5VY53	MBP
0.743	0.254596	0.254596	1	1	Q4R5C2	RPL7A
0.739	0.300667	0.300667	1	1	A0A2K5VCN1	GFAP
0.736	0.433398	0.433398	1	1	A0A2K5VDJ5	DDX43
0.727	0.36527	0.36527	1	1	G7Q0P0	CRYM
0.725	0.378342	0.378342	1	1	A0A2K5VVZ5	ACTN2
0.725	0.345504	0.345504	1	1	A0A2K5UMZ9	HAPLN4
