# Supplementary material for: Spatiotemporal proteomic atlas of multiple brain regions across early fetal to neonatal stages in cynomolgus monkey
Source: Nat Commun. 2023 Jul 3;14:3917. doi: 10.1038/s41467-023-39411-7 (PMC10317979; doi:10.1038/s41467-023-39411-7)
Supplement: Supplementary file 9 — Supplementary Data 6 [file 41467_2023_39411_MOESM9_ESM.xlsx]

## Sheet: Cerebellum_DEPs
Protein accession	Protein description	Ratio	Regulated Type	P value	Gene name
A0A2K5TJP6	DH domain-containing protein OS=Macaca fascicularis OX=9541 GN=ARHGEF17 PE=4 SV=1	2.26559	E50_UP	0.0234011	ARHGEF17
A0A2K5V787	Transcription elongation factor A like 6(predicted) OS=Macaca fascicularis OX=9541 PE=4 SV=1	4.37162	E50_UP	0.0118158	---
A0A2K5V7I5	Vesicle-fusing ATPase(predicted) OS=Macaca fascicularis OX=9541 GN=NSF PE=4 SV=1	2.67965	E50_UP	2.62e-06	NSF
A0A2K5WGU6	G_PROTEIN_RECEP_F3_4 domain-containing protein OS=Macaca fascicularis OX=9541 GN=GRM5 PE=3 SV=1	2.14021	E50_UP	0.0133341	GRM5
A0A2K5UR71	L1CAM isoform 1(predicted) OS=Macaca fascicularis OX=9541 GN=L1CAM PE=4 SV=1	2.14888	E50_UP	0.0028329	L1CAM
A0A2K5TMN3	FERM domain-containing protein OS=Macaca fascicularis OX=9541 GN=FRMD4A PE=4 SV=1	2.54006	E50_UP	1.29e-05	FRMD4A
Q4R4X8	Tubulin beta-4A chain OS=Macaca fascicularis OX=9541 GN=TUBB4A PE=2 SV=1	2.78686	E50_UP	0.000115559	TUBB4A
A0A2K5TLN2	Gamma-aminobutyric acid receptor subunit gamma-2-like protein(predicted) OS=Macaca fascicularis OX=9541 GN=GABRG2 PE=3 SV=1	3.86888	E50_UP	0.000387098	GABRG2
I7GMV3	Macaca fascicularis brain cDNA clone: QflA-18452, similar to human potassium channel tetramerisation domain containing 4(KCTD4), mRNA, RefSeq: NM_198404.1 OS=Macaca fascicularis OX=9541 PE=2 SV=1	2.63364	E50_UP	0.0382315	---
A0A2K5WRY5	BTB domain-containing protein OS=Macaca fascicularis OX=9541 GN=KCND2 PE=3 SV=1	7.86207	E50_UP	0.028626	KCND2
A0A2K5WGF7	Neurabin-1 isoform 4(predicted) OS=Macaca fascicularis OX=9541 GN=PPP1R9A PE=4 SV=1	3.38624	E50_UP	6.48e-07	PPP1R9A
A0A2K5W126	DAB2 interacting protein(predicted) OS=Macaca fascicularis OX=9541 GN=DAB2IP PE=4 SV=1	2.40489	E50_UP	3.11e-10	DAB2IP
A0A2K5WNS5	Actin like 6B(predicted) OS=Macaca fascicularis OX=9541 GN=ACTL6B PE=3 SV=1	2.41932	E50_UP	0.000160109	ACTL6B
A0A2K5UYT0	AIP3 domain-containing protein OS=Macaca fascicularis OX=9541 GN=SRCIN1 PE=4 SV=1	3.11978	E50_UP	0.000116441	SRCIN1
A0A2K5W7G0	TENM2 isoform 3(predicted) OS=Macaca fascicularis OX=9541 GN=TENM2 PE=4 SV=1	6.40098	E50_UP	0.00298048	TENM2
A0A2K5U5L5	Neural cell adhesion molecule L1-like protein(predicted) OS=Macaca fascicularis OX=9541 GN=CHL1 PE=4 SV=1	3.0937	E50_UP	0.0154506	CHL1
A0A2K5UX94	Peptidase_M3 domain-containing protein OS=Macaca fascicularis OX=9541 GN=NLN PE=3 SV=1	3.0712	E50_UP	4.24e-05	NLN
A0A2K5UKG6	Extracellular leucine rich repeat and fibronectin type III domain containing 2(predicted) OS=Macaca fascicularis OX=9541 GN=ELFN2 PE=4 SV=1	3.30099	E50_UP	0.00337456	ELFN2
A0A2K5WQN4	G protein subunit alpha z(predicted) OS=Macaca fascicularis OX=9541 GN=GNAZ PE=4 SV=1	2.06077	E50_UP	0.000172978	GNAZ
A0A2K5UYB0	Protein kinase domain-containing protein OS=Macaca fascicularis OX=9541 PE=4 SV=1	3.83015	E50_UP	0.0048316	---
I7G4L8	LY6/PLAUR domain containing 1(predicted) OS=Macaca fascicularis OX=9541 PE=2 SV=1	3.50249	E50_UP	0.00778786	---
G7PSP0	GTP-binding protein Di-Ras2 OS=Macaca fascicularis OX=9541 GN=DIRAS2 PE=4 SV=1	6.66537	E50_UP	5.15e-05	DIRAS2
A0A2K5TWB8	Protein phosphatase 1 regulatory subunit 14C(predicted) OS=Macaca fascicularis OX=9541 GN=PPP1R14C PE=4 SV=1	2.0874	E50_UP	0.0145474	PPP1R14C
A0A2K5WBC5	Microtubule-associated protein OS=Macaca fascicularis OX=9541 PE=4 SV=1	3.21263	E50_UP	4.68e-05	---
A0A2K5UPK6	U1-type domain-containing protein OS=Macaca fascicularis OX=9541 GN=SCAPER PE=4 SV=1	2.25842	E50_UP	0.000350808	SCAPER
A0A2K5VL04	Spectrin alpha chain, brain isoform 1(predicted) OS=Macaca fascicularis OX=9541 GN=SPTAN1 PE=4 SV=1	2.00619	E50_UP	1.52e-06	SPTAN1
A0A2K5W1Z8	Protein kinase C OS=Macaca fascicularis OX=9541 PE=3 SV=1	2.93557	E50_UP	0.00696351	---
A0A2K5VNH8	MACPF domain-containing protein OS=Macaca fascicularis OX=9541 GN=ASTN2 PE=4 SV=1	4.32396	E50_UP	0.000486638	ASTN2
A0A2K5TWJ5	PX domain-containing protein OS=Macaca fascicularis OX=9541 GN=SNX30 PE=4 SV=1	2.66367	E50_UP	0.000115415	SNX30
Q4R4R4	PRA1 family protein 3 OS=Macaca fascicularis OX=9541 GN=ARL6IP5 PE=2 SV=1	3.00713	E50_UP	0.0020982	ARL6IP5
A0A2K5UN13	Cytochrome c oxidase subunit 5A, mitochondrial(predicted) OS=Macaca fascicularis OX=9541 PE=4 SV=1	2.37194	E50_UP	0.0293964	---
A0A2K5WAI7	Protein kinase domain-containing protein OS=Macaca fascicularis OX=9541 PE=4 SV=1	2.70764	E50_UP	0.00857758	---
A0A2K5W6G0	POU domain protein OS=Macaca fascicularis OX=9541 GN=POU2F1 PE=3 SV=1	2.76467	E50_UP	0.0173187	POU2F1
G7PE37	WD_REPEATS_REGION domain-containing protein OS=Macaca fascicularis OX=9541 GN=WDR37 PE=4 SV=1	2.44444	E50_UP	1.15e-05	WDR37
A0A2K5U6F0	Non-specific serine/threonine protein kinase OS=Macaca fascicularis OX=9541 GN=CDC42BPA PE=3 SV=1	2.36434	E50_UP	0.00377594	CDC42BPA
G7NVT5	Cell division cycle 42 (GTP binding protein, 25kDa), isoform CRA_c(predicted) OS=Macaca fascicularis OX=9541 PE=4 SV=1	3.33787	E50_UP	0.0405509	---
A0A2K5UI50	RING finger protein 22(predicted) OS=Macaca fascicularis OX=9541 GN=TRIM3 PE=4 SV=1	2.5646	E50_UP	7.72e-06	TRIM3
A0A2K5W8Q1	LysM domain-containing protein OS=Macaca fascicularis OX=9541 GN=OXR1 PE=4 SV=1	4.47619	E50_UP	0.00173544	OXR1
A0A2K5VN38	C2 domain-containing protein OS=Macaca fascicularis OX=9541 GN=C2CD4C PE=4 SV=1	2.32088	E50_UP	0.0142083	C2CD4C
A0A2K5U163	CUGBP Elav-like family member 6 isoform 2(predicted) OS=Macaca fascicularis OX=9541 PE=4 SV=1	3.39671	E50_UP	0.0169263	---
A0A2K5WK98	Calcium-binding mitochondrial carrier protein Aralar2 isoform 2(predicted) OS=Macaca fascicularis OX=9541 PE=3 SV=1	2.48007	E50_UP	0.000762359	---
A0A2K5UGX1	SMP_C2CD2L domain-containing protein OS=Macaca fascicularis OX=9541 GN=C2CD2L PE=4 SV=1	3.89229	E50_UP	4.84e-05	C2CD2L
A0A2K5V4S2	Proline-rich transmembrane protein 2(predicted) OS=Macaca fascicularis OX=9541 GN=PRRT2 PE=4 SV=1	7.66749	E50_UP	8.32e-07	PRRT2
A0A2K5UE21	GFA domain-containing protein OS=Macaca fascicularis OX=9541 PE=4 SV=1	2.94111	E50_UP	0.000288371	---
G7NWZ0	Protein wntless homolog isoform 2(predicted) OS=Macaca fascicularis OX=9541 GN=WLS PE=4 SV=1	3.27574	E50_UP	0.00997676	WLS
A0A2K5X7G4	Amidohydro-rel domain-containing protein OS=Macaca fascicularis OX=9541 GN=CRMP1 PE=4 SV=1	2.06858	E50_UP	5.49e-06	CRMP1
G7PUH0	GP-PDE domain-containing protein OS=Macaca fascicularis OX=9541 GN=GDPD1 PE=4 SV=1	2.58852	E50_UP	3.91e-05	GDPD1
G7PBW0	Proenkephalin-A(predicted) OS=Macaca fascicularis OX=9541 GN=PENK PE=3 SV=1	3.75229	E50_UP	0.0136173	PENK
A0A2K5VS39	Slit homolog 1 protein(predicted) OS=Macaca fascicularis OX=9541 GN=SLIT1 PE=4 SV=1	2.6901	E50_UP	0.00272064	SLIT1
G7PPP9	Amyloid beta precursor like protein 2 OS=Macaca fascicularis OX=9541 GN=APLP2 PE=4 SV=1	2.49414	E50_UP	0.000213539	APLP2
G7PIM5	Transmembrane and coiled-coil domain family 1(predicted) OS=Macaca fascicularis OX=9541 GN=TMCC1 PE=4 SV=1	4.11808	E50_UP	3.16e-05	TMCC1
A0A2K5WIH3	Malic enzyme OS=Macaca fascicularis OX=9541 PE=3 SV=1	2.68473	E50_UP	0.000250991	---
A0A2K5V9W4	Rho GTPase-activating protein 44(predicted) OS=Macaca fascicularis OX=9541 GN=ARHGAP44 PE=4 SV=1	4.26075	E50_UP	0.0129809	ARHGAP44
A0A2K5UTZ0	Microtubule-associated protein OS=Macaca fascicularis OX=9541 PE=4 SV=1	3.55455	E50_UP	3e-05	---
A0A2K5V9H2	ADAM metallopeptidase domain 11(predicted) OS=Macaca fascicularis OX=9541 GN=ADAM11 PE=4 SV=1	4.06719	E50_UP	0.000365099	ADAM11
A0A2K5WZ60	Paralemmin 3(predicted) OS=Macaca fascicularis OX=9541 GN=PALM3 PE=4 SV=1	2.27131	E50_UP	0.039601	PALM3
A0A2K5VCH6	Protocadherin 9(predicted) OS=Macaca fascicularis OX=9541 GN=PCDH9 PE=4 SV=1	6.16465	E50_UP	8.07e-05	PCDH9
A0A2K5WU34	AMP-binding domain-containing protein OS=Macaca fascicularis OX=9541 GN=ACSL1 PE=4 SV=1	4.4873	E50_UP	0.00016185	ACSL1
A0A2K5W3G9	Synapsin-1 isoform Ia(predicted) OS=Macaca fascicularis OX=9541 GN=SYN1 PE=4 SV=1	7.37466	E50_UP	6.49e-06	SYN1
A0A2K5VYB4	Tr-type G domain-containing protein OS=Macaca fascicularis OX=9541 GN=EEFSEC PE=4 SV=1	2.0624	E50_UP	2.05e-08	EEFSEC
A0A2K5U0X1	Cell adhesion molecule 2 isoform 4(predicted) OS=Macaca fascicularis OX=9541 GN=CADM2 PE=4 SV=1	4.6303	E50_UP	1.01e-05	CADM2
A0A2K5U3E4	Coxsackievirus and adenovirus receptor isoform 1(predicted) OS=Macaca fascicularis OX=9541 PE=4 SV=1	2.38622	E50_UP	1.95e-07	---
A0A2K5WYF4	Pre-B-cell leukemia transcription factor-interacting protein 1(predicted) OS=Macaca fascicularis OX=9541 GN=PBXIP1 PE=4 SV=1	4.6327	E50_UP	0.000977885	PBXIP1
A0A2K5UU47	Cell growth regulator with EF hand domain protein 1 isoform a(predicted) OS=Macaca fascicularis OX=9541 GN=CGREF1 PE=4 SV=1	2.50607	E50_UP	0.0153304	CGREF1
A0A2K5U019	CEP170_C domain-containing protein OS=Macaca fascicularis OX=9541 GN=CEP170B PE=4 SV=1	6.5835	E50_UP	4.53e-06	CEP170B
A0A2K5X949	V-type proton ATPase subunit OS=Macaca fascicularis OX=9541 GN=ATP6V0D1 PE=3 SV=1	3.8245	E50_UP	5.31e-05	ATP6V0D1
A0A2K5WMQ9	T-cell immunomodulatory protein OS=Macaca fascicularis OX=9541 GN=ITFG1 PE=4 SV=1	2.50453	E50_UP	3.25e-05	ITFG1
A0A2K5X2Q1	Neuropilin OS=Macaca fascicularis OX=9541 GN=NRP2 PE=3 SV=1	12.3862	E50_UP	0.00484232	NRP2
A0A2K5WHU6	Guanylate cyclase domain-containing protein OS=Macaca fascicularis OX=9541 GN=GUCY1A2 PE=3 SV=1	3.37857	E50_UP	4.03e-07	GUCY1A2
A0A2K5WFF1	Oxysterol-binding protein OS=Macaca fascicularis OX=9541 GN=OSBPL6 PE=3 SV=1	3.11734	E50_UP	0.00459243	OSBPL6
A0A2K5VD99	Calcium/calmodulin dependent serine protein kinase(predicted) OS=Macaca fascicularis OX=9541 GN=CASK PE=3 SV=1	2.05716	E50_UP	8.95e-05	CASK
A0A2K5WZA8	VGF isoform 1(predicted) OS=Macaca fascicularis OX=9541 GN=VGF PE=4 SV=1	4.97073	E50_UP	0.024336	VGF
A0A2K5WAN8	Tubulin polymerization promoting protein(predicted) OS=Macaca fascicularis OX=9541 GN=TPPP PE=4 SV=1	2.68618	E50_UP	0.0038389	TPPP
B3Y602	Desmin OS=Macaca fascicularis OX=9541 GN=DES PE=2 SV=1	2.06556	E50_UP	0.0197974	DES
A0A2K5WIP0	MAGUK p55 subfamily member 2(predicted) OS=Macaca fascicularis OX=9541 GN=MPP2 PE=3 SV=1	8.64351	E50_UP	0.000457867	MPP2
A0A2K5U7I7	WH1 domain-containing protein OS=Macaca fascicularis OX=9541 PE=3 SV=1	2.15389	E50_UP	0.000196776	---
A0A2K5WA43	Ephrin type-B receptor 2 isoform 1(predicted) OS=Macaca fascicularis OX=9541 PE=4 SV=1	3.03083	E50_UP	0.000403367	---
A0A2K5WN60	Prolyl endopeptidase-like OS=Macaca fascicularis OX=9541 GN=PREPL PE=4 SV=1	5.5	E50_UP	4.71e-08	PREPL
A0A2K5W1N7	COesterase domain-containing protein OS=Macaca fascicularis OX=9541 GN=NLGN2 PE=4 SV=1	2.16311	E50_UP	1.31e-05	NLGN2
G7NY19	Raftlin(predicted) OS=Macaca fascicularis OX=9541 GN=RFTN1 PE=4 SV=1	3.6595	E50_UP	0.00613375	RFTN1
A0A2K5VKB4	Guanylate cyclase domain-containing protein OS=Macaca fascicularis OX=9541 GN=GUCY1B1 PE=3 SV=1	2.82537	E50_UP	3.67e-07	GUCY1B1
A0A2K5VT46	protein FAM117B(predicted) OS=Macaca fascicularis OX=9541 GN=FAM117B PE=4 SV=1	2.03846	E50_UP	0.0146329	FAM117B
G7NXX9	EPH receptor B1(predicted) OS=Macaca fascicularis OX=9541 GN=EPHB1 PE=3 SV=1	3.22285	E50_UP	0.000211747	EPHB1
A0A2K5WTM8	Actin binding LIM protein 1(predicted) OS=Macaca fascicularis OX=9541 GN=ABLIM1 PE=4 SV=1	4.90566	E50_UP	8.82e-06	ABLIM1
I7GDY8	Macaca fascicularis brain cDNA clone: QmoA-10040, similar to human likely ortholog of mouse ubiquitin conjugating enzyme 7interacting protein 5 (UBCE7IP5), transcript variant 2, mRNA, RefSeq: NM_19941... OS=Macaca fascicularis OX=9541 GN=ACBD7 PE=2 SV=1	3.53563	E50_UP	0.0150835	ACBD7
A0A2K5VD81	CUGBP Elav-like family member 4 OS=Macaca fascicularis OX=9541 GN=CELF4 PE=4 SV=1	5.47787	E50_UP	4.25e-06	CELF4
A0A2K5VU63	MHD domain-containing protein OS=Macaca fascicularis OX=9541 GN=SGIP1 PE=4 SV=1	7.80464	E50_UP	0.000337793	SGIP1
A0A2K5U1A4	Glyco_hydro_59M domain-containing protein OS=Macaca fascicularis OX=9541 GN=GALC PE=4 SV=1	2.34859	E50_UP	0.000421915	GALC
G7PRT4	Chromosome 9 open reading frame 125, isoform CRA_a(predicted) OS=Macaca fascicularis OX=9541 GN=TMEM246 PE=4 SV=1	4.95344	E50_UP	0.000948265	TMEM246
A0A2K5TSU0	Annexin OS=Macaca fascicularis OX=9541 GN=ANXA4 PE=3 SV=1	2.24315	E50_UP	0.0384693	ANXA4
A0A2K5UTJ8	SHROOM2 isoform 1(predicted) OS=Macaca fascicularis OX=9541 GN=SHROOM2 PE=4 SV=1	8.28315	E50_UP	2.67e-08	SHROOM2
A0A2K5VL23	Succinate-semialdehyde dehydrogenase OS=Macaca fascicularis OX=9541 GN=ALDH5A1 PE=3 SV=1	3.67453	E50_UP	7.92e-06	ALDH5A1
A0A2K5TTI9	Teneurin transmembrane protein 3(predicted) OS=Macaca fascicularis OX=9541 GN=TENM3 PE=4 SV=1	3.71545	E50_UP	0.00284227	TENM3
G7PII3	B30.2/SPRY domain-containing protein OS=Macaca fascicularis OX=9541 GN=SPRYD4 PE=4 SV=1	2.63191	E50_UP	0.0140759	SPRYD4
A0A2K5VJ79	Link domain-containing protein OS=Macaca fascicularis OX=9541 GN=CD44 PE=4 SV=1	14.6073	E50_UP	2.53e-05	CD44
A0A2K5V0U5	KIAA1324 like(predicted) OS=Macaca fascicularis OX=9541 GN=KIAA1324L PE=4 SV=1	2.71872	E50_UP	0.0427751	KIAA1324L
A0A2K5WM40	LANCL3 isoform 2(predicted) OS=Macaca fascicularis OX=9541 GN=LANCL3 PE=4 SV=1	4.33019	E50_UP	0.0177086	LANCL3
A0A2K5WDU7	PI-PLC X domain-containing protein 3(predicted) OS=Macaca fascicularis OX=9541 PE=4 SV=1	2.23589	E50_UP	0.024239	---
A0A2K5ULD9	CKMT1A isoform 1(predicted) OS=Macaca fascicularis OX=9541 PE=3 SV=1	2.70855	E50_UP	0.0154745	---
A0A2K5VWS7	TBC1 domain family member 24 isoform 2(predicted) OS=Macaca fascicularis OX=9541 GN=TBC1D24 PE=4 SV=1	2.2678	E50_UP	2.18e-06	TBC1D24
A0A2K5W139	Myosin-Va isoform 1(predicted) OS=Macaca fascicularis OX=9541 GN=MYO5A PE=3 SV=1	2.60362	E50_UP	1.21e-05	MYO5A
A0A2K5WIT9	GP-PDE domain-containing protein OS=Macaca fascicularis OX=9541 GN=GDPD2 PE=4 SV=1	6.94803	E50_UP	0.00040286	GDPD2
A0A2K5UW25	Tumor protein D52 isoform 2(predicted) OS=Macaca fascicularis OX=9541 PE=4 SV=1	2.25582	E50_UP	0.0192602	---
A0A2K5W041	Acyl-CoA-binding domain-containing protein 5 OS=Macaca fascicularis OX=9541 GN=ACBD5 PE=4 SV=1	2.28318	E50_UP	6.43e-05	ACBD5
A0A2K5WEC8	Neurochondrin isoform 1(predicted) OS=Macaca fascicularis OX=9541 GN=NCDN PE=4 SV=1	2.30876	E50_UP	3.65e-05	NCDN
A0A2K5W0W7	Formin-binding protein 1(predicted) OS=Macaca fascicularis OX=9541 GN=FNBP1 PE=4 SV=1	2.05913	E50_UP	0.0290734	FNBP1
A0A2K5V4C9	GTP-binding protein OS=Macaca fascicularis OX=9541 GN=REM2 PE=3 SV=1	3.23712	E50_UP	0.00711218	REM2
A0A2K5VX69	Receptor-type tyrosine-protein phosphatase N2 isoform 1(predicted) OS=Macaca fascicularis OX=9541 GN=PTPRN2 PE=4 SV=1	3.1918	E50_UP	0.0263214	PTPRN2
A0A2K5UDH9	Voltage-dependent N-type calcium channel subunit alpha OS=Macaca fascicularis OX=9541 GN=CACNA1B PE=3 SV=1	2.51224	E50_UP	0.0237305	CACNA1B
I7G9N5	Macaca fascicularis brain cDNA clone: QorA-12575, similar to human HT014 (HT014), mRNA, RefSeq: NM_020362.2 OS=Macaca fascicularis OX=9541 PE=2 SV=1	2.02934	E50_UP	5.88e-07	---
A0A2K5UVZ4	Ig-like domain-containing protein OS=Macaca fascicularis OX=9541 GN=VSTM2L PE=4 SV=1	2.45922	E50_UP	0.00371863	VSTM2L
Q2PFW6	Gamma-synuclein OS=Macaca fascicularis OX=9541 GN=SNCG PE=2 SV=1	25.3486	E50_UP	2.99e-06	SNCG
A0A2K5U6I4	Sodium channel protein OS=Macaca fascicularis OX=9541 GN=SCN2A PE=3 SV=1	4.19076	E50_UP	0.000521489	SCN2A
A0A2K5UCY8	Testin LIM domain protein(predicted) OS=Macaca fascicularis OX=9541 GN=TES PE=4 SV=1	3.08865	E50_UP	0.0162946	TES
A0A2K5TYX1	ANK_REP_REGION domain-containing protein OS=Macaca fascicularis OX=9541 GN=GRK2 PE=4 SV=1	2.06306	E50_UP	0.0021722	GRK2
A0A2K5TZW3	Adhesion G protein-coupled receptor L1(predicted) OS=Macaca fascicularis OX=9541 GN=ADGRL1 PE=3 SV=1	2.83077	E50_UP	0.000406879	ADGRL1
A0A2K5WLL0	F-box domain-containing protein OS=Macaca fascicularis OX=9541 GN=FBXO41 PE=4 SV=1	3.78648	E50_UP	0.00680606	FBXO41
A0A2K5WJY8	CNNM2 isoform 3(predicted) OS=Macaca fascicularis OX=9541 GN=CNNM2 PE=4 SV=1	2.65259	E50_UP	0.00122506	CNNM2
A0A2K5X2E0	NT5DC3 isoform 1(predicted) OS=Macaca fascicularis OX=9541 GN=NT5DC3 PE=4 SV=1	2.69861	E50_UP	0.00326444	NT5DC3
G7PZN0	Amino acid transporter OS=Macaca fascicularis OX=9541 PE=3 SV=1	4.1199	E50_UP	0.0107727	---
A0A2K5TQE0	HIT domain-containing protein OS=Macaca fascicularis OX=9541 GN=FHIT PE=4 SV=1	2.05039	E50_UP	0.0180578	FHIT
A0A2K5X4A8	Prolow-density lipoprotein receptor-related protein 1(predicted) OS=Macaca fascicularis OX=9541 GN=LRP1 PE=4 SV=1	2.23634	E50_UP	2.01e-06	LRP1
A0A2K5VCH8	Tudor domain-containing protein OS=Macaca fascicularis OX=9541 GN=AKAP1 PE=4 SV=1	2.24451	E50_UP	0.0044485	AKAP1
A0A2K5W6K2	TOM1 isoform 7(predicted) OS=Macaca fascicularis OX=9541 GN=TOM1 PE=3 SV=1	2.29541	E50_UP	0.000180848	TOM1
A0A2K5UFN6	V-type proton ATPase subunit a OS=Macaca fascicularis OX=9541 GN=ATP6V0A1 PE=3 SV=1	3.09863	E50_UP	4.12e-05	ATP6V0A1
A0A2K5UBX6	Protein kinase domain-containing protein OS=Macaca fascicularis OX=9541 PE=4 SV=1	2.38909	E50_UP	0.00237598	---
A0A2K5W9I9	Adenomatous polyposis coli protein 2(predicted) OS=Macaca fascicularis OX=9541 GN=APC2 PE=4 SV=1	2.02259	E50_UP	0.000118706	APC2
A0A2K5TS73	Nudix hydrolase domain-containing protein OS=Macaca fascicularis OX=9541 GN=NUDT14 PE=4 SV=1	2.29391	E50_UP	0.00940289	NUDT14
A0A2K5W5I5	HP domain-containing protein OS=Macaca fascicularis OX=9541 GN=DMTN PE=4 SV=1	2.25089	E50_UP	0.00290839	DMTN
A0A2K5U108	Protein SCAI(predicted) OS=Macaca fascicularis OX=9541 GN=SCAI PE=4 SV=1	2.42485	E50_UP	4.51e-05	SCAI
A0A2K5UY56	DUF1681 domain-containing protein OS=Macaca fascicularis OX=9541 PE=4 SV=1	2.11003	E50_UP	0.003386	---
A0A2K5W5Y1	KH domain-containing protein OS=Macaca fascicularis OX=9541 GN=KHDRBS2 PE=4 SV=1	3.19606	E50_UP	0.028301	KHDRBS2
A0A2K5X677	Acid ceramidase isoform a preproprotein(predicted) OS=Macaca fascicularis OX=9541 PE=3 SV=1	2.24758	E50_UP	0.00026281	---
A0A2K5V037	4-aminobutyrate aminotransferase, mitochondrial(predicted) OS=Macaca fascicularis OX=9541 GN=ABAT PE=3 SV=1	2.38032	E50_UP	3.96e-05	ABAT
Q4R5L1	Aspartate aminotransferase, cytoplasmic OS=Macaca fascicularis OX=9541 GN=GOT1 PE=2 SV=1	2.56614	E50_UP	1.43e-06	GOT1
A0A2K5WBA4	Protein rogdi homolog(predicted) OS=Macaca fascicularis OX=9541 GN=ROGDI PE=4 SV=1	2.46988	E50_UP	5.08e-06	ROGDI
A0A2K5TJ63	Dedicator of cytokinesis protein 3(predicted) OS=Macaca fascicularis OX=9541 GN=DOCK3 PE=3 SV=1	2.20649	E50_UP	3.44e-05	DOCK3
A0A2K5V0T7	Syntaphilin(predicted) OS=Macaca fascicularis OX=9541 GN=RAD21L1 PE=4 SV=1	4.49879	E50_UP	0.00606631	RAD21L1
A0A2K5UVI7	Reticulon OS=Macaca fascicularis OX=9541 GN=RTN1 PE=4 SV=1	2.43389	E50_UP	1.48e-05	RTN1
A0A2K5VAQ3	WD_REPEATS_REGION domain-containing protein OS=Macaca fascicularis OX=9541 GN=DMXL2 PE=4 SV=1	2.29433	E50_UP	3.25e-06	DMXL2
A0A2K5WED7	Interferon-inducible double stranded RNA-dependent protein kinase activator A isoform 1(predicted) OS=Macaca fascicularis OX=9541 GN=PRKRA PE=4 SV=1	2.07437	E50_UP	7.95e-06	PRKRA
A0A2K5WV49	Neural cell adhesion molecule 2(predicted) OS=Macaca fascicularis OX=9541 GN=NCAM2 PE=4 SV=1	3.42151	E50_UP	2.31e-05	NCAM2
A0A2K5TK38	Capping protein regulator and myosin 1 linker 3(predicted) OS=Macaca fascicularis OX=9541 GN=CARMIL3 PE=4 SV=1	2.24741	E50_UP	0.00618726	CARMIL3
A0A2K5X0D0	Wolframin(predicted) OS=Macaca fascicularis OX=9541 GN=WFS1 PE=4 SV=1	2.21843	E50_UP	0.00143486	WFS1
G7PM48	Protein kinase C epsilon type OS=Macaca fascicularis OX=9541 GN=PRKCE PE=3 SV=1	2.3078	E50_UP	0.013974	PRKCE
A0A2K5VVX6	calcium/calmodulin-dependent protein kinase II inhibitor 1(predicted) OS=Macaca fascicularis OX=9541 GN=CAMK2N1 PE=4 SV=1	4.21321	E50_UP	0.00115734	CAMK2N1
A0A2K5X704	Formin 2(predicted) OS=Macaca fascicularis OX=9541 GN=FMN2 PE=4 SV=1	3.11942	E50_UP	0.000691508	FMN2
A0A2K5TL29	RUN domain-containing protein OS=Macaca fascicularis OX=9541 GN=RUNDC3A PE=4 SV=1	2.65471	E50_UP	9.72e-05	RUNDC3A
A0A2K5V4L4	MOSC domain-containing protein OS=Macaca fascicularis OX=9541 PE=4 SV=1	2.66962	E50_UP	0.00460256	---
A0A2K5TYN9	Filamin C(predicted) OS=Macaca fascicularis OX=9541 GN=FLNC PE=4 SV=1	4.19764	E50_UP	0.00607002	FLNC
A0A2K5TNS7	SYNE1 isoform 2(predicted) OS=Macaca fascicularis OX=9541 GN=SYNE1 PE=4 SV=1	3.91501	E50_UP	1.23e-05	SYNE1
A0A2K5VX82	Fibronectin type III and SPRY domain-containing protein 1(predicted) OS=Macaca fascicularis OX=9541 PE=4 SV=1	2.17173	E50_UP	1.58e-05	---
A0A2K5WE36	CBARP isoform 2(predicted) OS=Macaca fascicularis OX=9541 GN=CBARP PE=4 SV=1	2.60267	E50_UP	2.01e-05	CBARP
A0A2K5VGR4	Glutamate ionotropic receptor delta type subunit 2(predicted) OS=Macaca fascicularis OX=9541 GN=GRID2 PE=3 SV=1	8.09348	E50_UP	4.45e-05	GRID2
A0A2K5W697	Anion exchange protein OS=Macaca fascicularis OX=9541 GN=SLC4A2 PE=3 SV=1	3.05041	E50_UP	0.00164033	SLC4A2
A0A2K5WAC7	Spectrin beta chain OS=Macaca fascicularis OX=9541 GN=SPTBN1 PE=3 SV=1	2.2478	E50_UP	4.38e-07	SPTBN1
A0A2K5TMH6	Protein FAM160B1 isoform a(predicted) OS=Macaca fascicularis OX=9541 GN=FAM160B1 PE=4 SV=1	2.08318	E50_UP	0.000190593	FAM160B1
G7PK64	AMP-binding domain-containing protein OS=Macaca fascicularis OX=9541 GN=ACSL3 PE=4 SV=1	2.01488	E50_UP	7.25e-06	ACSL3
A0A2K5TNT8	F-box domain-containing protein OS=Macaca fascicularis OX=9541 GN=FBXL15 PE=4 SV=1	2.43186	E50_UP	0.00234269	FBXL15
A0A2K5TK13	Ephrin RBD domain-containing protein OS=Macaca fascicularis OX=9541 GN=EFNB3 PE=3 SV=1	3.41108	E50_UP	9.13e-05	EFNB3
A0A2K5U5Z5	Phosphodiesterase OS=Macaca fascicularis OX=9541 GN=PDE4B PE=3 SV=1	2.95158	E50_UP	0.000223669	PDE4B
A0A2K5WEA7	Succinyl-CoA:3-ketoacid-coenzyme A transferase OS=Macaca fascicularis OX=9541 GN=OXCT1 PE=3 SV=1	2.28432	E50_UP	5.4e-05	OXCT1
A0A2K5TQN1	WD_REPEATS_REGION domain-containing protein OS=Macaca fascicularis OX=9541 GN=WDR6 PE=4 SV=1	2.28227	E50_UP	2.62e-06	WDR6
A0A2K5X6C6	Sodium/potassium-transporting ATPase subunit alpha OS=Macaca fascicularis OX=9541 PE=3 SV=1	3.31301	E50_UP	0.000103187	---
G7P7R2	Family with sequence similarity 169 member A(predicted) OS=Macaca fascicularis OX=9541 GN=FAM169A PE=4 SV=1	3.87519	E50_UP	2.23e-08	FAM169A
A0A2K5W7P4	Septin-type G domain-containing protein OS=Macaca fascicularis OX=9541 GN=SEPT6 PE=3 SV=1	3.75906	E50_UP	4.43e-08	6-Sep
A0A2K5V6F2	EH domain containing 3(predicted) OS=Macaca fascicularis OX=9541 GN=EHD3 PE=3 SV=1	3.55079	E50_UP	0.00432243	EHD3
A0A2K5UE99	ARHGAP39 isoform 1(predicted) OS=Macaca fascicularis OX=9541 GN=ARHGAP39 PE=4 SV=1	3.5248	E50_UP	0.00080319	ARHGAP39
G7PLU4	Macaca fascicularis brain cDNA clone: QflA-21004, similar to human microtubule-associated protein, RP/EB family, member 3(MAPRE3), mRNA, RefSeq: NM_012326.2 OS=Macaca fascicularis OX=9541 PE=2 SV=1	2.41344	E50_UP	6.47e-05	---
A0A2K5V1X3	VWFA domain-containing protein OS=Macaca fascicularis OX=9541 GN=CACNA2D3 PE=4 SV=1	7.10959	E50_UP	0.00278004	CACNA2D3
A0A2K5U465	IPT/TIG domain-containing protein OS=Macaca fascicularis OX=9541 GN=EBF3 PE=3 SV=1	103.274	E50_UP	6.8e-08	EBF3
A0A2K5USV1	Glutamate [NMDA] receptor subunit zeta-1 isoform NR1-3(predicted) OS=Macaca fascicularis OX=9541 GN=GRIN1 PE=3 SV=1	2.14391	E50_UP	0.02523	GRIN1
A0A2K5X0G4	AMPKBI domain-containing protein OS=Macaca fascicularis OX=9541 GN=PRKAB2 PE=4 SV=1	2.48884	E50_UP	0.000566772	PRKAB2
A0A2K5UQP5	Protein kinase domain-containing protein OS=Macaca fascicularis OX=9541 GN=TAOK2 PE=4 SV=1	2.07607	E50_UP	1.87e-07	TAOK2
A0A2K5WQ66	ADP ribosylation factor like GTPase 10(predicted) OS=Macaca fascicularis OX=9541 GN=ARL10 PE=4 SV=1	2.36575	E50_UP	0.0133963	ARL10
A0A2K5WK11	Filamin C(predicted) OS=Macaca fascicularis OX=9541 PE=4 SV=1	4.00079	E50_UP	0.00055234	---
A0A2K5US14	NADH dehydrogenase [ubiquinone] 1 alpha subcomplex assembly factor 4(predicted) OS=Macaca fascicularis OX=9541 PE=4 SV=1	2.82176	E50_UP	0.000820943	---
A0A2K5UVG7	Reticulon OS=Macaca fascicularis OX=9541 GN=RTN1 PE=4 SV=1	2.35624	E50_UP	0.0014285	RTN1
G7PL81	AH domain-containing protein OS=Macaca fascicularis OX=9541 GN=ICA1L PE=4 SV=1	2.40959	E50_UP	1.03e-05	ICA1L
A0A2K5WLK4	Ornithine aminotransferase(predicted) OS=Macaca fascicularis OX=9541 GN=OAT PE=3 SV=1	3.04891	E50_UP	0.000132742	OAT
A0A2K5VF31	Adenylate kinase 5(predicted) OS=Macaca fascicularis OX=9541 GN=AK5 PE=3 SV=1	3.08203	E50_UP	3.03e-06	AK5
A0A2K5WNK3	Arf-GAP with GTPase, ANK repeat and PH domain-containing protein 1 isoform 1(predicted) OS=Macaca fascicularis OX=9541 GN=AGAP1 PE=4 SV=1	2.16989	E50_UP	0.0386294	AGAP1
G7Q1P8	PKS_ER domain-containing protein OS=Macaca fascicularis OX=9541 GN=VAT1L PE=4 SV=1	4.76127	E50_UP	2.11e-05	VAT1L
A0A2K5WWL7	Sodium/hydrogen exchanger OS=Macaca fascicularis OX=9541 GN=SLC9A6 PE=3 SV=1	2.55634	E50_UP	9.29e-05	SLC9A6
A0A2K5W6D5	Nicotinate-nucleotide pyrophosphorylase [carboxylating] OS=Macaca fascicularis OX=9541 PE=3 SV=1	2.68086	E50_UP	0.00278835	---
A0A2K5WEI8	calmodulin regulator protein PCP4(predicted) OS=Macaca fascicularis OX=9541 GN=PCP4 PE=4 SV=1	3.19283	E50_UP	0.0216247	PCP4
Q8HXQ1	Superoxide dismutase [Cu-Zn] OS=Macaca fascicularis OX=9541 GN=SOD1 PE=2 SV=3	2.19335	E50_UP	0.0497035	SOD1
G7PGZ0	Synaptosomal-associated protein OS=Macaca fascicularis OX=9541 GN=SNAP25 PE=3 SV=1	4.69604	E50_UP	6.03e-06	SNAP25
A0A2K5TWV1	Rap-GAP domain-containing protein OS=Macaca fascicularis OX=9541 GN=RAP1GAP PE=4 SV=1	2.01291	E50_UP	0.0165063	RAP1GAP
A0A2K5UV16	Glucose 1,6-bisphosphate synthase(predicted) OS=Macaca fascicularis OX=9541 GN=PGM2L1 PE=4 SV=1	4.08356	E50_UP	2.09e-06	PGM2L1
A0A2K5UJG0	KIAA0513 isoform 2(predicted) OS=Macaca fascicularis OX=9541 GN=KIAA0513 PE=4 SV=1	3.67113	E50_UP	3.87e-05	KIAA0513
G7PC26	cAMP-dependent protein kinase inhibitor OS=Macaca fascicularis OX=9541 GN=PKIA PE=3 SV=1	2.03097	E50_UP	0.000862792	PKIA
A0A2K5VWY4	Serine/threonine-protein phosphatase 2A 56 kDa regulatory subunit OS=Macaca fascicularis OX=9541 GN=PPP2R5B PE=3 SV=1	2.22595	E50_UP	0.0012168	PPP2R5B
A0A2K5U8K4	Anion exchange protein OS=Macaca fascicularis OX=9541 GN=SLC4A4 PE=3 SV=1	3.62175	E50_UP	0.0185441	SLC4A4
A0A2K5U6U3	Transmembrane and coiled-coil domain family 3(predicted) OS=Macaca fascicularis OX=9541 GN=TMCC3 PE=4 SV=1	3.51939	E50_UP	0.00111834	TMCC3
A0A2K5WI75	MARVEL domain-containing protein OS=Macaca fascicularis OX=9541 GN=SYP PE=4 SV=1	2.28776	E50_UP	0.0230087	SYP
A0A2K5WKB9	Glutamate ionotropic receptor delta type subunit 1(predicted) OS=Macaca fascicularis OX=9541 GN=GRID1 PE=3 SV=1	2.56486	E50_UP	0.00397759	GRID1
A0A2K5TWQ1	VWFA domain-containing protein OS=Macaca fascicularis OX=9541 GN=CACNA2D2 PE=4 SV=1	14.8005	E50_UP	6.92e-09	CACNA2D2
G7PL52	SPATS2-like protein isoform a(predicted) OS=Macaca fascicularis OX=9541 GN=SPATS2L PE=4 SV=1	3.30231	E50_UP	0.0011024	SPATS2L
A0A2K5VQN5	TLC domain-containing protein OS=Macaca fascicularis OX=9541 PE=4 SV=1	2.22707	E50_UP	4.04e-05	---
A0A2K5U240	TENM1 isoform 2(predicted) OS=Macaca fascicularis OX=9541 GN=TENM1 PE=4 SV=1	2.15071	E50_UP	0.00562097	TENM1
A0A2K5WZM8	Phosphoinositide phospholipase C OS=Macaca fascicularis OX=9541 GN=PLCH2 PE=4 SV=1	2.5685	E50_UP	0.00389353	PLCH2
A0A2K5U0K0	Receptor-type tyrosine-protein phosphatase T(predicted) OS=Macaca fascicularis OX=9541 GN=PTPRT PE=4 SV=1	3.38287	E50_UP	0.00186278	PTPRT
A0A2K5UXH1	Dystrobrevin OS=Macaca fascicularis OX=9541 GN=DTNA PE=3 SV=1	2.80904	E50_UP	0.00012329	DTNA
A0A2K5TVK4	Pleckstrin-like proteiny and SEC7 domain-containing protein 3 (Fragment)(predicted) OS=Macaca fascicularis OX=9541 GN=PSD3 PE=4 SV=1	5.08108	E50_UP	0.000495141	PSD3
A0A2K5TTB7	SH3 domain-containing protein OS=Macaca fascicularis OX=9541 GN=EPS8 PE=4 SV=1	2.46948	E50_UP	7.24e-05	EPS8
G7PDF2	Fibronectin type-III domain-containing protein OS=Macaca fascicularis OX=9541 GN=PHYHIPL PE=4 SV=1	3.36209	E50_UP	1.25e-06	PHYHIPL
G7PLB5	Microtubule-associated protein OS=Macaca fascicularis OX=9541 GN=MAP2 PE=4 SV=1	2.05152	E50_UP	8.39e-05	MAP2
A0A2K5U1I9	TOM1-like protein 2 isoform 3(predicted) OS=Macaca fascicularis OX=9541 GN=TOM1L2 PE=3 SV=1	2.03347	E50_UP	0.00012536	TOM1L2
A0A2K5UE43	Liprin-alpha-3(predicted) OS=Macaca fascicularis OX=9541 GN=PPFIA3 PE=4 SV=1	3.3968	E50_UP	4.54e-10	PPFIA3
Q95JH7	Aldo-keto reductase family 1 member C1 homolog OS=Macaca fascicularis OX=9541 GN=AKR1C1 PE=1 SV=1	6.76329	E50_UP	0.0091065	AKR1C1
A0A2K5TZN7	Carn_acyltransf domain-containing protein OS=Macaca fascicularis OX=9541 GN=CRAT PE=3 SV=1	2.03362	E50_UP	0.000321099	CRAT
A0A2K5WFF7	PPM-type phosphatase domain-containing protein OS=Macaca fascicularis OX=9541 GN=PPM1E PE=3 SV=1	2.11052	E50_UP	8.75e-05	PPM1E
A0A2K5VGR7	CD99 antigen-like protein 2 isoform 1(predicted) OS=Macaca fascicularis OX=9541 GN=CD99L2 PE=4 SV=1	2.50332	E50_UP	0.00543163	CD99L2
G7P8F8	PH and SEC7 domain-containing protein 2(predicted) OS=Macaca fascicularis OX=9541 GN=PSD2 PE=4 SV=1	3.18294	E50_UP	8.98e-06	PSD2
A0A2K5WWP6	N-terminal EF-hand calcium-binding protein 2 (Fragment)(predicted) OS=Macaca fascicularis OX=9541 GN=NECAB2 PE=4 SV=1	2.34712	E50_UP	0.0179387	NECAB2
A0A2K5X7C3	NADH dehydrogenase [ubiquinone] 1 beta subcomplex subunit 11, mitochondrial isoform 2(predicted) OS=Macaca fascicularis OX=9541 PE=4 SV=1	2.0526	E50_UP	0.00851988	---
A0A2K5WHJ4	Heat shock 70 kDa protein 12A(predicted) OS=Macaca fascicularis OX=9541 GN=HSPA12A PE=4 SV=1	23.5581	E50_UP	2.12e-06	HSPA12A
A0A2K5VTN3	Ig-like domain-containing protein OS=Macaca fascicularis OX=9541 PE=4 SV=1	2.65129	E50_UP	0.000989824	---
A0A2K5WVA8	LON peptidase N-terminal domain and ring finger 2(predicted) OS=Macaca fascicularis OX=9541 GN=LONRF2 PE=4 SV=1	3.33583	E50_UP	5.92e-08	LONRF2
A0A2K5UJF0	MAGUK p55 subfamily member 6 isoform X1(predicted) OS=Macaca fascicularis OX=9541 PE=3 SV=1	3.80847	E50_UP	2.89e-09	---
A0A2K5VKL1	Rap-GAP domain-containing protein OS=Macaca fascicularis OX=9541 GN=RALGAPA1 PE=4 SV=1	2.05835	E50_UP	6.61e-07	RALGAPA1
A0A2K5VV24	MFS domain-containing protein OS=Macaca fascicularis OX=9541 PE=3 SV=1	3.21296	E50_UP	0.00103537	---
A0A2K5U575	CUE domain-containing protein OS=Macaca fascicularis OX=9541 GN=CUEDC1 PE=4 SV=1	2.69803	E50_UP	0.00052417	CUEDC1
A0A2K5VG07	1-phosphatidylinositol 4,5-bisphosphate phosphodiesterase OS=Macaca fascicularis OX=9541 GN=PLCB1 PE=4 SV=1	2.10356	E50_UP	0.000212054	PLCB1
A0A2K5X2I8	FERM domain-containing protein OS=Macaca fascicularis OX=9541 GN=EPB41L1 PE=4 SV=1	4.27101	E50_UP	2.85e-06	EPB41L1
Q95LG8	Methyl-CpG-binding protein 2 OS=Macaca fascicularis OX=9541 GN=MECP2 PE=2 SV=1	2.0743	E50_UP	9.24e-07	MECP2
A0A2K5X4I2	Ig-like domain-containing protein OS=Macaca fascicularis OX=9541 GN=CD47 PE=4 SV=1	2.61818	E50_UP	0.00638218	CD47
A0A2K5VRW1	VWFA domain-containing protein OS=Macaca fascicularis OX=9541 GN=CACNA2D1 PE=4 SV=1	3.22881	E50_UP	5.29e-06	CACNA2D1
A0A2K5VC42	Inactive dipeptidyl peptidase 10 isoform c(predicted) OS=Macaca fascicularis OX=9541 GN=DPP10 PE=3 SV=1	7.25828	E50_UP	0.000543049	DPP10
A0A2K5WE96	Protein MPP3(predicted) OS=Macaca fascicularis OX=9541 GN=MPP3 PE=3 SV=1	5.12284	E50_UP	2.3e-05	MPP3
A0A2K5X2S6	Protein furry homolog(predicted) OS=Macaca fascicularis OX=9541 GN=FRY PE=4 SV=1	3.90333	E50_UP	0.00619937	FRY
G8F624	Pyridoxamine 5'-phosphate oxidase(predicted) OS=Macaca fascicularis OX=9541 PE=3 SV=1	3.788	E50_UP	3.45e-09	---
A0A2K5UZR3	PLEC isoform 5(predicted) OS=Macaca fascicularis OX=9541 GN=PLEC PE=4 SV=1	2.32748	E50_UP	7.36e-05	PLEC
Q4R4S7	Gap junction alpha-1 protein OS=Macaca fascicularis OX=9541 GN=GJA1 PE=2 SV=1	3.06313	E50_UP	0.0241988	GJA1
A0A2K5WSZ5	KIAA1549(predicted) OS=Macaca fascicularis OX=9541 GN=KIAA1549 PE=4 SV=1	2.22311	E50_UP	0.00360415	KIAA1549
Q2PG24	Epoxide hydrolase OS=Macaca fascicularis OX=9541 PE=2 SV=1	3.54437	E50_UP	0.012611	---
G7P4C7	Macaca fascicularis brain cDNA clone: QmoA-10580, similar to human neuritin 1 (NRN1), mRNA, RefSeq: NM_016588.2 OS=Macaca fascicularis OX=9541 PE=2 SV=1	7.95192	E50_UP	0.00252426	---
A0A2K5WT80	Contactin-associated protein-like 2(predicted) OS=Macaca fascicularis OX=9541 GN=CNTNAP2 PE=4 SV=1	7.25591	E50_UP	1.84e-05	CNTNAP2
A0A2K5VWE5	Beta-1,3-glucosyltransferase(predicted) OS=Macaca fascicularis OX=9541 GN=B3GLCT PE=4 SV=1	3.76767	E50_UP	4.26e-06	B3GLCT
A0A2K5V7A0	Secretory carrier-associated membrane protein OS=Macaca fascicularis OX=9541 GN=SCAMP5 PE=3 SV=1	3.68125	E50_UP	0.000125545	SCAMP5
A0A2K5UTV6	MCF.2 cell line derived transforming sequence like(predicted) OS=Macaca fascicularis OX=9541 GN=MCF2L PE=4 SV=1	2.05101	E50_UP	0.00123627	MCF2L
G8F414	FA_desaturase domain-containing protein OS=Macaca fascicularis OX=9541 GN=SCD5 PE=3 SV=1	3.09964	E50_UP	0.0015999	SCD5
A0A2K5TXT2	ELMO domain-containing protein OS=Macaca fascicularis OX=9541 GN=ELMO1 PE=4 SV=1	2.76055	E50_UP	0.000743235	ELMO1
Q4R4R9	Ras-related protein Rab-3A OS=Macaca fascicularis OX=9541 GN=RAB3A PE=2 SV=1	2.46933	E50_UP	6.52e-05	RAB3A
A0A2K5UJB0	Cell adhesion molecule 3 isoform 2(predicted) OS=Macaca fascicularis OX=9541 PE=4 SV=1	2.7933	E50_UP	0.000751524	---
A0A2K5VLZ3	Neuronal cell adhesion molecule isoform A(predicted) OS=Macaca fascicularis OX=9541 GN=NRCAM PE=4 SV=1	2.13496	E50_UP	0.000122168	NRCAM
A0A2K5X0U7	Ig-like domain-containing protein OS=Macaca fascicularis OX=9541 GN=LRFN5 PE=4 SV=1	2.99895	E50_UP	0.00735459	LRFN5
A0A2K5V8N5	GABRB3 isoform 7(predicted) OS=Macaca fascicularis OX=9541 GN=GABRB3 PE=3 SV=1	3.12329	E50_UP	0.000586297	GABRB3
A0A2K5VDM0	ANK3 isoform 1(predicted) OS=Macaca fascicularis OX=9541 GN=ANK3 PE=4 SV=1	3.41766	E50_UP	3.48e-06	ANK3
A0A2K5UZ69	CNTN4 isoform 1(predicted) OS=Macaca fascicularis OX=9541 GN=CNTN4 PE=4 SV=1	3.56139	E50_UP	0.0120032	CNTN4
A0A2K5UB59	Acid sensing ion channel subunit 1(predicted) OS=Macaca fascicularis OX=9541 GN=ASIC1 PE=3 SV=1	2.95528	E50_UP	0.00247764	ASIC1
A0A2K5WM35	Testican-2 isoform 2(predicted) OS=Macaca fascicularis OX=9541 GN=SPOCK2 PE=4 SV=1	2.48665	E50_UP	0.00373394	SPOCK2
A0A2K5UAI4	NADH-cytochrome b5 reductase OS=Macaca fascicularis OX=9541 GN=CYB5R1 PE=3 SV=1	2.12126	E50_UP	0.00088599	CYB5R1
G7PKJ4	Serine/threonine-protein kinase receptor OS=Macaca fascicularis OX=9541 GN=ACVR2A PE=3 SV=1	2.58891	E50_UP	0.0198019	ACVR2A
A0A2K5WBJ7	WD_REPEATS_REGION domain-containing protein OS=Macaca fascicularis OX=9541 GN=GNB5 PE=4 SV=1	2.12601	E50_UP	0.0144553	GNB5
A0A2K5W7T6	Mevalonate kinase OS=Macaca fascicularis OX=9541 GN=MVK PE=3 SV=1	2.43596	E50_UP	3.49e-05	MVK
A0A2K5UV79	Sodium/potassium-transporting ATPase subunit alpha OS=Macaca fascicularis OX=9541 GN=ATP1A4 PE=3 SV=1	2.98214	E50_UP	0.0125721	ATP1A4
A0A2K5UNA4	PX domain-containing protein OS=Macaca fascicularis OX=9541 GN=NISCH PE=4 SV=1	2.03216	E50_UP	0.000275183	NISCH
A0A2K5U7R9	Phosphofurin acidic cluster sorting protein 1(predicted) OS=Macaca fascicularis OX=9541 GN=PACS1 PE=4 SV=1	2.20196	E50_UP	5.07e-06	PACS1
A0A2K5V277	t-SNARE coiled-coil homology domain-containing protein OS=Macaca fascicularis OX=9541 GN=STX1B PE=3 SV=1	2.95108	E50_UP	6.99e-05	STX1B
A0A2K5WWW2	Paired domain-containing protein OS=Macaca fascicularis OX=9541 GN=PAX2 PE=4 SV=1	2.25184	E50_UP	0.0288696	PAX2
A0A2K5W4W3	NPTN isoform 2(predicted) OS=Macaca fascicularis OX=9541 GN=NPTN PE=4 SV=1	2.1086	E50_UP	8.65e-05	NPTN
P67992	Major prion protein OS=Macaca fascicularis OX=9541 GN=PRNP PE=2 SV=1	2.87512	E50_UP	2.04e-05	PRNP
A0A2K5V3C6	Protein NDRG2 OS=Macaca fascicularis OX=9541 GN=NDRG2 PE=4 SV=1	2.99123	E50_UP	0.00123551	NDRG2
A0A2K5VYA4	Rabphilin-3A isoform 1(predicted) OS=Macaca fascicularis OX=9541 GN=RPH3A PE=4 SV=1	12.6364	E50_UP	0.000161843	RPH3A
G7Q3B9	Transcription elongation factor A protein-like 5(predicted) OS=Macaca fascicularis OX=9541 GN=TCEAL5 PE=4 SV=1	2.14666	E50_UP	0.000203775	TCEAL5
A0A2K5VRB4	Ribosomal protein S6 kinase OS=Macaca fascicularis OX=9541 GN=RPS6KA1 PE=3 SV=1	2.33514	E50_UP	0.0076554	RPS6KA1
A0A2K5UZ84	BAR domain-containing protein OS=Macaca fascicularis OX=9541 GN=BIN1 PE=4 SV=1	2.92265	E50_UP	3.06e-06	BIN1
A0A2K5WMN9	14_3_3 domain-containing protein OS=Macaca fascicularis OX=9541 GN=YWHAG PE=3 SV=1	2.11969	E50_UP	0.000951363	YWHAG
A0A2K5VJW6	IF rod domain-containing protein OS=Macaca fascicularis OX=9541 GN=NEFM PE=3 SV=1	4.23638	E50_UP	0.00223883	NEFM
A0A2K5VUQ5	E3 ubiquitin-protein ligase TRIM36(predicted) OS=Macaca fascicularis OX=9541 GN=TRIM36 PE=4 SV=1	2.5054	E50_UP	0.00135047	TRIM36
A0A2K5VW69	Elongation factor 1-alpha OS=Macaca fascicularis OX=9541 GN=EEF1A2 PE=3 SV=1	3.40031	E50_UP	3.18e-05	EEF1A2
A0A2K5VH40	IgLON family member 5(predicted) OS=Macaca fascicularis OX=9541 PE=4 SV=1	3.51191	E50_UP	2.83e-05	---
A0A2K5VDG6	Protein kinase domain-containing protein OS=Macaca fascicularis OX=9541 GN=CAMK2A PE=3 SV=1	3.5122	E50_UP	8.87e-07	CAMK2A
A0A2K5U515	Peptidyl-glycine alpha-amidating monooxygenase isoform b preproprotein(predicted) OS=Macaca fascicularis OX=9541 GN=PAM PE=4 SV=1	2.25709	E50_UP	0.0439995	PAM
A0A2K5UDC3	Serine/threonine-protein phosphatase OS=Macaca fascicularis OX=9541 GN=PPP3CC PE=3 SV=1	2.88063	E50_UP	2.96e-07	PPP3CC
G7NUC4	Hippocalcin like 4(predicted) OS=Macaca fascicularis OX=9541 GN=HPCAL4 PE=4 SV=1	2.33721	E50_UP	0.036183	HPCAL4
A0A2K5UTC8	HCG2020143, isoform CRA_d(predicted) OS=Macaca fascicularis OX=9541 PE=4 SV=1	3.72741	E50_UP	0.0011979	---
A0A2K5UYI9	Tubby-like protein OS=Macaca fascicularis OX=9541 GN=TUB PE=3 SV=1	2.01818	E50_UP	0.0018234	TUB
A0A2K5UTL3	SHANK1 isoform 3(predicted) OS=Macaca fascicularis OX=9541 GN=SHANK1 PE=4 SV=1	4.38567	E50_UP	0.00724409	SHANK1
A0A2K5V1S5	HEAT repeat-containing protein 7A isoform 1(predicted) OS=Macaca fascicularis OX=9541 GN=MROH1 PE=4 SV=1	2.41802	E50_UP	0.00129991	MROH1
G7NYU8	Protein kinase domain-containing protein OS=Macaca fascicularis OX=9541 GN=CAMK1 PE=3 SV=1	3.09991	E50_UP	0.0113586	CAMK1
A0A2K5U5M4	Protein kinase C and casein kinase substrate in neurons protein 1(predicted) OS=Macaca fascicularis OX=9541 GN=PACSIN1 PE=4 SV=1	3.26677	E50_UP	2.9e-05	PACSIN1
A0A2K5VDY2	ELKS/RAB6-interacting/CAST family member 2(predicted) OS=Macaca fascicularis OX=9541 GN=ERC2 PE=4 SV=1	2.93945	E50_UP	0.000149473	ERC2
A0A2K5WQ84	UPAR/Ly6 domain-containing protein OS=Macaca fascicularis OX=9541 PE=4 SV=1	3.90664	E50_UP	0.000452324	---
A0A2K5UFV0	Fibronectin type-III domain-containing protein OS=Macaca fascicularis OX=9541 GN=POMGNT2 PE=4 SV=1	2.07677	E50_UP	0.00561652	POMGNT2
A0A2K5VM96	ATP binding cassette subfamily B member 6 (Langereis blood group)(predicted) OS=Macaca fascicularis OX=9541 GN=ABCB6 PE=4 SV=1	2.29634	E50_UP	0.012377	ABCB6
A0A2K5TK70	Diacylglycerol kinase OS=Macaca fascicularis OX=9541 GN=DGKE PE=3 SV=1	2.47393	E50_UP	0.00145471	DGKE
A0A2K5TPX4	Rho GTPase activating protein 23(predicted) OS=Macaca fascicularis OX=9541 GN=ARHGAP23 PE=4 SV=1	2.21508	E50_UP	0.0186288	ARHGAP23
G7NTR9	MFS domain-containing protein OS=Macaca fascicularis OX=9541 PE=4 SV=1	7.27506	E50_UP	0.000542397	---
A0A2K5WA94	Astroprincin (Fragment)(predicted) OS=Macaca fascicularis OX=9541 GN=FAM171A1 PE=4 SV=1	2.14326	E50_UP	0.00010614	FAM171A1
A0A2K5UGY4	FABP domain-containing protein OS=Macaca fascicularis OX=9541 GN=CRABP1 PE=3 SV=1	14.8731	E50_UP	0.000331902	CRABP1
A0A2K5WGR0	syntaxin-binding protein 1(predicted) OS=Macaca fascicularis OX=9541 GN=STXBP1 PE=3 SV=1	2.33539	E50_UP	0.000455367	STXBP1
A0A2K5VJM4	SEZ6L2 isoform 4(predicted) OS=Macaca fascicularis OX=9541 GN=SEZ6L2 PE=4 SV=1	6.31438	E50_UP	8.04e-09	SEZ6L2
A0A2K5U1V2	Diacylglycerol kinase OS=Macaca fascicularis OX=9541 GN=DGKI PE=3 SV=1	3.59049	E50_UP	0.000503167	DGKI
A0A2K5UKT8	Homeobox domain-containing protein OS=Macaca fascicularis OX=9541 GN=PBX3 PE=4 SV=1	3.37303	E50_UP	0.0272457	PBX3
A0A2K5TNJ4	Semaphorin-7A isoform 1 preproprotein(predicted) OS=Macaca fascicularis OX=9541 GN=SEMA7A PE=3 SV=1	2.60044	E50_UP	0.0389187	SEMA7A
A0A2K5VY83	G_PROTEIN_RECEP_F3_4 domain-containing protein OS=Macaca fascicularis OX=9541 GN=GABBR2 PE=3 SV=1	2.99137	E50_UP	0.0280946	GABBR2
A0A2K5V476	Cytidine monophosphate N-acetylneuraminic acid synthetase(predicted) OS=Macaca fascicularis OX=9541 GN=CMAS PE=4 SV=1	2.68367	E50_UP	2.96e-08	CMAS
A0A2K5UPT2	CLPTM1, transmembrane protein(predicted) OS=Macaca fascicularis OX=9541 GN=CLPTM1 PE=4 SV=1	2.03373	E50_UP	0.000271422	CLPTM1
A0A2K5UUF4	Protein tweety homolog OS=Macaca fascicularis OX=9541 PE=3 SV=1	3.34181	E50_UP	4.77e-05	---
A0A2K5WNC9	Neurexin-1-beta isoform alpha2(predicted) OS=Macaca fascicularis OX=9541 GN=NRXN1 PE=4 SV=1	2.94058	E50_UP	0.000110277	NRXN1
Q95KE2	Vesicular inhibitory amino acid transporter OS=Macaca fascicularis OX=9541 GN=SLC32A1 PE=2 SV=1	4.97945	E50_UP	0.0358834	SLC32A1
A0A2K5UR43	Arf-GAP with dual PH domain-containing protein 1(predicted) OS=Macaca fascicularis OX=9541 GN=ADAP1 PE=4 SV=1	4.73029	E50_UP	3.09e-05	ADAP1
A0A2K5UTB4	DNAJA4 isoform 1(predicted) OS=Macaca fascicularis OX=9541 GN=DNAJA4 PE=3 SV=1	2.0706	E50_UP	0.00039112	DNAJA4
A0A2K5WHH0	Protocadherin Fat 1(predicted) OS=Macaca fascicularis OX=9541 GN=FAT1 PE=4 SV=1	2.28691	E50_UP	0.00936001	FAT1
A0A2K5WDT7	Endonuclease domain containing 1(predicted) OS=Macaca fascicularis OX=9541 GN=ENDOD1 PE=4 SV=1	3.55516	E50_UP	0.00350756	ENDOD1
A0A2K5U4F6	Protein tyrosine phosphatase, receptor type O(predicted) OS=Macaca fascicularis OX=9541 GN=PTPRO PE=4 SV=1	2.21292	E50_UP	0.00825151	PTPRO
A0A2K5WTP3	Huntingtin-interacting protein 1-related protein(predicted) OS=Macaca fascicularis OX=9541 GN=HIP1R PE=4 SV=1	2.08047	E50_UP	0.000591207	HIP1R
A0A2K5WPE8	Phosphoinositide phospholipase C OS=Macaca fascicularis OX=9541 GN=PLCL1 PE=4 SV=1	4.31465	E50_UP	0.00015403	PLCL1
A0A2K5USJ4	AMP-binding domain-containing protein OS=Macaca fascicularis OX=9541 PE=4 SV=1	2.42994	E50_UP	0.00123864	---
A0A2K5VPG8	Putative tyrosine-protein phosphatase auxilin(predicted) OS=Macaca fascicularis OX=9541 GN=DNAJC6 PE=4 SV=1	3.00694	E50_UP	9.1e-07	DNAJC6
A0A2K5X5X7	Neuronal calcium sensor 1(predicted) OS=Macaca fascicularis OX=9541 PE=4 SV=1	2.5012	E50_UP	0.00428582	---
A0A2K5VZN6	Phosphatidylinositide phosphatase SAC2(predicted) OS=Macaca fascicularis OX=9541 GN=INPP5F PE=4 SV=1	2.09498	E50_UP	0.000345714	INPP5F
G7PLE3	Insulin-like growth factor-binding protein 5(predicted) OS=Macaca fascicularis OX=9541 PE=4 SV=1	2.33183	E50_UP	0.0469914	---
A0A2K5V0W5	Adhesion G protein-coupled receptor B1(predicted) OS=Macaca fascicularis OX=9541 GN=ADGRB1 PE=3 SV=1	5.58242	E50_UP	0.000540425	ADGRB1
A0A2K5TJ35	RAB3B, member RAS oncogene family(predicted) OS=Macaca fascicularis OX=9541 GN=RAB3B PE=4 SV=1	3.42598	E50_UP	0.0157039	RAB3B
A0A2K5X8H0	MARVEL domain-containing protein OS=Macaca fascicularis OX=9541 GN=MAL2 PE=4 SV=1	2.1037	E50_UP	0.0233725	MAL2
A0A2K5VRN8	PGM5 isoform 1(predicted) OS=Macaca fascicularis OX=9541 GN=PGM5 PE=3 SV=1	7.95596	E50_UP	0.0179105	PGM5
A0A2K5WCU2	AU RNA binding methylglutaconyl-CoA hydratase(predicted) OS=Macaca fascicularis OX=9541 GN=AUH PE=3 SV=1	5.74234	E50_UP	0.00181019	AUH
A0A2K5VPU8	Non-specific serine/threonine protein kinase OS=Macaca fascicularis OX=9541 GN=MARK4 PE=4 SV=1	2.10014	E50_UP	0.0144749	MARK4
A0A2K5VW25	ENTH domain-containing protein OS=Macaca fascicularis OX=9541 GN=SNAP91 PE=4 SV=1	2.92925	E50_UP	1.78e-06	SNAP91
A0A2K5WIA1	PWWP domain-containing protein OS=Macaca fascicularis OX=9541 GN=HDGFL3 PE=4 SV=1	2.77379	E50_UP	5.46e-10	HDGFL3
A0A2K5V2T8	Ankyrin 2(predicted) OS=Macaca fascicularis OX=9541 GN=ANK2 PE=4 SV=1	3.15826	E50_UP	3.3e-05	ANK2
A0A2K5U5R5	Protein kinase domain-containing protein OS=Macaca fascicularis OX=9541 PE=4 SV=1	2.37364	E50_UP	1.64e-05	---
A0A2K5W261	Inositol 1,4,5-trisphosphate receptor type 1 isoform 3(predicted) OS=Macaca fascicularis OX=9541 GN=ITPR1 PE=4 SV=1	2.97436	E50_UP	0.00258944	ITPR1
A0A2K5VJ11	Fructosamine-3-kinase(predicted) OS=Macaca fascicularis OX=9541 GN=FN3K PE=3 SV=1	2.38676	E50_UP	0.000846968	FN3K
A0A2K5W8G3	IMD domain-containing protein OS=Macaca fascicularis OX=9541 GN=MTSS1L PE=4 SV=1	2.2877	E50_UP	0.00186119	MTSS1L
A0A2K5WDL1	Neuronal growth regulator 1(predicted) OS=Macaca fascicularis OX=9541 GN=NEGR1 PE=4 SV=1	2.83918	E50_UP	9.6e-05	NEGR1
A0A2K5TKE8	Secretogranin I(predicted) OS=Macaca fascicularis OX=9541 GN=CHGB PE=4 SV=1	4.17079	E50_UP	1.48e-07	CHGB
A0A2K5VID0	Transmembrane protein 65(predicted) OS=Macaca fascicularis OX=9541 GN=TMEM65 PE=4 SV=1	3.19377	E50_UP	0.000278174	TMEM65
A0A2K5V5C3	Neuropilin OS=Macaca fascicularis OX=9541 GN=NRP1 PE=3 SV=1	13.1107	E50_UP	5.72e-07	NRP1
A0A2K5TQG7	Amine oxidase OS=Macaca fascicularis OX=9541 GN=MAOB PE=3 SV=1	9.52732	E50_UP	0.000490377	MAOB
Q9GKW3	Fructose-bisphosphate aldolase C OS=Macaca fascicularis OX=9541 GN=ALDOC PE=2 SV=3	8.85387	E50_UP	0.026761	ALDOC
A0A2K5VS60	acidPPc domain-containing protein OS=Macaca fascicularis OX=9541 GN=PLPPR4 PE=4 SV=1	3.14286	E50_UP	0.00499076	PLPPR4
A0A2K5U0F0	TMEM132E isoform 2(predicted) OS=Macaca fascicularis OX=9541 GN=TMEM132E PE=4 SV=1	2.0677	E50_UP	0.00317203	TMEM132E
A0A2K5V5T7	Tripartite motif containing 2(predicted) OS=Macaca fascicularis OX=9541 GN=TRIM2 PE=4 SV=1	2.08738	E50_UP	0.000305965	TRIM2
Q4R5E9	Secretogranin-2 OS=Macaca fascicularis OX=9541 GN=SCG2 PE=2 SV=1	9.84015	E50_UP	1.98e-05	SCG2
A0A2K5UW86	SH3 and multiple ankyrin repeat domains 2(predicted) OS=Macaca fascicularis OX=9541 GN=SHANK2 PE=4 SV=1	2.20451	E50_UP	0.0010359	SHANK2
A0A2K5TPU6	Chondroitin sulfate proteoglycan 5 isoform 1(predicted) OS=Macaca fascicularis OX=9541 PE=4 SV=1	5.81427	E50_UP	1.61e-06	---
A0A2K5W989	GLOBIN domain-containing protein OS=Macaca fascicularis OX=9541 GN=CYGB PE=3 SV=1	3.35852	E50_UP	0.00479913	CYGB
G7PMC6	CB1 cannabinoid receptor-interacting protein 1 OS=Macaca fascicularis OX=9541 GN=CNRIP1 PE=4 SV=1	3.33959	E50_UP	0.000668923	CNRIP1
A0A2K5WLY5	Endophilin-A3(predicted) OS=Macaca fascicularis OX=9541 PE=4 SV=1	4.42105	E50_UP	4.67e-06	---
A0A2K5VG60	Microtubule associated protein 6(predicted) OS=Macaca fascicularis OX=9541 GN=MAP6 PE=4 SV=1	3.90519	E50_UP	6.5e-05	MAP6
A0A2K5W509	HSac2 domain-containing protein OS=Macaca fascicularis OX=9541 GN=TPRG1L PE=4 SV=1	2.42697	E50_UP	0.00613118	TPRG1L
Q9N008	Leucine-rich repeat and immunoglobulin-like domain-containing nogo receptor-interacting protein 1 OS=Macaca fascicularis OX=9541 GN=LINGO1 PE=2 SV=1	2.37714	E50_UP	6.95e-07	LINGO1
I7GCX4	Macaca fascicularis brain cDNA clone: QflA-20639, similar to human vesicle-associated membrane protein 2 (synaptobrevin2) (VAMP2), mRNA, RefSeq: NM_014232.1 OS=Macaca fascicularis OX=9541 PE=2 SV=1	2.65843	E50_UP	0.00424904	---
Q4R6C1	Hydroxyacylglutathione hydrolase, mitochondrial OS=Macaca fascicularis OX=9541 GN=HAGH PE=2 SV=2	2.18603	E50_UP	9.74e-06	HAGH
A0A2K5WRM1	N-ethylmaleimide-sensitive factor attachment protein, gamma, isoform CRA_b(predicted) OS=Macaca fascicularis OX=9541 GN=NAPG PE=4 SV=1	2.03198	E50_UP	5.71e-05	NAPG
A0A2K5UCG8	RabGGT_insert domain-containing protein OS=Macaca fascicularis OX=9541 GN=RABGGTA PE=4 SV=1	2.27666	E50_UP	4.14e-05	RABGGTA
G7PXL5	Phospholipase D3 OS=Macaca fascicularis OX=9541 GN=PLD3 PE=4 SV=1	2.17278	E50_UP	0.00376816	PLD3
A0A2K5X2W2	Sema domain-containing protein OS=Macaca fascicularis OX=9541 GN=PLXNC1 PE=4 SV=1	6.25115	E50_UP	5.2e-06	PLXNC1
A0A2K5TWY7	Paternally expressed 3(predicted) OS=Macaca fascicularis OX=9541 PE=4 SV=1	4.39901	E50_UP	0.0112288	---
A0A2K5USW7	DNM1 isoform 4(predicted) OS=Macaca fascicularis OX=9541 GN=DNM1 PE=3 SV=1	4.82637	E50_UP	1.38e-07	DNM1
A0A2K5TNS1	IF rod domain-containing protein OS=Macaca fascicularis OX=9541 GN=INA PE=3 SV=1	2.86376	E50_UP	0.000403925	INA
A0A2K5WLQ1	Contactin-2(predicted) OS=Macaca fascicularis OX=9541 GN=CNTN2 PE=4 SV=1	9.75506	E50_UP	3.7e-07	CNTN2
A0A2K5UI45	RAS guanyl-releasing protein 2(predicted) OS=Macaca fascicularis OX=9541 GN=RASGRP2 PE=4 SV=1	4.75452	E50_UP	0.0101101	RASGRP2
I7GPM2	Macaca fascicularis brain cDNA clone: QtrA-18370, similar to human transmembrane 7 superfamily member 2 (TM7SF2), mRNA, RefSeq: NM_003273.1 OS=Macaca fascicularis OX=9541 GN=TM7SF2 PE=2 SV=1	2.18836	E50_UP	0.000980984	TM7SF2
A0A2K5VIW8	SDK2 isoform 1(predicted) OS=Macaca fascicularis OX=9541 GN=SDK2 PE=4 SV=1	3.15477	E50_UP	0.00100484	SDK2
G7PNU0	6-pyruvoyl tetrahydrobiopterin synthase OS=Macaca fascicularis OX=9541 GN=PTS PE=3 SV=1	4.28071	E50_UP	0.00120391	PTS
A0A2K5X746	Amphiphysin(predicted) OS=Macaca fascicularis OX=9541 GN=AMPH PE=4 SV=1	2.43985	E50_UP	0.000300825	AMPH
A0A2K5UZ89	Transmembrane protein 120A(predicted) OS=Macaca fascicularis OX=9541 GN=TMEM120A PE=4 SV=1	2.20656	E50_UP	0.00525994	TMEM120A
A0A2K5W035	Solute carrier family 27 member 3(predicted) OS=Macaca fascicularis OX=9541 GN=SLC27A3 PE=4 SV=1	3.5033	E50_UP	0.000878494	SLC27A3
A0A2K5W848	ASTN1 isoform 3(predicted) OS=Macaca fascicularis OX=9541 GN=ASTN1 PE=4 SV=1	4.27922	E50_UP	8.21e-05	ASTN1
G7NZG9	SERPIN domain-containing protein OS=Macaca fascicularis OX=9541 GN=SERPINI1 PE=3 SV=1	5.29311	E50_UP	7.49e-05	SERPINI1
A0A2K5WGZ8	DNER isoform 1(predicted) OS=Macaca fascicularis OX=9541 GN=DNER PE=4 SV=1	5.91468	E50_UP	0.00288011	DNER
A0A2K5WS36	DDHD domain-containing protein OS=Macaca fascicularis OX=9541 GN=PITPNM1 PE=4 SV=1	2.47839	E50_UP	2.09e-07	PITPNM1
A0A2K5U9L1	Olfactomedin-like domain-containing protein OS=Macaca fascicularis OX=9541 GN=OLFM1 PE=4 SV=1	4.1077	E50_UP	0.000478317	OLFM1
A0A2K5VHL7	Serine incorporator 1(predicted) OS=Macaca fascicularis OX=9541 GN=SERINC1 PE=4 SV=1	2.40288	E50_UP	0.00532956	SERINC1
A0A2K5VUN9	ALCAM isoform 3(predicted) OS=Macaca fascicularis OX=9541 PE=4 SV=1	6.42857	E50_UP	6.95e-05	---
A0A2K5UBL6	Histamine N-methyltransferase isoform 1(predicted) OS=Macaca fascicularis OX=9541 PE=4 SV=1	2.84848	E50_UP	0.0104978	---
A0A2K5TXJ5	XK-related protein OS=Macaca fascicularis OX=9541 GN=XKR7 PE=3 SV=1	2.7936	E50_UP	0.000387965	XKR7
A0A2K5WGN7	RIMS1 isoform 1(predicted) OS=Macaca fascicularis OX=9541 GN=RIMS1 PE=4 SV=1	9.21037	E50_UP	0.000326422	RIMS1
G7PH08	P/Homo B domain-containing protein OS=Macaca fascicularis OX=9541 GN=PCSK2 PE=3 SV=1	2.03456	E50_UP	0.0390442	PCSK2
A0A2K5TQC9	UBA domain-containing protein OS=Macaca fascicularis OX=9541 PE=4 SV=1	2.23028	E50_UP	0.0139622	---
A0A2K5UT70	Protein kinase C OS=Macaca fascicularis OX=9541 GN=PRKCB PE=3 SV=1	7.5052	E50_UP	0.000356816	PRKCB
Q4R514	Brain cDNA, clone: QflA-12322, similar to human ganglioside-induced differentiation-associated protein1-like 1 (GDAP1L1) OS=Macaca fascicularis OX=9541 PE=2 SV=1	2.2728	E50_UP	0.000113053	---
A0A2K5WV50	Phospholipid-transporting ATPase OS=Macaca fascicularis OX=9541 GN=ATP8A1 PE=3 SV=1	3.39227	E50_UP	9.33e-05	ATP8A1
A0A2K5VP38	Protocadherin-17(predicted) OS=Macaca fascicularis OX=9541 GN=PCDH17 PE=4 SV=1	21.979	E50_UP	1.64e-06	PCDH17
A0A2K5W2D9	PH domain-containing protein OS=Macaca fascicularis OX=9541 GN=PLEKHA6 PE=4 SV=1	3.33892	E50_UP	0.0226948	PLEKHA6
A0A2K5WMW4	J domain-containing protein OS=Macaca fascicularis OX=9541 GN=SLC8A1 PE=3 SV=1	7.80892	E50_UP	0.000132027	SLC8A1
A0A2K5TME5	Hexokinase-1 isoform HKI(predicted) OS=Macaca fascicularis OX=9541 GN=HK1 PE=3 SV=1	2.16313	E50_UP	3.86e-06	HK1
G7P582	JAKMIP_CC3 domain-containing protein OS=Macaca fascicularis OX=9541 GN=JAKMIP1 PE=4 SV=1	2.02238	E50_UP	2.67e-05	JAKMIP1
G7P4N9	V-type proton ATPase subunit G OS=Macaca fascicularis OX=9541 PE=3 SV=1	2.04669	E50_UP	0.0130939	---
Q864R9	Multidrug resistance-associated protein 1 OS=Macaca fascicularis OX=9541 GN=ABCC1 PE=1 SV=1	3.01233	E50_UP	0.011282	ABCC1
A0A2K5WDC7	Enolase 2(predicted) OS=Macaca fascicularis OX=9541 GN=ENO2 PE=3 SV=1	4.11213	E50_UP	4.32e-05	ENO2
G7Q1Y0	GABRA3 isoform 1(predicted) OS=Macaca fascicularis OX=9541 GN=GABRA3 PE=3 SV=1	2.57068	E50_UP	0.0130316	GABRA3
A0A2K5V3V0	E3 ubiquitin-protein ligase TRIM9 isoform 1(predicted) OS=Macaca fascicularis OX=9541 GN=TRIM9 PE=4 SV=1	3.35996	E50_UP	5.27e-07	TRIM9
A0A2K5UVJ6	Chromosome 7 open reading frame 43(predicted) OS=Macaca fascicularis OX=9541 GN=C7orf43 PE=4 SV=1	2.07992	E50_UP	0.0175302	C7orf43
A0A2K5X5B7	Fibrillarin like 1 OS=Macaca fascicularis OX=9541 GN=FBLL1 PE=3 SV=1	3.18328	E50_UP	2.14e-05	FBLL1
A0A2K5WME9	Cytochrome b5 heme-binding domain-containing protein OS=Macaca fascicularis OX=9541 GN=NENF PE=3 SV=1	2.46834	E50_UP	0.00297776	NENF
A0A2K5VIT7	Isochorismatase domain-containing protein OS=Macaca fascicularis OX=9541 GN=ISOC1 PE=4 SV=1	2.05924	E50_UP	0.000106111	ISOC1
A0A2K5U523	Charged multivesicular body protein 2B(predicted) OS=Macaca fascicularis OX=9541 GN=CHMP2B PE=4 SV=1	2.84433	E50_UP	0.00445389	CHMP2B
Q4R5F7	Visinin-like protein 1 OS=Macaca fascicularis OX=9541 GN=VSNL1 PE=2 SV=3	3.81832	E50_UP	1.49e-05	VSNL1
A0A2K5VCS7	Contactin-1 isoform 1(predicted) OS=Macaca fascicularis OX=9541 GN=CNTN1 PE=4 SV=1	3.58015	E50_UP	0.000195131	CNTN1
A0A2K5U1G5	AP-3 complex subunit beta OS=Macaca fascicularis OX=9541 GN=AP3B2 PE=3 SV=1	2.47423	E50_UP	5.12e-05	AP3B2
A0A2K5U9K9	Hydrolase_4 domain-containing protein OS=Macaca fascicularis OX=9541 GN=ABHD17B PE=4 SV=1	2.34084	E50_UP	0.00349355	ABHD17B
A0A2K5WIB7	limbic system-associated membrane protein isoform X2(predicted) OS=Macaca fascicularis OX=9541 GN=LSAMP PE=4 SV=1	3.67397	E50_UP	4.35e-06	LSAMP
A0A2K5U2S7	Syndecan OS=Macaca fascicularis OX=9541 GN=SDC3 PE=3 SV=1	3.06453	E50_UP	0.00108365	SDC3
A0A2K5W174	Receptor expression-enhancing protein OS=Macaca fascicularis OX=9541 GN=REEP2 PE=3 SV=1	2.51746	E50_UP	0.0074312	REEP2
A0A2K5VIQ0	6-phosphofructokinase OS=Macaca fascicularis OX=9541 PE=3 SV=1	3.01538	E50_UP	0.0351233	---
G7NWW7	FABP domain-containing protein OS=Macaca fascicularis OX=9541 GN=FABP3 PE=3 SV=1	6.76389	E50_UP	3.58e-06	FABP3
A0A2K5W072	Bassoon presynaptic cytomatrix protein(predicted) OS=Macaca fascicularis OX=9541 GN=BSN PE=4 SV=1	10.8977	E50_UP	0.0002035	BSN
A0A2K5WYI2	SPOCK1 isoform 8 (Fragment)(predicted) OS=Macaca fascicularis OX=9541 GN=SPOCK1 PE=4 SV=1	2.92894	E50_UP	0.000401268	SPOCK1
A0A2K5WV95	FERM domain-containing protein OS=Macaca fascicularis OX=9541 GN=EPB41 PE=4 SV=1	2.31911	E50_UP	2.69e-05	EPB41
A0A2K5VHN9	Glycogen debranching enzyme isoform 1(predicted) OS=Macaca fascicularis OX=9541 GN=AGL PE=4 SV=1	3.79307	E50_UP	1.68e-05	AGL
A0A2K5W2V1	RanBP2-type domain-containing protein OS=Macaca fascicularis OX=9541 GN=TAB3 PE=4 SV=1	3.90442	E50_UP	0.00167269	TAB3
A0A2K5TVX2	SH2 domain-containing protein OS=Macaca fascicularis OX=9541 GN=ATP2A1 PE=4 SV=1	2.0644	E50_UP	5.92e-05	ATP2A1
A0A2K5TNL4	Glutamine synthetase OS=Macaca fascicularis OX=9541 PE=3 SV=1	2.09493	E50_UP	0.00271089	---
G7NZE8	TRAF2 and NCK interacting kinase(predicted) OS=Macaca fascicularis OX=9541 GN=TNIK PE=4 SV=1	2.25174	E50_UP	0.000168272	TNIK
G7PA04	RNA-binding protein Nova-1(predicted) OS=Macaca fascicularis OX=9541 PE=4 SV=1	4.78193	E50_UP	1.65e-08	---
A0A2K5UCX0	Seizure 6-like protein isoform 3(predicted) OS=Macaca fascicularis OX=9541 GN=SEZ6L PE=4 SV=1	4.05293	E50_UP	0.0109282	SEZ6L
A0A2K5VQN6	FGE-sulfatase domain-containing protein OS=Macaca fascicularis OX=9541 GN=SUMF2 PE=4 SV=1	2.38188	E50_UP	0.0391745	SUMF2
A0A2K5U2B4	Solute carrier family 12 member 5 isoform 2(predicted) OS=Macaca fascicularis OX=9541 GN=SLC12A5 PE=4 SV=1	13.4483	E50_UP	6.07e-05	SLC12A5
A0A2K5W4N6	SLC25A12 isoform 1(predicted) OS=Macaca fascicularis OX=9541 GN=SLC25A12 PE=3 SV=1	2.24553	E50_UP	0.0121239	SLC25A12
A0A2K5UJ31	Synaptojanin 1, isoform 1 (Predicted)(predicted) OS=Macaca fascicularis OX=9541 GN=SYNJ1 PE=4 SV=1	2.64496	E50_UP	0.000142414	SYNJ1
A0A2K5TPY6	Cytochrome P450 family 27 subfamily A member 1(predicted) OS=Macaca fascicularis OX=9541 GN=CYP27A1 PE=3 SV=1	2.04454	E50_UP	0.0455037	CYP27A1
A0A2K5WCX4	Epididymis secretory sperm binding protein(predicted) OS=Macaca fascicularis OX=9541 GN=GNAQ PE=4 SV=1	2.38616	E50_UP	3.92e-05	GNAQ
A0A2K5VXL5	Cysteine rich with EGF like domains 2(predicted) OS=Macaca fascicularis OX=9541 GN=CRELD2 PE=4 SV=1	2.06861	E50_UP	0.020137	CRELD2
A0A2K5X4J3	Adhesion G protein-coupled receptor L3(predicted) OS=Macaca fascicularis OX=9541 GN=ADGRL3 PE=3 SV=1	5.86507	E50_UP	4.21e-07	ADGRL3
A0A2K5WL64	SEC7 domain-containing protein OS=Macaca fascicularis OX=9541 GN=IQSEC2 PE=4 SV=1	2.27076	E50_UP	1.95e-05	IQSEC2
A0A2K5VJK1	SEC7 domain-containing protein OS=Macaca fascicularis OX=9541 GN=IQSEC1 PE=4 SV=1	2.00077	E50_UP	0.00110229	IQSEC1
A0A2K5WKU9	Ganglioside-induced differentiation-associated protein 1(predicted) OS=Macaca fascicularis OX=9541 GN=GDAP1 PE=3 SV=1	2.27353	E50_UP	0.0020099	GDAP1
A0A2K5UXP8	PPFIA2 variant protein (Fragment)(predicted) OS=Macaca fascicularis OX=9541 GN=PPFIA2 PE=4 SV=1	3.24064	E50_UP	1.65e-05	PPFIA2
A0A2K5WKC9	PPP1R1A isoform 1(predicted) OS=Macaca fascicularis OX=9541 PE=4 SV=1	3.23328	E50_UP	0.0136209	---
A0A2K5WS56	Amidase domain-containing protein OS=Macaca fascicularis OX=9541 GN=FAAH PE=4 SV=1	3.77793	E50_UP	0.00230563	FAAH
I7GLV2	Macaca fascicularis brain cDNA clone: QflA-19447, similar to human necdin homolog (mouse) (NDN), mRNA, RefSeq: NM_002487.2 OS=Macaca fascicularis OX=9541 PE=2 SV=1	3.73866	E50_UP	0.00147586	---
A0A2K5V4G6	Ubiquitin associated and SH3 domain containing B(predicted) OS=Macaca fascicularis OX=9541 GN=UBASH3B PE=4 SV=1	3.69701	E50_UP	0.000751221	UBASH3B
A0A2K5U442	Microtubule associated protein 1 light chain 3 alpha(predicted) OS=Macaca fascicularis OX=9541 GN=MAP1LC3A PE=3 SV=1	2.04799	E50_UP	2.28e-05	MAP1LC3A
A0A2K5V1W2	Nucleosome assembly protein 1 like 5 OS=Macaca fascicularis OX=9541 GN=NAP1L5 PE=3 SV=1	2.4559	E50_UP	2.05e-05	NAP1L5
A0A2K5VI12	Protocadherin alpha(predicted) OS=Macaca fascicularis OX=9541 GN=PCDHAC2 PE=4 SV=1	2.63356	E50_UP	0.00694106	PCDHAC2
Q4R4V5	Sodium/potassium-transporting ATPase subunit beta-1 OS=Macaca fascicularis OX=9541 GN=ATP1B1 PE=2 SV=1	4.25443	E50_UP	2.52e-05	ATP1B1
G7NVW0	Calcipressin-3(predicted) OS=Macaca fascicularis OX=9541 GN=RCAN3 PE=4 SV=1	3.72462	E50_UP	0.00718754	RCAN3
G7PBH3	Neuronal tropomodulin(predicted) OS=Macaca fascicularis OX=9541 PE=4 SV=1	2.01349	E50_UP	0.000275989	---
A0A2K5VVW9	Amine oxidase OS=Macaca fascicularis OX=9541 GN=MAOA PE=3 SV=1	2.03065	E50_UP	0.00580312	MAOA
A0A2K5WFQ2	E3 ubiquitin-protein ligase HECW2(predicted) OS=Macaca fascicularis OX=9541 GN=HECW2 PE=4 SV=1	2.20681	E50_UP	0.000647552	HECW2
A0A2K5X586	Sodium/potassium-transporting ATPase subunit beta OS=Macaca fascicularis OX=9541 GN=ATP1B2 PE=3 SV=1	2.45089	E50_UP	0.0121791	ATP1B2
A0A2K5VXM5	Synapsin II(predicted) OS=Macaca fascicularis OX=9541 GN=SYN2 PE=4 SV=1	27.6864	E50_UP	0.000529972	SYN2
A0A2K5VTS1	SHSP domain-containing protein OS=Macaca fascicularis OX=9541 PE=3 SV=1	3.98233	E50_UP	0.0148991	---
G7P5Z2	Vitellogenin domain-containing protein OS=Macaca fascicularis OX=9541 GN=MTTP PE=4 SV=1	21.6678	E50_UP	0.0162676	MTTP
A0A2K5VA35	PCDH1 isoform 3(predicted) OS=Macaca fascicularis OX=9541 GN=PCDH1 PE=4 SV=1	2.316	E50_UP	0.0169064	PCDH1
G7PAB8	Galectin(predicted) OS=Macaca fascicularis OX=9541 GN=LGALS3 PE=4 SV=1	2.90162	E50_UP	0.0313418	LGALS3
A0A2K5X9K8	Dipeptidyl aminopeptidase-like protein 6 isoform 2(predicted) OS=Macaca fascicularis OX=9541 GN=DPP6 PE=3 SV=1	2.14309	E50_UP	0.00102485	DPP6
A0A2K5V3Q3	Solute carrier family 25 member 4 isoform 1 (Fragment)(predicted) OS=Macaca fascicularis OX=9541 GN=SLC25A4 PE=3 SV=1	2.28005	E50_UP	7.93e-05	SLC25A4
A0A2K5U5G8	Galactosylgalactosylxylosylprotein 3-beta-glucuronosyltransferase OS=Macaca fascicularis OX=9541 PE=3 SV=1	2.01432	E50_UP	0.0248463	---
A0A2K5V0U2	Mab-21 domain-containing protein OS=Macaca fascicularis OX=9541 GN=MB21D2 PE=4 SV=1	2.58932	E50_UP	0.0127303	MB21D2
A0A2K5WVA0	Synaptotagmin-6(predicted) OS=Macaca fascicularis OX=9541 GN=SYT6 PE=4 SV=1	4.85709	E50_UP	0.00642826	SYT6
Q95KA2	Optineurin OS=Macaca fascicularis OX=9541 GN=OPTN PE=2 SV=2	2.59834	E50_UP	8.51e-05	OPTN
A0A2K5VXG0	Contactin associated protein like 5(predicted) OS=Macaca fascicularis OX=9541 GN=CNTNAP5 PE=4 SV=1	2.4411	E50_UP	0.000852616	CNTNAP5
A0A2K5TYL9	Protein kinase domain-containing protein OS=Macaca fascicularis OX=9541 GN=CDK5 PE=3 SV=1	2.13823	E50_UP	5.75e-06	CDK5
I7GJN1	Ubiquitin carboxyl-terminal hydrolase OS=Macaca fascicularis OX=9541 GN=UCHL1 PE=2 SV=1	2.1174	E50_UP	0.000107822	UCHL1
G7P382	Nuclear receptor coactivator 7 OS=Macaca fascicularis OX=9541 GN=NCOA7 PE=4 SV=1	3.4845	E50_UP	0.000235153	NCOA7
G7P5I7	GABA(A) receptor subunit beta-1(predicted) OS=Macaca fascicularis OX=9541 GN=GABRB1 PE=3 SV=1	3.23789	E50_UP	0.00104215	GABRB1
A0A2K5U7J5	LRFN1 isoform 1(predicted) OS=Macaca fascicularis OX=9541 GN=LRFN1 PE=4 SV=1	2.46429	E50_UP	0.001416	LRFN1
A0A2K5VNM4	PigN domain-containing protein OS=Macaca fascicularis OX=9541 GN=PIGN PE=4 SV=1	2.84248	E50_UP	0.000656834	PIGN
Q8HXW7	Myelin proteolipid protein OS=Macaca fascicularis OX=9541 GN=PLP1 PE=2 SV=3	5.86667	E50_UP	0.00444013	PLP1
A0A2K5TYD9	SH3 domain-containing protein OS=Macaca fascicularis OX=9541 GN=CACNB1 PE=4 SV=1	2.08585	E50_UP	0.000794096	CACNB1
A0A2K5TNX4	1-phosphatidylinositol 4,5-bisphosphate phosphodiesterase OS=Macaca fascicularis OX=9541 GN=PLCB4 PE=4 SV=1	21.3494	E50_UP	5.06e-06	PLCB4
G7PK41	Autophagy-related protein 9 OS=Macaca fascicularis OX=9541 PE=3 SV=1	2.18773	E50_UP	0.00115942	---
A0A2K5U4C5	Mast/stem cell growth factor receptor OS=Macaca fascicularis OX=9541 GN=KIT PE=3 SV=1	2.08972	E50_UP	0.0419484	KIT
A0A2K5W1V0	Aamy domain-containing protein OS=Macaca fascicularis OX=9541 GN=GBE1 PE=4 SV=1	3.30927	E50_UP	3.44e-05	GBE1
A0A2K5TV95	Microtubule associated protein 1A(predicted) OS=Macaca fascicularis OX=9541 GN=MAP1A PE=4 SV=1	3.79595	E50_UP	2.91e-08	MAP1A
A0A2K5TWG0	AA_TRNA_LIGASE_II domain-containing protein OS=Macaca fascicularis OX=9541 GN=TARSL2 PE=3 SV=1	2.13995	E50_UP	0.000559911	TARSL2
A0A2K5WMZ5	Spectrin beta chain OS=Macaca fascicularis OX=9541 GN=SPTB PE=3 SV=1	2.21283	E50_UP	0.0277137	SPTB
G8F5T6	DHHA2 domain-containing protein OS=Macaca fascicularis OX=9541 GN=PRUNE1 PE=4 SV=1	2.0893	E50_UP	1.11e-08	PRUNE1
A0A2K5UBJ9	MAP7 domain-containing protein 2 isoform 3 (Fragment)(predicted) OS=Macaca fascicularis OX=9541 PE=4 SV=1	4.02707	E50_UP	0.00309491	---
A0A2K5V1R9	Chromosome 16 open reading frame 58(predicted) OS=Macaca fascicularis OX=9541 GN=C16orf58 PE=4 SV=1	2.33739	E50_UP	0.00301357	C16orf58
G7P1W4	Metabotropic glutamate receptor 3 OS=Macaca fascicularis OX=9541 GN=GRM3 PE=3 SV=1	2.7707	E50_UP	9.23e-05	GRM3
A0A2K5V972	Testis tissue sperm-binding protein Li 35a(predicted) OS=Macaca fascicularis OX=9541 GN=ABLIM2 PE=4 SV=1	5.13938	E50_UP	0.000232223	ABLIM2
G7P0Q2	Cytochrome c domain-containing protein OS=Macaca fascicularis OX=9541 PE=3 SV=1	2.41485	E50_UP	0.00102201	---
A0A2K5VVR6	MTSS1, I-BAR domain containing(predicted) OS=Macaca fascicularis OX=9541 GN=MTSS1 PE=4 SV=1	2.00145	E50_UP	0.00366118	MTSS1
G7PC68	Macaca fascicularis brain cDNA clone: QtrA-13555, similar to human calbindin 1, 28kDa (CALB1), mRNA, RefSeq: NM_004929.2 OS=Macaca fascicularis OX=9541 PE=2 SV=1	10.8729	E50_UP	0.000451861	---
A0A2K5UVV3	Amyloid beta A4 protein-binding family A member 1(predicted) OS=Macaca fascicularis OX=9541 GN=APBA1 PE=4 SV=1	5.41395	E50_UP	3.25e-05	APBA1
A0A2K5V5P1	Diacylglycerol kinase OS=Macaca fascicularis OX=9541 GN=DGKZ PE=3 SV=1	3.11204	E50_UP	6.8e-05	DGKZ
A0A2K5WKL6	Synaptogyrin OS=Macaca fascicularis OX=9541 PE=3 SV=1	8.15964	E50_UP	0.00447569	---
A0A2K5TNP5	Gamma-aminobutyric acid type B receptor subunit 1(predicted) OS=Macaca fascicularis OX=9541 GN=GABBR1 PE=4 SV=1	3.78125	E50_UP	0.0027718	GABBR1
A0A2K5UWG6	IF rod domain-containing protein OS=Macaca fascicularis OX=9541 GN=NEFL PE=3 SV=1	5.68849	E50_UP	0.00624951	NEFL
A0A2K5WYL7	DDHD domain-containing protein OS=Macaca fascicularis OX=9541 GN=PITPNM3 PE=4 SV=1	6.24691	E50_UP	0.0218611	PITPNM3
A0A2K5V940	TGF-beta resistance-associated protein TRAG(predicted) OS=Macaca fascicularis OX=9541 GN=WDR7 PE=4 SV=1	2.21009	E50_UP	1.66e-05	WDR7
A0A2K5VQ21	TMEM9B isoform 2(predicted) OS=Macaca fascicularis OX=9541 GN=TMEM9B PE=4 SV=1	2.08154	E50_UP	0.0150933	TMEM9B
A0A2K5X8N6	CD99 antigen isoform b(predicted) OS=Macaca fascicularis OX=9541 GN=CD99 PE=4 SV=1	2.89605	E50_UP	0.0148478	CD99
A0A2K5WT47	Protocadherin-10 isoform 1(predicted) OS=Macaca fascicularis OX=9541 GN=PCDH10 PE=4 SV=1	3.66837	E50_UP	2.05e-05	PCDH10
A0A2K5WBA6	Microtubule-associated protein OS=Macaca fascicularis OX=9541 PE=4 SV=1	3.58425	E50_UP	0.00298628	---
A0A2K5UA21	Nitric oxide synthase OS=Macaca fascicularis OX=9541 GN=NOS1 PE=3 SV=1	2.64544	E50_UP	0.0328468	NOS1
A0A2K5WDY8	Polypeptide N-acetylgalactosaminyltransferase OS=Macaca fascicularis OX=9541 GN=GALNT16 PE=3 SV=1	3.16619	E50_UP	0.0315474	GALNT16
G7P7K2	RAB3C, member RAS oncogene family(predicted) OS=Macaca fascicularis OX=9541 GN=RAB3C PE=4 SV=1	4.35777	E50_UP	1.19e-07	RAB3C
G7NXZ8	C2 domain-containing protein OS=Macaca fascicularis OX=9541 GN=CPNE4 PE=4 SV=1	2.54969	E50_UP	0.0345466	CPNE4
A0A2K5UKX2	Protein kinase C OS=Macaca fascicularis OX=9541 GN=PRKCA PE=3 SV=1	3.3972	E50_UP	3.08e-06	PRKCA
G7PP24	FXYD domain-containing ion transport regulator OS=Macaca fascicularis OX=9541 PE=3 SV=1	2.2941	E50_UP	0.00122866	---
A0A2K5X044	Protein lin-7 homolog OS=Macaca fascicularis OX=9541 GN=LIN7A PE=3 SV=1	3.9863	E50_UP	0.00992108	LIN7A
G7PW04	serine/threonine-protein kinase DCLK1 isoform X1(predicted) OS=Macaca fascicularis OX=9541 GN=DCLK1 PE=4 SV=1	2.40575	E50_UP	5.06e-05	DCLK1
A0A2K5VUX3	MHD domain-containing protein OS=Macaca fascicularis OX=9541 GN=AP3M2 PE=3 SV=1	2.41543	E50_UP	2.04e-05	AP3M2
A0A2K5VU74	UBIQUITIN_CONJUGAT_2 domain-containing protein OS=Macaca fascicularis OX=9541 GN=UBE2Z PE=4 SV=1	2.00601	E50_UP	5.62e-05	UBE2Z
G7NZ67	ADP ribosylation factor like GTPase 6(predicted) OS=Macaca fascicularis OX=9541 PE=3 SV=1	2.22576	E50_UP	0.00106416	---
A0A2K5VSB6	LanC like 2(predicted) OS=Macaca fascicularis OX=9541 GN=LANCL2 PE=4 SV=1	2.07346	E50_UP	0.00024683	LANCL2
A0A2K5X3W0	Pro-SAAS(predicted) OS=Macaca fascicularis OX=9541 GN=PCSK1N PE=4 SV=1	3.90943	E50_UP	5.07e-05	PCSK1N
Q4R4N4	Neurocalcin-delta OS=Macaca fascicularis OX=9541 GN=NCALD PE=2 SV=3	6.25954	E50_UP	1.19e-08	NCALD
A0A2K5VR54	Protein NDRG4 isoform 2(predicted) OS=Macaca fascicularis OX=9541 GN=NDRG4 PE=4 SV=1	2.22023	E50_UP	4.59e-07	NDRG4
A0A2K5VAT7	TRIM67 isoform 2(predicted) OS=Macaca fascicularis OX=9541 GN=TRIM67 PE=4 SV=1	4.31336	E50_UP	0.00242578	TRIM67
A0A2K5U464	Protocadherin 7(predicted) OS=Macaca fascicularis OX=9541 GN=PCDH7 PE=4 SV=1	7.63002	E50_UP	0.000798768	PCDH7
A0A2K5WR05	Poliovirus receptor-related protein 1 isoform 1(predicted) OS=Macaca fascicularis OX=9541 GN=NECTIN1 PE=4 SV=1	4.14257	E50_UP	2.18e-05	NECTIN1
Q4R8Y9	Trophoblast glycoprotein OS=Macaca fascicularis OX=9541 GN=TPBG PE=2 SV=1	3.67798	E50_UP	0.031749	TPBG
A0A2K5X1F3	PRICKLE2 isoform 2(predicted) OS=Macaca fascicularis OX=9541 GN=PRICKLE2 PE=4 SV=1	4.56322	E50_UP	0.000408147	PRICKLE2
A0A2K5W6Q8	Neurexin 2(predicted) OS=Macaca fascicularis OX=9541 GN=NRXN2 PE=4 SV=1	3.14139	E50_UP	1.73e-08	NRXN2
A0A2K5X0T1	Tumor protein D53(predicted) OS=Macaca fascicularis OX=9541 PE=4 SV=1	2.39069	E50_UP	0.00156279	---
A0A2K5UU01	Regulator of G protein signaling 7(predicted) OS=Macaca fascicularis OX=9541 GN=RGS7 PE=4 SV=1	2.33049	E50_UP	0.00963349	RGS7
A0A2K5WCM1	Neutral amino acid transporter A isoform 1(predicted) OS=Macaca fascicularis OX=9541 PE=4 SV=1	2.0118	E50_UP	0.00237348	---
A0A2K5UU22	Prosaposin OS=Macaca fascicularis OX=9541 GN=PSAP PE=4 SV=1	2.14215	E50_UP	0.00310434	PSAP
Q4R4Q8	Stathmin OS=Macaca fascicularis OX=9541 PE=2 SV=1	2.43438	E50_UP	2.8e-06	---
A0A2K5TWQ2	Phospholipid-transporting ATPase OS=Macaca fascicularis OX=9541 GN=ATP9A PE=3 SV=1	3.10606	E50_UP	1.67e-05	ATP9A
G7P7W6	Proteoglycan link protein(predicted) OS=Macaca fascicularis OX=9541 GN=HAPLN1 PE=4 SV=1	5.23636	E50_UP	0.00809847	HAPLN1
A0A2K5W1F9	Alcadein-beta(predicted) OS=Macaca fascicularis OX=9541 GN=CLSTN3 PE=4 SV=1	4.45171	E50_UP	0.000710429	CLSTN3
G7PC37	Phosphoprotein associated with glycosphingolipid-enriched microdomains 1(predicted) OS=Macaca fascicularis OX=9541 GN=PAG1 PE=4 SV=1	3.36458	E50_UP	7.08e-05	PAG1
A0A2K5WRD3	Kinesin-like protein OS=Macaca fascicularis OX=9541 GN=KIF5A PE=3 SV=1	2.08291	E50_UP	6.53e-05	KIF5A
A0A2K5VJ76	AN1-type zinc finger protein 1 isoform a(predicted) OS=Macaca fascicularis OX=9541 GN=ZFAND1 PE=4 SV=1	2.39974	E50_UP	0.00245855	ZFAND1
A0A2K5UL53	Glutamate metabotropic receptor 7 OS=Macaca fascicularis OX=9541 GN=GRM7 PE=3 SV=1	9.07479	E50_UP	0.000177808	GRM7
A0A2K5X144	Non-specific serine/threonine protein kinase OS=Macaca fascicularis OX=9541 GN=PAK3 PE=4 SV=1	2.30983	E50_UP	1.03e-07	PAK3
G7PHX1	Phosphodiesterase OS=Macaca fascicularis OX=9541 GN=PDE1B PE=3 SV=1	2.99768	E50_UP	0.00429237	PDE1B
I7GPF9	Macaca fascicularis brain cDNA clone: QtrA-15971, similar to human N-ethylmaleimide-sensitive factor attachment protein,beta (NAPB), mRNA, RefSeq: NM_022080.1 OS=Macaca fascicularis OX=9541 PE=2 SV=1	3.8104	E50_UP	5.18e-07	---
A0A2K5W815	Cyclic nucleotide-binding domain-containing protein OS=Macaca fascicularis OX=9541 PE=4 SV=1	3.62234	E50_UP	0.00633058	---
A0A2K5TJR0	Caskin-1 (Fragment)(predicted) OS=Macaca fascicularis OX=9541 GN=CASKIN1 PE=4 SV=1	9.4771	E50_UP	5.42e-05	CASKIN1
A0A2K5VKF1	Protein kinase cAMP-activated catalytic subunit beta(predicted) OS=Macaca fascicularis OX=9541 GN=PRKACB PE=3 SV=1	2.20045	E50_UP	1.35e-06	PRKACB
A0A2K5WCZ2	SH3 domain-containing protein OS=Macaca fascicularis OX=9541 PE=3 SV=1	3.09188	E50_UP	0.00178974	---
A0A2K5V6I3	PALM2 isoform 1(predicted) OS=Macaca fascicularis OX=9541 GN=PALM2 PE=4 SV=1	12.6536	E50_UP	7.33e-05	PALM2
A0A2K5UGK7	BRICHOS domain-containing protein OS=Macaca fascicularis OX=9541 PE=4 SV=1	3.35415	E50_UP	0.00155179	---
A0A2K5WC79	Protein kinase domain-containing protein OS=Macaca fascicularis OX=9541 GN=CAMK2B PE=4 SV=1	3.21429	E50_UP	7.3e-06	CAMK2B
I7G2M6	Macaca fascicularis brain cDNA clone: QmoA-11396, similar to human ras homolog gene family, member B (RHOB), mRNA, RefSeq: NM_004040.2 OS=Macaca fascicularis OX=9541 PE=2 SV=1	2.30757	E50_UP	0.00131218	---
A0A2K5W7K7	Unc-13 homolog A(predicted) OS=Macaca fascicularis OX=9541 GN=UNC13A PE=4 SV=1	5.79431	E50_UP	0.000111761	UNC13A
A0A2K5WWG0	Alpha-synuclein OS=Macaca fascicularis OX=9541 GN=SNCA PE=3 SV=1	3.29341	E50_UP	1.46e-05	SNCA
A0A2K5UBT3	FYVE, RhoGEF and PH domain-containing protein 1(predicted) OS=Macaca fascicularis OX=9541 GN=FGD1 PE=4 SV=1	2.32481	E50_UP	5.11e-07	FGD1
A0A2K5UV06	Protein kinase domain-containing protein OS=Macaca fascicularis OX=9541 GN=CAMK2G PE=4 SV=1	2.42674	E50_UP	0.00856915	CAMK2G
A0A2K5U8Q1	ADAM metallopeptidase domain 22(predicted) OS=Macaca fascicularis OX=9541 GN=ADAM22 PE=4 SV=1	6.49007	E50_UP	0.000468979	ADAM22
A0A2K5TU67	Clathrin light chain OS=Macaca fascicularis OX=9541 GN=CLTB PE=3 SV=1	2.00567	E50_UP	0.0106818	CLTB
A0A2K5USV3	Tubulin polymerization promoting protein family member 3(predicted) OS=Macaca fascicularis OX=9541 GN=TPPP3 PE=4 SV=1	8.75865	E50_UP	0.000613633	TPPP3
Q4R2Y4	Testis cDNA clone: QtsA-21253, similar to human LIM and cysteine-rich domains 1 (LMCD1) OS=Macaca fascicularis OX=9541 PE=2 SV=1	4.4655	E50_UP	0.00166737	---
A0A2K5VQ07	Actin-binding LIM protein 3(predicted) OS=Macaca fascicularis OX=9541 GN=ABLIM3 PE=4 SV=1	4.64951	E50_UP	0.0116485	ABLIM3
A0A2K5WNE3	ArfGAP with GTPase domain, ankyrin repeat and PH domain 1(predicted) OS=Macaca fascicularis OX=9541 GN=AGAP1 PE=4 SV=1	2.91589	E50_UP	5.23e-05	AGAP1
A0A2K5VG38	Succinate--CoA ligase [ADP-forming] subunit beta, mitochondrial OS=Macaca fascicularis OX=9541 GN=SUCLA2 PE=3 SV=1	2.10278	E50_UP	6.06e-06	SUCLA2
A0A2K5V8T1	Type I inositol-3,4-bisphosphate 4-phosphatase isoform a(predicted) OS=Macaca fascicularis OX=9541 GN=INPP4A PE=4 SV=1	2.17219	E50_UP	0.000383007	INPP4A
A0A2K5UHK4	IF rod domain-containing protein OS=Macaca fascicularis OX=9541 GN=PRPH PE=3 SV=1	162.399	E50_UP	0.000820979	PRPH
A0A2K5UI25	Folate gamma-glutamyl hydrolase OS=Macaca fascicularis OX=9541 GN=GGH PE=4 SV=1	2.02621	E50_UP	0.000790904	GGH
A0A2K5UC31	Protein kinase, cAMP-dependent, catalytic, alpha, isoform CRA_c(predicted) OS=Macaca fascicularis OX=9541 GN=PRKACA PE=3 SV=1	2.87383	E50_UP	1.53e-09	PRKACA
Q2PFP9	Neuroendocrine protein 7B2 isoform 2(predicted) OS=Macaca fascicularis OX=9541 PE=2 SV=1	4.56325	E50_UP	4.2e-06	---
A0A2K5WR54	Rab-GAP TBC domain-containing protein OS=Macaca fascicularis OX=9541 GN=EVI5L PE=4 SV=1	2.33194	E50_UP	2.88e-05	EVI5L
A0A2K5UGG4	IF rod domain-containing protein OS=Macaca fascicularis OX=9541 PE=3 SV=1	5.16116	E50_UP	0.00047688	---
A0A2K5TWP5	GDNF family receptor alpha OS=Macaca fascicularis OX=9541 GN=GFRA1 PE=3 SV=1	4.13955	E50_UP	8.43e-05	GFRA1
I7GK98	Tetratricopeptide repeat protein 9B(predicted) OS=Macaca fascicularis OX=9541 PE=2 SV=1	2.03336	E50_UP	0.0033413	---
Q4R5F4	Transmembrane protein 35A OS=Macaca fascicularis OX=9541 GN=TMEM35A PE=2 SV=1	3.01731	E50_UP	1.2e-07	TMEM35A
A0A2K5VS06	Tyrosine-protein kinase receptor OS=Macaca fascicularis OX=9541 GN=NTRK2 PE=3 SV=1	6.23827	E50_UP	0.000313752	NTRK2
A0A2K5UNI4	F-box protein 2(predicted) OS=Macaca fascicularis OX=9541 GN=FBXO2 PE=4 SV=1	6.58537	E50_UP	0.0136075	FBXO2
A0A2K5UF93	RUN and FYVE domain containing 2(predicted) OS=Macaca fascicularis OX=9541 GN=RUFY2 PE=4 SV=1	2.32311	E50_UP	0.0182544	RUFY2
A0A2K5UVJ1	Neurexin 3(predicted) OS=Macaca fascicularis OX=9541 GN=NRXN3 PE=4 SV=1	13.6641	E50_UP	4.51e-07	NRXN3
A0A2K5WBE7	Microtubule-associated protein OS=Macaca fascicularis OX=9541 PE=4 SV=1	3.38498	E50_UP	2.46e-05	---
G7PS20	Zf_RING domain-containing protein OS=Macaca fascicularis OX=9541 GN=PHF24 PE=4 SV=1	4.8093	E50_UP	0.00278487	PHF24
A0A2K5WIQ0	VWFA domain-containing protein OS=Macaca fascicularis OX=9541 GN=CACHD1 PE=4 SV=1	5.17999	E50_UP	0.0068534	CACHD1
A0A2K5WCB3	Brain-specific angiogenesis inhibitor 3(predicted) OS=Macaca fascicularis OX=9541 GN=ADGRB3 PE=3 SV=1	3.32442	E50_UP	0.00105776	ADGRB3
A0A2K5VU49	CELSR3 isoform 1(predicted) OS=Macaca fascicularis OX=9541 GN=CELSR3 PE=3 SV=1	2.05013	E50_UP	0.000806875	CELSR3
A0A2K5W4F3	EPH receptor B3(predicted) OS=Macaca fascicularis OX=9541 GN=EPHB3 PE=3 SV=1	3.11553	E50_UP	4.44e-05	EPHB3
A0A2K5W728	SH3KBP1 isoform 3(predicted) OS=Macaca fascicularis OX=9541 GN=SH3KBP1 PE=4 SV=1	2.36383	E50_UP	0.00213003	SH3KBP1
A0A2K5U6I1	XK-related protein OS=Macaca fascicularis OX=9541 GN=XKR4 PE=3 SV=1	2.85893	E50_UP	0.0443113	XKR4
G7Q1G8	Sphingomyelin phosphodiesterase 3(predicted) OS=Macaca fascicularis OX=9541 GN=SMPD3 PE=4 SV=1	2.20973	E50_UP	0.00772401	SMPD3
A0A2K5WJP4	Secretory carrier-associated membrane protein OS=Macaca fascicularis OX=9541 GN=SCAMP1 PE=3 SV=1	2.40382	E50_UP	0.000249704	SCAMP1
A0A2K5WE11	Hexosyltransferase OS=Macaca fascicularis OX=9541 GN=B3GALT6 PE=3 SV=1	2.16803	E50_UP	0.0182289	B3GALT6
A0A2K5VRW6	TNF receptor-associated factor OS=Macaca fascicularis OX=9541 GN=TRAF3 PE=3 SV=1	2.16943	E50_UP	0.000452879	TRAF3
A0A2K5W780	Dicer 1, ribonuclease III(predicted) OS=Macaca fascicularis OX=9541 GN=DICER1 PE=3 SV=1	2.35137	E50_UP	0.000178689	DICER1
A0A2K5UB17	Brevican core protein isoform 1(predicted) OS=Macaca fascicularis OX=9541 GN=BCAN PE=4 SV=1	2.53396	E50_UP	0.000176749	BCAN
A0A2K5VKJ8	Neurotrimin(predicted) OS=Macaca fascicularis OX=9541 GN=NTM PE=4 SV=1	2.7185	E50_UP	0.00696856	NTM
A0A2K5VRA1	Spondin 1(predicted) OS=Macaca fascicularis OX=9541 GN=SPON1 PE=4 SV=1	10.9644	E50_UP	0.000396756	SPON1
A0A2K5TP07	Mab-21 domain-containing protein OS=Macaca fascicularis OX=9541 GN=MAB21L1 PE=4 SV=1	6.17449	E50_UP	0.00590962	MAB21L1
A0A2K5UAJ4	UDENN domain-containing protein OS=Macaca fascicularis OX=9541 GN=MADD PE=4 SV=1	2.37772	E50_UP	0.00339749	MADD
G7PUC6	TOM1-like protein 1(predicted) OS=Macaca fascicularis OX=9541 GN=TOM1L1 PE=3 SV=1	2.61603	E50_UP	0.000816271	TOM1L1
A0A2K5WUD6	Matrix-remodeling-associated protein 7 isoform 1(predicted) OS=Macaca fascicularis OX=9541 PE=4 SV=1	2.7439	E50_UP	0.00485325	---
G7PFE8	PRKCA-binding protein OS=Macaca fascicularis OX=9541 GN=PICK1 PE=4 SV=1	2.12584	E50_UP	0.00030616	PICK1
A0A2K5WKB8	Receptor protein-tyrosine kinase OS=Macaca fascicularis OX=9541 GN=EGFR PE=3 SV=1	4.54735	E50_UP	0.00156581	EGFR
A0A2K5VSH8	neural cell adhesion molecule 1 isoform X7(predicted) OS=Macaca fascicularis OX=9541 GN=NCAM1 PE=4 SV=1	2.24646	E50_UP	0.000167661	NCAM1
G7Q3G4	AMP-binding domain-containing protein OS=Macaca fascicularis OX=9541 GN=ACSL4 PE=4 SV=1	3.57455	E50_UP	0.0008461	ACSL4
A0A2K5V6L4	Protocadherin 19(predicted) OS=Macaca fascicularis OX=9541 GN=PCDH19 PE=4 SV=1	4	E50_UP	0.00290733	PCDH19
A0A2K5UWR3	Calcium-transporting ATPase OS=Macaca fascicularis OX=9541 GN=ATP2B3 PE=3 SV=1	7.56398	E50_UP	0.00217665	ATP2B3
A0A2K5TQR9	Ig-like domain-containing protein OS=Macaca fascicularis OX=9541 GN=CD200 PE=4 SV=1	2.31768	E50_UP	0.000388422	CD200
A0A2K5W552	Sulfatase domain-containing protein OS=Macaca fascicularis OX=9541 PE=4 SV=1	4.64381	E50_UP	0.0109358	---
A0A2K5WS26	Contactin-associated protein 1 (Fragment)(predicted) OS=Macaca fascicularis OX=9541 GN=CNTNAP1 PE=4 SV=1	6.00656	E50_UP	0.0432591	CNTNAP1
G7P7X5	Lactamase_B domain-containing protein OS=Macaca fascicularis OX=9541 GN=MBLAC2 PE=4 SV=1	2.39294	E50_UP	7.51e-06	MBLAC2
A0A2K5X7L1	ArfGAP with GTPase domain, ankyrin repeat and PH domain 2(predicted) OS=Macaca fascicularis OX=9541 GN=AGAP2 PE=4 SV=1	9.33333	E50_UP	5.23e-06	AGAP2
A0A2K5WT53	Transmembrane protein 201 isoform 1(predicted) OS=Macaca fascicularis OX=9541 GN=TMEM201 PE=4 SV=1	2.58147	E50_UP	2.44e-05	TMEM201
A0A2K5WKH3	Adenylate cyclase OS=Macaca fascicularis OX=9541 GN=ADCY1 PE=3 SV=1	2.9717	E50_UP	0.0459772	ADCY1
I7GEM7	Protein FOAP-7(predicted) OS=Macaca fascicularis OX=9541 PE=2 SV=1	3.6756	E50_UP	0.0401093	---
A0A2K5UAI3	Calponin-homology (CH) domain-containing protein OS=Macaca fascicularis OX=9541 GN=HOOK1 PE=4 SV=1	2.48028	E50_UP	0.00555763	HOOK1
A0A2K5VVJ0	Sema domain-containing protein OS=Macaca fascicularis OX=9541 GN=PLXNA4 PE=4 SV=1	2.0317	E50_UP	0.0237644	PLXNA4
A0A2K5UP96	SEC7 domain-containing protein OS=Macaca fascicularis OX=9541 GN=IQSEC3 PE=4 SV=1	2.00506	E50_UP	4.87e-05	IQSEC3
Q4R5U5	Flap endonuclease 1 OS=Macaca fascicularis OX=9541 GN=FEN1 PE=2 SV=1	2.56648	E90_Up	0.0145559	FEN1
G7PRZ2	HIT domain-containing protein OS=Macaca fascicularis OX=9541 GN=HINT2 PE=4 SV=1	2.67147	E90_Up	7.51e-15	HINT2
A0A2K5WUD2	Catenin alpha-1(predicted) OS=Macaca fascicularis OX=9541 GN=CTNNA1 PE=4 SV=1	2.03251	E90_Up	7.47e-14	CTNNA1
A0A2K5VWY9	Putative tRNA(His) guanylyltransferase (Fragment)(predicted) OS=Macaca fascicularis OX=9541 GN=THG1L PE=4 SV=1	2.05598	E90_Up	0.000149386	THG1L
A0A2K5VJL2	Gamma-butyrobetaine dioxygenase(predicted) OS=Macaca fascicularis OX=9541 PE=4 SV=1	2.11385	E90_Up	0.000337746	---
Q8SPH5	Cytochrome b-c1 complex subunit 6, mitochondrial OS=Macaca fascicularis OX=9541 GN=UQCRH PE=3 SV=1	2.71094	E90_Up	0.00368306	UQCRH
I7GK02	Macaca fascicularis brain cDNA clone: QbsB-10138, similar to human mesoderm development candidate 2 (MESDC2), mRNA, RefSeq: XM_370880.2 OS=Macaca fascicularis OX=9541 PE=2 SV=1	2.22435	E90_Up	8.44e-07	---
A0A2K5U3Y1	Aminoacylase 1(predicted) OS=Macaca fascicularis OX=9541 PE=4 SV=1	2.15877	E90_Up	0.0301485	---
I7GNH2	Transmembrane protein 199(predicted) OS=Macaca fascicularis OX=9541 PE=2 SV=1	2.87215	E90_Up	0.00223567	---
A0A2K5U2Y1	Nuclear factor 1 OS=Macaca fascicularis OX=9541 GN=NFIA PE=3 SV=1	2.6692	E90_Up	4.42e-08	NFIA
A0A2K5TJS4	Protein S100 OS=Macaca fascicularis OX=9541 PE=3 SV=1	3.99638	E90_Up	2.38e-12	---
A0A2K5WHW8	CMP/dCMP-type deaminase domain-containing protein OS=Macaca fascicularis OX=9541 GN=DCTD PE=4 SV=1	2.89127	E90_Up	0.00136049	DCTD
A0A2K5VI97	SERPIN domain-containing protein OS=Macaca fascicularis OX=9541 GN=SERPINH1 PE=3 SV=1	4.5991	E90_Up	4.15e-18	SERPINH1
A0A2K5U268	DUF1681 domain-containing protein OS=Macaca fascicularis OX=9541 GN=NECAP2 PE=4 SV=1	4.39168	E90_Up	7.08e-11	NECAP2
A0A2K5UIM7	RPA_C domain-containing protein OS=Macaca fascicularis OX=9541 GN=RPA2 PE=4 SV=1	2.59269	E90_Up	1.2e-09	RPA2
A0A2K5U5Y8	Protein kinase domain-containing protein OS=Macaca fascicularis OX=9541 GN=NEK9 PE=4 SV=1	3.8264	E90_Up	1.23e-08	NEK9
A0A2K5WJV0	COL12A1 isoform 3(predicted) OS=Macaca fascicularis OX=9541 GN=COL12A1 PE=4 SV=1	7.92656	E90_Up	1.19e-08	COL12A1
A0A2K5W883	H6PD isoform 2(predicted) OS=Macaca fascicularis OX=9541 GN=H6PD PE=4 SV=1	8.57831	E90_Up	3.32e-05	H6PD
A0A2K5WPD6	Multiple coagulation factor deficiency 2(predicted) OS=Macaca fascicularis OX=9541 GN=MCFD2 PE=4 SV=1	2.17577	E90_Up	6.72e-08	MCFD2
A0A2K5UZT4	Carnitine O-palmitoyltransferase 1, liver isoform(predicted) OS=Macaca fascicularis OX=9541 GN=CPT1A PE=3 SV=1	3.06059	E90_Up	7.48e-11	CPT1A
A0A2K5WSB8	Gelsolin isoform a(predicted) OS=Macaca fascicularis OX=9541 GN=GSN PE=4 SV=1	5.42022	E90_Up	4.8e-18	GSN
Q4R5R1	Testis cDNA, clone: QtsA-21563, similar to human retinoblastoma binding protein 9 (RBBP9), transcriptvariant 2 OS=Macaca fascicularis OX=9541 PE=2 SV=1	2.20681	E90_Up	6.81e-09	---
A0A2K5X241	Disintegrin and metalloproteinase domain-containing protein 17 preproprotein(predicted) OS=Macaca fascicularis OX=9541 GN=ADAM17 PE=4 SV=1	3.13788	E90_Up	0.0176054	ADAM17
A0A2K5WMU8	Aldehyde dehydrogenase family 16 member A1 OS=Macaca fascicularis OX=9541 GN=ALDH16A1 PE=3 SV=1	2.94798	E90_Up	0.00155395	ALDH16A1
A0A2K5X572	PTPc_motif domain-containing protein OS=Macaca fascicularis OX=9541 GN=PALD1 PE=4 SV=1	4.64404	E90_Up	9.49e-16	PALD1
A0A2K5VNH8	MACPF domain-containing protein OS=Macaca fascicularis OX=9541 GN=ASTN2 PE=4 SV=1	2.34251	E90_Up	2.4e-08	ASTN2
A0A2K5WI71	PDZ domain-containing protein OS=Macaca fascicularis OX=9541 GN=AHNAK PE=4 SV=1	6.1247	E90_Up	6.84e-13	AHNAK
A0A2K5UN13	Cytochrome c oxidase subunit 5A, mitochondrial(predicted) OS=Macaca fascicularis OX=9541 PE=4 SV=1	2.35458	E90_Up	0.00178701	---
G8F4T4	MFS domain-containing protein OS=Macaca fascicularis OX=9541 GN=SLC17A6 PE=4 SV=1	3.49109	E90_Up	7.23e-11	SLC17A6
A0A2K5W3M2	Transgelin OS=Macaca fascicularis OX=9541 PE=3 SV=1	3.51562	E90_Up	6.86e-10	---
G7NV35	TP_methylase domain-containing protein OS=Macaca fascicularis OX=9541 GN=DPH5 PE=3 SV=1	2.15346	E90_Up	4.82e-11	DPH5
A0A2K5V919	DNA helicase OS=Macaca fascicularis OX=9541 GN=MCM4 PE=3 SV=1	14.5513	E90_Up	4.52e-13	MCM4
A0A2K5W990	Argininosuccinate synthase(predicted) OS=Macaca fascicularis OX=9541 PE=3 SV=1	4.71773	E90_Up	0.00052707	---
G7PBW7	Alpha-carbonic anhydrase domain-containing protein OS=Macaca fascicularis OX=9541 GN=CA8 PE=3 SV=1	50.9773	E90_Up	5.22e-11	CA8
A0A2K5TRL0	ATP synthase mitochondrial F1 complex assembly factor 1 isoform 1(predicted) OS=Macaca fascicularis OX=9541 GN=ATPAF1 PE=4 SV=1	3.29344	E90_Up	0.00195049	ATPAF1
A0A2K5WNU6	SERPIN domain-containing protein OS=Macaca fascicularis OX=9541 GN=SERPINF2 PE=3 SV=1	2.27481	E90_Up	0.0287611	SERPINF2
A0A2K5WVB9	CAP10 domain-containing protein OS=Macaca fascicularis OX=9541 GN=KDELC2 PE=4 SV=1	2.42338	E90_Up	0.00370765	KDELC2
A0A2K5W6P6	Mitochondrial genome maintenance exonuclease 1 OS=Macaca fascicularis OX=9541 GN=MGME1 PE=3 SV=1	2.66352	E90_Up	0.00268407	MGME1
A0A2K5U605	Pterin-4 alpha-carbinolamine dehydratase 1(predicted) OS=Macaca fascicularis OX=9541 GN=PCBD1 PE=3 SV=1	2.45708	E90_Up	3e-06	PCBD1
A0A2K5TY00	Fibrinogen C-terminal domain-containing protein OS=Macaca fascicularis OX=9541 GN=FGG PE=4 SV=1	2.03581	E90_Up	1.73e-09	FGG
G7NV96	FABP domain-containing protein OS=Macaca fascicularis OX=9541 GN=CRABP2 PE=3 SV=1	6.36934	E90_Up	1.71e-08	CRABP2
A0A2K5V993	MCC isoform 1(predicted) OS=Macaca fascicularis OX=9541 GN=MCC PE=4 SV=1	2.90517	E90_Up	5.53e-10	MCC
A0A2K5UCT3	DNA polymerase OS=Macaca fascicularis OX=9541 GN=POLD1 PE=3 SV=1	3.43092	E90_Up	0.00245425	POLD1
A0A2K5WDZ4	Alpha-2-macroglobulin(predicted) OS=Macaca fascicularis OX=9541 GN=A2M PE=4 SV=1	2.01957	E90_Up	1.87e-11	A2M
A0A2K5UH82	Protein kinase domain-containing protein OS=Macaca fascicularis OX=9541 GN=TAOK3 PE=4 SV=1	2.21635	E90_Up	0.0122765	TAOK3
A0A2K5W772	BTB domain-containing protein OS=Macaca fascicularis OX=9541 GN=BTBD17 PE=4 SV=1	2.13609	E90_Up	5.12e-12	BTBD17
A0A2K5TUS0	Platelet-derived growth factor receptor beta OS=Macaca fascicularis OX=9541 GN=PDGFRB PE=3 SV=1	4.02688	E90_Up	8.74e-05	PDGFRB
A0A2K5TQY1	Rho GTPase-activating protein 17 isoform 2(predicted) OS=Macaca fascicularis OX=9541 GN=ARHGAP17 PE=4 SV=1	3.43756	E90_Up	0.000291671	ARHGAP17
A0A2K5V742	Epithelial discoidin domain-containing receptor 1 isoform 1(predicted) OS=Macaca fascicularis OX=9541 GN=DDR1 PE=4 SV=1	2.00425	E90_Up	0.000261956	DDR1
B3Y602	Desmin OS=Macaca fascicularis OX=9541 GN=DES PE=2 SV=1	4.07533	E90_Up	0.00303902	DES
A0A2K5US32	HSPG2 isoform 1(predicted) OS=Macaca fascicularis OX=9541 GN=HSPG2 PE=4 SV=1	2.03711	E90_Up	2.39e-14	HSPG2
A0A2K5WVT6	Aldose 1-epimerase OS=Macaca fascicularis OX=9541 GN=GALM PE=3 SV=1	3.03298	E90_Up	4.82e-11	GALM
A0A2K5VB11	Filamin-A isoform 1(predicted) OS=Macaca fascicularis OX=9541 GN=FLNA PE=4 SV=1	2.42773	E90_Up	1.3e-10	FLNA
A0A2K5WYD4	A-kinase anchoring protein 12 OS=Macaca fascicularis OX=9541 GN=AKAP12 PE=4 SV=1	2.60481	E90_Up	5.07e-14	AKAP12
A0A2K5WIX8	LAM_G_DOMAIN domain-containing protein OS=Macaca fascicularis OX=9541 GN=COL18A1 PE=4 SV=1	3.4831	E90_Up	3.73e-09	COL18A1
A0A2K5UPI7	PDZ and LIM domain protein 1(predicted) OS=Macaca fascicularis OX=9541 GN=PDLIM1 PE=4 SV=1	5.03733	E90_Up	0.0012204	PDLIM1
A0A2K5VL32	Phosphorylase b kinase regulatory subunit OS=Macaca fascicularis OX=9541 GN=PHKA2 PE=3 SV=1	2.05594	E90_Up	1.45e-11	PHKA2
A0A2K5WGB0	von Willebrand factor A domain-containing protein 5A isoform 1(predicted) OS=Macaca fascicularis OX=9541 GN=VWA5A PE=4 SV=1	2.52243	E90_Up	8.91e-07	VWA5A
A0A2K5TSU0	Annexin OS=Macaca fascicularis OX=9541 GN=ANXA4 PE=3 SV=1	2.54284	E90_Up	5.63e-09	ANXA4
Q4R579	GPN-loop GTPase 2 OS=Macaca fascicularis OX=9541 GN=GPN2 PE=2 SV=1	5.29855	E90_Up	0.000550697	GPN2
A0A2K5U886	Glycogen [starch] synthase OS=Macaca fascicularis OX=9541 GN=GYS1 PE=3 SV=1	2.29164	E90_Up	0.00199685	GYS1
A0A2K5VMP7	Pyruvate carboxylase OS=Macaca fascicularis OX=9541 GN=PC PE=4 SV=1	2.29848	E90_Up	8.08e-19	PC
A0A2K5WP59	Chloride intracellular channel protein OS=Macaca fascicularis OX=9541 GN=CLIC4 PE=3 SV=1	2.10329	E90_Up	2.54e-12	CLIC4
A0A2K5W194	Caldesmon isoform 5(predicted) OS=Macaca fascicularis OX=9541 PE=4 SV=1	2.85571	E90_Up	5.56e-14	---
P61258	Proliferating cell nuclear antigen OS=Macaca fascicularis OX=9541 GN=PCNA PE=2 SV=1	2.86707	E90_Up	4.7e-10	PCNA
A0A2K5W448	Galectin OS=Macaca fascicularis OX=9541 PE=4 SV=1	2.78896	E90_Up	5.41e-11	---
A0A2K5VJ79	Link domain-containing protein OS=Macaca fascicularis OX=9541 GN=CD44 PE=4 SV=1	3.60404	E90_Up	0.00399524	CD44
A0A2K5UL35	HMG box domain-containing protein OS=Macaca fascicularis OX=9541 GN=SOX2 PE=4 SV=1	3.05569	E90_Up	0.0396986	SOX2
A0A2K5WIT9	GP-PDE domain-containing protein OS=Macaca fascicularis OX=9541 GN=GDPD2 PE=4 SV=1	2.86715	E90_Up	2.58e-12	GDPD2
A0A2K5W0W7	Formin-binding protein 1(predicted) OS=Macaca fascicularis OX=9541 GN=FNBP1 PE=4 SV=1	3.82089	E90_Up	1.81e-13	FNBP1
A0A2K5UN69	SPTA1 isoform 1(predicted) OS=Macaca fascicularis OX=9541 GN=SPTA1 PE=4 SV=1	2.90882	E90_Up	1.97e-07	SPTA1
Q2PFW6	Gamma-synuclein OS=Macaca fascicularis OX=9541 GN=SNCG PE=2 SV=1	4.02466	E90_Up	5.4e-12	SNCG
A0A2K5UVU2	Aldolase_II domain-containing protein OS=Macaca fascicularis OX=9541 GN=ADD3 PE=4 SV=1	2.74753	E90_Up	3.73e-12	ADD3
A0A2K5URV8	CD163(predicted) OS=Macaca fascicularis OX=9541 GN=CD163 PE=4 SV=1	2.06142	E90_Up	0.0201796	CD163
A0A2K5UCY8	Testin LIM domain protein(predicted) OS=Macaca fascicularis OX=9541 GN=TES PE=4 SV=1	4.33541	E90_Up	7.58e-11	TES
A0A2K5X0U3	Signal-induced proliferation-associated 1-like protein 2(predicted) OS=Macaca fascicularis OX=9541 GN=SIPA1L2 PE=4 SV=1	2.48921	E90_Up	5.23e-08	SIPA1L2
G7PUD8	E3 ubiquitin/ISG15 ligase TRIM25(predicted) OS=Macaca fascicularis OX=9541 GN=TRIM25 PE=4 SV=1	2.99134	E90_Up	8.52e-10	TRIM25
A0A2K5TKM1	Neuronal pentraxin-1(predicted) OS=Macaca fascicularis OX=9541 PE=4 SV=1	2.30478	E90_Up	2.48e-06	---
A0A2K5VD12	Proteasome activator complex subunit 1 isoform 1(predicted) OS=Macaca fascicularis OX=9541 PE=4 SV=1	2.29949	E90_Up	5.66e-13	---
A0A2K5WHW1	Integrin beta OS=Macaca fascicularis OX=9541 GN=ITGB1 PE=3 SV=1	2.313	E90_Up	1.19e-11	ITGB1
G7PZN0	Amino acid transporter OS=Macaca fascicularis OX=9541 PE=3 SV=1	3.06759	E90_Up	2.76e-09	---
A0A2K5WZN0	Serine/threonine-protein kinase OS=Macaca fascicularis OX=9541 GN=PRKD1 PE=3 SV=1	2.51879	E90_Up	3.32e-05	PRKD1
A0A2K5TQE0	HIT domain-containing protein OS=Macaca fascicularis OX=9541 GN=FHIT PE=4 SV=1	2.36314	E90_Up	8.02e-09	FHIT
A0A2K5WYR3	Septin-type G domain-containing protein OS=Macaca fascicularis OX=9541 GN=SEPT2 PE=3 SV=1	2.73231	E90_Up	3.42e-14	2-Sep
A0A2K5U8F4	Acyl-CoA dehydrogenase short chain(predicted) OS=Macaca fascicularis OX=9541 GN=ACADS PE=3 SV=1	2.50322	E90_Up	2.81e-10	ACADS
A0A2K5W6K2	TOM1 isoform 7(predicted) OS=Macaca fascicularis OX=9541 GN=TOM1 PE=3 SV=1	2.03622	E90_Up	1.51e-13	TOM1
A0A2K5W5D3	Nuclear factor 1 OS=Macaca fascicularis OX=9541 GN=NFIB PE=3 SV=1	3.54808	E90_Up	2.4e-09	NFIB
A0A2K5VX94	MYH14 isoform 1(predicted) OS=Macaca fascicularis OX=9541 GN=MYH14 PE=3 SV=1	2.50476	E90_Up	0.0297095	MYH14
G7NTU2	S_100 domain-containing protein OS=Macaca fascicularis OX=9541 GN=S100A10 PE=3 SV=1	3.21224	E90_Up	0.00183983	S100A10
A0A2K5W7F9	AA_TRNA_LIGASE_II domain-containing protein OS=Macaca fascicularis OX=9541 GN=DARS2 PE=3 SV=1	2.02033	E90_Up	0.00663984	DARS2
G7PSJ7	Annexin OS=Macaca fascicularis OX=9541 GN=ANXA1 PE=3 SV=1	2.00581	E90_Up	1.99e-07	ANXA1
G7P784	DLH domain-containing protein OS=Macaca fascicularis OX=9541 GN=CMBL PE=4 SV=1	2.06002	E90_Up	2.19e-08	CMBL
A0A2K5WK96	Ribonucleoprotein PTB-binding 1(predicted) OS=Macaca fascicularis OX=9541 PE=4 SV=1	2.80093	E90_Up	4.87e-12	---
A0A2K5X273	SCP2 domain-containing protein OS=Macaca fascicularis OX=9541 GN=HSDL2 PE=4 SV=1	2.90428	E90_Up	4.78e-10	HSDL2
A0A2K5X5M5	Segment polarity protein dishevelled homolog DVL-2(predicted) OS=Macaca fascicularis OX=9541 GN=DVL2 PE=4 SV=1	2.86252	E90_Up	0.0144223	DVL2
A0A2K5WHX8	TPR_REGION domain-containing protein OS=Macaca fascicularis OX=9541 GN=TTC19 PE=4 SV=1	3.41597	E90_Up	3.3e-06	TTC19
A0A2K5WL82	TPR_REGION domain-containing protein OS=Macaca fascicularis OX=9541 GN=KLC4 PE=4 SV=1	2.09105	E90_Up	1.99e-13	KLC4
A0A2K5TJJ6	Plasminogen OS=Macaca fascicularis OX=9541 PE=3 SV=1	2.47598	E90_Up	2.23e-08	---
A0A2K5WTI2	Solute carrier family 12 member 4(predicted) OS=Macaca fascicularis OX=9541 GN=SLC12A4 PE=4 SV=1	8.67189	E90_Up	1.29e-06	SLC12A4
A0A2K5V3L9	Alpha-carbonic anhydrase domain-containing protein OS=Macaca fascicularis OX=9541 GN=CA4 PE=3 SV=1	11.4391	E90_Up	1.02e-07	CA4
A0A2K5WUK5	Peptidyl-prolyl cis-trans isomerase OS=Macaca fascicularis OX=9541 GN=PPIF PE=3 SV=1	3.33449	E90_Up	0.000502508	PPIF
A0A2K5X4P2	Purkinje cell protein 2 homolog(predicted) OS=Macaca fascicularis OX=9541 GN=PCP2 PE=4 SV=1	9.4359	E90_Up	0.000468391	PCP2
A0A2K5WXC1	Protocadherin Fat 2(predicted) OS=Macaca fascicularis OX=9541 GN=FAT2 PE=4 SV=1	2.36669	E90_Up	8.09e-06	FAT2
Q60HG6	Dipeptidyl peptidase 1 OS=Macaca fascicularis OX=9541 GN=CTSC PE=2 SV=1	2.35356	E90_Up	0.00103119	CTSC
A0A2K5TYN9	Filamin C(predicted) OS=Macaca fascicularis OX=9541 GN=FLNC PE=4 SV=1	3.50682	E90_Up	4.18e-08	FLNC
G7PGB6	CRAL-TRIO domain-containing protein OS=Macaca fascicularis OX=9541 PE=4 SV=1	3.57571	E90_Up	1.37e-06	---
A0A2K5VJP8	PH domain-containing protein OS=Macaca fascicularis OX=9541 GN=GAB1 PE=4 SV=1	3.9815	E90_Up	4.16e-12	GAB1
I7G8U9	Macaca fascicularis brain cDNA clone: QmoA-12234, similar to human enolase 1, (alpha) (ENO1), mRNA, RefSeq: NM_001428.2 OS=Macaca fascicularis OX=9541 PE=2 SV=1	2.35002	E90_Up	4.17e-19	---
A0A2K5TPR7	Very long-chain-specific acyl-CoA dehydrogenase, mitochondrial OS=Macaca fascicularis OX=9541 GN=ACADVL PE=3 SV=1	2.00042	E90_Up	1.57e-09	ACADVL
A0A2K5TSN4	Far upstream element-binding protein 3(predicted) OS=Macaca fascicularis OX=9541 GN=FUBP3 PE=4 SV=1	2.51737	E90_Up	9.44e-14	FUBP3
A0A2K5WQQ3	Mitochondrial Rho GTPase OS=Macaca fascicularis OX=9541 GN=RHOT2 PE=3 SV=1	2.14961	E90_Up	6.35e-08	RHOT2
A0A2K5WNF8	Leucine-rich repeat-containing protein 16A isoform 1 (Fragment)(predicted) OS=Macaca fascicularis OX=9541 GN=CARMIL1 PE=4 SV=1	3.88414	E90_Up	7.3e-12	CARMIL1
A0A2K5VGR4	Glutamate ionotropic receptor delta type subunit 2(predicted) OS=Macaca fascicularis OX=9541 GN=GRID2 PE=3 SV=1	4.46434	E90_Up	2.42e-18	GRID2
A0A2K5X214	Protocadherin gamma-C3 isoform 1(predicted) OS=Macaca fascicularis OX=9541 GN=PCDHGA4 PE=4 SV=1	3.81174	E90_Up	2.89e-05	PCDHGA4
A0A2K5WQH2	SPARC-related modular calcium-binding protein 1 isoform 2(predicted) OS=Macaca fascicularis OX=9541 GN=SMOC1 PE=4 SV=1	2.94292	E90_Up	1.43e-14	SMOC1
A0A2K5WQR8	DOCK1 isoform 2(predicted) OS=Macaca fascicularis OX=9541 GN=DOCK1 PE=3 SV=1	9.33627	E90_Up	2.85e-11	DOCK1
A0A2K5UM70	Elastin microfibril interfacer 1(predicted) OS=Macaca fascicularis OX=9541 GN=EMILIN1 PE=4 SV=1	2.33259	E90_Up	0.0425711	EMILIN1
A0A2K5TLE4	Nuclear receptor subfamily 3 group C member 1(predicted) OS=Macaca fascicularis OX=9541 GN=NR3C1 PE=3 SV=1	4.40268	E90_Up	0.0233627	NR3C1
A0A2K5WB74	Rho-associated protein kinase OS=Macaca fascicularis OX=9541 GN=ROCK1 PE=3 SV=1	3.40646	E90_Up	7.06e-11	ROCK1
A0A2K5VLH6	Peptidylprolyl isomerase OS=Macaca fascicularis OX=9541 GN=FKBP10 PE=4 SV=1	5.6291	E90_Up	2.75e-11	FKBP10
A0A2K5VNQ6	Inactive tyrosine-protein kinase 7 isoform a(predicted) OS=Macaca fascicularis OX=9541 GN=PTK7 PE=3 SV=1	4.0946	E90_Up	1.8e-15	PTK7
A0A2K5UPU9	PDZ and LIM domain protein 5 isoform a(predicted) OS=Macaca fascicularis OX=9541 GN=PDLIM5 PE=4 SV=1	2.96243	E90_Up	9.59e-10	PDLIM5
A0A2K5TP63	Ig-like domain-containing protein OS=Macaca fascicularis OX=9541 PE=4 SV=1	3.44142	E90_Up	0.000515102	---
A0A2K5UMG2	Unc-5 netrin receptor C(predicted) OS=Macaca fascicularis OX=9541 GN=UNC5C PE=4 SV=1	16.7672	E90_Up	5.79e-17	UNC5C
I7G937	Macaca fascicularis brain cDNA clone: QorA-10439, similar to human ras homolog gene family, member G (rho G) (RHOG), mRNA, RefSeq: NM_001665.2 OS=Macaca fascicularis OX=9541 PE=2 SV=1	3.28285	E90_Up	2.06e-11	---
A0A2K5U465	IPT/TIG domain-containing protein OS=Macaca fascicularis OX=9541 GN=EBF3 PE=3 SV=1	56.9575	E90_Up	6.39e-09	EBF3
P68367	Tubulin alpha-4A chain OS=Macaca fascicularis OX=9541 GN=TUBA4A PE=2 SV=1	3.44281	E90_Up	4.57e-07	TUBA4A
A0A2K5V4I6	Calponin-homology (CH) domain-containing protein OS=Macaca fascicularis OX=9541 GN=LRCH1 PE=4 SV=1	2.07952	E90_Up	0.00190275	LRCH1
A0A2K5W9N7	Sjoegren syndrome nuclear autoantigen 1(predicted) OS=Macaca fascicularis OX=9541 GN=SSNA1 PE=4 SV=1	2.35641	E90_Up	0.00217743	SSNA1
A0A2K5WNK3	Arf-GAP with GTPase, ANK repeat and PH domain-containing protein 1 isoform 1(predicted) OS=Macaca fascicularis OX=9541 GN=AGAP1 PE=4 SV=1	4.40947	E90_Up	2.36e-09	AGAP1
A0A2K5WSM8	Sulfotransferase OS=Macaca fascicularis OX=9541 PE=3 SV=1	3.42635	E90_Up	2.76e-05	---
A0A2K5W6D5	Nicotinate-nucleotide pyrophosphorylase [carboxylating] OS=Macaca fascicularis OX=9541 PE=3 SV=1	5.59853	E90_Up	5.01e-09	---
A0A2K5VQK1	GLOBIN domain-containing protein OS=Macaca fascicularis OX=9541 GN=HBZ PE=3 SV=1	2.75546	E90_Up	2.5e-11	HBZ
A0A2K5U5Y1	Proteasome activator subunit 2(predicted) OS=Macaca fascicularis OX=9541 GN=PSME2 PE=4 SV=1	2.36642	E90_Up	5.13e-11	PSME2
A0A2K5WEI8	calmodulin regulator protein PCP4(predicted) OS=Macaca fascicularis OX=9541 GN=PCP4 PE=4 SV=1	7.15173	E90_Up	9.26e-14	PCP4
G7PBL1	Annexin OS=Macaca fascicularis OX=9541 GN=ANXA2 PE=3 SV=1	3.79646	E90_Up	3.39e-12	ANXA2
G7PPI4	D4, zinc and double PHD fingers family 2, isoform CRA_a(predicted) OS=Macaca fascicularis OX=9541 GN=DPF2 PE=4 SV=1	2.74184	E90_Up	5.44e-07	DPF2
I7GII2	Transmembrane protein 263(predicted) OS=Macaca fascicularis OX=9541 PE=2 SV=1	2.25897	E90_Up	3.93e-10	---
A0A2K5WLB8	Arf-GAP with SH3 domain, ANK repeat and PH domain-containing protein 2 isoform a (Fragment)(predicted) OS=Macaca fascicularis OX=9541 GN=ASAP2 PE=4 SV=1	2.04916	E90_Up	1.52e-12	ASAP2
A0A2K5W609	Anoctamin OS=Macaca fascicularis OX=9541 GN=ANO6 PE=3 SV=1	2.5021	E90_Up	0.0231329	ANO6
A0A2K5U8K4	Anion exchange protein OS=Macaca fascicularis OX=9541 GN=SLC4A4 PE=3 SV=1	4.18364	E90_Up	5.02e-10	SLC4A4
A0A2K5U6U3	Transmembrane and coiled-coil domain family 3(predicted) OS=Macaca fascicularis OX=9541 GN=TMCC3 PE=4 SV=1	2.87199	E90_Up	1.03e-08	TMCC3
A0A2K5U6Q8	Multifunctional fusion protein OS=Macaca fascicularis OX=9541 GN=ALDH4A1 PE=3 SV=1	2.26642	E90_Up	4.08e-11	ALDH4A1
A0A2K5WBC1	C1q domain-containing protein OS=Macaca fascicularis OX=9541 GN=CBLN1 PE=4 SV=1	16.6925	E90_Up	0.00029773	CBLN1
A0A2K5UEA2	Cartilage acidic protein 1 OS=Macaca fascicularis OX=9541 GN=CRTAC1 PE=4 SV=1	3.85954	E90_Up	6.55e-14	CRTAC1
A0A2K5TWQ1	VWFA domain-containing protein OS=Macaca fascicularis OX=9541 GN=CACNA2D2 PE=4 SV=1	3.68479	E90_Up	2.75e-12	CACNA2D2
G7NWD9	Synaptotagmin 2(predicted) OS=Macaca fascicularis OX=9541 GN=SYT2 PE=4 SV=1	11.378	E90_Up	0.000111813	SYT2
A0A2K5V8P0	Leucine rich repeats and immunoglobulin like domains 1(predicted) OS=Macaca fascicularis OX=9541 GN=LRIG1 PE=4 SV=1	2.38254	E90_Up	5.02e-06	LRIG1
A0A2K5TWR5	PDCD4 isoform 2(predicted) OS=Macaca fascicularis OX=9541 GN=PDCD4 PE=4 SV=1	3.37895	E90_Up	6.36e-11	PDCD4
G7PW62	L-plastin(predicted) OS=Macaca fascicularis OX=9541 GN=LCP1 PE=4 SV=1	2.41701	E90_Up	0.00247902	LCP1
A0A2K5U9C3	Vacuolar protein sorting-associated protein 13C isoform 1B(predicted) OS=Macaca fascicularis OX=9541 GN=VPS13C PE=4 SV=1	2.04818	E90_Up	5.2e-11	VPS13C
A0A2K5TTB7	SH3 domain-containing protein OS=Macaca fascicularis OX=9541 GN=EPS8 PE=4 SV=1	3.70228	E90_Up	4.94e-18	EPS8
G7P6M1	RWD domain-containing protein OS=Macaca fascicularis OX=9541 GN=RWDD4 PE=4 SV=1	2.15139	E90_Up	0.000314775	RWDD4
G7NTM2	Serine/threonine-protein kinase N2(predicted) OS=Macaca fascicularis OX=9541 GN=PKN2 PE=4 SV=1	2.06263	E90_Up	0.00995967	PKN2
A0A2K5URW8	Protein disulfide-isomerase A5(predicted) OS=Macaca fascicularis OX=9541 GN=PDIA5 PE=4 SV=1	2.25002	E90_Up	4.64e-07	PDIA5
A0A2K5WPZ8	ANK_REP_REGION domain-containing protein OS=Macaca fascicularis OX=9541 GN=KANK2 PE=4 SV=1	2.82557	E90_Up	4.94e-05	KANK2
A0A2K5UPQ0	AAA domain-containing protein OS=Macaca fascicularis OX=9541 GN=RFC4 PE=4 SV=1	2.6884	E90_Up	0.0295781	RFC4
A0A2K5TM43	WD_REPEATS_REGION domain-containing protein OS=Macaca fascicularis OX=9541 PE=4 SV=1	2.27283	E90_Up	4.9e-09	---
A0A2K5V1A1	Chloride intracellular channel protein OS=Macaca fascicularis OX=9541 GN=CLIC1 PE=3 SV=1	2.6517	E90_Up	2.36e-13	CLIC1
A0A2K5U4H7	Beta-hexosaminidase OS=Macaca fascicularis OX=9541 PE=3 SV=1	2.25568	E90_Up	3.11e-09	---
A0A2K5TY89	RGM domain family member B(predicted) OS=Macaca fascicularis OX=9541 GN=RGMB PE=4 SV=1	2.42444	E90_Up	0.0193992	RGMB
A0A2K5WM48	Alpha-aminoadipic semialdehyde synthase, mitochondrial(predicted) OS=Macaca fascicularis OX=9541 GN=AASS PE=4 SV=1	2.88193	E90_Up	4.73e-11	AASS
A0A2K5WE96	Protein MPP3(predicted) OS=Macaca fascicularis OX=9541 GN=MPP3 PE=3 SV=1	4.40044	E90_Up	4.9e-09	MPP3
A0A2K5VCK0	Cystatin domain-containing protein OS=Macaca fascicularis OX=9541 GN=CST3 PE=3 SV=1	2.0662	E90_Up	0.00011175	CST3
G7PN29	DNA helicase OS=Macaca fascicularis OX=9541 PE=3 SV=1	6.72519	E90_Up	9.02e-12	---
I7GH31	Macaca fascicularis brain cDNA clone: QbsB-10947, similar to human septin 8 (SEPT8), mRNA, RefSeq: XM_034872.8 OS=Macaca fascicularis OX=9541 GN=SEPT8 PE=2 SV=1	2.29756	E90_Up	3.66e-13	8-Sep
A0A2K5VY53	MBP isoform 16(predicted) OS=Macaca fascicularis OX=9541 GN=MBP PE=4 SV=1	7.74194	E90_Up	0.000128933	MBP
A0A2K5WT80	Contactin-associated protein-like 2(predicted) OS=Macaca fascicularis OX=9541 GN=CNTNAP2 PE=4 SV=1	2.90316	E90_Up	2.13e-08	CNTNAP2
A0A2K5VWE5	Beta-1,3-glucosyltransferase(predicted) OS=Macaca fascicularis OX=9541 GN=B3GLCT PE=4 SV=1	3.27565	E90_Up	5.92e-12	B3GLCT
A0A2K5W249	Laminin subunit gamma-1(predicted) OS=Macaca fascicularis OX=9541 GN=LAMC1 PE=4 SV=1	2.06099	E90_Up	1.47e-14	LAMC1
A0A2K5VJV0	KH domain-containing protein OS=Macaca fascicularis OX=9541 PE=4 SV=1	2.80216	E90_Up	1.57e-12	---
G7PL43	Raftlin-2(predicted) OS=Macaca fascicularis OX=9541 GN=RFTN2 PE=4 SV=1	3.12518	E90_Up	3.88e-10	RFTN2
G7NUH1	S_100 domain-containing protein OS=Macaca fascicularis OX=9541 GN=S100A13 PE=3 SV=1	2.60959	E90_Up	0.00213384	S100A13
G7PRZ9	Talin-1(predicted) OS=Macaca fascicularis OX=9541 GN=TLN1 PE=4 SV=1	2.73887	E90_Up	9.81e-15	TLN1
A0A2K5UYN7	SERPIN domain-containing protein OS=Macaca fascicularis OX=9541 GN=SERPINC1 PE=3 SV=1	2.2153	E90_Up	0.0316734	SERPINC1
A0A2K5TNT5	Caspase-6 isoform alpha preproprotein(predicted) OS=Macaca fascicularis OX=9541 PE=3 SV=1	9.70214	E90_Up	6.5e-12	---
A0A2K5WGE5	Rho-GAP domain-containing protein OS=Macaca fascicularis OX=9541 GN=INPP5B PE=4 SV=1	2.35582	E90_Up	6.23e-09	INPP5B
A0A2K5U272	Cavin-1(predicted) OS=Macaca fascicularis OX=9541 GN=CAVIN1 PE=4 SV=1	2.15073	E90_Up	5.32e-05	CAVIN1
A0A2K5U0W9	ECM3-like protein (Fragment)(predicted) OS=Macaca fascicularis OX=9541 GN=FREM2 PE=4 SV=1	9.55066	E90_Up	0.000383169	FREM2
A0A2K5WM35	Testican-2 isoform 2(predicted) OS=Macaca fascicularis OX=9541 GN=SPOCK2 PE=4 SV=1	2.01875	E90_Up	3.38e-05	SPOCK2
G7PBH1	Macaca fascicularis brain cDNA clone: QorA-13207, similar to human secretogranin III (SCG3), mRNA, RefSeq: NM_013243.2 OS=Macaca fascicularis OX=9541 PE=2 SV=1	2.25142	E90_Up	2.48e-18	---
A0A2K5TWG3	DNA helicase OS=Macaca fascicularis OX=9541 GN=MCM3 PE=3 SV=1	11.8193	E90_Up	1.26e-12	MCM3
I7G9A1	Ubiquinone biosynthesis protein COQ9, mitochondrial (Fragment)(predicted) OS=Macaca fascicularis OX=9541 PE=2 SV=1	2.30498	E90_Up	1.6e-07	---
A0A2K5VFT0	Collagen type VI alpha 3 chain(predicted) OS=Macaca fascicularis OX=9541 GN=COL6A3 PE=4 SV=1	10.574	E90_Up	8.53e-13	COL6A3
A0A2K5TTL3	Tight junction protein ZO-2 isoform 1(predicted) OS=Macaca fascicularis OX=9541 PE=3 SV=1	6.40956	E90_Up	1.43e-14	---
A0A2K5VNQ2	Histone acetyltransferase type B catalytic subunit OS=Macaca fascicularis OX=9541 GN=HAT1 PE=3 SV=1	3.14773	E90_Up	9.74e-09	HAT1
A0A2K5TN91	C-type lectin domain family 13 member D-like protein(predicted) OS=Macaca fascicularis OX=9541 GN=MRC1 PE=4 SV=1	4.56957	E90_Up	0.000415553	MRC1
A0A2K5TSI0	Breast carcinoma amplified sequence 1(predicted) OS=Macaca fascicularis OX=9541 GN=BCAS1 PE=4 SV=1	5.97582	E90_Up	0.00974534	BCAS1
A0A2K5VRB4	Ribosomal protein S6 kinase OS=Macaca fascicularis OX=9541 GN=RPS6KA1 PE=3 SV=1	3.74094	E90_Up	3.82e-12	RPS6KA1
G7PEX7	Annexin OS=Macaca fascicularis OX=9541 PE=3 SV=1	2.83628	E90_Up	1.38e-09	---
A0A2K5VJW6	IF rod domain-containing protein OS=Macaca fascicularis OX=9541 GN=NEFM PE=3 SV=1	2.34133	E90_Up	3.83e-13	NEFM
A0A2K5UFJ2	Rib_recp_KP_reg domain-containing protein OS=Macaca fascicularis OX=9541 GN=RRBP1 PE=4 SV=1	2.49662	E90_Up	6.27e-16	RRBP1
A0A2K5VRD0	Arachidonate 15-lipoxygenase(predicted) OS=Macaca fascicularis OX=9541 GN=ALOX15 PE=3 SV=1	2.80155	E90_Up	3.61e-11	ALOX15
A0A2K5UDH2	GLTP domain-containing protein OS=Macaca fascicularis OX=9541 GN=GLTP PE=4 SV=1	2.44027	E90_Up	4.61e-07	GLTP
A0A2K5WZX3	NAD(P)-bd_dom domain-containing protein OS=Macaca fascicularis OX=9541 GN=BLVRB PE=4 SV=1	2.12004	E90_Up	1.3e-11	BLVRB
A0A2K5VI64	DCC-interacting protein 13-beta(predicted) OS=Macaca fascicularis OX=9541 GN=APPL2 PE=4 SV=1	2.28271	E90_Up	2.21e-12	APPL2
A0A2K5WAJ2	ACTN1 isoform 1(predicted) OS=Macaca fascicularis OX=9541 PE=4 SV=1	2.27395	E90_Up	1e-14	---
A0A2K5VXI8	TGc domain-containing protein OS=Macaca fascicularis OX=9541 GN=TGM2 PE=4 SV=1	4.85069	E90_Up	1.34e-05	TGM2
A0A2K5X7M7	Heat shock 70 kDa protein 1B(predicted) OS=Macaca fascicularis OX=9541 PE=3 SV=1	2.38429	E90_Up	9.58e-13	---
A0A2K5V1G8	ARHGEF1 isoform 4(predicted) OS=Macaca fascicularis OX=9541 GN=ARHGEF1 PE=4 SV=1	2.03637	E90_Up	4.84e-09	ARHGEF1
A0A2K5WEG0	JmjC domain-containing protein OS=Macaca fascicularis OX=9541 GN=KDM3B PE=4 SV=1	3.43242	E90_Up	5.76e-12	KDM3B
A0A2K5TX89	Tenascin(predicted) OS=Macaca fascicularis OX=9541 GN=TNC PE=4 SV=1	3.1237	E90_Up	1.53e-17	TNC
A0A2K5UBN9	Replication protein A subunit OS=Macaca fascicularis OX=9541 PE=3 SV=1	3.17785	E90_Up	2.33e-10	---
A0A2K5W7Y7	Methylated-DNA--protein-cysteine methyltransferase(predicted) OS=Macaca fascicularis OX=9541 GN=MGMT PE=4 SV=1	2.71893	E90_Up	4.01e-06	MGMT
A0A2K5V0U3	CCHC NOA-type domain-containing protein OS=Macaca fascicularis OX=9541 GN=IKBKG PE=4 SV=1	3.56676	E90_Up	5.64e-15	IKBKG
A0A2K5WZF4	E3 ubiquitin-protein ligase HACE1(predicted) OS=Macaca fascicularis OX=9541 GN=HACE1 PE=4 SV=1	2.36514	E90_Up	0.00444913	HACE1
Q9TSM4	Glutathione S-transferase Mu 2 OS=Macaca fascicularis OX=9541 GN=GSTM2 PE=1 SV=3	2.1166	E90_Up	9.59e-12	GSTM2
A0A2K5UW43	Collagen alpha-2(VI) chain isoform 2C2(predicted) OS=Macaca fascicularis OX=9541 GN=COL6A2 PE=4 SV=1	3.93293	E90_Up	0.000512773	COL6A2
A0A2K5UGY4	FABP domain-containing protein OS=Macaca fascicularis OX=9541 GN=CRABP1 PE=3 SV=1	2.87844	E90_Up	1.35e-09	CRABP1
A0A2K5U4U3	Aldedh domain-containing protein OS=Macaca fascicularis OX=9541 GN=ALDH1A2 PE=3 SV=1	3.85252	E90_Up	0.0101699	ALDH1A2
G7PF15	J domain-containing protein OS=Macaca fascicularis OX=9541 GN=DNAJC9 PE=4 SV=1	2.17844	E90_Up	3.73e-08	DNAJC9
A0A2K5WU22	ATP-binding cassette sub-family A member 8(predicted) OS=Macaca fascicularis OX=9541 GN=ABCA8 PE=4 SV=1	2.21703	E90_Up	0.0332541	ABCA8
A0A2K5U1K1	PDZ and LIM domain 3(predicted) OS=Macaca fascicularis OX=9541 GN=PDLIM3 PE=4 SV=1	3.13973	E90_Up	1.12e-08	PDLIM3
G7NZU2	Choline dehydrogenase, mitochondrial(predicted) OS=Macaca fascicularis OX=9541 GN=CHDH PE=3 SV=1	2.54487	E90_Up	5.52e-06	CHDH
A0A2K5U577	1,2-dihydroxy-3-keto-5-methylthiopentene dioxygenase OS=Macaca fascicularis OX=9541 GN=ADI1 PE=3 SV=1	2.44031	E90_Up	5.37e-10	ADI1
A0A2K5U4P0	dUTPase domain-containing protein OS=Macaca fascicularis OX=9541 PE=4 SV=1	2.39152	E90_Up	0.00987943	---
G7PNL9	Glutamate receptor 4 OS=Macaca fascicularis OX=9541 GN=GRIA4 PE=3 SV=1	4.5822	E90_Up	6.28e-09	GRIA4
G7Q287	Macaca fascicularis brain cDNA clone: QflA-18365, similar to human RAB9A, member RAS oncogene family (RAB9A), mRNA, RefSeq: NM_004251.3 OS=Macaca fascicularis OX=9541 PE=2 SV=1	2.07125	E90_Up	2.76e-14	---
A0A2K5TVS2	Musashi RNA binding protein 1(predicted) OS=Macaca fascicularis OX=9541 GN=MSI1 PE=4 SV=1	3.13996	E90_Up	1.37e-14	MSI1
A0A2K5VUL0	Fibrillar collagen NC1 domain-containing protein OS=Macaca fascicularis OX=9541 GN=COL1A2 PE=4 SV=1	3.63347	E90_Up	5.34e-08	COL1A2
A0A2K5TKI6	Anion exchange protein OS=Macaca fascicularis OX=9541 GN=SLC4A1 PE=3 SV=1	2.76738	E90_Up	2.81e-09	SLC4A1
A0A2K5UKP1	PKS_ER domain-containing protein OS=Macaca fascicularis OX=9541 GN=ZADH2 PE=4 SV=1	3.6423	E90_Up	4.63e-05	ZADH2
A0A2K5U1Z6	Collagen alpha-2(V) chain preproprotein(predicted) OS=Macaca fascicularis OX=9541 GN=COL5A2 PE=4 SV=1	2.20967	E90_Up	0.00591884	COL5A2
A0A2K5UZI8	DECR1 isoform 9(predicted) OS=Macaca fascicularis OX=9541 PE=4 SV=1	2.70009	E90_Up	1.18e-15	---
A0A2K5UUE0	Serine/threonine-protein kinase A-Raf(predicted) OS=Macaca fascicularis OX=9541 GN=ARAF PE=4 SV=1	2.22397	E90_Up	0.0104429	ARAF
A0A2K5WVQ5	Sema domain-containing protein OS=Macaca fascicularis OX=9541 GN=SEMA6A PE=3 SV=1	2.20401	E90_Up	0.00849189	SEMA6A
I7GL48	Acylphosphatase OS=Macaca fascicularis OX=9541 PE=2 SV=1	2.37445	E90_Up	0.00842998	---
A0A2K5X8H0	MARVEL domain-containing protein OS=Macaca fascicularis OX=9541 GN=MAL2 PE=4 SV=1	2.70786	E90_Up	0.028147	MAL2
A0A2K5VRN8	PGM5 isoform 1(predicted) OS=Macaca fascicularis OX=9541 GN=PGM5 PE=3 SV=1	12.6421	E90_Up	0.000658507	PGM5
A0A2K5TWK0	NACHT domain-containing protein OS=Macaca fascicularis OX=9541 GN=NLRX1 PE=4 SV=1	2.02568	E90_Up	3.4e-06	NLRX1
A0A2K5WKH4	DNA helicase OS=Macaca fascicularis OX=9541 GN=MCM5 PE=3 SV=1	10.8269	E90_Up	1.81e-13	MCM5
A0A2K5W261	Inositol 1,4,5-trisphosphate receptor type 1 isoform 3(predicted) OS=Macaca fascicularis OX=9541 GN=ITPR1 PE=4 SV=1	6.03276	E90_Up	1.49e-11	ITPR1
G7PRT0	Structural maintenance of chromosomes protein OS=Macaca fascicularis OX=9541 GN=SMC2 PE=3 SV=1	3.50184	E90_Up	1.07e-07	SMC2
A0A2K5UG03	ADARB1 isoform 13(predicted) OS=Macaca fascicularis OX=9541 GN=ADARB1 PE=4 SV=1	2.76689	E90_Up	3.25e-11	ADARB1
A0A2K5W8G1	DUF4596 domain-containing protein OS=Macaca fascicularis OX=9541 GN=BTBD8 PE=4 SV=1	2.54457	E90_Up	8.37e-12	BTBD8
A0A2K5VY20	Replication protein A 14 kDa subunit(predicted) OS=Macaca fascicularis OX=9541 PE=4 SV=1	2.43154	E90_Up	5.61e-16	---
Q9GKW3	Fructose-bisphosphate aldolase C OS=Macaca fascicularis OX=9541 GN=ALDOC PE=2 SV=3	2.9417	E90_Up	1.23e-14	ALDOC
A0A2K5TST4	Peptidyl arginine deiminase 2(predicted) OS=Macaca fascicularis OX=9541 GN=PADI2 PE=4 SV=1	2.8496	E90_Up	6.82e-06	PADI2
Q8HXX4	Trifunctional enzyme subunit beta, mitochondrial OS=Macaca fascicularis OX=9541 GN=HADHB PE=2 SV=1	2.45101	E90_Up	7.14e-12	HADHB
Q60HG9	Carnitine O-palmitoyltransferase 2, mitochondrial OS=Macaca fascicularis OX=9541 GN=CPT2 PE=2 SV=1	2.67128	E90_Up	3.4e-12	CPT2
Q4R5E8	Brain cDNA, clone: QnpA-15666, similar to human replication factor C (activator 1) 3, 38kDa (RFC3),transcript variant 1 OS=Macaca fascicularis OX=9541 PE=2 SV=1	3.39853	E90_Up	0.00214208	---
A0A2K5ULK1	Amino acid transporter OS=Macaca fascicularis OX=9541 GN=SLC1A3 PE=3 SV=1	2.3769	E90_Up	7.19e-13	SLC1A3
A0A2K5WH46	Zinc transporter ZIP6 isoform 1(predicted) OS=Macaca fascicularis OX=9541 GN=SLC39A6 PE=4 SV=1	2.00683	E90_Up	4.59e-07	SLC39A6
A0A2K5U480	Inter-alpha-trypsin inhibitor heavy chain 1(predicted) OS=Macaca fascicularis OX=9541 GN=ITIH1 PE=4 SV=1	2.44645	E90_Up	4.07e-09	ITIH1
A0A2K5W989	GLOBIN domain-containing protein OS=Macaca fascicularis OX=9541 GN=CYGB PE=3 SV=1	7.41041	E90_Up	1.61e-13	CYGB
A0A2K5UW81	WH1 domain-containing protein OS=Macaca fascicularis OX=9541 PE=4 SV=1	3.05912	E90_Up	1.61e-14	---
E5FGL1	XRCC4 (Fragment) OS=Macaca fascicularis OX=9541 GN=XRCC4 PE=2 SV=1	2.43184	E90_Up	0.00202375	XRCC4
A0A2K5UV39	High endothelial venule protein(predicted) OS=Macaca fascicularis OX=9541 GN=SPARCL1 PE=4 SV=1	3.11411	E90_Up	3.34e-09	SPARCL1
A2V9Z3	Apolipoprotein E OS=Macaca fascicularis OX=9541 GN=APOE PE=2 SV=1	2.25373	E90_Up	3.45e-09	APOE
A0A2K5UM04	FERM domain-containing protein OS=Macaca fascicularis OX=9541 GN=EPB41L2 PE=4 SV=1	2.65572	E90_Up	3.15e-11	EPB41L2
Q4R8T0	Vesicle-associated membrane protein 3 OS=Macaca fascicularis OX=9541 GN=VAMP3 PE=3 SV=1	2.1927	E90_Up	1.33e-06	VAMP3
G7PIA3	LIM zinc-binding domain-containing protein OS=Macaca fascicularis OX=9541 GN=LIMA1 PE=4 SV=1	2.8491	E90_Up	4.07e-17	LIMA1
A0A2K5WX63	Succinate--CoA ligase [GDP-forming] subunit beta, mitochondrial OS=Macaca fascicularis OX=9541 GN=SUCLG2 PE=3 SV=1	3.94084	E90_Up	5.03e-13	SUCLG2
A0A2K5WCN1	FERM domain-containing protein OS=Macaca fascicularis OX=9541 GN=MSN PE=4 SV=1	2.2102	E90_Up	4.76e-17	MSN
A0A2K5WLQ1	Contactin-2(predicted) OS=Macaca fascicularis OX=9541 GN=CNTN2 PE=4 SV=1	4.39397	E90_Up	2.14e-16	CNTN2
Q60HD7	D-3-phosphoglycerate dehydrogenase OS=Macaca fascicularis OX=9541 GN=PHGDH PE=2 SV=4	2.53872	E90_Up	1.23e-12	PHGDH
A0A2K5WA10	Non-specific serine/threonine protein kinase OS=Macaca fascicularis OX=9541 GN=AKT2 PE=3 SV=1	2.52906	E90_Up	0.00039418	AKT2
A0A2K5VNV2	Glypican 6(predicted) OS=Macaca fascicularis OX=9541 GN=GPC6 PE=3 SV=1	2.0267	E90_Up	8.36e-09	GPC6
A0A2K5V8Q3	Selenium-binding protein 1(predicted) OS=Macaca fascicularis OX=9541 PE=4 SV=1	2.75053	E90_Up	6.3e-09	---
A0A2K5VIU1	IF rod domain-containing protein OS=Macaca fascicularis OX=9541 GN=NEFH PE=3 SV=1	13.6905	E90_Up	1.33e-13	NEFH
A0A2K5U5X7	Polypyrimidine tract-binding protein 1 isoform c(predicted) OS=Macaca fascicularis OX=9541 GN=PTBP1 PE=4 SV=1	4.068	E90_Up	2.62e-17	PTBP1
G7P1D7	Protein kinase domain-containing protein OS=Macaca fascicularis OX=9541 GN=CDK6 PE=3 SV=1	3.72779	E90_Up	0.00170046	CDK6
G7P3A6	Peptidylprolyl isomerase OS=Macaca fascicularis OX=9541 GN=FKBP5 PE=4 SV=1	9.40226	E90_Up	3.99e-08	FKBP5
A0A2K5U6B4	PID domain-containing protein OS=Macaca fascicularis OX=9541 GN=DAB2 PE=4 SV=1	3.09377	E90_Up	0.00363767	DAB2
A0A2K5W9V1	Tight junction protein 1(predicted) OS=Macaca fascicularis OX=9541 GN=TJP1 PE=3 SV=1	2.42224	E90_Up	3.44e-17	TJP1
A0A2K5VWE8	Chromodomain-helicase-DNA-binding protein 7(predicted) OS=Macaca fascicularis OX=9541 GN=CHD7 PE=4 SV=1	2.31691	E90_Up	1.46e-08	CHD7
A0A2K5W1P9	MICOS complex subunit OS=Macaca fascicularis OX=9541 GN=APOOL PE=4 SV=1	2.1372	E90_Up	0.00239246	APOOL
G7PW08	MIT domain-containing protein OS=Macaca fascicularis OX=9541 GN=SPART PE=4 SV=1	5.96738	E90_Up	3.19e-12	SPART
I7G9J6	Macaca fascicularis brain cDNA clone: QorA-12050, similar to human paired box gene 6 (aniridia, keratitis) (PAX6), mRNA, RefSeq: NM_000280.1 OS=Macaca fascicularis OX=9541 PE=2 SV=1	3.46468	E90_Up	0.000275357	---
A0A2K5VXA5	Glutathione peroxidase OS=Macaca fascicularis OX=9541 GN=GPX7 PE=3 SV=1	3.38003	E90_Up	0.000374921	GPX7
A0A2K5U6B2	MFS domain-containing protein OS=Macaca fascicularis OX=9541 GN=SV2B PE=4 SV=1	2.83751	E90_Up	3.07e-10	SV2B
A0A2K5WMZ6	Kazal-like domain-containing protein OS=Macaca fascicularis OX=9541 GN=SPARC PE=4 SV=1	2.32837	E90_Up	0.0151981	SPARC
A0A2K5TXJ5	XK-related protein OS=Macaca fascicularis OX=9541 GN=XKR7 PE=3 SV=1	2.19919	E90_Up	0.00468242	XKR7
A0A2K5WL75	Pyruvate kinase OS=Macaca fascicularis OX=9541 GN=PKLR PE=3 SV=1	2.39886	E90_Up	0.0254971	PKLR
A0A2K5UYU9	Carboxylic ester hydrolase OS=Macaca fascicularis OX=9541 GN=BCHE PE=3 SV=1	5.18926	E90_Up	9.66e-06	BCHE
A0A2K5WZZ9	AP-3 complex subunit beta OS=Macaca fascicularis OX=9541 GN=AP3B1 PE=3 SV=1	3.36776	E90_Up	6.82e-11	AP3B1
G7PFC2	Sulfurtransferase(predicted) OS=Macaca fascicularis OX=9541 GN=TST PE=4 SV=1	2.33554	E90_Up	3.04e-10	TST
A0A2K5V7V9	FSTL4 isoform 1(predicted) OS=Macaca fascicularis OX=9541 GN=FSTL4 PE=4 SV=1	3.63123	E90_Up	0.0061736	FSTL4
Q4R4V7	Brain cDNA, clone: QtrA-13656, similar to human glycogenin (GYG) OS=Macaca fascicularis OX=9541 PE=2 SV=1	4.17896	E90_Up	8.3e-13	---
G7P6Y3	Complexin-2(predicted) OS=Macaca fascicularis OX=9541 PE=4 SV=1	2.03001	E90_Up	4.45e-14	---
A0A2K5VKG7	Epidermal growth factor receptor substrate 15(predicted) OS=Macaca fascicularis OX=9541 GN=EPS15 PE=4 SV=1	4.95758	E90_Up	0.000307659	EPS15
A0A2K5TJ74	Cytochrome c oxidase assembly factor 1 homolog(predicted) OS=Macaca fascicularis OX=9541 GN=COA1 PE=4 SV=1	2.13552	E90_Up	1.47e-10	COA1
A0A2K5VAA1	NPC intracellular cholesterol transporter 2 OS=Macaca fascicularis OX=9541 GN=NPC2 PE=4 SV=1	2.36573	E90_Up	0.0090108	NPC2
A0A2K5VDM9	SWI/SNF complex subunit SMARCC1 (Fragment)(predicted) OS=Macaca fascicularis OX=9541 GN=SMARCC1 PE=4 SV=1	3.2975	E90_Up	6.14e-07	SMARCC1
A0A2K5U9U9	Putative deoxyribose-phosphate aldolase(predicted) OS=Macaca fascicularis OX=9541 GN=DERA PE=4 SV=1	3.01941	E90_Up	0.00124889	DERA
A0A2K5UVR9	Aminopeptidase OS=Macaca fascicularis OX=9541 GN=ANPEP PE=3 SV=1	7.55393	E90_Up	7.65e-12	ANPEP
G7P8Q6	Annexin OS=Macaca fascicularis OX=9541 PE=2 SV=1	2.46994	E90_Up	2.12e-15	---
A0A2K5U7F5	Elongator complex protein 4(predicted) OS=Macaca fascicularis OX=9541 GN=ELP4 PE=4 SV=1	2.03608	E90_Up	0.0103105	ELP4
Q58H57	Cystathionine beta-synthase OS=Macaca fascicularis OX=9541 GN=CBS PE=2 SV=3	2.56945	E90_Up	2.84e-17	CBS
A0A2K5V7N8	SMB domain-containing protein OS=Macaca fascicularis OX=9541 GN=VTN PE=4 SV=1	2.68732	E90_Up	2.09e-10	VTN
G7P536	Annexin OS=Macaca fascicularis OX=9541 GN=ANXA3 PE=3 SV=1	3.37496	E90_Up	4.53e-10	ANXA3
A0A2K5WD70	Beta-hexosaminidase OS=Macaca fascicularis OX=9541 PE=3 SV=1	2.22817	E90_Up	1.47e-07	---
A0A2K5WHC8	Filamin-B isoform 4(predicted) OS=Macaca fascicularis OX=9541 GN=FLNB PE=4 SV=1	5.45192	E90_Up	2.59e-13	FLNB
A0A2K5WIR0	Poly(rC) binding protein 3(predicted) OS=Macaca fascicularis OX=9541 GN=PCBP3 PE=4 SV=1	2.05814	E90_Up	0.00519655	PCBP3
G7PIG0	Protein kinase domain-containing protein OS=Macaca fascicularis OX=9541 GN=CDK2 PE=3 SV=1	3.57724	E90_Up	0.0233873	CDK2
A0A2K5U7Z8	PPM-type phosphatase domain-containing protein OS=Macaca fascicularis OX=9541 GN=PPM1H PE=4 SV=1	2.3824	E90_Up	3.26e-06	PPM1H
A0A2K5V9M7	CHZ domain-containing protein OS=Macaca fascicularis OX=9541 GN=HIRIP3 PE=4 SV=1	2.23037	E90_Up	0.0245466	HIRIP3
A0A2K5W5K1	Signal transducer and activator of transcription OS=Macaca fascicularis OX=9541 GN=STAT2 PE=3 SV=1	2.11892	E90_Up	0.00529509	STAT2
A0A2K5X0P9	UBIQUITIN_CONJUGAT_2 domain-containing protein OS=Macaca fascicularis OX=9541 GN=UBE2G2 PE=3 SV=1	2.3099	E90_Up	0.00395791	UBE2G2
A0A2K5TPU0	Complexin-1(predicted) OS=Macaca fascicularis OX=9541 PE=4 SV=1	2.9675	E90_Up	1.95e-13	---
A0A2K5UQY0	Laminin subunit beta-2(predicted) OS=Macaca fascicularis OX=9541 GN=LAMB2 PE=4 SV=1	5.11782	E90_Up	1.27e-10	LAMB2
A0A2K5W0M5	GLOBIN domain-containing protein OS=Macaca fascicularis OX=9541 GN=HBM PE=3 SV=1	2.74908	E90_Up	4.9e-09	HBM
A0A2K5U404	Replication protein A subunit OS=Macaca fascicularis OX=9541 PE=3 SV=1	3.17589	E90_Up	1.7e-11	---
A0A2K5WZD0	TNF receptor-associated factor OS=Macaca fascicularis OX=9541 GN=TRAF6 PE=3 SV=1	2.22363	E90_Up	0.000650102	TRAF6
A0A2K5WY52	Kinase OS=Macaca fascicularis OX=9541 GN=ITPKA PE=3 SV=1	17.2785	E90_Up	7.64e-08	ITPKA
A0A2K5W3M5	WAPL domain-containing protein OS=Macaca fascicularis OX=9541 GN=WAPL PE=4 SV=1	2.14028	E90_Up	1.2e-09	WAPL
A0A2K5WGL5	Integrin linked kinase(predicted) OS=Macaca fascicularis OX=9541 GN=ILK PE=4 SV=1	2.05205	E90_Up	2.36e-12	ILK
G7PF19	Prolyl 4-hydroxylase subunit alpha-1 isoform 2(predicted) OS=Macaca fascicularis OX=9541 GN=P4HA1 PE=4 SV=1	2.58412	E90_Up	1.61e-10	P4HA1
A0A2K5VQN6	FGE-sulfatase domain-containing protein OS=Macaca fascicularis OX=9541 GN=SUMF2 PE=4 SV=1	2.25439	E90_Up	2.6e-06	SUMF2
A0A2K5UFI8	DOMON domain-containing protein OS=Macaca fascicularis OX=9541 GN=FRRS1L PE=4 SV=1	2.00412	E90_Up	8.79e-11	FRRS1L
A0A2K5VJS0	NGFR isoform 1(predicted) OS=Macaca fascicularis OX=9541 GN=NGFR PE=4 SV=1	19.7919	E90_Up	0.00015238	NGFR
G7P104	Potassium voltage-gated channel subfamily J member 6(predicted) OS=Macaca fascicularis OX=9541 GN=KCNJ6 PE=3 SV=1	3.07156	E90_Up	0.00566015	KCNJ6
A0A2K5UTG9	Lysosomal Pro-X carboxypeptidase isoform 1 preproprotein(predicted) OS=Macaca fascicularis OX=9541 GN=PRCP PE=4 SV=1	2.21717	E90_Up	1.99e-10	PRCP
A0A2K5X3I1	Thymidylat_synt domain-containing protein OS=Macaca fascicularis OX=9541 GN=TYMS PE=3 SV=1	2.51455	E90_Up	0.00730978	TYMS
A0A2K5V4G6	Ubiquitin associated and SH3 domain containing B(predicted) OS=Macaca fascicularis OX=9541 GN=UBASH3B PE=4 SV=1	4.87467	E90_Up	1.51e-13	UBASH3B
G7NWU5	WH2 domain-containing protein OS=Macaca fascicularis OX=9541 GN=WASF2 PE=4 SV=1	2.74256	E90_Up	8.03e-07	WASF2
A0A2K5TQK0	Beta-synuclein OS=Macaca fascicularis OX=9541 GN=SNCB PE=3 SV=1	2.73951	E90_Up	2.76e-14	SNCB
A0A2K5X7T0	Phosphatidylinositol 3,4,5-trisphosphate-dependent Rac exchanger 1 protein(predicted) OS=Macaca fascicularis OX=9541 GN=PREX1 PE=4 SV=1	3.12753	E90_Up	1.19e-13	PREX1
A0A2K5VXM5	Synapsin II(predicted) OS=Macaca fascicularis OX=9541 GN=SYN2 PE=4 SV=1	2.20815	E90_Up	2.49e-08	SYN2
A0A2K5W0C6	DNA polymerase delta 2, accessory subunit(predicted) OS=Macaca fascicularis OX=9541 PE=4 SV=1	2.40068	E90_Up	0.0210998	---
A0A2K5VQJ9	EF-hand domain family, member D2, isoform CRA_a(predicted) OS=Macaca fascicularis OX=9541 GN=EFHD2 PE=4 SV=1	2.67031	E90_Up	9.28e-12	EFHD2
G7PAB8	Galectin(predicted) OS=Macaca fascicularis OX=9541 GN=LGALS3 PE=4 SV=1	2.15204	E90_Up	2.04e-09	LGALS3
G7PJY3	Rho GDP-dissociation inhibitor 2(predicted) OS=Macaca fascicularis OX=9541 GN=ARHGDIB PE=4 SV=1	2.02566	E90_Up	9.73e-07	ARHGDIB
A0A2K5WAA5	Collagen alpha-1(VI) chain(predicted) OS=Macaca fascicularis OX=9541 GN=COL6A1 PE=4 SV=1	6.48747	E90_Up	6.53e-12	COL6A1
A0A2K5VZZ1	Vacuolar protein sorting 4 homolog B(predicted) OS=Macaca fascicularis OX=9541 GN=VPS4B PE=3 SV=1	2.04599	E90_Up	2.29e-12	VPS4B
A0A2K5VNF3	Pyruvate kinase OS=Macaca fascicularis OX=9541 PE=3 SV=1	2.00172	E90_Up	2.21e-10	---
A0A2K5TTZ5	Poly(rC) binding protein 4(predicted) OS=Macaca fascicularis OX=9541 GN=PCBP4 PE=4 SV=1	2.29891	E90_Up	0.000571133	PCBP4
A0A2K5W341	WH1 domain-containing protein OS=Macaca fascicularis OX=9541 GN=VASP PE=3 SV=1	2.80491	E90_Up	4.07e-14	VASP
A0A2K5VYW8	Caspase-2 isoform 1 preproprotein(predicted) OS=Macaca fascicularis OX=9541 GN=CASP2 PE=3 SV=1	2.04942	E90_Up	6.88e-07	CASP2
A0A2K5X3E5	Protein kinase domain-containing protein OS=Macaca fascicularis OX=9541 PE=3 SV=1	3.84164	E90_Up	2.35e-08	---
G7P9H1	TPR_REGION domain-containing protein OS=Macaca fascicularis OX=9541 GN=UNC45A PE=4 SV=1	2.01944	E90_Up	1.69e-10	UNC45A
A0A2K5VXG0	Contactin associated protein like 5(predicted) OS=Macaca fascicularis OX=9541 GN=CNTNAP5 PE=4 SV=1	2.87357	E90_Up	1.99e-10	CNTNAP5
A0A2K5TN80	Parvin alpha(predicted) OS=Macaca fascicularis OX=9541 GN=PARVA PE=4 SV=1	2.40762	E90_Up	3.9e-08	PARVA
P68292	Apolipoprotein A-I OS=Macaca fascicularis OX=9541 GN=APOA1 PE=1 SV=1	2.28458	E90_Up	5.02e-11	APOA1
Q4R5D2	Decorin OS=Macaca fascicularis OX=9541 GN=DCN PE=2 SV=1	2.43685	E90_Up	0.0135331	DCN
Q8HXW7	Myelin proteolipid protein OS=Macaca fascicularis OX=9541 GN=PLP1 PE=2 SV=3	11.1694	E90_Up	9.68e-10	PLP1
A0A2K5TNX4	1-phosphatidylinositol 4,5-bisphosphate phosphodiesterase OS=Macaca fascicularis OX=9541 GN=PLCB4 PE=4 SV=1	5.05136	E90_Up	9.4e-13	PLCB4
A0A2K5UWS0	Acyl-coenzyme A thioesterase 2, mitochondrial(predicted) OS=Macaca fascicularis OX=9541 PE=4 SV=1	2.33278	E90_Up	1.42e-07	---
A0A2K5VE77	Methylosome subunit pICln(predicted) OS=Macaca fascicularis OX=9541 GN=CLNS1A PE=4 SV=1	2.99578	E90_Up	0.00103831	CLNS1A
Q60HE7	Membrane protein MLC1 OS=Macaca fascicularis OX=9541 GN=MLC1 PE=2 SV=3	2.06873	E90_Up	1.02e-07	MLC1
G7PZT7	Glycine cleavage system H protein OS=Macaca fascicularis OX=9541 PE=3 SV=1	2.39544	E90_Up	2.88e-05	---
Q4R4H9	Brain cDNA, clone: QccE-19802, similar to human propionyl Coenzyme A carboxylase, beta polypeptide(PCCB) OS=Macaca fascicularis OX=9541 PE=2 SV=1	2.45912	E90_Up	2.06e-13	---
A0A2K5X0D8	HTH_53 domain-containing protein OS=Macaca fascicularis OX=9541 GN=ZC3HAV1L PE=4 SV=1	2.89515	E90_Up	7.57e-09	ZC3HAV1L
A0A2K5WL83	REV3 like, DNA directed polymerase zeta catalytic subunit(predicted) OS=Macaca fascicularis OX=9541 PE=4 SV=1	2.0052	E90_Up	0.0356684	---
A0A2K5U1S4	Acyl-CoA synthetase short chain family member 3(predicted) OS=Macaca fascicularis OX=9541 GN=ACSS3 PE=4 SV=1	4.24823	E90_Up	4.42e-09	ACSS3
A0A2K5WLQ4	Integrin_alpha2 domain-containing protein OS=Macaca fascicularis OX=9541 GN=ITGA6 PE=3 SV=1	2.54367	E90_Up	7.35e-11	ITGA6
G7P0Q2	Cytochrome c domain-containing protein OS=Macaca fascicularis OX=9541 PE=3 SV=1	2.46917	E90_Up	7.67e-17	---
G7PC68	Macaca fascicularis brain cDNA clone: QtrA-13555, similar to human calbindin 1, 28kDa (CALB1), mRNA, RefSeq: NM_004929.2 OS=Macaca fascicularis OX=9541 PE=2 SV=1	38.6893	E90_Up	8.24e-19	---
A0A2K5X6Z3	C-type lectin domain-containing protein OS=Macaca fascicularis OX=9541 GN=COLEC12 PE=4 SV=1	2.41645	E90_Up	0.0083226	COLEC12
Q4R4Z9	Medium-chain acyl-CoA ligase ACSF2, mitochondrial OS=Macaca fascicularis OX=9541 GN=ACSF2 PE=2 SV=1	2.85684	E90_Up	0.00696121	ACSF2
A0A2K5X7R3	Dedicator of cytokinesis protein 11(predicted) OS=Macaca fascicularis OX=9541 GN=DOCK11 PE=3 SV=1	8.35694	E90_Up	2.45e-05	DOCK11
A0A2K5W6A7	Actin filament-associated protein 1-like 2 isoform 1(predicted) OS=Macaca fascicularis OX=9541 GN=AFAP1L2 PE=4 SV=1	2.19441	E90_Up	0.000131512	AFAP1L2
A0A2K5X8W5	Ig-like domain-containing protein OS=Macaca fascicularis OX=9541 GN=HEPACAM PE=4 SV=1	2.00429	E90_Up	8.56e-08	HEPACAM
A0A2K5TKF7	Nidogen 2 (Osteonidogen)(predicted) OS=Macaca fascicularis OX=9541 GN=NID2 PE=4 SV=1	3.36645	E90_Up	1.33e-07	NID2
A0A2K5V4N6	LRRcap domain-containing protein OS=Macaca fascicularis OX=9541 GN=ANP32B PE=4 SV=1	2.15657	E90_Up	1.68e-07	ANP32B
A0A2K5UWG6	IF rod domain-containing protein OS=Macaca fascicularis OX=9541 GN=NEFL PE=3 SV=1	2.83965	E90_Up	4.23e-13	NEFL
A0A2K5W7L5	Acetyl-coenzyme A synthetase OS=Macaca fascicularis OX=9541 GN=ACSS1 PE=3 SV=1	2.07779	E90_Up	1.75e-07	ACSS1
A0A2K5U6E0	Lgl_C domain-containing protein OS=Macaca fascicularis OX=9541 GN=LLGL1 PE=4 SV=1	2.07972	E90_Up	2.93e-13	LLGL1
A0A2K5VXM7	Replication factor C subunit 1 OS=Macaca fascicularis OX=9541 GN=RFC1 PE=3 SV=1	4.13043	E90_Up	0.000148649	RFC1
Q4R3W8	DNA replication licensing factor MCM7 OS=Macaca fascicularis OX=9541 GN=MCM7 PE=2 SV=1	8.5407	E90_Up	1.16e-11	MCM7
G7PW19	Periostin(predicted) OS=Macaca fascicularis OX=9541 GN=POSTN PE=4 SV=1	2.24058	E90_Up	0.0487748	POSTN
A0A2K5VQV3	1-phosphatidylinositol 4,5-bisphosphate phosphodiesterase OS=Macaca fascicularis OX=9541 GN=PLCB3 PE=4 SV=1	5.8256	E90_Up	3.99e-06	PLCB3
A0A2K5WRL9	Phosphodiesterase OS=Macaca fascicularis OX=9541 GN=PDE1C PE=3 SV=1	3.29279	E90_Up	2.59e-16	PDE1C
A0A2K5TPZ9	Nuclear factor NF-kappa-B p105 subunit isoform 2(predicted) OS=Macaca fascicularis OX=9541 GN=NFKB1 PE=4 SV=1	4.1771	E90_Up	2.21e-05	NFKB1
A0A2K5VSU6	Isovaleryl-CoA dehydrogenase(predicted) OS=Macaca fascicularis OX=9541 GN=IVD PE=3 SV=1	2.01938	E90_Up	5.85e-11	IVD
A0A2K5VKV0	AAA domain-containing protein OS=Macaca fascicularis OX=9541 GN=RFC5 PE=4 SV=1	2.26828	E90_Up	2.86e-10	RFC5
A0A2K5TPG8	Dimethylarginine dimethylaminohydrolase 1, isoform CRA_b(predicted) OS=Macaca fascicularis OX=9541 GN=DDAH1 PE=4 SV=1	2.14362	E90_Up	6.48e-12	DDAH1
A0A2K5WLU7	Dedicator of cytokinesis protein 10(predicted) OS=Macaca fascicularis OX=9541 GN=DOCK10 PE=3 SV=1	2.03063	E90_Up	0.000100561	DOCK10
A0A2K5X7W4	Catalase OS=Macaca fascicularis OX=9541 GN=CAT PE=3 SV=1	2.3951	E90_Up	4.47e-12	CAT
A0A2K5UMV2	Reticulocalbin-1(predicted) OS=Macaca fascicularis OX=9541 PE=4 SV=1	3.78208	E90_Up	8.47e-13	---
A0A2K5U464	Protocadherin 7(predicted) OS=Macaca fascicularis OX=9541 GN=PCDH7 PE=4 SV=1	2.43744	E90_Up	4.03e-08	PCDH7
A0A2K5W2T4	ANK_REP_REGION domain-containing protein OS=Macaca fascicularis OX=9541 GN=ANKRD13A PE=4 SV=1	3.64559	E90_Up	0.000142386	ANKRD13A
A0A2K5W4U1	WW domain-containing protein OS=Macaca fascicularis OX=9541 GN=YAP1 PE=4 SV=1	2.14611	E90_Up	0.0264577	YAP1
A0A2K5WHG3	Serine hydroxymethyltransferase OS=Macaca fascicularis OX=9541 GN=SHMT1 PE=3 SV=1	2.46322	E90_Up	3.54e-13	SHMT1
A0A2K5U3A1	Fumarylacetoacetase OS=Macaca fascicularis OX=9541 GN=FAH PE=3 SV=1	3.57228	E90_Up	1.51e-10	FAH
Q4R6G4	Na(+)/H(+) exchange regulatory cofactor NHE-RF1 OS=Macaca fascicularis OX=9541 GN=SLC9A3R1 PE=2 SV=1	2.98128	E90_Up	1.71e-12	SLC9A3R1
A0A2K5TPF7	3-ketoacyl-CoA thiolase, mitochondrial(predicted) OS=Macaca fascicularis OX=9541 PE=3 SV=1	2.18979	E90_Up	1.04e-11	---
A0A2K5W497	Condensin complex subunit 1 OS=Macaca fascicularis OX=9541 GN=NCAPD2 PE=3 SV=1	2.15187	E90_Up	0.038121	NCAPD2
Q4R4X4	Vimentin OS=Macaca fascicularis OX=9541 GN=VIM PE=2 SV=3	2.23852	E90_Up	1.09e-11	VIM
A0A2K5WJ88	SIPA1L3 isoform 1(predicted) OS=Macaca fascicularis OX=9541 GN=SIPA1L3 PE=4 SV=1	2.37157	E90_Up	8.41e-05	SIPA1L3
A0A2K5VNW9	Phosphoinositide phospholipase C OS=Macaca fascicularis OX=9541 GN=PLCD3 PE=4 SV=1	2.80433	E90_Up	0.0014496	PLCD3
A0A2K5X0S3	Phosphoinositide phospholipase C OS=Macaca fascicularis OX=9541 GN=PLCD1 PE=4 SV=1	3.38812	E90_Up	2.13e-11	PLCD1
A0A2K5VC56	Fibrillar collagen NC1 domain-containing protein OS=Macaca fascicularis OX=9541 GN=COL5A1 PE=4 SV=1	2.21528	E90_Up	0.0330877	COL5A1
G7P7W6	Proteoglycan link protein(predicted) OS=Macaca fascicularis OX=9541 GN=HAPLN1 PE=4 SV=1	2.6039	E90_Up	2.54e-10	HAPLN1
G7PMH0	Sidoreflexin OS=Macaca fascicularis OX=9541 GN=SFXN5 PE=3 SV=1	2.01755	E90_Up	3.59e-09	SFXN5
A0A2K5U2D1	Fe2OG dioxygenase domain-containing protein OS=Macaca fascicularis OX=9541 GN=PLOD1 PE=4 SV=1	4.62619	E90_Up	0.000111216	PLOD1
G7PWN3	Polypeptide N-acetylgalactosaminyltransferase OS=Macaca fascicularis OX=9541 GN=GALNT1 PE=3 SV=1	2.00206	E90_Up	0.0124133	GALNT1
A0A2K5VYT6	Midasin OS=Macaca fascicularis OX=9541 GN=MDN1 PE=3 SV=1	2.13305	E90_Up	0.0171972	MDN1
G7PHX1	Phosphodiesterase OS=Macaca fascicularis OX=9541 GN=PDE1B PE=3 SV=1	5.71606	E90_Up	2.55e-10	PDE1B
A0A2K5WI48	VWFA domain-containing protein OS=Macaca fascicularis OX=9541 GN=ITGA1 PE=3 SV=1	2.14509	E90_Up	0.0370015	ITGA1
A0A2K5X5B0	Glycine cleavage system P protein OS=Macaca fascicularis OX=9541 GN=GLDC PE=3 SV=1	4.27689	E90_Up	4.17e-10	GLDC
A0A2K5WXU8	Trifunctional enzyme subunit alpha, mitochondrial(predicted) OS=Macaca fascicularis OX=9541 GN=HADHA PE=3 SV=1	2.27907	E90_Up	3.5e-15	HADHA
A0A2K5UAK3	Acidic leucine-rich nuclear phosphoprotein 32 family member E isoform 1(predicted) OS=Macaca fascicularis OX=9541 PE=4 SV=1	2.76048	E90_Up	1.59e-12	---
A0A2K5X5V2	TBC1 domain family member 1(predicted) OS=Macaca fascicularis OX=9541 GN=TBC1D1 PE=4 SV=1	5.14786	E90_Up	2.04e-05	TBC1D1
A0A2K5X959	Chorein_N domain-containing protein OS=Macaca fascicularis OX=9541 GN=UHRF1BP1 PE=4 SV=1	2.64923	E90_Up	0.00335336	UHRF1BP1
A0A2K5UWE0	Methyltransf_11 domain-containing protein OS=Macaca fascicularis OX=9541 GN=METTL7A PE=4 SV=1	2.59016	E90_Up	1.43e-07	METTL7A
A0A2K5U946	HP domain-containing protein OS=Macaca fascicularis OX=9541 GN=SVIL PE=4 SV=1	7.65833	E90_Up	0.000608724	SVIL
A0A2K5WC18	Musashi RNA binding protein 2(predicted) OS=Macaca fascicularis OX=9541 GN=MSI2 PE=4 SV=1	2.91009	E90_Up	2.55e-10	MSI2
Q60HE9	Lysosomal alpha-mannosidase OS=Macaca fascicularis OX=9541 GN=MAN2B1 PE=2 SV=1	2.20695	E90_Up	8.6e-08	MAN2B1
A0A2K5WAA9	Structural maintenance of chromosomes protein OS=Macaca fascicularis OX=9541 GN=SMC4 PE=3 SV=1	2.55649	E90_Up	0.0161159	SMC4
A0A2K5WZF8	DH domain-containing protein OS=Macaca fascicularis OX=9541 GN=ARHGEF10L PE=4 SV=1	3.19822	E90_Up	2.64e-09	ARHGEF10L
G7Q0V3	Major vault protein(predicted) OS=Macaca fascicularis OX=9541 GN=MVP PE=4 SV=1	3.59861	E90_Up	2.79e-08	MVP
Q4R2Y4	Testis cDNA clone: QtsA-21253, similar to human LIM and cysteine-rich domains 1 (LMCD1) OS=Macaca fascicularis OX=9541 PE=2 SV=1	4.08645	E90_Up	0.000723694	---
A0A2K5VRI0	ANK1 isoform 2(predicted) OS=Macaca fascicularis OX=9541 GN=ANK1 PE=4 SV=1	5.13527	E90_Up	8e-11	ANK1
A0A2K5W350	BPI2 domain-containing protein OS=Macaca fascicularis OX=9541 GN=PLTP PE=4 SV=1	2.29197	E90_Up	0.00806595	PLTP
G7P6F3	AH domain-containing protein OS=Macaca fascicularis OX=9541 GN=ARFIP1 PE=4 SV=1	2.22168	E90_Up	6.23e-09	ARFIP1
A0A2K5VQ07	Actin-binding LIM protein 3(predicted) OS=Macaca fascicularis OX=9541 GN=ABLIM3 PE=4 SV=1	2.40683	E90_Up	1.96e-08	ABLIM3
A0A2K5UJS1	Propionyl-CoA carboxylase subunit alpha(predicted) OS=Macaca fascicularis OX=9541 GN=PCCA PE=4 SV=1	2.23626	E90_Up	1.61e-13	PCCA
A0A2K5W7T5	Peptidase_M28 domain-containing protein OS=Macaca fascicularis OX=9541 GN=CPQ PE=4 SV=1	2.08821	E90_Up	0.0420659	CPQ
A0A2K5W8K8	Tyrosine-protein kinase OS=Macaca fascicularis OX=9541 GN=YES1 PE=3 SV=1	2.07412	E90_Up	8.98e-14	YES1
G7Q0X6	dCTP pyrophosphatase 1 OS=Macaca fascicularis OX=9541 GN=DCTPP1 PE=4 SV=1	3.0875	E90_Up	2.94e-10	DCTPP1
A0A2K5TRG0	calcium-dependent secretion activator 2 isoform X12(predicted) OS=Macaca fascicularis OX=9541 GN=CADPS2 PE=4 SV=1	5.70117	E90_Up	0.000609466	CADPS2
A0A2K5VUQ4	TBC1 domain family member 4(predicted) OS=Macaca fascicularis OX=9541 GN=TBC1D4 PE=4 SV=1	2.892	E90_Up	6.96e-05	TBC1D4
A0A2K5W4F3	EPH receptor B3(predicted) OS=Macaca fascicularis OX=9541 GN=EPHB3 PE=3 SV=1	2.02428	E90_Up	2.13e-06	EPHB3
A0A2K5WFC8	SCP domain-containing protein OS=Macaca fascicularis OX=9541 PE=3 SV=1	2.12719	E90_Up	1.76e-10	---
A0A2K5UW53	Paxillin(predicted) OS=Macaca fascicularis OX=9541 GN=PXN PE=4 SV=1	5.87983	E90_Up	1.11e-15	PXN
A0A2K5UP87	Actin-like protein 6A OS=Macaca fascicularis OX=9541 GN=ACTL6A PE=3 SV=1	2.36838	E90_Up	2.65e-10	ACTL6A
A0A2K5X8G8	GST C-terminal domain-containing protein OS=Macaca fascicularis OX=9541 PE=4 SV=1	2.10068	E90_Up	0.00371841	---
A0A2K5UJ33	DNA helicase OS=Macaca fascicularis OX=9541 GN=MCM2 PE=3 SV=1	9.77239	E90_Up	2.64e-12	MCM2
A0A2K5VRW6	TNF receptor-associated factor OS=Macaca fascicularis OX=9541 GN=TRAF3 PE=3 SV=1	2.96288	E90_Up	0.0022329	TRAF3
A0A2K5VNK1	Zinc finger protein 521(predicted) OS=Macaca fascicularis OX=9541 GN=ZNF521 PE=4 SV=1	5.97417	E90_Up	0.000413404	ZNF521
G7PB04	Synaptosomal-associated protein OS=Macaca fascicularis OX=9541 PE=2 SV=1	2.65662	E90_Up	8.81e-11	---
A0A2K5TXJ4	Rho GTPase-activating protein 26 isoform a(predicted) OS=Macaca fascicularis OX=9541 GN=ARHGAP26 PE=4 SV=1	2.89292	E90_Up	6.27e-08	ARHGAP26
I7GL53	Macaca fascicularis brain cDNA clone: QorA-11117, similar to human glycine C-acetyltransferase (2-amino-3-ketobutyratecoenzyme A ligase) (GCAT), nuclear gene encodingmitochondrial protein, mRNA, RefSe... OS=Macaca fascicularis OX=9541 GN=GCAT PE=2 SV=1	2.42713	E90_Up	0.0031885	GCAT
A0A2K5VRA1	Spondin 1(predicted) OS=Macaca fascicularis OX=9541 GN=SPON1 PE=4 SV=1	2.40398	E90_Up	6e-09	SPON1
A0A2K5TUL5	Homeobox protein cut-like OS=Macaca fascicularis OX=9541 GN=CUX1 PE=3 SV=1	2.00293	E90_Up	2.85e-06	CUX1
A0A2K5V3R8	MPDZ isoform 3(predicted) OS=Macaca fascicularis OX=9541 GN=MPDZ PE=4 SV=1	3.55884	E90_Up	4.46e-10	MPDZ
A0A2K5UU17	SRCR domain-containing protein OS=Macaca fascicularis OX=9541 GN=LGALS3BP PE=4 SV=1	4.60323	E90_Up	0.000759855	LGALS3BP
A0A2K5VSR8	Fibrinogen alpha chain OS=Macaca fascicularis OX=9541 GN=FGA PE=4 SV=1	2.04964	E90_Up	1.1e-08	FGA
G8F3C5	AAA domain-containing protein OS=Macaca fascicularis OX=9541 GN=RFC2 PE=4 SV=1	2.53951	E90_Up	0.0027927	RFC2
A0A2K5VL27	Zyxin(predicted) OS=Macaca fascicularis OX=9541 GN=ZYX PE=4 SV=1	2.2209	E90_Up	4.14e-18	ZYX
A0A2K5UMF2	Adenylate kinase 4, mitochondrial OS=Macaca fascicularis OX=9541 GN=AK4 PE=3 SV=1	5.12521	E90_Up	1.99e-16	AK4
A0A2K5U5A3	Sen15 domain-containing protein OS=Macaca fascicularis OX=9541 GN=TSEN15 PE=4 SV=1	2.71855	E90_Up	0.00172685	TSEN15
A0A2K5VSJ6	Septin-type G domain-containing protein OS=Macaca fascicularis OX=9541 GN=SEPT10 PE=3 SV=1	4.16481	E90_Up	4.76e-16	10-Sep
A0A2K5UJT4	IF rod domain-containing protein OS=Macaca fascicularis OX=9541 GN=NES PE=3 SV=1	2.32594	E90_Up	3.61e-12	NES
A0A2K5WKB8	Receptor protein-tyrosine kinase OS=Macaca fascicularis OX=9541 GN=EGFR PE=3 SV=1	10.0262	E90_Up	1.75e-13	EGFR
I7GP49	Macaca fascicularis brain cDNA clone: QflA-23991, similar to human nuclear ubiquitous casein kinase and cyclin-dependentkinase substrate (NUCKS), mRNA, RefSeq: NM_022731.1 OS=Macaca fascicularis OX=9541 PE=2 SV=1	2.18877	E90_Up	1.82e-08	---
A0A2K5UNA9	Integrin_alpha2 domain-containing protein OS=Macaca fascicularis OX=9541 GN=ITGA7 PE=3 SV=1	4.29853	E90_Up	1.97e-08	ITGA7
A0A2K5TRH9	FRAS1 isoform 1(predicted) OS=Macaca fascicularis OX=9541 GN=FRAS1 PE=4 SV=1	4.60597	E90_Up	0.000135284	FRAS1
Q4R6F3	Peptide-N(4)-(N-acetyl-beta-glucosaminyl)asparagine amidase OS=Macaca fascicularis OX=9541 GN=NGLY1 PE=2 SV=1	3.1919	E90_Up	8.66e-05	NGLY1
A0A2K5X2M1	Fibrillin-1(predicted) OS=Macaca fascicularis OX=9541 PE=4 SV=1	7.58908	E90_Up	1.42e-13	---
A0A2K5WS26	Contactin-associated protein 1 (Fragment)(predicted) OS=Macaca fascicularis OX=9541 GN=CNTNAP1 PE=4 SV=1	4.23415	E90_Up	3.93e-10	CNTNAP1
A0A2K5TPH5	ACB domain-containing protein OS=Macaca fascicularis OX=9541 GN=DBI PE=4 SV=1	2.80549	E90_Up	1.37e-14	DBI
I7GNS2	Macaca fascicularis brain cDNA clone: QtrA-17612, similar to human cyclin-dependent kinase 4 (CDK4), mRNA, RefSeq: NM_000075.2 OS=Macaca fascicularis OX=9541 PE=2 SV=1	2.07491	E90_Up	0.0461559	---
A0A2K5WP89	Ovostatin (Fragment)(predicted) OS=Macaca fascicularis OX=9541 PE=4 SV=1	3.45488	E90_Up	0.000295642	---
A0A2K5VDX1	Nucleosome-binding protein 1 (Fragment)(predicted) OS=Macaca fascicularis OX=9541 GN=HMGN5 PE=4 SV=1	2.03511	E90_Up	8.64e-09	HMGN5
A0A2K5VNS3	E3 ubiquitin-protein ligase UBR5(predicted) OS=Macaca fascicularis OX=9541 GN=UBR5 PE=4 SV=1	2.09992	E120_Up	1.57e-14	UBR5
Q4R5U5	Flap endonuclease 1 OS=Macaca fascicularis OX=9541 GN=FEN1 PE=2 SV=1	5.95678	E120_Up	6.26e-05	FEN1
G7PRZ2	HIT domain-containing protein OS=Macaca fascicularis OX=9541 GN=HINT2 PE=4 SV=1	2.32671	E120_Up	1.02e-11	HINT2
A0A2K5WUD2	Catenin alpha-1(predicted) OS=Macaca fascicularis OX=9541 GN=CTNNA1 PE=4 SV=1	4.19164	E120_Up	2.55e-15	CTNNA1
A0A2K5V3X4	Zinc finger MYM-type containing 4(predicted) OS=Macaca fascicularis OX=9541 GN=ZMYM4 PE=4 SV=1	3.70712	E120_Up	0.000140161	ZMYM4
A0A2K5WNQ0	KDM4A isoform 1(predicted) OS=Macaca fascicularis OX=9541 PE=4 SV=1	2.42603	E120_Up	0.000679291	---
A0A2K5UGN0	Galactokinase 1(predicted) OS=Macaca fascicularis OX=9541 GN=GALK1 PE=4 SV=1	4.02932	E120_Up	0.000124072	GALK1
A0A2K5VJL2	Gamma-butyrobetaine dioxygenase(predicted) OS=Macaca fascicularis OX=9541 PE=4 SV=1	3.39195	E120_Up	3.95e-18	---
Q4R304	Histone-binding protein RBBP7 OS=Macaca fascicularis OX=9541 GN=RBBP7 PE=2 SV=1	2.56632	E120_Up	5.88e-24	RBBP7
G7PQY2	GLOBIN domain-containing protein OS=Macaca fascicularis OX=9541 PE=3 SV=1	2.18297	E120_Up	1.58e-08	---
I7GK02	Macaca fascicularis brain cDNA clone: QbsB-10138, similar to human mesoderm development candidate 2 (MESDC2), mRNA, RefSeq: XM_370880.2 OS=Macaca fascicularis OX=9541 PE=2 SV=1	2.76156	E120_Up	9.32e-17	---
A0A2K5U3Y1	Aminoacylase 1(predicted) OS=Macaca fascicularis OX=9541 PE=4 SV=1	2.46952	E120_Up	0.0157814	---
I7GNH2	Transmembrane protein 199(predicted) OS=Macaca fascicularis OX=9541 PE=2 SV=1	2.34102	E120_Up	0.00102959	---
A0A2K5VR84	Condensin complex subunit 2 OS=Macaca fascicularis OX=9541 PE=3 SV=1	7.46143	E120_Up	2.5e-06	---
A0A2K5U2Y1	Nuclear factor 1 OS=Macaca fascicularis OX=9541 GN=NFIA PE=3 SV=1	18.7568	E120_Up	3.1e-10	NFIA
A0A2K5TJS4	Protein S100 OS=Macaca fascicularis OX=9541 PE=3 SV=1	3.58928	E120_Up	2.04e-09	---
A0A2K5W4Z5	Mothers against decapentaplegic homolog OS=Macaca fascicularis OX=9541 GN=SMAD4 PE=3 SV=1	2.04936	E120_Up	3.99e-06	SMAD4
A0A2K5W441	Biorientation of chromosomes in cell division 1 like 1(predicted) OS=Macaca fascicularis OX=9541 GN=BOD1L1 PE=4 SV=1	4.48151	E120_Up	1.31e-05	BOD1L1
A0A2K5U5N7	RAB13 isoform 2(predicted) OS=Macaca fascicularis OX=9541 PE=4 SV=1	5.347	E120_Up	1.86e-05	---
A0A2K5U6J0	Utrophin(predicted) OS=Macaca fascicularis OX=9541 GN=UTRN PE=4 SV=1	3.16976	E120_Up	8.79e-06	UTRN
A0A2K5UH04	PDZ and LIM domain 4(predicted) OS=Macaca fascicularis OX=9541 GN=PDLIM4 PE=4 SV=1	2.75516	E120_Up	0.0052328	PDLIM4
A0A2K5WHW8	CMP/dCMP-type deaminase domain-containing protein OS=Macaca fascicularis OX=9541 GN=DCTD PE=4 SV=1	5.08507	E120_Up	1.12e-06	DCTD
A0A2K5WQ42	Nuclear factor 1 OS=Macaca fascicularis OX=9541 GN=NFIX PE=3 SV=1	2.86237	E120_Up	1.37e-06	NFIX
A0A2K5VI97	SERPIN domain-containing protein OS=Macaca fascicularis OX=9541 GN=SERPINH1 PE=3 SV=1	5.59634	E120_Up	4.23e-15	SERPINH1
G7NY47	Exosome complex component RRP42(predicted) OS=Macaca fascicularis OX=9541 GN=EXOSC7 PE=4 SV=1	2.66188	E120_Up	0.00796299	EXOSC7
G7PXJ3	SAM domain-containing protein OS=Macaca fascicularis OX=9541 GN=SAMD4B PE=4 SV=1	2.01725	E120_Up	8.67e-05	SAMD4B
A0A2K5U268	DUF1681 domain-containing protein OS=Macaca fascicularis OX=9541 GN=NECAP2 PE=4 SV=1	5.71874	E120_Up	2.33e-23	NECAP2
A0A2K5VAL8	HDAg domain-containing protein OS=Macaca fascicularis OX=9541 PE=4 SV=1	5.31561	E120_Up	1.2e-17	---
A0A2K5UIM7	RPA_C domain-containing protein OS=Macaca fascicularis OX=9541 GN=RPA2 PE=4 SV=1	6.30255	E120_Up	2.58e-20	RPA2
A0A2K5VI90	SWI/SNF related, matrix associated, actin dependent regulator of chromatin, subfamily a, member 5(predicted) OS=Macaca fascicularis OX=9541 GN=SMARCA5 PE=4 SV=1	3.19907	E120_Up	8.01e-09	SMARCA5
A0A2K5UT22	Reticulocalbin 2 OS=Macaca fascicularis OX=9541 GN=RCN2 PE=4 SV=1	2.06353	E120_Up	2.69e-06	RCN2
A0A2K5U5Y8	Protein kinase domain-containing protein OS=Macaca fascicularis OX=9541 GN=NEK9 PE=4 SV=1	9.77221	E120_Up	7.7e-12	NEK9
A0A2K5WJV0	COL12A1 isoform 3(predicted) OS=Macaca fascicularis OX=9541 GN=COL12A1 PE=4 SV=1	4.53713	E120_Up	0.004511	COL12A1
A0A2K5W883	H6PD isoform 2(predicted) OS=Macaca fascicularis OX=9541 GN=H6PD PE=4 SV=1	11.7113	E120_Up	1.04e-09	H6PD
A0A2K5WPD6	Multiple coagulation factor deficiency 2(predicted) OS=Macaca fascicularis OX=9541 GN=MCFD2 PE=4 SV=1	3.45867	E120_Up	0.00130182	MCFD2
A0A2K5UZT4	Carnitine O-palmitoyltransferase 1, liver isoform(predicted) OS=Macaca fascicularis OX=9541 GN=CPT1A PE=3 SV=1	2.92974	E120_Up	1.26e-10	CPT1A
A0A2K5X3Y0	Glutamine-hydrolyzing GMP synthase(predicted) OS=Macaca fascicularis OX=9541 GN=GMPS PE=4 SV=1	2.22742	E120_Up	6.34e-08	GMPS
A0A2K5WU41	Myosin VI(predicted) OS=Macaca fascicularis OX=9541 GN=MYO6 PE=3 SV=1	2.10449	E120_Up	2.56e-08	MYO6
A0A2K5WSB8	Gelsolin isoform a(predicted) OS=Macaca fascicularis OX=9541 GN=GSN PE=4 SV=1	6.77152	E120_Up	3.94e-23	GSN
A0A2K5VM50	Nucleoporin_C domain-containing protein OS=Macaca fascicularis OX=9541 GN=NUP133 PE=4 SV=1	2.52661	E120_Up	2.44e-09	NUP133
A0A2K5WPS3	WD_REPEATS_REGION domain-containing protein OS=Macaca fascicularis OX=9541 GN=RBBP5 PE=4 SV=1	4.1035	E120_Up	9.78e-06	RBBP5
A0A2K5UJQ5	Proteasome maturation protein(predicted) OS=Macaca fascicularis OX=9541 PE=4 SV=1	3.02478	E120_Up	0.00572067	---
A0A2K5WUZ5	PTBP3 isoform 1(predicted) OS=Macaca fascicularis OX=9541 GN=PTBP3 PE=4 SV=1	2.19988	E120_Up	0.000884474	PTBP3
A0A2K5WPA4	SEC24D isoform 4(predicted) OS=Macaca fascicularis OX=9541 GN=SEC24D PE=4 SV=1	2.3453	E120_Up	0.00692115	SEC24D
Q4R5R1	Testis cDNA, clone: QtsA-21563, similar to human retinoblastoma binding protein 9 (RBBP9), transcriptvariant 2 OS=Macaca fascicularis OX=9541 PE=2 SV=1	3.82016	E120_Up	1.42e-29	---
A0A2K5WMU8	Aldehyde dehydrogenase family 16 member A1 OS=Macaca fascicularis OX=9541 GN=ALDH16A1 PE=3 SV=1	5.5324	E120_Up	5.13e-06	ALDH16A1
A0A2K5VYP7	Nipped-B protein OS=Macaca fascicularis OX=9541 GN=NIPBL PE=3 SV=1	4.04951	E120_Up	3.41e-05	NIPBL
A0A2K5X572	PTPc_motif domain-containing protein OS=Macaca fascicularis OX=9541 GN=PALD1 PE=4 SV=1	4.81296	E120_Up	2.55e-07	PALD1
A0A2K5X795	Nurim(predicted) OS=Macaca fascicularis OX=9541 GN=NRM PE=4 SV=1	2.16225	E120_Up	0.0269123	NRM
A0A2K5WWQ5	Death domain-containing protein OS=Macaca fascicularis OX=9541 GN=THOC1 PE=4 SV=1	3.6341	E120_Up	4.1e-05	THOC1
A0A2K5WNI3	AT-rich interaction domain 2(predicted) OS=Macaca fascicularis OX=9541 GN=ARID2 PE=4 SV=1	2.32443	E120_Up	0.0125577	ARID2
A0A2K5WI71	PDZ domain-containing protein OS=Macaca fascicularis OX=9541 GN=AHNAK PE=4 SV=1	7.97191	E120_Up	5.64e-06	AHNAK
A0A2K5WNB3	TLC domain-containing protein OS=Macaca fascicularis OX=9541 GN=CERS2 PE=4 SV=1	2.9432	E120_Up	0.000539801	CERS2
A0A2K5W3M2	Transgelin OS=Macaca fascicularis OX=9541 PE=3 SV=1	2.37682	E120_Up	0.0154021	---
A0A2K5WV24	IRF-2BP1_2 domain-containing protein OS=Macaca fascicularis OX=9541 GN=IRF2BP2 PE=4 SV=1	2.4321	E120_Up	0.00585966	IRF2BP2
G7Q181	Macaca fascicularis brain cDNA clone: QflA-17836, similar to human polymerase (RNA) II (DNA directed) polypeptide C, 33kDa(POLR2C), transcript variant gamma, mRNA, RefSeq: NM_032940.1 OS=Macaca fascicularis OX=9541 PE=2 SV=1	3.02531	E120_Up	1.52e-25	---
G7NV35	TP_methylase domain-containing protein OS=Macaca fascicularis OX=9541 GN=DPH5 PE=3 SV=1	2.54822	E120_Up	8.22e-05	DPH5
A0A2K5U710	GRIP domain-containing protein OS=Macaca fascicularis OX=9541 GN=TRIP11 PE=4 SV=1	2.00374	E120_Up	0.00437895	TRIP11
A0A2K5VI77	NOP9 nucleolar protein(predicted) OS=Macaca fascicularis OX=9541 GN=NOP9 PE=4 SV=1	3.02618	E120_Up	0.0212777	NOP9
A0A2K5VAY7	Host cell factor 1(predicted) OS=Macaca fascicularis OX=9541 GN=HCFC1 PE=4 SV=1	2.34531	E120_Up	3.86e-12	HCFC1
A0A2K5V919	DNA helicase OS=Macaca fascicularis OX=9541 GN=MCM4 PE=3 SV=1	77.1213	E120_Up	4.41e-23	MCM4
A0A2K5W990	Argininosuccinate synthase(predicted) OS=Macaca fascicularis OX=9541 PE=3 SV=1	5.60976	E120_Up	1.89e-08	---
A0A2K5VKJ6	SP-RING-type domain-containing protein OS=Macaca fascicularis OX=9541 GN=ZMIZ1 PE=4 SV=1	2.64099	E120_Up	0.00110992	ZMIZ1
A0A2K5VG53	Dachsous cadherin-related 1(predicted) OS=Macaca fascicularis OX=9541 GN=DCHS1 PE=4 SV=1	4.30337	E120_Up	0.000810308	DCHS1
A0A2K5VKN2	Caveolae associated protein 2(predicted) OS=Macaca fascicularis OX=9541 GN=CAVIN2 PE=4 SV=1	5.45388	E120_Up	0.00166075	CAVIN2
A0A2K5W167	RNA-binding protein 45(predicted) OS=Macaca fascicularis OX=9541 GN=RBM45 PE=4 SV=1	2.35789	E120_Up	8.29e-15	RBM45
A0A2K5WUJ5	Genetic suppressor element 1 isoform 1(predicted) OS=Macaca fascicularis OX=9541 GN=GSE1 PE=4 SV=1	2.13675	E120_Up	5.32e-08	GSE1
G7PBW7	Alpha-carbonic anhydrase domain-containing protein OS=Macaca fascicularis OX=9541 GN=CA8 PE=3 SV=1	72.6898	E120_Up	4.87e-28	CA8
A0A2K5VZM3	C3H1-type domain-containing protein OS=Macaca fascicularis OX=9541 GN=TOE1 PE=4 SV=1	3.54631	E120_Up	0.00124023	TOE1
A0A2K5V9K7	Aldedh domain-containing protein OS=Macaca fascicularis OX=9541 PE=3 SV=1	3.49024	E120_Up	0.000312016	---
A0A2K5VGJ8	F-box domain-containing protein OS=Macaca fascicularis OX=9541 GN=FBXO4 PE=4 SV=1	2.2726	E120_Up	0.000415668	FBXO4
A0A2K5VIQ5	SERPIN domain-containing protein OS=Macaca fascicularis OX=9541 PE=3 SV=1	2.49888	E120_Up	1.54e-30	---
I7G2E4	Macaca fascicularis brain cDNA clone: QmoA-10443, similar to human IK cytokine, down-regulator of HLA II (IK), mRNA, RefSeq: NM_006083.2 OS=Macaca fascicularis OX=9541 PE=2 SV=1	2.61393	E120_Up	2.39e-11	---
A0A2K5VH03	Rho related BTB domain containing 3(predicted) OS=Macaca fascicularis OX=9541 GN=RHOBTB3 PE=4 SV=1	2.11336	E120_Up	0.00139481	RHOBTB3
A0A2K5VRS9	CAP10 domain-containing protein OS=Macaca fascicularis OX=9541 GN=KDELC1 PE=4 SV=1	3.28497	E120_Up	6.28e-07	KDELC1
A0A2K5WVB9	CAP10 domain-containing protein OS=Macaca fascicularis OX=9541 GN=KDELC2 PE=4 SV=1	2.45032	E120_Up	0.00383481	KDELC2
A0A2K5U6G0	DNA mismatch repair protein OS=Macaca fascicularis OX=9541 GN=MSH6 PE=3 SV=1	3.82498	E120_Up	1.49e-07	MSH6
G8F3A5	Aminotran_1_2 domain-containing protein OS=Macaca fascicularis OX=9541 PE=4 SV=1	2.14173	E120_Up	9.34e-07	---
A0A2K5W6P6	Mitochondrial genome maintenance exonuclease 1 OS=Macaca fascicularis OX=9541 GN=MGME1 PE=3 SV=1	3.14051	E120_Up	0.00451891	MGME1
A0A2K5U584	Exosome complex component RRP41(predicted) OS=Macaca fascicularis OX=9541 GN=EXOSC4 PE=4 SV=1	3.32336	E120_Up	2.07e-13	EXOSC4
A0A2K5UPQ5	DUF3504 domain-containing protein OS=Macaca fascicularis OX=9541 GN=QRICH1 PE=4 SV=1	2.97295	E120_Up	5.12e-14	QRICH1
Q2PFL7	Glutathione S-transferase OS=Macaca fascicularis OX=9541 GN=GSTM3 PE=2 SV=1	2.05369	E120_Up	2.94e-14	GSTM3
A0A2K5U605	Pterin-4 alpha-carbinolamine dehydratase 1(predicted) OS=Macaca fascicularis OX=9541 GN=PCBD1 PE=3 SV=1	3.67668	E120_Up	9.99e-05	PCBD1
A0A2K5WK68	Coronin OS=Macaca fascicularis OX=9541 GN=CORO1B PE=3 SV=1	2.19808	E120_Up	2.75e-19	CORO1B
A0A2K5TY00	Fibrinogen C-terminal domain-containing protein OS=Macaca fascicularis OX=9541 GN=FGG PE=4 SV=1	3.49904	E120_Up	8.02e-05	FGG
A0A2K5UYH6	FERM domain-containing protein OS=Macaca fascicularis OX=9541 PE=4 SV=1	2.21053	E120_Up	5.91e-14	---
G7NV96	FABP domain-containing protein OS=Macaca fascicularis OX=9541 GN=CRABP2 PE=3 SV=1	2.65374	E120_Up	0.0429477	CRABP2
G7NUG9	Protein S100 OS=Macaca fascicularis OX=9541 GN=S100A16 PE=3 SV=1	3.03427	E120_Up	0.000338456	S100A16
A0A2K5V993	MCC isoform 1(predicted) OS=Macaca fascicularis OX=9541 GN=MCC PE=4 SV=1	3.26595	E120_Up	7.44e-12	MCC
G7NWV0	FHA domain-containing protein OS=Macaca fascicularis OX=9541 GN=PPP1R8 PE=4 SV=1	2.09399	E120_Up	0.000109361	PPP1R8
A0A2K5X3X7	Myotubularin 1(predicted) OS=Macaca fascicularis OX=9541 GN=MTM1 PE=4 SV=1	2.48763	E120_Up	0.000515666	MTM1
A0A2K5UUF7	DNMT3A isoform 1 (Fragment)(predicted) OS=Macaca fascicularis OX=9541 GN=DNMT3A PE=3 SV=1	2.28759	E120_Up	4.49e-05	DNMT3A
A0A2K5UCT3	DNA polymerase OS=Macaca fascicularis OX=9541 GN=POLD1 PE=3 SV=1	10.4742	E120_Up	6.71e-10	POLD1
A0A2K5UL46	SPAG1 isoform 2(predicted) OS=Macaca fascicularis OX=9541 GN=SPAG1 PE=4 SV=1	2.11545	E120_Up	0.00128339	SPAG1
A0A2K5U7L8	SP3 isoform 2 (Fragment)(predicted) OS=Macaca fascicularis OX=9541 GN=SP3 PE=4 SV=1	2.66009	E120_Up	0.00712545	SP3
A0A2K5VEZ2	Sister chromatid cohesion protein PDS5 homolog A isoform 1(predicted) OS=Macaca fascicularis OX=9541 GN=PDS5A PE=4 SV=1	3.89223	E120_Up	4.67e-12	PDS5A
A0A2K5VP05	PHD finger protein 10 isoform a(predicted) OS=Macaca fascicularis OX=9541 GN=PHF10 PE=4 SV=1	3.65704	E120_Up	8.8e-07	PHF10
G7Q1V4	SLIT and NTRK like family member 2(predicted) OS=Macaca fascicularis OX=9541 GN=SLITRK2 PE=4 SV=1	2.65072	E120_Up	3.03e-05	SLITRK2
A0A2K5U2B3	CD276 isoform 13(predicted) OS=Macaca fascicularis OX=9541 GN=CD276 PE=4 SV=1	2.09253	E120_Up	0.00119412	CD276
A0A2K5URQ7	RNA helicase aquarius OS=Macaca fascicularis OX=9541 GN=AQR PE=3 SV=1	4.01436	E120_Up	1.48e-09	AQR
A0A2K5TY10	GATA-type domain-containing protein OS=Macaca fascicularis OX=9541 GN=GATAD2A PE=4 SV=1	2.67188	E120_Up	0.00244062	GATAD2A
A0A2K5U0A8	U4/U6.U5 tri-snRNP-associated protein 1(predicted) OS=Macaca fascicularis OX=9541 GN=SART1 PE=4 SV=1	2.10168	E120_Up	5.37e-11	SART1
A0A2K5W018	HMG box domain-containing protein OS=Macaca fascicularis OX=9541 GN=SMARCE1 PE=4 SV=1	2.07452	E120_Up	2.84e-09	SMARCE1
A0A2K5WNV8	Insulin-like growth factor-binding protein-like 1(predicted) OS=Macaca fascicularis OX=9541 GN=IGFBPL1 PE=4 SV=1	5.73253	E120_Up	3.68e-05	IGFBPL1
A0A2K5WYF4	Pre-B-cell leukemia transcription factor-interacting protein 1(predicted) OS=Macaca fascicularis OX=9541 GN=PBXIP1 PE=4 SV=1	2.42169	E120_Up	0.00531291	PBXIP1
A0A2K5VBD0	Sema domain-containing protein OS=Macaca fascicularis OX=9541 GN=PLXNB1 PE=4 SV=1	2.25793	E120_Up	6.74e-20	PLXNB1
A0A2K5V040	RNA polymerase-associated protein LEO1(predicted) OS=Macaca fascicularis OX=9541 GN=LEO1 PE=4 SV=1	2.9184	E120_Up	0.00015369	LEO1
A0A2K5TUS0	Platelet-derived growth factor receptor beta OS=Macaca fascicularis OX=9541 GN=PDGFRB PE=3 SV=1	3.4375	E120_Up	4.43e-05	PDGFRB
A0A2K5WCI5	AAA domain-containing protein OS=Macaca fascicularis OX=9541 GN=TRIP13 PE=3 SV=1	3.70779	E120_Up	0.00716129	TRIP13
A0A2K5VVA7	Cathepsin L1 preproprotein(predicted) OS=Macaca fascicularis OX=9541 GN=CTSL PE=3 SV=1	2.10176	E120_Up	0.0215028	CTSL
A0A2K5UHS7	Nucleic_acid_bd domain-containing protein OS=Macaca fascicularis OX=9541 GN=NCOA6 PE=4 SV=1	2.03043	E120_Up	9.22e-07	NCOA6
A0A2K5X9H5	Lysine-specific demethylase 9(predicted) OS=Macaca fascicularis OX=9541 GN=RSBN1 PE=4 SV=1	2.76217	E120_Up	0.000613919	RSBN1
A0A2K5TJ93	Bromodomain-containing protein 2 isoform 1(predicted) OS=Macaca fascicularis OX=9541 PE=4 SV=1	2.10937	E120_Up	0.00537159	---
A0A2K5X461	EVE domain-containing protein OS=Macaca fascicularis OX=9541 GN=THYN1 PE=4 SV=1	2.40975	E120_Up	7.76e-11	THYN1
G7PBC2	GON7, KEOPS complex subunit(predicted) OS=Macaca fascicularis OX=9541 GN=GON7 PE=4 SV=1	2.15609	E120_Up	9.1e-11	GON7
A0A2K5WZT8	Tubulin beta chain OS=Macaca fascicularis OX=9541 GN=TUBB6 PE=3 SV=1	3.28918	E120_Up	1.26e-07	TUBB6
G7PJP2	Nucleolar protein EMG1-like protein(predicted) OS=Macaca fascicularis OX=9541 GN=EMG1 PE=4 SV=1	2.11829	E120_Up	0.000943773	EMG1
A0A2K5TQY1	Rho GTPase-activating protein 17 isoform 2(predicted) OS=Macaca fascicularis OX=9541 GN=ARHGAP17 PE=4 SV=1	2.22346	E120_Up	0.0494927	ARHGAP17
A0A2K5WR95	CARD_2 domain-containing protein OS=Macaca fascicularis OX=9541 GN=MAVS PE=4 SV=1	2.40712	E120_Up	5.6e-05	MAVS
A0A2K5X3M6	Serine and arginine rich splicing factor 9(predicted) OS=Macaca fascicularis OX=9541 GN=SRSF9 PE=4 SV=1	2.22418	E120_Up	5.36e-06	SRSF9
A0A2K5V742	Epithelial discoidin domain-containing receptor 1 isoform 1(predicted) OS=Macaca fascicularis OX=9541 GN=DDR1 PE=4 SV=1	3.1793	E120_Up	4.44e-21	DDR1
A0A2K5V846	SH2 domain-containing adapter protein D(predicted) OS=Macaca fascicularis OX=9541 GN=SHD PE=4 SV=1	2.61513	E120_Up	0.0351404	SHD
B3Y602	Desmin OS=Macaca fascicularis OX=9541 GN=DES PE=2 SV=1	4.99439	E120_Up	0.000122743	DES
A0A2K5X362	X-ray repair cross-complementing protein 5(predicted) OS=Macaca fascicularis OX=9541 GN=XRCC5 PE=4 SV=1	2.01634	E120_Up	3.06e-20	XRCC5
A0A2K5VPL1	ZCCHC3 isoform 1(predicted) OS=Macaca fascicularis OX=9541 GN=ZCCHC3 PE=4 SV=1	2.71819	E120_Up	0.00739581	ZCCHC3
A0A2K5US32	HSPG2 isoform 1(predicted) OS=Macaca fascicularis OX=9541 GN=HSPG2 PE=4 SV=1	2.42775	E120_Up	4.74e-09	HSPG2
A0A2K5WVT6	Aldose 1-epimerase OS=Macaca fascicularis OX=9541 GN=GALM PE=3 SV=1	6.72648	E120_Up	1.1e-08	GALM
A0A2K5WLB5	PWWP domain-containing protein OS=Macaca fascicularis OX=9541 GN=HDGF PE=4 SV=1	2.29798	E120_Up	0.000271264	HDGF
A0A2K5VML7	Poly(rC)-binding protein 2(predicted) OS=Macaca fascicularis OX=9541 PE=4 SV=1	2.2889	E120_Up	8.14e-12	---
A0A2K5U0J9	DNA-(apurinic or apyrimidinic site) lyase OS=Macaca fascicularis OX=9541 GN=APEX1 PE=3 SV=1	2.12731	E120_Up	1.9e-14	APEX1
A0A2K5X7G9	DNA-directed RNA polymerase subunit(predicted) OS=Macaca fascicularis OX=9541 PE=4 SV=1	2.62802	E120_Up	0.000621935	---
A0A2K5VB11	Filamin-A isoform 1(predicted) OS=Macaca fascicularis OX=9541 GN=FLNA PE=4 SV=1	4.80088	E120_Up	1.86e-13	FLNA
A0A2K5VMT1	poly(RC)-binding protein 2 isoform X7(predicted) OS=Macaca fascicularis OX=9541 PE=4 SV=1	3.77273	E120_Up	0.00255133	---
A0A2K5WYD4	A-kinase anchoring protein 12 OS=Macaca fascicularis OX=9541 GN=AKAP12 PE=4 SV=1	2.92547	E120_Up	2.98e-21	AKAP12
A0A2K5VM49	Legumain OS=Macaca fascicularis OX=9541 GN=LGMN PE=4 SV=1	2.43825	E120_Up	1.19e-09	LGMN
A0A2K5WIX8	LAM_G_DOMAIN domain-containing protein OS=Macaca fascicularis OX=9541 GN=COL18A1 PE=4 SV=1	4.57085	E120_Up	8.55e-06	COL18A1
A0A2K5UPI7	PDZ and LIM domain protein 1(predicted) OS=Macaca fascicularis OX=9541 GN=PDLIM1 PE=4 SV=1	21.9927	E120_Up	8.9e-12	PDLIM1
A0A2K5X8R0	Exosome complex component RRP4(predicted) OS=Macaca fascicularis OX=9541 PE=4 SV=1	2.3036	E120_Up	0.000729942	---
A0A2K5U7Q0	Delta-1-pyrroline-5-carboxylate synthase OS=Macaca fascicularis OX=9541 GN=ALDH18A1 PE=3 SV=1	2.18108	E120_Up	1.23e-20	ALDH18A1
A0A2K5WLT1	Importin N-terminal domain-containing protein OS=Macaca fascicularis OX=9541 GN=XPO5 PE=4 SV=1	2.6555	E120_Up	4.93e-07	XPO5
A0A2K5VK59	ARID domain-containing protein OS=Macaca fascicularis OX=9541 GN=ARID4B PE=4 SV=1	2.49082	E120_Up	0.000462863	ARID4B
A0A2K5VL32	Phosphorylase b kinase regulatory subunit OS=Macaca fascicularis OX=9541 GN=PHKA2 PE=3 SV=1	2.45631	E120_Up	0.000222613	PHKA2
Q4R6N3	Mediator of RNA polymerase II transcription subunit 21 OS=Macaca fascicularis OX=9541 GN=MED21 PE=2 SV=1	2.19734	E120_Up	0.0050561	MED21
A0A2K5UAW3	heterogeneous nuclear ribonucleoprotein A3 isoform X2(predicted) OS=Macaca fascicularis OX=9541 PE=4 SV=1	2.10177	E120_Up	1.76e-15	---
A0A2K5WGB0	von Willebrand factor A domain-containing protein 5A isoform 1(predicted) OS=Macaca fascicularis OX=9541 GN=VWA5A PE=4 SV=1	2.53464	E120_Up	0.0119235	VWA5A
A0A2K5W6T2	IGF2BP3 isoform 1(predicted) OS=Macaca fascicularis OX=9541 GN=IGF2BP3 PE=4 SV=1	3.30346	E120_Up	0.000746104	IGF2BP3
A0A2K5W3N6	Glia maturation factor OS=Macaca fascicularis OX=9541 PE=3 SV=1	3.06785	E120_Up	0.000723407	---
A0A2K5TVB7	DNA mismatch repair protein OS=Macaca fascicularis OX=9541 GN=MSH2 PE=3 SV=1	2.81939	E120_Up	1.2e-20	MSH2
A0A2K5WR22	Adenylate kinase 2, mitochondrial OS=Macaca fascicularis OX=9541 GN=AK2 PE=3 SV=1	2.2548	E120_Up	2.5e-09	AK2
A0A2K5U886	Glycogen [starch] synthase OS=Macaca fascicularis OX=9541 GN=GYS1 PE=3 SV=1	2.67651	E120_Up	6.76e-22	GYS1
A0A2K5WJG4	Thymopoietin isoform alpha(predicted) OS=Macaca fascicularis OX=9541 GN=TMPO PE=4 SV=1	3.98834	E120_Up	1.16e-27	TMPO
A0A2K5VMP7	Pyruvate carboxylase OS=Macaca fascicularis OX=9541 GN=PC PE=4 SV=1	2.63208	E120_Up	2e-11	PC
A0A2K5VQZ8	R3H domain-containing protein OS=Macaca fascicularis OX=9541 GN=PARN PE=4 SV=1	2.12356	E120_Up	0.00382007	PARN
A0A2K5X1V5	PR/SET domain 8 OS=Macaca fascicularis OX=9541 GN=PRDM8 PE=4 SV=1	3.52858	E120_Up	4.3e-11	PRDM8
A0A2K5UBE7	F-actin-capping protein subunit alpha OS=Macaca fascicularis OX=9541 GN=CAPZA1 PE=3 SV=1	2.25882	E120_Up	1.51e-07	CAPZA1
A0A2K5VB86	Autism susceptibility gene 2 protein isoform 1 (Fragment)(predicted) OS=Macaca fascicularis OX=9541 GN=AUTS2 PE=4 SV=1	2.80037	E120_Up	0.0142273	AUTS2
A0A2K5X977	PPM-type phosphatase domain-containing protein OS=Macaca fascicularis OX=9541 GN=PPM1F PE=3 SV=1	2.3748	E120_Up	1.52e-09	PPM1F
G7PGE9	CID domain-containing protein OS=Macaca fascicularis OX=9541 GN=RPRD1B PE=4 SV=1	2.39599	E120_Up	2.29e-23	RPRD1B
A0A2K5W4A1	Nuclear pore complex protein Nup88(predicted) OS=Macaca fascicularis OX=9541 GN=NUP88 PE=4 SV=1	3.34942	E120_Up	3.79e-05	NUP88
G7PJW2	Cyclin-dependent kinase inhibitor 1B(predicted) OS=Macaca fascicularis OX=9541 GN=CDKN1B PE=4 SV=1	2.01881	E120_Up	9.14e-16	CDKN1B
A0A2K5WP59	Chloride intracellular channel protein OS=Macaca fascicularis OX=9541 GN=CLIC4 PE=3 SV=1	8.50888	E120_Up	8.69e-12	CLIC4
A0A2K5VTL6	DUF3677 domain-containing protein OS=Macaca fascicularis OX=9541 GN=INTS1 PE=4 SV=1	3.94503	E120_Up	1.09e-16	INTS1
A0A2K5V930	Sm domain-containing protein OS=Macaca fascicularis OX=9541 PE=3 SV=1	2.43546	E120_Up	0.000163835	---
G7P9W2	Thiamine-triphosphatase OS=Macaca fascicularis OX=9541 PE=3 SV=1	3.2013	E120_Up	3.37e-06	---
A0A2K5TKB4	Rab-GAP TBC domain-containing protein OS=Macaca fascicularis OX=9541 GN=TBC1D15 PE=4 SV=1	2.01049	E120_Up	3.38e-24	TBC1D15
A0A2K5W194	Caldesmon isoform 5(predicted) OS=Macaca fascicularis OX=9541 PE=4 SV=1	3.53663	E120_Up	1.32e-09	---
P61258	Proliferating cell nuclear antigen OS=Macaca fascicularis OX=9541 GN=PCNA PE=2 SV=1	10.9626	E120_Up	1.74e-15	PCNA
A0A2K5W448	Galectin OS=Macaca fascicularis OX=9541 PE=4 SV=1	9.98307	E120_Up	2.05e-11	---
A0A2K5VJ79	Link domain-containing protein OS=Macaca fascicularis OX=9541 GN=CD44 PE=4 SV=1	14.5472	E120_Up	3.56e-13	CD44
A0A2K5U0B9	T0191047 isoform 2(predicted) OS=Macaca fascicularis OX=9541 PE=3 SV=1	2.20409	E120_Up	0.0137947	---
A0A2K5VZ60	cGMP-dependent protein kinase OS=Macaca fascicularis OX=9541 GN=PRKG1 PE=3 SV=1	4.73719	E120_Up	0.00458731	PRKG1
A0A2K5UUZ3	Ribosome biogenesis protein BOP1 OS=Macaca fascicularis OX=9541 GN=BOP1 PE=3 SV=1	2.11681	E120_Up	0.00626421	BOP1
A0A2K5X6B6	LisH domain-containing protein OS=Macaca fascicularis OX=9541 GN=DCAF1 PE=4 SV=1	2.63584	E120_Up	3.97e-17	DCAF1
A0A2K5TYU5	UBIQUITIN_CONJUGAT_2 domain-containing protein OS=Macaca fascicularis OX=9541 GN=UBE2L6 PE=3 SV=1	2.43974	E120_Up	0.000674772	UBE2L6
A0A2K5W606	Vascular endothelial zinc finger 1(predicted) OS=Macaca fascicularis OX=9541 GN=VEZF1 PE=4 SV=1	4.1158	E120_Up	2.54e-08	VEZF1
A0A2K5U6W4	Inosine-5'-monophosphate dehydrogenase OS=Macaca fascicularis OX=9541 GN=IMPDH1 PE=3 SV=1	2.90888	E120_Up	2.22e-11	IMPDH1
G7PNB2	Macaca fascicularis brain cDNA clone: QflA-17065, similar to human PTD015 protein (PTD015), mRNA, RefSeq: NM_024684.2 OS=Macaca fascicularis OX=9541 PE=2 SV=1	2.54425	E120_Up	0.00240962	---
A0A2K5UXP0	Probable cytosolic iron-sulfur protein assembly protein CIAO1 OS=Macaca fascicularis OX=9541 GN=CIAO1 PE=3 SV=1	2.01546	E120_Up	4.09e-05	CIAO1
A0A2K5WIT9	GP-PDE domain-containing protein OS=Macaca fascicularis OX=9541 GN=GDPD2 PE=4 SV=1	2.95064	E120_Up	4.28e-06	GDPD2
A0A2K5W2D5	CBFD_NFYB_HMF domain-containing protein OS=Macaca fascicularis OX=9541 GN=DR1 PE=4 SV=1	2.0954	E120_Up	3.66e-10	DR1
G7PBC3	UBR-type domain-containing protein OS=Macaca fascicularis OX=9541 PE=4 SV=1	5.82347	E120_Up	1.47e-08	---
G7PAE6	Putative proline racemase (Fragment)(predicted) OS=Macaca fascicularis OX=9541 GN=L3HYPDH PE=4 SV=1	2.87854	E120_Up	0.00516808	L3HYPDH
A0A2K5W0W7	Formin-binding protein 1(predicted) OS=Macaca fascicularis OX=9541 GN=FNBP1 PE=4 SV=1	3.35206	E120_Up	6.08e-05	FNBP1
A0A2K5UIL5	INTS3 isoform 2(predicted) OS=Macaca fascicularis OX=9541 GN=INTS3 PE=4 SV=1	4.57001	E120_Up	1.62e-12	INTS3
A0A2K5UN69	SPTA1 isoform 1(predicted) OS=Macaca fascicularis OX=9541 GN=SPTA1 PE=4 SV=1	4.65915	E120_Up	6.58e-07	SPTA1
A0A2K5TU31	ECR1_N domain-containing protein OS=Macaca fascicularis OX=9541 GN=EXOSC1 PE=4 SV=1	4.61472	E120_Up	3.41e-05	EXOSC1
A0A2K5UVU2	Aldolase_II domain-containing protein OS=Macaca fascicularis OX=9541 GN=ADD3 PE=4 SV=1	2.446	E120_Up	1.77e-14	ADD3
A0A2K5X1Y1	FACT complex subunit SSRP1 OS=Macaca fascicularis OX=9541 GN=SSRP1 PE=3 SV=1	2.15552	E120_Up	3.67e-18	SSRP1
A0A2K5UKE4	Ig-like domain-containing protein OS=Macaca fascicularis OX=9541 PE=4 SV=1	2.2073	E120_Up	0.000749519	---
A0A2K5UCY8	Testin LIM domain protein(predicted) OS=Macaca fascicularis OX=9541 GN=TES PE=4 SV=1	4.72277	E120_Up	8.92e-06	TES
A0A2K5X0U3	Signal-induced proliferation-associated 1-like protein 2(predicted) OS=Macaca fascicularis OX=9541 GN=SIPA1L2 PE=4 SV=1	5.67392	E120_Up	1.08e-06	SIPA1L2
G7PUD8	E3 ubiquitin/ISG15 ligase TRIM25(predicted) OS=Macaca fascicularis OX=9541 GN=TRIM25 PE=4 SV=1	4.82992	E120_Up	2.41e-09	TRIM25
A0A2K5TKM1	Neuronal pentraxin-1(predicted) OS=Macaca fascicularis OX=9541 PE=4 SV=1	3.18386	E120_Up	5.67e-17	---
A0A2K5VD12	Proteasome activator complex subunit 1 isoform 1(predicted) OS=Macaca fascicularis OX=9541 PE=4 SV=1	3.88941	E120_Up	3.5e-19	---
A0A2K5WJM3	Carboxylic ester hydrolase OS=Macaca fascicularis OX=9541 GN=ACHE PE=3 SV=1	3.2446	E120_Up	0.00922644	ACHE
A0A2K5X793	Glutaredoxin domain-containing protein OS=Macaca fascicularis OX=9541 GN=GLRX5 PE=4 SV=1	2.32177	E120_Up	8.27e-11	GLRX5
A0A2K5W716	ALG2, alpha-1,3/1,6-mannosyltransferase(predicted) OS=Macaca fascicularis OX=9541 GN=ALG2 PE=4 SV=1	2.05667	E120_Up	4.2e-06	ALG2
A0A2K5WHW1	Integrin beta OS=Macaca fascicularis OX=9541 GN=ITGB1 PE=3 SV=1	2.51832	E120_Up	5.1e-07	ITGB1
G7PZN0	Amino acid transporter OS=Macaca fascicularis OX=9541 PE=3 SV=1	6.56277	E120_Up	2.81e-09	---
A0A2K5WZN0	Serine/threonine-protein kinase OS=Macaca fascicularis OX=9541 GN=PRKD1 PE=3 SV=1	5.36214	E120_Up	0.000727288	PRKD1
A0A2K5WYR3	Septin-type G domain-containing protein OS=Macaca fascicularis OX=9541 GN=SEPT2 PE=3 SV=1	2.32796	E120_Up	2.73e-09	2-Sep
A0A2K5U038	Ig-like domain-containing protein OS=Macaca fascicularis OX=9541 PE=3 SV=1	2.65461	E120_Up	1.84e-12	---
A0A2K5V9R0	3-hydroxyisobutyrate dehydrogenase OS=Macaca fascicularis OX=9541 PE=3 SV=1	2.40478	E120_Up	8.36e-06	---
G7P7M2	Peptidylprolyl isomerase domain and WD repeat containing 1(predicted) OS=Macaca fascicularis OX=9541 GN=PPWD1 PE=4 SV=1	8.05315	E120_Up	6.53e-10	PPWD1
A0A2K5U8F4	Acyl-CoA dehydrogenase short chain(predicted) OS=Macaca fascicularis OX=9541 GN=ACADS PE=3 SV=1	2.39428	E120_Up	4.39e-15	ACADS
A0A2K5W5D3	Nuclear factor 1 OS=Macaca fascicularis OX=9541 GN=NFIB PE=3 SV=1	23.3453	E120_Up	9.76e-24	NFIB
A0A2K5WJT9	Phosphatidylinositol-3,4,5-trisphosphate 5-phosphatase 2(predicted) OS=Macaca fascicularis OX=9541 GN=INPPL1 PE=4 SV=1	3.76727	E120_Up	9.55e-08	INPPL1
G7PKX9	Peptidylprolyl isomerase OS=Macaca fascicularis OX=9541 GN=FKBP7 PE=4 SV=1	4.81484	E120_Up	5.36e-24	FKBP7
A0A2K5VX94	MYH14 isoform 1(predicted) OS=Macaca fascicularis OX=9541 GN=MYH14 PE=3 SV=1	6.25688	E120_Up	5.48e-05	MYH14
G7Q2K7	Regucalcin OS=Macaca fascicularis OX=9541 GN=RGN PE=4 SV=1	3.21591	E120_Up	0.00043171	RGN
G7NTU2	S_100 domain-containing protein OS=Macaca fascicularis OX=9541 GN=S100A10 PE=3 SV=1	2.19316	E120_Up	0.0169529	S100A10
G7Q1Z4	Biglycan OS=Macaca fascicularis OX=9541 GN=BGN PE=3 SV=1	2.38622	E120_Up	0.0213803	BGN
A0A2K5V472	Protein LAP2 isoform 2(predicted) OS=Macaca fascicularis OX=9541 GN=ERBIN PE=4 SV=1	3.50505	E120_Up	2.02e-06	ERBIN
A0A2K5U6F7	SWI/SNF-related matrix-associated actin-dependent regulator of chromatin subfamily B member 1 OS=Macaca fascicularis OX=9541 PE=3 SV=1	2.5606	E120_Up	0.000618903	---
A0A2K5W5X3	nucleolysin TIAR isoform X4(predicted) OS=Macaca fascicularis OX=9541 GN=TIAL1 PE=4 SV=1	2.42827	E120_Up	0.000250831	TIAL1
G7PSJ7	Annexin OS=Macaca fascicularis OX=9541 GN=ANXA1 PE=3 SV=1	4.89409	E120_Up	6.04e-12	ANXA1
A0A2K5UEM1	Interferon regulatory factor 2-binding protein 1(predicted) OS=Macaca fascicularis OX=9541 GN=IRF2BP1 PE=4 SV=1	2.32654	E120_Up	9.79e-05	IRF2BP1
A0A2K5U3I8	RNA_GG_bind domain-containing protein OS=Macaca fascicularis OX=9541 GN=PHAX PE=4 SV=1	3.72231	E120_Up	5.85e-05	PHAX
G7P784	DLH domain-containing protein OS=Macaca fascicularis OX=9541 GN=CMBL PE=4 SV=1	4.46641	E120_Up	6.23e-08	CMBL
A0A2K5V7N7	Zinc finger and BTB domain containing 18(predicted) OS=Macaca fascicularis OX=9541 GN=ZBTB18 PE=4 SV=1	2.12057	E120_Up	0.0309943	ZBTB18
A0A2K5V359	Peptidylprolyl isomerase OS=Macaca fascicularis OX=9541 GN=FKBP9 PE=4 SV=1	2.6616	E120_Up	0.000392144	FKBP9
A0A2K5WK96	Ribonucleoprotein PTB-binding 1(predicted) OS=Macaca fascicularis OX=9541 PE=4 SV=1	9.21879	E120_Up	5.48e-08	---
A0A2K5X273	SCP2 domain-containing protein OS=Macaca fascicularis OX=9541 GN=HSDL2 PE=4 SV=1	2.7159	E120_Up	5.68e-08	HSDL2
A0A2K5UB46	Zinc finger protein 768(predicted) OS=Macaca fascicularis OX=9541 GN=ZNF768 PE=4 SV=1	2.36212	E120_Up	0.00340973	ZNF768
A0A2K5VCG9	PBRM1 isoform 8(predicted) OS=Macaca fascicularis OX=9541 GN=PBRM1 PE=4 SV=1	2.55361	E120_Up	4.02e-05	PBRM1
A0A2K5TJ71	Histone deacetylase OS=Macaca fascicularis OX=9541 GN=HDAC2 PE=3 SV=1	2.08314	E120_Up	4.01e-11	HDAC2
A0A2K5WHX8	TPR_REGION domain-containing protein OS=Macaca fascicularis OX=9541 GN=TTC19 PE=4 SV=1	2.75605	E120_Up	0.00225045	TTC19
A0A2K5WL82	TPR_REGION domain-containing protein OS=Macaca fascicularis OX=9541 GN=KLC4 PE=4 SV=1	3.82227	E120_Up	2.11e-12	KLC4
A0A2K5TJJ6	Plasminogen OS=Macaca fascicularis OX=9541 PE=3 SV=1	6.38889	E120_Up	0.000127173	---
A0A2K5WYJ0	ANK_REP_REGION domain-containing protein OS=Macaca fascicularis OX=9541 PE=4 SV=1	4.47402	E120_Up	9.14e-06	---
A0A2K5TXW6	Serine hydroxymethyltransferase OS=Macaca fascicularis OX=9541 GN=SHMT2 PE=3 SV=1	2.38579	E120_Up	6.83e-30	SHMT2
A0A2K5V5V0	FTO_NTD domain-containing protein OS=Macaca fascicularis OX=9541 GN=FTO PE=4 SV=1	2.51354	E120_Up	1.1e-09	FTO
G7PLH0	RPOL4c domain-containing protein OS=Macaca fascicularis OX=9541 GN=POLR2D PE=4 SV=1	4.1407	E120_Up	3.27e-05	POLR2D
A0A2K5WTL4	ELMO domain-containing protein OS=Macaca fascicularis OX=9541 GN=ELMOD2 PE=4 SV=1	4.30035	E120_Up	1.3e-07	ELMOD2
A0A2K5WTI2	Solute carrier family 12 member 4(predicted) OS=Macaca fascicularis OX=9541 GN=SLC12A4 PE=4 SV=1	12.4034	E120_Up	3.92e-08	SLC12A4
A0A2K5V3L9	Alpha-carbonic anhydrase domain-containing protein OS=Macaca fascicularis OX=9541 GN=CA4 PE=3 SV=1	28.5992	E120_Up	1.53e-18	CA4
A0A2K5VPB8	Integrator complex subunit 11(predicted) OS=Macaca fascicularis OX=9541 GN=INTS11 PE=4 SV=1	2.69058	E120_Up	0.00359517	INTS11
A0A2K5WYI3	Hypoxanthine phosphoribosyltransferase OS=Macaca fascicularis OX=9541 GN=PRTFDC1 PE=3 SV=1	2.80688	E120_Up	1.12e-06	PRTFDC1
A0A2K5VZM0	PPM-type phosphatase domain-containing protein OS=Macaca fascicularis OX=9541 GN=ILKAP PE=3 SV=1	2.24014	E120_Up	6.02e-13	ILKAP
G7NZN6	Helicase-like transcription factor(predicted) OS=Macaca fascicularis OX=9541 GN=HLTF PE=4 SV=1	2.04264	E120_Up	2.98e-05	HLTF
A0A2K5TWL9	PHD-type domain-containing protein OS=Macaca fascicularis OX=9541 GN=RSF1 PE=4 SV=1	3.716	E120_Up	4.24e-17	RSF1
A0A2K5WUK5	Peptidyl-prolyl cis-trans isomerase OS=Macaca fascicularis OX=9541 GN=PPIF PE=3 SV=1	4.28255	E120_Up	7.29e-06	PPIF
Q4R930	ADP-ribosylation factor-like protein 2-binding protein OS=Macaca fascicularis OX=9541 GN=ARL2BP PE=2 SV=1	3.30017	E120_Up	2.46e-20	ARL2BP
A0A2K5UQ49	Histone acetyltransferase OS=Macaca fascicularis OX=9541 GN=KAT8 PE=3 SV=1	2.90222	E120_Up	6.69e-05	KAT8
G7Q2U1	MAGE domain-containing protein OS=Macaca fascicularis OX=9541 GN=MAGED2 PE=4 SV=1	2.19167	E120_Up	5.14e-05	MAGED2
A0A2K5V9Q6	Dimethylarginine dimethylaminohydrolase 2(predicted) OS=Macaca fascicularis OX=9541 GN=DDAH2 PE=4 SV=1	3.32202	E120_Up	5.37e-15	DDAH2
Q60HG6	Dipeptidyl peptidase 1 OS=Macaca fascicularis OX=9541 GN=CTSC PE=2 SV=1	8.32774	E120_Up	3.98e-08	CTSC
A0A2K5TYN9	Filamin C(predicted) OS=Macaca fascicularis OX=9541 GN=FLNC PE=4 SV=1	9.84183	E120_Up	0.000913445	FLNC
A0A2K5TYD2	UBIQUITIN_CONJUGAT_2 domain-containing protein OS=Macaca fascicularis OX=9541 PE=3 SV=1	2.40926	E120_Up	4.19e-14	---
A0A2K5VJP8	PH domain-containing protein OS=Macaca fascicularis OX=9541 GN=GAB1 PE=4 SV=1	9.41756	E120_Up	1.06e-08	GAB1
A0A2K5UPB3	Zinc finger protein 787(predicted) OS=Macaca fascicularis OX=9541 GN=ZNF787 PE=4 SV=1	3.17417	E120_Up	5.53e-05	ZNF787
G7P3F1	CMP/dCMP-type deaminase domain-containing protein OS=Macaca fascicularis OX=9541 GN=APOBEC2 PE=4 SV=1	2.13875	E120_Up	0.030426	APOBEC2
I7G8U9	Macaca fascicularis brain cDNA clone: QmoA-12234, similar to human enolase 1, (alpha) (ENO1), mRNA, RefSeq: NM_001428.2 OS=Macaca fascicularis OX=9541 PE=2 SV=1	2.02044	E120_Up	3.88e-34	---
A0A2K5TPR7	Very long-chain-specific acyl-CoA dehydrogenase, mitochondrial OS=Macaca fascicularis OX=9541 GN=ACADVL PE=3 SV=1	2.47757	E120_Up	1.29e-14	ACADVL
A0A2K5TSN4	Far upstream element-binding protein 3(predicted) OS=Macaca fascicularis OX=9541 GN=FUBP3 PE=4 SV=1	3.5658	E120_Up	5.99e-28	FUBP3
A0A2K5WI05	SCD domain-containing protein OS=Macaca fascicularis OX=9541 GN=STAG1 PE=4 SV=1	7.6557	E120_Up	4.64e-07	STAG1
A0A2K5UCS1	Alpha-carbonic anhydrase domain-containing protein OS=Macaca fascicularis OX=9541 GN=CA1 PE=3 SV=1	4.3602	E120_Up	0.000109942	CA1
A0A2K5U171	Ig-like domain-containing protein OS=Macaca fascicularis OX=9541 PE=3 SV=1	2.31447	E120_Up	0.0499633	---
G7PKL9	Ermin(predicted) OS=Macaca fascicularis OX=9541 GN=ERMN PE=4 SV=1	4.84239	E120_Up	0.000798804	ERMN
A0A2K5WQQ3	Mitochondrial Rho GTPase OS=Macaca fascicularis OX=9541 GN=RHOT2 PE=3 SV=1	2.21068	E120_Up	0.000776612	RHOT2
A0A2K5WNF8	Leucine-rich repeat-containing protein 16A isoform 1 (Fragment)(predicted) OS=Macaca fascicularis OX=9541 GN=CARMIL1 PE=4 SV=1	2.74208	E120_Up	3.88e-12	CARMIL1
A0A2K5UAT0	Cnd3 domain-containing protein OS=Macaca fascicularis OX=9541 GN=NCAPG PE=4 SV=1	3.97015	E120_Up	2.14e-06	NCAPG
A0A2K5VGR4	Glutamate ionotropic receptor delta type subunit 2(predicted) OS=Macaca fascicularis OX=9541 GN=GRID2 PE=3 SV=1	7.34632	E120_Up	1.05e-12	GRID2
A0A2K5X214	Protocadherin gamma-C3 isoform 1(predicted) OS=Macaca fascicularis OX=9541 GN=PCDHGA4 PE=4 SV=1	3.10896	E120_Up	4.13e-05	PCDHGA4
A0A2K5VP69	HTATSF1 isoform 1(predicted) OS=Macaca fascicularis OX=9541 GN=HTATSF1 PE=4 SV=1	3.18009	E120_Up	0.000266895	HTATSF1
A0A2K5WQR8	DOCK1 isoform 2(predicted) OS=Macaca fascicularis OX=9541 GN=DOCK1 PE=3 SV=1	5.32206	E120_Up	3.71e-17	DOCK1
A0A2K5UJC1	Integrator complex subunit 4(predicted) OS=Macaca fascicularis OX=9541 GN=INTS4 PE=4 SV=1	3.38345	E120_Up	4.1e-06	INTS4
A0A2K5VT53	MMtag domain-containing protein OS=Macaca fascicularis OX=9541 GN=C1orf35 PE=4 SV=1	2.23956	E120_Up	0.0241312	C1orf35
A0A2K5TLE4	Nuclear receptor subfamily 3 group C member 1(predicted) OS=Macaca fascicularis OX=9541 GN=NR3C1 PE=3 SV=1	3.59908	E120_Up	0.000703614	NR3C1
A0A2K5WB74	Rho-associated protein kinase OS=Macaca fascicularis OX=9541 GN=ROCK1 PE=3 SV=1	2.68484	E120_Up	0.00805869	ROCK1
A0A2K5VLH6	Peptidylprolyl isomerase OS=Macaca fascicularis OX=9541 GN=FKBP10 PE=4 SV=1	19.9099	E120_Up	2.59e-14	FKBP10
A0A2K5VNQ6	Inactive tyrosine-protein kinase 7 isoform a(predicted) OS=Macaca fascicularis OX=9541 GN=PTK7 PE=3 SV=1	4.72994	E120_Up	1.61e-09	PTK7
A0A2K5WQQ1	RanBD1 domain-containing protein OS=Macaca fascicularis OX=9541 GN=RANBP1 PE=4 SV=1	2.31675	E120_Up	1.55e-07	RANBP1
A0A2K5UPU9	PDZ and LIM domain protein 5 isoform a(predicted) OS=Macaca fascicularis OX=9541 GN=PDLIM5 PE=4 SV=1	5.85947	E120_Up	3.89e-07	PDLIM5
A0A2K5TL62	Granulins(predicted) OS=Macaca fascicularis OX=9541 PE=4 SV=1	4.95696	E120_Up	3.37e-06	---
A0A2K5U6N7	Ubiquitin carboxyl-terminal hydrolase OS=Macaca fascicularis OX=9541 GN=USP13 PE=3 SV=1	2.93618	E120_Up	0.0038218	USP13
A0A2K5VQ91	Mindbomb E3 ubiquitin protein ligase 1(predicted) OS=Macaca fascicularis OX=9541 GN=MIB1 PE=4 SV=1	2.03768	E120_Up	5.22e-05	MIB1
A0A2K5U017	Alpha-galactosidase OS=Macaca fascicularis OX=9541 GN=NAGA PE=3 SV=1	2.16403	E120_Up	0.0395196	NAGA
A0A2K5VE94	P-type domain-containing protein OS=Macaca fascicularis OX=9541 GN=GAA PE=3 SV=1	3.78243	E120_Up	8.22e-09	GAA
A0A2K5WAA7	Chromodomain helicase DNA binding protein 4(predicted) OS=Macaca fascicularis OX=9541 GN=CHD4 PE=4 SV=1	2.57806	E120_Up	8.61e-08	CHD4
G7P0A7	Cleavage and polyadenylation specific factor 4(predicted) OS=Macaca fascicularis OX=9541 GN=CPSF4 PE=4 SV=1	3.41969	E120_Up	5.21e-06	CPSF4
A0A2K5UMG2	Unc-5 netrin receptor C(predicted) OS=Macaca fascicularis OX=9541 GN=UNC5C PE=4 SV=1	6.01179	E120_Up	1.27e-05	UNC5C
I7G937	Macaca fascicularis brain cDNA clone: QorA-10439, similar to human ras homolog gene family, member G (rho G) (RHOG), mRNA, RefSeq: NM_001665.2 OS=Macaca fascicularis OX=9541 PE=2 SV=1	3.36107	E120_Up	3.51e-06	---
A0A2K5WFG3	FHA domain-containing protein OS=Macaca fascicularis OX=9541 GN=SLC4A1AP PE=4 SV=1	2.64217	E120_Up	0.000552638	SLC4A1AP
A0A2K5U465	IPT/TIG domain-containing protein OS=Macaca fascicularis OX=9541 GN=EBF3 PE=3 SV=1	44.1054	E120_Up	5.66e-11	EBF3
A0A2K5WNE2	Cyclin and CBS domain divalent metal cation transport mediator 3(predicted) OS=Macaca fascicularis OX=9541 GN=CNNM3 PE=4 SV=1	2.29558	E120_Up	0.00185759	CNNM3
A0A2K5UYU5	Putative ATP-dependent RNA helicase DDX41(predicted) OS=Macaca fascicularis OX=9541 GN=DDX41 PE=4 SV=1	2.0494	E120_Up	0.00103713	DDX41
G8F2B0	Aldo_ket_red domain-containing protein OS=Macaca fascicularis OX=9541 GN=AKR1A1 PE=4 SV=1	2.34501	E120_Up	4.42e-12	AKR1A1
A0A2K5VX70	LisH domain-containing protein OS=Macaca fascicularis OX=9541 GN=TCOF1 PE=4 SV=1	2.10477	E120_Up	0.00564098	TCOF1
A0A2K5U0C9	Histone deacetylase OS=Macaca fascicularis OX=9541 GN=HDAC3 PE=3 SV=1	2.34434	E120_Up	2.36e-05	HDAC3
A0A2K5WJ37	Splicing factor, arginine/serine-rich 15 isoform 1(predicted) OS=Macaca fascicularis OX=9541 GN=SCAF4 PE=4 SV=1	4.33249	E120_Up	8.31e-22	SCAF4
A0A2K5V4I6	Calponin-homology (CH) domain-containing protein OS=Macaca fascicularis OX=9541 GN=LRCH1 PE=4 SV=1	3.86014	E120_Up	0.000427737	LRCH1
A0A2K5WK11	Filamin C(predicted) OS=Macaca fascicularis OX=9541 PE=4 SV=1	2.50631	E120_Up	0.0421791	---
A0A2K5US14	NADH dehydrogenase [ubiquinone] 1 alpha subcomplex assembly factor 4(predicted) OS=Macaca fascicularis OX=9541 PE=4 SV=1	2.05464	E120_Up	0.000151276	---
A0A2K5VHW3	PHD-type domain-containing protein OS=Macaca fascicularis OX=9541 GN=PHF21A PE=4 SV=1	2.14772	E120_Up	4.25e-10	PHF21A
A0A2K5X3N6	Tensin-3(predicted) OS=Macaca fascicularis OX=9541 GN=TNS3 PE=4 SV=1	2.85461	E120_Up	6.9e-06	TNS3
A0A2K5VHD9	Zinc finger MYM-type containing 3(predicted) OS=Macaca fascicularis OX=9541 GN=ZMYM3 PE=4 SV=1	2.13678	E120_Up	0.000474624	ZMYM3
I7GJM9	Macaca fascicularis brain cDNA clone: QbsB-10793, similar to human SUMO-1 activating enzyme subunit 1 (SAE1), mRNA, RefSeq: NM_005500.1 OS=Macaca fascicularis OX=9541 PE=2 SV=1	2.32537	E120_Up	5.58e-23	---
A0A2K5WNK3	Arf-GAP with GTPase, ANK repeat and PH domain-containing protein 1 isoform 1(predicted) OS=Macaca fascicularis OX=9541 GN=AGAP1 PE=4 SV=1	4.18737	E120_Up	1.79e-06	AGAP1
G7PXC1	DNA-directed RNA polymerase subunit OS=Macaca fascicularis OX=9541 GN=POLR2I PE=3 SV=1	2.4348	E120_Up	0.00123892	POLR2I
A0A2K5W6D5	Nicotinate-nucleotide pyrophosphorylase [carboxylating] OS=Macaca fascicularis OX=9541 PE=3 SV=1	17.8618	E120_Up	1.9e-08	---
A0A2K5VQK1	GLOBIN domain-containing protein OS=Macaca fascicularis OX=9541 GN=HBZ PE=3 SV=1	2.79026	E120_Up	5.41e-07	HBZ
A0A2K5VMX6	SAP domain-containing protein OS=Macaca fascicularis OX=9541 GN=ACIN1 PE=4 SV=1	2.14844	E120_Up	6.97e-05	ACIN1
A0A2K5U5Y1	Proteasome activator subunit 2(predicted) OS=Macaca fascicularis OX=9541 GN=PSME2 PE=4 SV=1	4.5275	E120_Up	6.32e-09	PSME2
A0A2K5WSQ6	TRUD domain-containing protein OS=Macaca fascicularis OX=9541 GN=PUS7 PE=4 SV=1	3.20409	E120_Up	0.000427156	PUS7
A0A2K5UIG2	Protein kinase domain-containing protein OS=Macaca fascicularis OX=9541 GN=PRPF4B PE=4 SV=1	2.06742	E120_Up	0.00097169	PRPF4B
A0A2K5VRB5	ZNF423 isoform 3(predicted) OS=Macaca fascicularis OX=9541 GN=ZNF423 PE=4 SV=1	5.80928	E120_Up	0.0151523	ZNF423
A0A2K5V0Y0	Deoxyhypusine hydroxylase OS=Macaca fascicularis OX=9541 GN=DOHH PE=3 SV=1	2.17908	E120_Up	0.000143657	DOHH
Q8HXQ1	Superoxide dismutase [Cu-Zn] OS=Macaca fascicularis OX=9541 GN=SOD1 PE=2 SV=3	2.01204	E120_Up	0.00249839	SOD1
G7PWM2	Protein S100 OS=Macaca fascicularis OX=9541 PE=2 SV=1	3.54432	E120_Up	1.2e-06	---
A0A2K5WBV7	Chromobox homolog 5 (HP1 alpha homolog, Drosophila), isoform CRA_b(predicted) OS=Macaca fascicularis OX=9541 GN=CBX5 PE=4 SV=1	2.26643	E120_Up	4.06e-18	CBX5
G7PPI4	D4, zinc and double PHD fingers family 2, isoform CRA_a(predicted) OS=Macaca fascicularis OX=9541 GN=DPF2 PE=4 SV=1	9.78314	E120_Up	6.82e-08	DPF2
A0A2K5W2Y5	Ciliary rootlet coiled-coil, rootletin(predicted) OS=Macaca fascicularis OX=9541 GN=CROCC PE=4 SV=1	2.97592	E120_Up	2.31e-09	CROCC
A0A2K5V8F2	F-box domain-containing protein OS=Macaca fascicularis OX=9541 GN=FBXL20 PE=4 SV=1	2.15578	E120_Up	3.02e-08	FBXL20
A0A2K5WIC7	Matrin-type domain-containing protein OS=Macaca fascicularis OX=9541 GN=CIZ1 PE=4 SV=1	3.15501	E120_Up	2.67e-13	CIZ1
A0A2K5WJB8	Ubiquitin thioesterase otulin(predicted) OS=Macaca fascicularis OX=9541 GN=OTULIN PE=4 SV=1	2.43802	E120_Up	0.00100098	OTULIN
A0A2K5V8A7	Dynein light chain Tctex-type 1(predicted) OS=Macaca fascicularis OX=9541 GN=DYNLT1 PE=4 SV=1	2.11854	E120_Up	0.000419477	DYNLT1
A0A2K5W609	Anoctamin OS=Macaca fascicularis OX=9541 GN=ANO6 PE=3 SV=1	3.84132	E120_Up	0.000134226	ANO6
A0A2K5U485	S1 domain-containing protein OS=Macaca fascicularis OX=9541 PE=4 SV=1	2.9644	E120_Up	6.57e-16	---
Q60HC5	Delta(24)-sterol reductase OS=Macaca fascicularis OX=9541 GN=DHCR24 PE=2 SV=2	2.17011	E120_Up	0.00430826	DHCR24
A0A2K5U8K4	Anion exchange protein OS=Macaca fascicularis OX=9541 GN=SLC4A4 PE=3 SV=1	3.44488	E120_Up	3.35e-06	SLC4A4
A0A2K5U6U3	Transmembrane and coiled-coil domain family 3(predicted) OS=Macaca fascicularis OX=9541 GN=TMCC3 PE=4 SV=1	3.58278	E120_Up	4.28e-07	TMCC3
A0A2K5WQC5	Nuclear factor 1 OS=Macaca fascicularis OX=9541 GN=NFIX PE=3 SV=1	4.79917	E120_Up	0.00115105	NFIX
A0A2K5U2N7	RELN isoform 1(predicted) OS=Macaca fascicularis OX=9541 GN=RELN PE=4 SV=1	2.29703	E120_Up	8.76e-06	RELN
G7PTX9	Transcription elongation factor spt6 OS=Macaca fascicularis OX=9541 GN=SUPT6H PE=3 SV=1	3.05455	E120_Up	4.35e-05	SUPT6H
A0A2K5X5U9	EXOSC5 isoform 3(predicted) OS=Macaca fascicularis OX=9541 GN=EXOSC5 PE=4 SV=1	2.34085	E120_Up	2.62e-06	EXOSC5
A0A2K5U6Q8	Multifunctional fusion protein OS=Macaca fascicularis OX=9541 GN=ALDH4A1 PE=3 SV=1	2.2521	E120_Up	2.11e-05	ALDH4A1
A0A2K5WBC1	C1q domain-containing protein OS=Macaca fascicularis OX=9541 GN=CBLN1 PE=4 SV=1	25.613	E120_Up	1.64e-09	CBLN1
A0A2K5TWQ1	VWFA domain-containing protein OS=Macaca fascicularis OX=9541 GN=CACNA2D2 PE=4 SV=1	3.44761	E120_Up	3.21e-10	CACNA2D2
G7PEV6	Adipose specific 2(predicted) OS=Macaca fascicularis OX=9541 GN=ADIRF PE=4 SV=1	2.60291	E120_Up	0.0272731	ADIRF
A0A2K5TUY4	nucleosome assembly protein 1-like 1 isoform X3(predicted) OS=Macaca fascicularis OX=9541 PE=3 SV=1	2.06115	E120_Up	3.17e-06	---
A0A2K5UZF5	DMAP-interaction domain-containing protein OS=Macaca fascicularis OX=9541 GN=DIP2B PE=4 SV=1	2.06362	E120_Up	6.31e-14	DIP2B
A0A2K5WL61	Protein kinase domain-containing protein OS=Macaca fascicularis OX=9541 GN=AURKB PE=3 SV=1	2.39122	E120_Up	0.0469135	AURKB
G7NWD9	Synaptotagmin 2(predicted) OS=Macaca fascicularis OX=9541 GN=SYT2 PE=4 SV=1	18.242	E120_Up	1.59e-07	SYT2
A0A2K5VMN0	AdoHcyase_NAD domain-containing protein OS=Macaca fascicularis OX=9541 GN=AHCYL1 PE=3 SV=1	2.34574	E120_Up	5.19e-08	AHCYL1
A0A2K5V8P0	Leucine rich repeats and immunoglobulin like domains 1(predicted) OS=Macaca fascicularis OX=9541 GN=LRIG1 PE=4 SV=1	4.88959	E120_Up	2.09e-05	LRIG1
A0A2K5V4J4	Transket_pyr domain-containing protein OS=Macaca fascicularis OX=9541 GN=DHTKD1 PE=4 SV=1	2.60832	E120_Up	0.000343778	DHTKD1
G7PBR6	DNA polymerase OS=Macaca fascicularis OX=9541 PE=3 SV=1	2.77471	E120_Up	2.7e-12	---
A0A2K5TWR5	PDCD4 isoform 2(predicted) OS=Macaca fascicularis OX=9541 GN=PDCD4 PE=4 SV=1	4.38378	E120_Up	0.000139902	PDCD4
A0A2K5TY30	DUF3715 domain-containing protein OS=Macaca fascicularis OX=9541 GN=TASOR PE=4 SV=1	2.06716	E120_Up	0.00484134	TASOR
A0A2K5UK97	Nidogen-1(predicted) OS=Macaca fascicularis OX=9541 GN=NID1 PE=4 SV=1	2.40482	E120_Up	8.03e-05	NID1
A0A2K5WN88	Pre-mRNA processing factor 40 homolog A(predicted) OS=Macaca fascicularis OX=9541 GN=PRPF40A PE=4 SV=1	2.32959	E120_Up	1.52e-11	PRPF40A
A0A2K5TPA8	Prothymosin alpha(predicted) OS=Macaca fascicularis OX=9541 PE=4 SV=1	3.08508	E120_Up	0.000504318	---
G7PW62	L-plastin(predicted) OS=Macaca fascicularis OX=9541 GN=LCP1 PE=4 SV=1	3.10194	E120_Up	0.00019211	LCP1
G7P5R6	DNA-directed RNA polymerase subunit beta OS=Macaca fascicularis OX=9541 GN=POLR2B PE=3 SV=1	2.01096	E120_Up	4.71e-14	POLR2B
A0A2K5TTB7	SH3 domain-containing protein OS=Macaca fascicularis OX=9541 GN=EPS8 PE=4 SV=1	3.87481	E120_Up	1e-34	EPS8
A0A2K5X3K9	RNA polymerase II subunit A C-terminal domain phosphatase SSU72(predicted) OS=Macaca fascicularis OX=9541 GN=SSU72 PE=4 SV=1	2.0158	E120_Up	0.00499361	SSU72
G7PYA0	DNA-directed RNA polymerases I, II, and III subunit RPABC1(predicted) OS=Macaca fascicularis OX=9541 PE=3 SV=1	2.16715	E120_Up	0.00068422	---
A0A2K5X7F3	BRO1 domain-containing protein OS=Macaca fascicularis OX=9541 GN=BROX PE=4 SV=1	2.60059	E120_Up	1.55e-37	BROX
G7Q3I2	Plastin 3(predicted) OS=Macaca fascicularis OX=9541 GN=PLS3 PE=4 SV=1	2.75705	E120_Up	4.78e-07	PLS3
A0A2K5VFS5	Zinc finger MYND-type containing 8(predicted) OS=Macaca fascicularis OX=9541 GN=ZMYND8 PE=4 SV=1	2.74106	E120_Up	8.99e-14	ZMYND8
A0A2K5UWK0	General transcription factor II-I isoform 3(predicted) OS=Macaca fascicularis OX=9541 GN=GTF2I PE=4 SV=1	3.13462	E120_Up	5.9e-28	GTF2I
A0A2K5V794	Calcium homeostasis endoplasmic reticulum protein(predicted) OS=Macaca fascicularis OX=9541 GN=CHERP PE=4 SV=1	2.16799	E120_Up	9.48e-05	CHERP
A0A2K5WY75	Guanine nucleotide-binding protein subunit gamma OS=Macaca fascicularis OX=9541 PE=3 SV=1	3.1567	E120_Up	0.000619075	---
A0A2K5WNR8	GYF domain-containing protein OS=Macaca fascicularis OX=9541 PE=4 SV=1	2.71236	E120_Up	0.0017747	---
A0A2K5U458	Sulfhydryl oxidase OS=Macaca fascicularis OX=9541 GN=QSOX2 PE=4 SV=1	2.09605	E120_Up	0.00232654	QSOX2
A0A2K5X492	AHD domain-containing protein OS=Macaca fascicularis OX=9541 GN=MLLT1 PE=4 SV=1	2.49221	E120_Up	0.000235292	MLLT1
A0A2K5TZ33	TAFH domain-containing protein OS=Macaca fascicularis OX=9541 GN=TAF4 PE=4 SV=1	2.10266	E120_Up	0.000748595	TAF4
G7P5F7	UDP-glucose 6-dehydrogenase OS=Macaca fascicularis OX=9541 GN=UGDH PE=3 SV=1	3.81453	E120_Up	3.35e-09	UGDH
A0A2K5TQ89	Zinc finger protein 358 (Fragment)(predicted) OS=Macaca fascicularis OX=9541 GN=ZNF358 PE=4 SV=1	2.01472	E120_Up	0.0116343	ZNF358
A0A2K5U097	Transcription initiation factor TFIID subunit 10 OS=Macaca fascicularis OX=9541 GN=TAF10 PE=3 SV=1	2.01022	E120_Up	0.0168134	TAF10
G7NUM7	REST corepressor 3 isoform a(predicted) OS=Macaca fascicularis OX=9541 GN=RCOR3 PE=4 SV=1	3.39867	E120_Up	1.69e-23	RCOR3
A0A2K5WML5	Junctional adhesion molecule 3 OS=Macaca fascicularis OX=9541 GN=JAM3 PE=4 SV=1	2.02124	E120_Up	0.0246419	JAM3
G7NTM2	Serine/threonine-protein kinase N2(predicted) OS=Macaca fascicularis OX=9541 GN=PKN2 PE=4 SV=1	2.29259	E120_Up	0.00864361	PKN2
G7P9N9	SPT16 homolog, facilitates chromatin remodeling subunit(predicted) OS=Macaca fascicularis OX=9541 GN=SUPT16H PE=4 SV=1	2.13537	E120_Up	9.56e-05	SUPT16H
A0A2K5WV05	SYNE2 isoform 3(predicted) OS=Macaca fascicularis OX=9541 GN=SYNE2 PE=4 SV=1	7.32863	E120_Up	6.64e-11	SYNE2
A0A2K5WPZ8	ANK_REP_REGION domain-containing protein OS=Macaca fascicularis OX=9541 GN=KANK2 PE=4 SV=1	3.46202	E120_Up	3.15e-08	KANK2
A0A2K5UPQ0	AAA domain-containing protein OS=Macaca fascicularis OX=9541 GN=RFC4 PE=4 SV=1	11.4261	E120_Up	2.11e-07	RFC4
A0A2K5USH6	SCD domain-containing protein OS=Macaca fascicularis OX=9541 GN=STAG2 PE=4 SV=1	6.29137	E120_Up	1.06e-28	STAG2
A0A2K5TM43	WD_REPEATS_REGION domain-containing protein OS=Macaca fascicularis OX=9541 PE=4 SV=1	2.89475	E120_Up	1.67e-19	---
A0A2K5V1A1	Chloride intracellular channel protein OS=Macaca fascicularis OX=9541 GN=CLIC1 PE=3 SV=1	6.7214	E120_Up	9.23e-17	CLIC1
A0A2K5VD63	Response gene to complement 32 protein(predicted) OS=Macaca fascicularis OX=9541 GN=RGCC PE=4 SV=1	3.27771	E120_Up	0.0183843	RGCC
A0A2K5WA63	Pribosyltran domain-containing protein OS=Macaca fascicularis OX=9541 GN=APRT PE=3 SV=1	2.14647	E120_Up	1.58e-07	APRT
A0A2K5WBV5	MSP domain-containing protein OS=Macaca fascicularis OX=9541 GN=MOSPD2 PE=4 SV=1	2.12237	E120_Up	0.0400239	MOSPD2
A0A2K5VA99	Phosphoacetylglucosamine mutase OS=Macaca fascicularis OX=9541 GN=PGM3 PE=3 SV=1	2.53128	E120_Up	1.24e-11	PGM3
A0A2K5VX95	General transcription factor 3C polypeptide 4(predicted) OS=Macaca fascicularis OX=9541 GN=GTF3C4 PE=4 SV=1	3.41107	E120_Up	2.14e-13	GTF3C4
A0A2K5UDS8	PKS_ER domain-containing protein OS=Macaca fascicularis OX=9541 GN=CRYZ PE=4 SV=1	2.25562	E120_Up	0.000183064	CRYZ
A0A2K5UKT1	FPG-type domain-containing protein OS=Macaca fascicularis OX=9541 GN=NEIL2 PE=4 SV=1	2.94152	E120_Up	0.0102102	NEIL2
A0A2K5US73	PCM1_C domain-containing protein OS=Macaca fascicularis OX=9541 GN=PCM1 PE=4 SV=1	2.61611	E120_Up	0.000105818	PCM1
A0A2K5X3T6	PRP38_assoc domain-containing protein OS=Macaca fascicularis OX=9541 PE=4 SV=1	2.34611	E120_Up	7.13e-06	---
A0A2K5TZC9	BB18(predicted) OS=Macaca fascicularis OX=9541 GN=SEMA4D PE=3 SV=1	2.73965	E120_Up	0.00127634	SEMA4D
G7NZ35	Transducin beta like 1 X-linked receptor 1(predicted) OS=Macaca fascicularis OX=9541 GN=TBL1XR1 PE=4 SV=1	2.61268	E120_Up	7.83e-06	TBL1XR1
A0A2K5UUK7	CWF19-like protein 1(predicted) OS=Macaca fascicularis OX=9541 PE=4 SV=1	2.65921	E120_Up	8.09e-12	---
A0A2K5U4H7	Beta-hexosaminidase OS=Macaca fascicularis OX=9541 PE=3 SV=1	3.22779	E120_Up	1.24e-08	---
A0A2K5W412	C-1-tetrahydrofolate synthase, cytoplasmic(predicted) OS=Macaca fascicularis OX=9541 PE=3 SV=1	2.38279	E120_Up	2.29e-15	---
A0A2K5UY21	Transferrin(predicted) OS=Macaca fascicularis OX=9541 GN=TF PE=3 SV=1	2.08951	E120_Up	1.21e-06	TF
G8F3D2	GLOBIN domain-containing protein OS=Macaca fascicularis OX=9541 PE=3 SV=1	3.02833	E120_Up	2.51e-05	---
G7PV17	Hexamethylene bisacetamide inducible 1(predicted) OS=Macaca fascicularis OX=9541 GN=HEXIM1 PE=4 SV=1	2.21014	E120_Up	1.82e-10	HEXIM1
G7P8U2	C2H2-type domain-containing protein OS=Macaca fascicularis OX=9541 GN=ZNF609 PE=4 SV=1	2.65741	E120_Up	0.000123385	ZNF609
A0A2K5UTN1	Papillary renal cell carcinoma (translocation-associated)(predicted) OS=Macaca fascicularis OX=9541 GN=PRCC PE=4 SV=1	2.09908	E120_Up	0.00125834	PRCC
A0A2K5WM48	Alpha-aminoadipic semialdehyde synthase, mitochondrial(predicted) OS=Macaca fascicularis OX=9541 GN=AASS PE=4 SV=1	2.33704	E120_Up	0.000801657	AASS
A0A2K5U2F6	LIM and senescent cell antigen-like-containing domain protein OS=Macaca fascicularis OX=9541 PE=4 SV=1	3.35836	E120_Up	8.59e-09	---
A0A2K5WE96	Protein MPP3(predicted) OS=Macaca fascicularis OX=9541 GN=MPP3 PE=3 SV=1	4.5977	E120_Up	1.24e-07	MPP3
A0A2K5WGQ8	ZP domain-containing protein OS=Macaca fascicularis OX=9541 GN=ENG PE=4 SV=1	2.05573	E120_Up	0.00461959	ENG
G7Q3I7	Purine nucleoside phosphorylase OS=Macaca fascicularis OX=9541 PE=3 SV=1	2.36509	E120_Up	2.44e-13	---
A0A2K5WSH0	ZBTB20 isoform 20(predicted) OS=Macaca fascicularis OX=9541 GN=ZBTB20 PE=4 SV=1	5.59219	E120_Up	5.52e-05	ZBTB20
A0A2K5UZR3	PLEC isoform 5(predicted) OS=Macaca fascicularis OX=9541 GN=PLEC PE=4 SV=1	2.37393	E120_Up	1.16e-10	PLEC
G7PN29	DNA helicase OS=Macaca fascicularis OX=9541 PE=3 SV=1	207.793	E120_Up	5.33e-17	---
I7GH31	Macaca fascicularis brain cDNA clone: QbsB-10947, similar to human septin 8 (SEPT8), mRNA, RefSeq: XM_034872.8 OS=Macaca fascicularis OX=9541 GN=SEPT8 PE=2 SV=1	2.31676	E120_Up	3.19e-21	8-Sep
A0A2K5W1W5	Nucleoporin 58(predicted) OS=Macaca fascicularis OX=9541 GN=NUP58 PE=4 SV=1	2.27637	E120_Up	9.76e-05	NUP58
G8F5H8	DAO domain-containing protein OS=Macaca fascicularis OX=9541 GN=PIPOX PE=4 SV=1	2.69268	E120_Up	0.000454551	PIPOX
A0A2K5VY53	MBP isoform 16(predicted) OS=Macaca fascicularis OX=9541 GN=MBP PE=4 SV=1	6.3283	E120_Up	0.00011326	MBP
A0A2K5WCH1	PH domain-containing protein OS=Macaca fascicularis OX=9541 GN=FAM129B PE=4 SV=1	2.97514	E120_Up	2.22e-09	FAM129B
A0A2K5W249	Laminin subunit gamma-1(predicted) OS=Macaca fascicularis OX=9541 GN=LAMC1 PE=4 SV=1	2.6906	E120_Up	5.02e-08	LAMC1
A0A2K5WXF5	Queuine tRNA-ribosyltransferase accessory subunit 2 OS=Macaca fascicularis OX=9541 GN=QTRT2 PE=3 SV=1	2.83639	E120_Up	8.53e-05	QTRT2
A0A2K5VJV0	KH domain-containing protein OS=Macaca fascicularis OX=9541 PE=4 SV=1	2.79224	E120_Up	1.83e-09	---
A0A2K5U1R4	BHLH domain-containing protein OS=Macaca fascicularis OX=9541 GN=USF2 PE=4 SV=1	2.78496	E120_Up	0.000152755	USF2
G7PL43	Raftlin-2(predicted) OS=Macaca fascicularis OX=9541 GN=RFTN2 PE=4 SV=1	2.33798	E120_Up	0.000105396	RFTN2
A0A2K5VI19	ZHX2 isoform 1(predicted) OS=Macaca fascicularis OX=9541 GN=ZHX2 PE=4 SV=1	2.11178	E120_Up	0.0300561	ZHX2
A0A2K5U5X8	Lysozyme OS=Macaca fascicularis OX=9541 GN=LYZ PE=3 SV=1	2.10704	E120_Up	0.0420258	LYZ
A0A2K5WJ10	GLOBIN domain-containing protein OS=Macaca fascicularis OX=9541 PE=3 SV=1	3.29717	E120_Up	4.68e-06	---
A0A2K5WIF1	mRNA_decap_C domain-containing protein OS=Macaca fascicularis OX=9541 GN=DCP1A PE=4 SV=1	2.07816	E120_Up	0.00683296	DCP1A
Q9BE95	Protein transport protein SEC23 OS=Macaca fascicularis OX=9541 PE=2 SV=1	2.04176	E120_Up	0.00060014	---
G7PDQ8	PHB domain-containing protein OS=Macaca fascicularis OX=9541 GN=ERLIN1 PE=4 SV=1	2.21151	E120_Up	0.00665824	ERLIN1
A0A2K5W2D3	RING-type domain-containing protein OS=Macaca fascicularis OX=9541 GN=SCAF11 PE=4 SV=1	3.86817	E120_Up	0.000524674	SCAF11
A0A2K5WAD6	Rho GTPase-activating protein 12 OS=Macaca fascicularis OX=9541 GN=ARHGAP12 PE=4 SV=1	2.02901	E120_Up	0.00013258	ARHGAP12
A0A2K5UVR2	Copine-3(predicted) OS=Macaca fascicularis OX=9541 GN=CPNE3 PE=4 SV=1	2.764	E120_Up	6.2e-08	CPNE3
Q4R585	45 kDa calcium-binding protein OS=Macaca fascicularis OX=9541 GN=SDF4 PE=2 SV=1	2.11592	E120_Up	1.26e-10	SDF4
G7PRZ9	Talin-1(predicted) OS=Macaca fascicularis OX=9541 GN=TLN1 PE=4 SV=1	3.36062	E120_Up	8.48e-15	TLN1
A0A2K5VFW0	ECE1 isoform 6(predicted) OS=Macaca fascicularis OX=9541 GN=ECE1 PE=4 SV=1	2.17328	E120_Up	0.00057578	ECE1
A0A2K5TNT5	Caspase-6 isoform alpha preproprotein(predicted) OS=Macaca fascicularis OX=9541 PE=3 SV=1	46.6588	E120_Up	1.71e-12	---
A0A2K5WGE5	Rho-GAP domain-containing protein OS=Macaca fascicularis OX=9541 GN=INPP5B PE=4 SV=1	2.48683	E120_Up	0.00183463	INPP5B
A0A2K5X518	IGF2BP2 isoform 2(predicted) OS=Macaca fascicularis OX=9541 GN=IGF2BP2 PE=4 SV=1	2.65232	E120_Up	0.00362153	IGF2BP2
A0A2K5U272	Cavin-1(predicted) OS=Macaca fascicularis OX=9541 GN=CAVIN1 PE=4 SV=1	2.57169	E120_Up	0.00292742	CAVIN1
A0A2K5U0W9	ECM3-like protein (Fragment)(predicted) OS=Macaca fascicularis OX=9541 GN=FREM2 PE=4 SV=1	47.4701	E120_Up	1.09e-11	FREM2
A0A2K5WM35	Testican-2 isoform 2(predicted) OS=Macaca fascicularis OX=9541 GN=SPOCK2 PE=4 SV=1	2.45935	E120_Up	3.8e-13	SPOCK2
A0A2K5W452	Ras GTPase-activating protein-binding protein 1(predicted) OS=Macaca fascicularis OX=9541 GN=G3BP1 PE=4 SV=1	2.59801	E120_Up	4.01e-22	G3BP1
A0A2K5UH97	DNA ligase OS=Macaca fascicularis OX=9541 GN=LIG1 PE=3 SV=1	2.73703	E120_Up	0.0125645	LIG1
A0A2K5WJJ9	Thymopoietin isoform beta(predicted) OS=Macaca fascicularis OX=9541 GN=TMPO PE=4 SV=1	7.15827	E120_Up	4.85e-09	TMPO
A0A2K5TWG3	DNA helicase OS=Macaca fascicularis OX=9541 GN=MCM3 PE=3 SV=1	95.884	E120_Up	6.6e-17	MCM3
G7PBB8	Cleavage and polyadenylation specificity factor subunit 2 OS=Macaca fascicularis OX=9541 GN=CPSF2 PE=3 SV=1	2.86556	E120_Up	4.44e-17	CPSF2
A0A2K5WLU8	Glucocorticoid induced 1(predicted) OS=Macaca fascicularis OX=9541 GN=GLCCI1 PE=4 SV=1	3.62668	E120_Up	0.000357761	GLCCI1
Q4R8S8	Zinc finger protein 574 OS=Macaca fascicularis OX=9541 GN=ZNF574 PE=2 SV=2	2.71335	E120_Up	4.71e-12	ZNF574
A0A2K5VSK4	SAM_MT_RSMB_NOP domain-containing protein OS=Macaca fascicularis OX=9541 GN=NSUN2 PE=3 SV=1	2.05353	E120_Up	7.11e-06	NSUN2
A0A2K5WQN7	Mitotic spindle assembly checkpoint protein MAD1(predicted) OS=Macaca fascicularis OX=9541 GN=MAD1L1 PE=4 SV=1	2.12442	E120_Up	1.31e-16	MAD1L1
G7PJB7	WD_REPEATS_REGION domain-containing protein OS=Macaca fascicularis OX=9541 GN=NUP37 PE=4 SV=1	3.75757	E120_Up	2.72e-24	NUP37
A0A2K5VFT0	Collagen type VI alpha 3 chain(predicted) OS=Macaca fascicularis OX=9541 GN=COL6A3 PE=4 SV=1	19.7742	E120_Up	1.44e-21	COL6A3
A0A2K5TTL3	Tight junction protein ZO-2 isoform 1(predicted) OS=Macaca fascicularis OX=9541 PE=3 SV=1	9.99451	E120_Up	1.82e-30	---
A0A2K5TX24	B30.2/SPRY domain-containing protein OS=Macaca fascicularis OX=9541 GN=ASH2L PE=4 SV=1	3.15715	E120_Up	6.3e-10	ASH2L
A0A2K5VNQ2	Histone acetyltransferase type B catalytic subunit OS=Macaca fascicularis OX=9541 GN=HAT1 PE=3 SV=1	16.1462	E120_Up	9.29e-21	HAT1
A0A2K5W2P8	Paracingulin(predicted) OS=Macaca fascicularis OX=9541 GN=CGNL1 PE=4 SV=1	2.04926	E120_Up	0.000300107	CGNL1
A0A2K5TV01	Ring finger protein 114(predicted) OS=Macaca fascicularis OX=9541 PE=4 SV=1	3.06934	E120_Up	6.34e-05	---
A0A2K5WND2	PH domain-containing protein OS=Macaca fascicularis OX=9541 GN=FERMT2 PE=4 SV=1	2.08294	E120_Up	1.25e-12	FERMT2
A0A2K5TN91	C-type lectin domain family 13 member D-like protein(predicted) OS=Macaca fascicularis OX=9541 GN=MRC1 PE=4 SV=1	34.1985	E120_Up	4.41e-17	MRC1
A0A2K5TSI0	Breast carcinoma amplified sequence 1(predicted) OS=Macaca fascicularis OX=9541 GN=BCAS1 PE=4 SV=1	16.4992	E120_Up	1.7e-14	BCAS1
A0A2K5VRB4	Ribosomal protein S6 kinase OS=Macaca fascicularis OX=9541 GN=RPS6KA1 PE=3 SV=1	4.91525	E120_Up	6.95e-07	RPS6KA1
A0A2K5UUA7	FSHD region gene 1(predicted) OS=Macaca fascicularis OX=9541 GN=FRG1 PE=4 SV=1	2.41465	E120_Up	0.000142786	FRG1
A0A2K5VIP8	Calponin OS=Macaca fascicularis OX=9541 GN=CNN3 PE=3 SV=1	2.82729	E120_Up	4.42e-08	CNN3
A0A2K5W9V0	Mediator of RNA polymerase II transcription subunit 8 OS=Macaca fascicularis OX=9541 GN=MED8 PE=3 SV=1	2.4364	E120_Up	0.0091041	MED8
A0A2K5U0U5	High-mobility group box 2(predicted) OS=Macaca fascicularis OX=9541 PE=4 SV=1	5.62299	E120_Up	2.81e-17	---
A0A2K5TKW2	Hematological and neurological expressed 1-like protein(predicted) OS=Macaca fascicularis OX=9541 GN=JPT2 PE=4 SV=1	2.22287	E120_Up	0.00110368	JPT2
G7PEX7	Annexin OS=Macaca fascicularis OX=9541 PE=3 SV=1	3.82179	E120_Up	0.00155731	---
A0A2K5VJW6	IF rod domain-containing protein OS=Macaca fascicularis OX=9541 GN=NEFM PE=3 SV=1	2.06557	E120_Up	0.00452739	NEFM
A0A2K5VA83	GB1/RHD3-type G domain-containing protein OS=Macaca fascicularis OX=9541 GN=ATL3 PE=4 SV=1	2.31278	E120_Up	1.84e-07	ATL3
G7PDY3	Structural maintenance of chromosomes protein OS=Macaca fascicularis OX=9541 GN=SMC3 PE=3 SV=1	2.49726	E120_Up	2.86e-31	SMC3
A0A2K5TX28	Ribonuclease OS=Macaca fascicularis OX=9541 GN=RNASEH2A PE=3 SV=1	2.19759	E120_Up	0.00119575	RNASEH2A
A0A2K5UY10	CTD phosphatase subunit 1(predicted) OS=Macaca fascicularis OX=9541 GN=CTDP1 PE=4 SV=1	2.66947	E120_Up	7.09e-06	CTDP1
A0A2K5UFJ2	Rib_recp_KP_reg domain-containing protein OS=Macaca fascicularis OX=9541 GN=RRBP1 PE=4 SV=1	2.81453	E120_Up	8.13e-12	RRBP1
A0A2K5TJZ5	Protein bicaudal D homolog 1 isoform 2(predicted) OS=Macaca fascicularis OX=9541 GN=BICD1 PE=4 SV=1	2.67808	E120_Up	0.000109263	BICD1
A0A2K5U5C3	Chromo domain-containing protein OS=Macaca fascicularis OX=9541 GN=CBX8 PE=4 SV=1	2.2599	E120_Up	0.00431328	CBX8
A0A2K5VRD0	Arachidonate 15-lipoxygenase(predicted) OS=Macaca fascicularis OX=9541 GN=ALOX15 PE=3 SV=1	3.22771	E120_Up	9.52e-07	ALOX15
A0A2K5UDH2	GLTP domain-containing protein OS=Macaca fascicularis OX=9541 GN=GLTP PE=4 SV=1	3.27576	E120_Up	2.18e-05	GLTP
A0A2K5WPZ6	Aldo_ket_red domain-containing protein OS=Macaca fascicularis OX=9541 GN=AKR7A2 PE=4 SV=1	2.23793	E120_Up	1.39e-07	AKR7A2
G7NTV2	Poly [ADP-ribose] polymerase(predicted) OS=Macaca fascicularis OX=9541 GN=PARP1 PE=4 SV=1	2.31157	E120_Up	5.01e-14	PARP1
G7PDU0	LID domain-containing protein OS=Macaca fascicularis OX=9541 GN=LDB1 PE=4 SV=1	2.01545	E120_Up	0.0226896	LDB1
A0A2K5UC45	DUF4683 domain-containing protein OS=Macaca fascicularis OX=9541 GN=AHDC1 PE=4 SV=1	4.55449	E120_Up	4.83e-14	AHDC1
A0A2K5VLR0	APOH isoform 1(predicted) OS=Macaca fascicularis OX=9541 PE=4 SV=1	4.02036	E120_Up	0.0154276	---
A0A2K5WWD0	Upstream binding transcription factor(predicted) OS=Macaca fascicularis OX=9541 GN=UBTF PE=4 SV=1	2.12445	E120_Up	7.05e-22	UBTF
A0A2K5VI64	DCC-interacting protein 13-beta(predicted) OS=Macaca fascicularis OX=9541 GN=APPL2 PE=4 SV=1	4.26179	E120_Up	9.57e-13	APPL2
A0A2K5WAJ2	ACTN1 isoform 1(predicted) OS=Macaca fascicularis OX=9541 PE=4 SV=1	2.05979	E120_Up	5.85e-06	---
A0A2K5WTW6	60S ribosome subunit biogenesis protein NIP7 homolog OS=Macaca fascicularis OX=9541 PE=3 SV=1	2.17137	E120_Up	0.000873421	---
A0A2K5W0J0	BTB domain-containing protein OS=Macaca fascicularis OX=9541 GN=RCBTB2 PE=4 SV=1	2.91835	E120_Up	2.18e-05	RCBTB2
A0A2K5V840	Stromal cell-derived factor 2-like protein 1(predicted) OS=Macaca fascicularis OX=9541 GN=SDF2L1 PE=4 SV=1	2.07398	E120_Up	0.0416073	SDF2L1
A0A2K5V1S5	HEAT repeat-containing protein 7A isoform 1(predicted) OS=Macaca fascicularis OX=9541 GN=MROH1 PE=4 SV=1	2.20884	E120_Up	5.61e-07	MROH1
A0A2K5WX65	MOB kinase activator 1B(predicted) OS=Macaca fascicularis OX=9541 GN=MOB1B PE=4 SV=1	2.45951	E120_Up	7.36e-19	MOB1B
A0A2K5UAU4	Midkine(predicted) OS=Macaca fascicularis OX=9541 GN=MDK PE=4 SV=1	2.97084	E120_Up	0.000634313	MDK
A0A2K5VAE3	histone chaperone ASF1A(predicted) OS=Macaca fascicularis OX=9541 GN=ASF1A PE=4 SV=1	2.63318	E120_Up	0.00230033	ASF1A
A0A2K5WE16	LRBA isoform 5(predicted) OS=Macaca fascicularis OX=9541 GN=LRBA PE=4 SV=1	3.53776	E120_Up	1.33e-14	LRBA
A0A2K5VXI8	TGc domain-containing protein OS=Macaca fascicularis OX=9541 GN=TGM2 PE=4 SV=1	7.5655	E120_Up	1.74e-06	TGM2
A0A2K5TXP0	WW domain-containing protein OS=Macaca fascicularis OX=9541 GN=WAC PE=4 SV=1	2.40301	E120_Up	0.00130099	WAC
G7PLA3	cAMP responsive element binding protein 1(predicted) OS=Macaca fascicularis OX=9541 GN=CREB1 PE=4 SV=1	2.70142	E120_Up	0.00104866	CREB1
A0A2K5TXR2	Phosducin domain-containing protein OS=Macaca fascicularis OX=9541 PE=4 SV=1	2.72089	E120_Up	6.53e-05	---
Q4R784	Perilipin OS=Macaca fascicularis OX=9541 PE=2 SV=1	4.13393	E120_Up	3.33e-26	---
A0A2K5WGB2	CREB binding protein(predicted) OS=Macaca fascicularis OX=9541 GN=CREBBP PE=4 SV=1	2.48551	E120_Up	0.00245724	CREBBP
A0A2K5X7M7	Heat shock 70 kDa protein 1B(predicted) OS=Macaca fascicularis OX=9541 PE=3 SV=1	2.678	E120_Up	1.53e-12	---
A0A2K5W593	CPSF_A domain-containing protein OS=Macaca fascicularis OX=9541 GN=CPSF1 PE=4 SV=1	2.13044	E120_Up	1.19e-16	CPSF1
A0A2K5V1G8	ARHGEF1 isoform 4(predicted) OS=Macaca fascicularis OX=9541 GN=ARHGEF1 PE=4 SV=1	3.69561	E120_Up	3.53e-09	ARHGEF1
G7PU63	Secernin 2(predicted) OS=Macaca fascicularis OX=9541 GN=SCRN2 PE=4 SV=1	3.13083	E120_Up	4.33e-05	SCRN2
A0A2K5WEG0	JmjC domain-containing protein OS=Macaca fascicularis OX=9541 GN=KDM3B PE=4 SV=1	21.4318	E120_Up	1.91e-11	KDM3B
A0A2K5WG24	Integrator complex subunit 7 isoform 1(predicted) OS=Macaca fascicularis OX=9541 GN=INTS7 PE=4 SV=1	2.12509	E120_Up	0.000770655	INTS7
A0A2K5UBN9	Replication protein A subunit OS=Macaca fascicularis OX=9541 PE=3 SV=1	7.03174	E120_Up	5.49e-06	---
A0A2K5W7Y7	Methylated-DNA--protein-cysteine methyltransferase(predicted) OS=Macaca fascicularis OX=9541 GN=MGMT PE=4 SV=1	3.5449	E120_Up	2.74e-05	MGMT
A0A2K5UPD8	cellular nucleic acid-binding protein isoform X2(predicted) OS=Macaca fascicularis OX=9541 PE=4 SV=1	2.06361	E120_Up	7.21e-05	---
A0A2K5VX55	GTF3C5 isoform 3(predicted) OS=Macaca fascicularis OX=9541 PE=4 SV=1	2.42837	E120_Up	0.000287223	---
A0A2K5V0U3	CCHC NOA-type domain-containing protein OS=Macaca fascicularis OX=9541 GN=IKBKG PE=4 SV=1	3.61421	E120_Up	8.8e-06	IKBKG
A0A2K5WZF4	E3 ubiquitin-protein ligase HACE1(predicted) OS=Macaca fascicularis OX=9541 GN=HACE1 PE=4 SV=1	2.52617	E120_Up	0.00012951	HACE1
A0A2K5WDJ1	Mitotic-spindle organizing protein 2B(predicted) OS=Macaca fascicularis OX=9541 PE=4 SV=1	2.68475	E120_Up	2.64e-06	---
A0A2K5WJ60	UHRF1 isoform 2(predicted) OS=Macaca fascicularis OX=9541 GN=UHRF1 PE=4 SV=1	3.46886	E120_Up	7.93e-10	UHRF1
A0A2K5VEH1	CREB-regulated transcription coactivator 3 isoform a(predicted) OS=Macaca fascicularis OX=9541 GN=CRTC3 PE=4 SV=1	2.74117	E120_Up	0.000662379	CRTC3
Q9TSM4	Glutathione S-transferase Mu 2 OS=Macaca fascicularis OX=9541 GN=GSTM2 PE=1 SV=3	2.65649	E120_Up	2.4e-22	GSTM2
A0A2K5UF19	Mediator complex subunit 23(predicted) OS=Macaca fascicularis OX=9541 GN=MED23 PE=4 SV=1	2.11625	E120_Up	4.48e-10	MED23
A0A2K5W4S5	Laminin subunit alpha-4 isoform 1(predicted) OS=Macaca fascicularis OX=9541 GN=LAMA4 PE=4 SV=1	2.11713	E120_Up	0.000673334	LAMA4
A0A2K5UW43	Collagen alpha-2(VI) chain isoform 2C2(predicted) OS=Macaca fascicularis OX=9541 GN=COL6A2 PE=4 SV=1	8.73015	E120_Up	5.31e-13	COL6A2
A0A2K5X2U2	NAGLU isoform 1(predicted) OS=Macaca fascicularis OX=9541 GN=NAGLU PE=4 SV=1	2.37411	E120_Up	0.000596367	NAGLU
A0A2K5WNM3	Histone PARylation factor 1(predicted) OS=Macaca fascicularis OX=9541 GN=HPF1 PE=4 SV=1	3.22447	E120_Up	5.8e-11	HPF1
A0A2K5U4U3	Aldedh domain-containing protein OS=Macaca fascicularis OX=9541 GN=ALDH1A2 PE=3 SV=1	42.8793	E120_Up	1.83e-06	ALDH1A2
A0A2K5U6N1	Eukaryotic translation initiation factor 4E binding protein 2, isoform CRA_a(predicted) OS=Macaca fascicularis OX=9541 PE=4 SV=1	2.62389	E120_Up	1.22e-06	---
Q4R7A1	Testis cDNA, clone: QtsA-15815, similar to human microfibrillar-associated protein 1 (MFAP1) OS=Macaca fascicularis OX=9541 GN=MFAP1 PE=2 SV=1	2.32227	E120_Up	1.26e-18	MFAP1
G7PF15	J domain-containing protein OS=Macaca fascicularis OX=9541 GN=DNAJC9 PE=4 SV=1	7.71053	E120_Up	6.11e-08	DNAJC9
A0A2K5TXF8	Poly(A) polymerase alpha(predicted) OS=Macaca fascicularis OX=9541 GN=PAPOLA PE=4 SV=1	5.09732	E120_Up	6.44e-06	PAPOLA
A0A2K5VMY5	BIG2 domain-containing protein OS=Macaca fascicularis OX=9541 GN=NUP210 PE=4 SV=1	2.37951	E120_Up	0.000174957	NUP210
A0A2K5WTT0	HpcH_HpaI domain-containing protein OS=Macaca fascicularis OX=9541 GN=CLYBL PE=4 SV=1	2.11985	E120_Up	4.87e-07	CLYBL
A0A2K5V1B2	BCL7C isoform 1(predicted) OS=Macaca fascicularis OX=9541 GN=BCL7C PE=4 SV=1	2.32511	E120_Up	0.00293355	BCL7C
G7NXX3	Cytoplasmic protein OS=Macaca fascicularis OX=9541 GN=NCK1 PE=4 SV=1	2.40538	E120_Up	7.27e-06	NCK1
A0A2K5WU22	ATP-binding cassette sub-family A member 8(predicted) OS=Macaca fascicularis OX=9541 GN=ABCA8 PE=4 SV=1	2.2176	E120_Up	0.0237812	ABCA8
A0A2K5X069	Glutamine-dependent NAD(+) synthetase OS=Macaca fascicularis OX=9541 PE=3 SV=1	3.00895	E120_Up	7.06e-07	---
A0A2K5VWH7	Sulfatase domain-containing protein OS=Macaca fascicularis OX=9541 GN=GALNS PE=4 SV=1	2.24657	E120_Up	0.00157162	GALNS
A0A2K5VLI7	Ras GTPase-activating-like protein IQGAP1(predicted) OS=Macaca fascicularis OX=9541 GN=IQGAP1 PE=4 SV=1	3.44822	E120_Up	3.41e-08	IQGAP1
A0A2K5UGQ8	Ig-like domain-containing protein OS=Macaca fascicularis OX=9541 PE=4 SV=1	2.02485	E120_Up	0.0217081	---
A0A2K5WR27	Mediator of RNA polymerase II transcription subunit 1 OS=Macaca fascicularis OX=9541 GN=MED1 PE=3 SV=1	2.02445	E120_Up	6.73e-08	MED1
A0A2K5WX05	E3 ubiquitin protein ligase OS=Macaca fascicularis OX=9541 GN=RNF20 PE=3 SV=1	2.07779	E120_Up	6.89e-15	RNF20
A0A2K5U7L7	Arrestin_C domain-containing protein OS=Macaca fascicularis OX=9541 GN=ARRB2 PE=4 SV=1	2.35307	E120_Up	7.64e-06	ARRB2
A0A2K5U1K1	PDZ and LIM domain 3(predicted) OS=Macaca fascicularis OX=9541 GN=PDLIM3 PE=4 SV=1	12.005	E120_Up	1.61e-20	PDLIM3
Q4R5H6	Maspardin OS=Macaca fascicularis OX=9541 GN=SPG21 PE=2 SV=1	2.23981	E120_Up	3.01e-10	SPG21
A0A2K5V9D4	Thyroid receptor-interacting protein 6(predicted) OS=Macaca fascicularis OX=9541 GN=TRIP6 PE=4 SV=1	2.3301	E120_Up	0.00461502	TRIP6
A0A2K5V9A1	G-patch domain-containing protein OS=Macaca fascicularis OX=9541 GN=RBM17 PE=4 SV=1	2.26628	E120_Up	1.95e-23	RBM17
A0A2K5X2T5	WD_REPEATS_REGION domain-containing protein OS=Macaca fascicularis OX=9541 PE=4 SV=1	2.30991	E120_Up	5.24e-17	---
A0A2K5X4B3	Transforming growth factor-beta-induced protein ig-h3(predicted) OS=Macaca fascicularis OX=9541 GN=TGFBI PE=4 SV=1	2.26845	E120_Up	0.00373342	TGFBI
A0A2K5V154	Histone-lysine N-methyltransferase EHMT2 isoform a(predicted) OS=Macaca fascicularis OX=9541 GN=EHMT2 PE=4 SV=1	5.27464	E120_Up	0.00024299	EHMT2
G7NZU2	Choline dehydrogenase, mitochondrial(predicted) OS=Macaca fascicularis OX=9541 GN=CHDH PE=3 SV=1	2.50578	E120_Up	2.88e-24	CHDH
A0A2K5U577	1,2-dihydroxy-3-keto-5-methylthiopentene dioxygenase OS=Macaca fascicularis OX=9541 GN=ADI1 PE=3 SV=1	4.59418	E120_Up	2.82e-06	ADI1
A0A2K5W0N2	THO complex 2(predicted) OS=Macaca fascicularis OX=9541 GN=THOC2 PE=4 SV=1	3.95236	E120_Up	5.13e-17	THOC2
A0A2K5U4P0	dUTPase domain-containing protein OS=Macaca fascicularis OX=9541 PE=4 SV=1	5.06039	E120_Up	2.79e-07	---
A0A2K5U4L3	PEST proteolytic signal containing nuclear protein(predicted) OS=Macaca fascicularis OX=9541 GN=PCNP PE=4 SV=1	2.10427	E120_Up	1.72e-06	PCNP
Q1ZZH0	Metabotropic glutamate receptor 4 OS=Macaca fascicularis OX=9541 GN=GRM4 PE=2 SV=1	2.21842	E120_Up	0.0336535	GRM4
G7P0N3	Nuclear-interacting partner of ALK(predicted) OS=Macaca fascicularis OX=9541 GN=ZC3HC1 PE=4 SV=1	4.05682	E120_Up	1.37e-20	ZC3HC1
A0A2K5URX4	Euchromatic histone lysine methyltransferase 1(predicted) OS=Macaca fascicularis OX=9541 GN=EHMT1 PE=4 SV=1	5.92403	E120_Up	7.05e-22	EHMT1
A0A2K5W1P6	SWI/SNF-related matrix-associated actin-dependent regulator of chromatin subfamily A containing DEAD/H box 1 isoform b(predicted) OS=Macaca fascicularis OX=9541 GN=SMARCAD1 PE=4 SV=1	2.85505	E120_Up	6.53e-10	SMARCAD1
G7P3D3	Cap methyltransferase 1(predicted) OS=Macaca fascicularis OX=9541 GN=CMTR1 PE=4 SV=1	2.10424	E120_Up	2.07e-13	CMTR1
A0A2K5X2G8	REST corepressor 2(predicted) OS=Macaca fascicularis OX=9541 GN=RCOR2 PE=4 SV=1	5.9773	E120_Up	3.52e-17	RCOR2
G7PNL9	Glutamate receptor 4 OS=Macaca fascicularis OX=9541 GN=GRIA4 PE=3 SV=1	6.15837	E120_Up	7.6e-07	GRIA4
A0A2K5V9N1	Polyhomeotic homolog 2(predicted) OS=Macaca fascicularis OX=9541 GN=PHC2 PE=4 SV=1	12.1405	E120_Up	1.17e-30	PHC2
Q4R6L7	Bisphosphoglycerate mutase OS=Macaca fascicularis OX=9541 GN=BPGM PE=2 SV=3	2.02681	E120_Up	0.000209644	BPGM
Q9GLG1	Calpain-2 catalytic subunit OS=Macaca fascicularis OX=9541 GN=CAPN2 PE=2 SV=3	2.61307	E120_Up	1.44e-12	CAPN2
G7Q287	Macaca fascicularis brain cDNA clone: QflA-18365, similar to human RAB9A, member RAS oncogene family (RAB9A), mRNA, RefSeq: NM_004251.3 OS=Macaca fascicularis OX=9541 PE=2 SV=1	2.30771	E120_Up	4.42e-06	---
A0A2K5TVS2	Musashi RNA binding protein 1(predicted) OS=Macaca fascicularis OX=9541 GN=MSI1 PE=4 SV=1	7.01304	E120_Up	2.61e-15	MSI1
A0A2K5VUL0	Fibrillar collagen NC1 domain-containing protein OS=Macaca fascicularis OX=9541 GN=COL1A2 PE=4 SV=1	4.75155	E120_Up	3.66e-07	COL1A2
A0A2K5VS07	CCHC-type domain-containing protein OS=Macaca fascicularis OX=9541 GN=ZCCHC8 PE=4 SV=1	4.20496	E120_Up	6.58e-05	ZCCHC8
A0A2K5TKI6	Anion exchange protein OS=Macaca fascicularis OX=9541 GN=SLC4A1 PE=3 SV=1	2.66955	E120_Up	7.17e-05	SLC4A1
A0A2K5W4S9	ISY1 isoform 1(predicted) OS=Macaca fascicularis OX=9541 PE=4 SV=1	2.71851	E120_Up	4.77e-12	---
A0A2K5UKP1	PKS_ER domain-containing protein OS=Macaca fascicularis OX=9541 GN=ZADH2 PE=4 SV=1	3.13236	E120_Up	6.68e-15	ZADH2
A0A2K5WSE8	Deacetylase sirtuin-type domain-containing protein OS=Macaca fascicularis OX=9541 GN=SIRT1 PE=4 SV=1	2.14694	E120_Up	0.0059899	SIRT1
G7Q2S9	Structural maintenance of chromosomes protein OS=Macaca fascicularis OX=9541 GN=SMC1A PE=3 SV=1	3.23297	E120_Up	4.97e-33	SMC1A
A0A2K5VA14	Tubulin alpha chain OS=Macaca fascicularis OX=9541 GN=TUBA1C PE=3 SV=1	10.2962	E120_Up	1.35e-15	TUBA1C
A0A2K5W4L6	PHF20L1 isoform 5(predicted) OS=Macaca fascicularis OX=9541 GN=PHF20L1 PE=4 SV=1	2.42901	E120_Up	3.82e-14	PHF20L1
A0A2K5UZI8	DECR1 isoform 9(predicted) OS=Macaca fascicularis OX=9541 PE=4 SV=1	3.04916	E120_Up	6.77e-06	---
A0A2K5UUE0	Serine/threonine-protein kinase A-Raf(predicted) OS=Macaca fascicularis OX=9541 GN=ARAF PE=4 SV=1	3.42008	E120_Up	3.92e-06	ARAF
A0A2K5WCD0	C12orf75 isoform 7 (Fragment)(predicted) OS=Macaca fascicularis OX=9541 GN=C12orf75 PE=4 SV=1	2.71747	E120_Up	0.00552137	C12orf75
A0A2K5WVQ5	Sema domain-containing protein OS=Macaca fascicularis OX=9541 GN=SEMA6A PE=3 SV=1	5.75212	E120_Up	5.88e-10	SEMA6A
A0A2K5UFC7	Importin N-terminal domain-containing protein OS=Macaca fascicularis OX=9541 GN=IPO8 PE=4 SV=1	2.20975	E120_Up	7.32e-05	IPO8
A0A2K5VUB7	DHFR domain-containing protein OS=Macaca fascicularis OX=9541 PE=3 SV=1	4.52067	E120_Up	0.00282533	---
A0A2K5V549	DUF4482 domain-containing protein OS=Macaca fascicularis OX=9541 GN=SOGA1 PE=4 SV=1	2.19815	E120_Up	4.81e-05	SOGA1
A0A2K5X6R0	Selenoprotein O(predicted) OS=Macaca fascicularis OX=9541 GN=SELENOO PE=3 SV=1	3.53827	E120_Up	7.74e-12	SELENOO
A0A2K5VE04	Nuclear autoantigenic sperm protein isoform 2(predicted) OS=Macaca fascicularis OX=9541 GN=NASP PE=4 SV=1	4.22469	E120_Up	1.66e-06	NASP
A0A2K5VRN8	PGM5 isoform 1(predicted) OS=Macaca fascicularis OX=9541 GN=PGM5 PE=3 SV=1	17.1802	E120_Up	3.46e-06	PGM5
A0A2K5TWK0	NACHT domain-containing protein OS=Macaca fascicularis OX=9541 GN=NLRX1 PE=4 SV=1	2.04959	E120_Up	1.29e-06	NLRX1
A0A2K5TZ53	WD_REPEATS_REGION domain-containing protein OS=Macaca fascicularis OX=9541 GN=CDC40 PE=4 SV=1	2.03183	E120_Up	5.91e-09	CDC40
A0A2K5VAI8	GOLD domain-containing protein OS=Macaca fascicularis OX=9541 GN=TMED4 PE=3 SV=1	2.23896	E120_Up	0.00387	TMED4
A0A2K5U0D6	Rho-GAP domain-containing protein OS=Macaca fascicularis OX=9541 GN=ARHGAP18 PE=4 SV=1	2.06374	E120_Up	0.0156385	ARHGAP18
A0A2K5WKH4	DNA helicase OS=Macaca fascicularis OX=9541 GN=MCM5 PE=3 SV=1	105.88	E120_Up	2.23e-17	MCM5
A0A2K5W261	Inositol 1,4,5-trisphosphate receptor type 1 isoform 3(predicted) OS=Macaca fascicularis OX=9541 GN=ITPR1 PE=4 SV=1	22.1999	E120_Up	5.41e-14	ITPR1
G7PXJ4	RNA polymerase II-associated factor 1 homolog(predicted) OS=Macaca fascicularis OX=9541 PE=4 SV=1	3.26848	E120_Up	6.3e-05	---
G7P674	EXOSC9 isoform 3(predicted) OS=Macaca fascicularis OX=9541 GN=EXOSC9 PE=4 SV=1	2.83313	E120_Up	0.000116679	EXOSC9
A0A2K5U839	Calcium-transporting ATPase OS=Macaca fascicularis OX=9541 GN=ATP2A3 PE=3 SV=1	11.4306	E120_Up	0.000186239	ATP2A3
G7PRT0	Structural maintenance of chromosomes protein OS=Macaca fascicularis OX=9541 GN=SMC2 PE=3 SV=1	28.7377	E120_Up	2.09e-30	SMC2
G7Q0B3	WD_REPEATS_REGION domain-containing protein OS=Macaca fascicularis OX=9541 GN=THOC6 PE=4 SV=1	3.17984	E120_Up	5.38e-23	THOC6
A0A2K5UG03	ADARB1 isoform 13(predicted) OS=Macaca fascicularis OX=9541 GN=ADARB1 PE=4 SV=1	2.22985	E120_Up	0.000108111	ADARB1
I7GJ70	S-methyl-5'-thioadenosine phosphorylase OS=Macaca fascicularis OX=9541 GN=MTAP PE=2 SV=1	2.38228	E120_Up	7.3e-10	MTAP
A0A2K5VY20	Replication protein A 14 kDa subunit(predicted) OS=Macaca fascicularis OX=9541 PE=4 SV=1	5.17769	E120_Up	1.8e-20	---
A0A2K5WN01	DDT isoform 2(predicted) OS=Macaca fascicularis OX=9541 PE=4 SV=1	2.09735	E120_Up	9.01e-05	---
A0A2K5W2I2	DUF4042 domain-containing protein OS=Macaca fascicularis OX=9541 PE=4 SV=1	3.11919	E120_Up	2.47e-05	---
A0A2K5X9R4	Nuclear factor 1 OS=Macaca fascicularis OX=9541 PE=3 SV=1	5.41761	E120_Up	1.42e-08	---
A0A2K5V221	ADP-ribosylation factor-binding protein GGA2(predicted) OS=Macaca fascicularis OX=9541 GN=GGA2 PE=4 SV=1	2.02521	E120_Up	0.00147105	GGA2
A0A2K5V7L2	AIRC domain-containing protein OS=Macaca fascicularis OX=9541 GN=PAICS PE=3 SV=1	2.49436	E120_Up	2.4e-13	PAICS
Q9GKW3	Fructose-bisphosphate aldolase C OS=Macaca fascicularis OX=9541 GN=ALDOC PE=2 SV=3	2.0541	E120_Up	0.00118717	ALDOC
A0A2K5WMG1	DUF3453 domain-containing protein OS=Macaca fascicularis OX=9541 PE=4 SV=1	3.26935	E120_Up	8.54e-05	---
A0A2K5UIF2	SUN domain-containing protein OS=Macaca fascicularis OX=9541 GN=SUN2 PE=4 SV=1	4.10048	E120_Up	5.55e-07	SUN2
A0A2K5TST4	Peptidyl arginine deiminase 2(predicted) OS=Macaca fascicularis OX=9541 GN=PADI2 PE=4 SV=1	4.91875	E120_Up	6.26e-05	PADI2
A0A2K5U7Z1	Nefa_Nip30_N domain-containing protein OS=Macaca fascicularis OX=9541 PE=4 SV=1	2.00572	E120_Up	0.0186921	---
Q8HXX4	Trifunctional enzyme subunit beta, mitochondrial OS=Macaca fascicularis OX=9541 GN=HADHB PE=2 SV=1	2.53011	E120_Up	1.32e-14	HADHB
Q60HG9	Carnitine O-palmitoyltransferase 2, mitochondrial OS=Macaca fascicularis OX=9541 GN=CPT2 PE=2 SV=1	3.6211	E120_Up	1.07e-09	CPT2
Q4R5E8	Brain cDNA, clone: QnpA-15666, similar to human replication factor C (activator 1) 3, 38kDa (RFC3),transcript variant 1 OS=Macaca fascicularis OX=9541 PE=2 SV=1	10.3618	E120_Up	2.75e-08	---
A0A2K5WNX3	Ectonucleotide pyrophosphatase/phosphodiesterase family member 6(predicted) OS=Macaca fascicularis OX=9541 GN=ENPP6 PE=4 SV=1	7.785	E120_Up	0.00117881	ENPP6
A0A2K5ULK1	Amino acid transporter OS=Macaca fascicularis OX=9541 GN=SLC1A3 PE=3 SV=1	2.60404	E120_Up	0.000170512	SLC1A3
A0A2K5U480	Inter-alpha-trypsin inhibitor heavy chain 1(predicted) OS=Macaca fascicularis OX=9541 GN=ITIH1 PE=4 SV=1	2.56994	E120_Up	0.00552453	ITIH1
A0A2K5W3X9	Nuclear mitotic apparatus protein 1(predicted) OS=Macaca fascicularis OX=9541 GN=NUMA1 PE=4 SV=1	3.93828	E120_Up	9.78e-30	NUMA1
A0A2K5WSS2	Protein farnesyltransferase subunit beta OS=Macaca fascicularis OX=9541 PE=3 SV=1	2.01138	E120_Up	1.68e-05	---
A0A2K5W989	GLOBIN domain-containing protein OS=Macaca fascicularis OX=9541 GN=CYGB PE=3 SV=1	6.59452	E120_Up	1.61e-06	CYGB
A0A2K5UW81	WH1 domain-containing protein OS=Macaca fascicularis OX=9541 PE=4 SV=1	11.2072	E120_Up	1.36e-16	---
G7PCA5	Reactive intermediate imine deaminase A homolog(predicted) OS=Macaca fascicularis OX=9541 GN=RIDA PE=4 SV=1	2.3212	E120_Up	7.03e-07	RIDA
G8F5P9	Probable tRNA N6-adenosine threonylcarbamoyltransferase OS=Macaca fascicularis OX=9541 GN=OSGEP PE=3 SV=1	2.10806	E120_Up	3.25e-06	OSGEP
A0A2K5X8P9	2',3'-cyclic-nucleotide 3'-phosphodiesterase OS=Macaca fascicularis OX=9541 GN=CNP PE=3 SV=1	3.24867	E120_Up	4.25e-12	CNP
G8F2E5	ACB domain-containing protein OS=Macaca fascicularis OX=9541 PE=4 SV=1	2.23872	E120_Up	7.64e-06	---
E5FGL1	XRCC4 (Fragment) OS=Macaca fascicularis OX=9541 GN=XRCC4 PE=2 SV=1	4.63246	E120_Up	3.24e-11	XRCC4
A0A2K5WWI5	LIM domain containing preferred translocation partner in lipoma(predicted) OS=Macaca fascicularis OX=9541 GN=LPP PE=4 SV=1	3.70019	E120_Up	0.00534296	LPP
Q4R8T0	Vesicle-associated membrane protein 3 OS=Macaca fascicularis OX=9541 GN=VAMP3 PE=3 SV=1	2.67578	E120_Up	3.69e-05	VAMP3
A0A2K5TYP4	C5orf51 isoform 2(predicted) OS=Macaca fascicularis OX=9541 GN=C5orf51 PE=4 SV=1	2.53158	E120_Up	1.68e-05	C5orf51
A0A2K5WEZ4	Zinc-hook domain-containing protein OS=Macaca fascicularis OX=9541 PE=4 SV=1	3.51734	E120_Up	2.13e-13	---
A0A2K5UGL8	Ubiquitin carboxyl-terminal hydrolase OS=Macaca fascicularis OX=9541 PE=3 SV=1	3.04426	E120_Up	0.00741256	---
A0A2K5WZK5	TRIM47 isoform 1(predicted) OS=Macaca fascicularis OX=9541 PE=4 SV=1	2.46885	E120_Up	2.05e-05	---
A0A2K5UTC5	Proteasome assembly chaperone 1 OS=Macaca fascicularis OX=9541 GN=PSMG1 PE=3 SV=1	2.65283	E120_Up	5.51e-13	PSMG1
A0A2K5TV15	Palladin, cytoskeletal associated protein(predicted) OS=Macaca fascicularis OX=9541 GN=PALLD PE=4 SV=1	6.35478	E120_Up	2.4e-08	PALLD
A0A2K5V0X5	WD_REPEATS_REGION domain-containing protein OS=Macaca fascicularis OX=9541 GN=LRWD1 PE=4 SV=1	2.54504	E120_Up	0.000367744	LRWD1
G7PIA3	LIM zinc-binding domain-containing protein OS=Macaca fascicularis OX=9541 GN=LIMA1 PE=4 SV=1	4.68079	E120_Up	2.27e-13	LIMA1
A0A2K5WX63	Succinate--CoA ligase [GDP-forming] subunit beta, mitochondrial OS=Macaca fascicularis OX=9541 GN=SUCLG2 PE=3 SV=1	5.68616	E120_Up	1.84e-24	SUCLG2
A0A2K5UPX7	RAN binding protein 2(predicted) OS=Macaca fascicularis OX=9541 GN=RANBP2 PE=4 SV=1	2.05705	E120_Up	4.27e-05	RANBP2
A0A2K5VS66	Glucosamine 6-phosphate N-acetyltransferase OS=Macaca fascicularis OX=9541 GN=GNPNAT1 PE=3 SV=1	3.8951	E120_Up	5.89e-05	GNPNAT1
G7PQQ5	TPR_REGION domain-containing protein OS=Macaca fascicularis OX=9541 GN=CTR9 PE=4 SV=1	2.98961	E120_Up	2.01e-13	CTR9
A0A2K5UMY1	Pre-mRNA-splicing factor SYF1(predicted) OS=Macaca fascicularis OX=9541 GN=XAB2 PE=4 SV=1	2.9169	E120_Up	6.39e-09	XAB2
A0A2K5WCN1	FERM domain-containing protein OS=Macaca fascicularis OX=9541 GN=MSN PE=4 SV=1	2.63505	E120_Up	5.48e-13	MSN
A0A2K5VE74	Matrin-type domain-containing protein OS=Macaca fascicularis OX=9541 PE=4 SV=1	2.05478	E120_Up	1.22e-14	---
A0A2K5WLQ1	Contactin-2(predicted) OS=Macaca fascicularis OX=9541 GN=CNTN2 PE=4 SV=1	9.95975	E120_Up	2.27e-14	CNTN2
Q60HD7	D-3-phosphoglycerate dehydrogenase OS=Macaca fascicularis OX=9541 GN=PHGDH PE=2 SV=4	3.18584	E120_Up	7.12e-11	PHGDH
A0A2K5WQI6	C-terminal binding protein 2(predicted) OS=Macaca fascicularis OX=9541 GN=CTBP2 PE=4 SV=1	5.21258	E120_Up	1.73e-11	CTBP2
A0A2K5UHB1	Na(+)/H(+) exchange regulatory cofactor NHE-RF3(predicted) OS=Macaca fascicularis OX=9541 GN=PDZK1 PE=4 SV=1	4.97192	E120_Up	0.00705316	PDZK1
A0A2K5WA10	Non-specific serine/threonine protein kinase OS=Macaca fascicularis OX=9541 GN=AKT2 PE=3 SV=1	7.70873	E120_Up	3.17e-09	AKT2
A0A2K5X7M9	SAP30 binding protein(predicted) OS=Macaca fascicularis OX=9541 GN=SAP30BP PE=4 SV=1	2.26898	E120_Up	0.00187835	SAP30BP
A0A2K5WS04	TRIM28 isoform 3(predicted) OS=Macaca fascicularis OX=9541 GN=TRIM28 PE=4 SV=1	2.08106	E120_Up	7.96e-20	TRIM28
A0A2K5UDA7	DNA-directed RNA polymerase subunit OS=Macaca fascicularis OX=9541 PE=3 SV=1	2.42591	E120_Up	7.25e-21	---
A0A2K5UKX4	PPIase cyclophilin-type domain-containing protein OS=Macaca fascicularis OX=9541 PE=4 SV=1	3.3222	E120_Up	1.35e-11	---
A0A2K5V8Q3	Selenium-binding protein 1(predicted) OS=Macaca fascicularis OX=9541 PE=4 SV=1	2.59276	E120_Up	0.0062063	---
G8F3G8	3-hydroxybutyrate dehydrogenase type 2(predicted) OS=Macaca fascicularis OX=9541 GN=BDH2 PE=4 SV=1	4.11277	E120_Up	1.4e-06	BDH2
A0A2K5TKA0	Nudix hydrolase domain-containing protein OS=Macaca fascicularis OX=9541 GN=NUDT5 PE=3 SV=1	2.63432	E120_Up	1.25e-12	NUDT5
A0A2K5VIU1	IF rod domain-containing protein OS=Macaca fascicularis OX=9541 GN=NEFH PE=3 SV=1	5.44875	E120_Up	1.78e-10	NEFH
G7Q2P7	G-patch domain-containing protein OS=Macaca fascicularis OX=9541 GN=GPKOW PE=4 SV=1	2.18039	E120_Up	0.00420787	GPKOW
A0A2K5UL37	DNA (cytosine-5)-methyltransferase OS=Macaca fascicularis OX=9541 GN=DNMT1 PE=3 SV=1	3.1332	E120_Up	0.00118028	DNMT1
A0A2K5WFB8	Lambda-crystallin homolog(predicted) OS=Macaca fascicularis OX=9541 GN=CRYL1 PE=4 SV=1	2.13997	E120_Up	0.000752066	CRYL1
A0A2K5U332	Protein RCC2(predicted) OS=Macaca fascicularis OX=9541 GN=RCC2 PE=4 SV=1	6.8186	E120_Up	3.01e-44	RCC2
A0A2K5U5X7	Polypyrimidine tract-binding protein 1 isoform c(predicted) OS=Macaca fascicularis OX=9541 GN=PTBP1 PE=4 SV=1	8.03367	E120_Up	7.48e-22	PTBP1
A0A2K5W331	Gamma-tubulin complex component OS=Macaca fascicularis OX=9541 GN=TUBGCP2 PE=3 SV=1	2.30149	E120_Up	1.61e-08	TUBGCP2
A0A2K5WU39	DPY19L1 isoform 2(predicted) OS=Macaca fascicularis OX=9541 GN=DPY19L1 PE=4 SV=1	2.31474	E120_Up	0.00672437	DPY19L1
G7P1D7	Protein kinase domain-containing protein OS=Macaca fascicularis OX=9541 GN=CDK6 PE=3 SV=1	12.182	E120_Up	3.15e-11	CDK6
A0A2K5TM20	SKIP_SNW domain-containing protein OS=Macaca fascicularis OX=9541 GN=SNW1 PE=4 SV=1	2.08633	E120_Up	0.00071275	SNW1
A0A2K5X660	14 kDa phosphohistidine phosphatase isoform 3(predicted) OS=Macaca fascicularis OX=9541 GN=PHPT1 PE=4 SV=1	2.1175	E120_Up	1.84e-05	PHPT1
G7P3A6	Peptidylprolyl isomerase OS=Macaca fascicularis OX=9541 GN=FKBP5 PE=4 SV=1	12.1788	E120_Up	9.97e-09	FKBP5
A0A2K5U6B4	PID domain-containing protein OS=Macaca fascicularis OX=9541 GN=DAB2 PE=4 SV=1	5.37585	E120_Up	0.00619942	DAB2
A0A2K5TNU8	CpG-binding protein isoform 2(predicted) OS=Macaca fascicularis OX=9541 GN=CXXC1 PE=4 SV=1	2.11103	E120_Up	0.00580826	CXXC1
A0A2K5W4Y7	Metallophos domain-containing protein OS=Macaca fascicularis OX=9541 GN=CPPED1 PE=4 SV=1	2.81086	E120_Up	0.000175417	CPPED1
A0A2K5VWE8	Chromodomain-helicase-DNA-binding protein 7(predicted) OS=Macaca fascicularis OX=9541 GN=CHD7 PE=4 SV=1	5.95097	E120_Up	7.2e-06	CHD7
A0A2K5TSS3	Death-inducer obliterator 1(predicted) OS=Macaca fascicularis OX=9541 GN=DIDO1 PE=4 SV=1	7.25304	E120_Up	1.22e-08	DIDO1
A0A2K5TZV0	DUF3456 domain-containing protein OS=Macaca fascicularis OX=9541 GN=CNPY4 PE=4 SV=1	3.27539	E120_Up	4.16e-05	CNPY4
A0A2K5W0C8	A-kinase anchor protein 8(predicted) OS=Macaca fascicularis OX=9541 GN=AKAP8 PE=3 SV=1	4.45839	E120_Up	0.00029237	AKAP8
A0A2K5WMN0	Septin-type G domain-containing protein OS=Macaca fascicularis OX=9541 PE=3 SV=1	8.11364	E120_Up	4.66e-13	---
G7PU29	DNA ligase OS=Macaca fascicularis OX=9541 GN=LIG3 PE=3 SV=1	2.76735	E120_Up	0.000223004	LIG3
G8F3W6	U6 snRNA-associated Sm-like protein LSm2 OS=Macaca fascicularis OX=9541 GN=LSM2 PE=3 SV=1	2.50798	E120_Up	1.87e-06	LSM2
G7P3F2	Macro domain-containing protein OS=Macaca fascicularis OX=9541 GN=OARD1 PE=4 SV=1	3.44798	E120_Up	0.000400288	OARD1
G7PW08	MIT domain-containing protein OS=Macaca fascicularis OX=9541 GN=SPART PE=4 SV=1	5.39728	E120_Up	6e-06	SPART
A0A2K5UHU0	Component of oligomeric golgi complex 1(predicted) OS=Macaca fascicularis OX=9541 PE=4 SV=1	2.81851	E120_Up	8.49e-06	---
A0A2K5W145	UDP-N-acetylglucosamine pyrophosphorylase 1(predicted) OS=Macaca fascicularis OX=9541 GN=UAP1 PE=4 SV=1	2.11672	E120_Up	2.61e-06	UAP1
G7P0C6	TAF domain-containing protein OS=Macaca fascicularis OX=9541 GN=TAF6 PE=4 SV=1	2.41033	E120_Up	0.00149447	TAF6
A0A2K5X4B7	GMP_PDE_delta domain-containing protein OS=Macaca fascicularis OX=9541 GN=UNC119B PE=4 SV=1	2.77991	E120_Up	7.15e-14	UNC119B
I7G9J6	Macaca fascicularis brain cDNA clone: QorA-12050, similar to human paired box gene 6 (aniridia, keratitis) (PAX6), mRNA, RefSeq: NM_000280.1 OS=Macaca fascicularis OX=9541 PE=2 SV=1	11.721	E120_Up	9.95e-05	---
A0A2K5VXA5	Glutathione peroxidase OS=Macaca fascicularis OX=9541 GN=GPX7 PE=3 SV=1	4.8543	E120_Up	1.4e-11	GPX7
A0A2K5WMZ6	Kazal-like domain-containing protein OS=Macaca fascicularis OX=9541 GN=SPARC PE=4 SV=1	2.87264	E120_Up	1.19e-17	SPARC
A0A2K5TXJ5	XK-related protein OS=Macaca fascicularis OX=9541 GN=XKR7 PE=3 SV=1	3.89141	E120_Up	1e-05	XKR7
A0A2K5UDI3	MAGUK p55 subfamily member 5(predicted) OS=Macaca fascicularis OX=9541 GN=MPP5 PE=3 SV=1	2.68781	E120_Up	0.000389371	MPP5
A0A2K5WL75	Pyruvate kinase OS=Macaca fascicularis OX=9541 GN=PKLR PE=3 SV=1	4.73107	E120_Up	2.68e-06	PKLR
A0A2K5WKF5	RCOR1 isoform 1(predicted) OS=Macaca fascicularis OX=9541 GN=RCOR1 PE=4 SV=1	3.02899	E120_Up	0.000154506	RCOR1
A0A2K5UYU9	Carboxylic ester hydrolase OS=Macaca fascicularis OX=9541 GN=BCHE PE=3 SV=1	3.83203	E120_Up	0.00589651	BCHE
A0A2K5V147	Abasic site processing protein HMCES OS=Macaca fascicularis OX=9541 GN=HMCES PE=3 SV=1	2.63055	E120_Up	0.000101309	HMCES
A0A2K5WZZ9	AP-3 complex subunit beta OS=Macaca fascicularis OX=9541 GN=AP3B1 PE=3 SV=1	4.66125	E120_Up	7.38e-08	AP3B1
A0A2K5VPY1	Nucleolar RNA helicase 2(predicted) OS=Macaca fascicularis OX=9541 GN=DDX21 PE=4 SV=1	2.66293	E120_Up	0.00258612	DDX21
A0A2K5UYS3	tRNA-dihydrouridine(47) synthase [NAD(P)(+)] OS=Macaca fascicularis OX=9541 PE=3 SV=1	4.47531	E120_Up	2.3e-07	---
Q4R4V7	Brain cDNA, clone: QtrA-13656, similar to human glycogenin (GYG) OS=Macaca fascicularis OX=9541 PE=2 SV=1	9.08379	E120_Up	1.36e-13	---
A0A2K5VYV5	Dipeptidyl peptidase 2 preproprotein(predicted) OS=Macaca fascicularis OX=9541 GN=DPP7 PE=4 SV=1	3.32285	E120_Up	0.000129414	DPP7
G7P3B9	Non-specific serine/threonine protein kinase OS=Macaca fascicularis OX=9541 GN=STK38 PE=3 SV=1	3.39178	E120_Up	3.32e-08	STK38
G7P6Y3	Complexin-2(predicted) OS=Macaca fascicularis OX=9541 PE=4 SV=1	2.01857	E120_Up	2.54e-21	---
A0A2K5X8F8	Protein arginine N-methyltransferase OS=Macaca fascicularis OX=9541 GN=PRMT7 PE=3 SV=1	2.07118	E120_Up	0.00066642	PRMT7
Q4R834	NAD-dependent protein deacetylase sirtuin-2 OS=Macaca fascicularis OX=9541 GN=SIRT2 PE=2 SV=1	3.19758	E120_Up	5.75e-11	SIRT2
A0A2K5VGS3	nucleophosmin isoform X3(predicted) OS=Macaca fascicularis OX=9541 PE=4 SV=1	2.48126	E120_Up	6.85e-25	---
A0A2K5VKG7	Epidermal growth factor receptor substrate 15(predicted) OS=Macaca fascicularis OX=9541 GN=EPS15 PE=4 SV=1	10.7034	E120_Up	9.96e-23	EPS15
A0A2K5WU84	HSD11B2 isoform 2(predicted) OS=Macaca fascicularis OX=9541 GN=HSD11B2 PE=4 SV=1	4.5492	E120_Up	0.0189961	HSD11B2
A0A2K5W6F0	FERM domain-containing protein OS=Macaca fascicularis OX=9541 GN=EZR PE=4 SV=1	2.78419	E120_Up	2.9e-10	EZR
A0A2K5WA85	Complement C4-B preproprotein(predicted) OS=Macaca fascicularis OX=9541 PE=4 SV=1	2.5066	E120_Up	0.00576073	---
A0A2K5ULT7	PH domain-containing protein OS=Macaca fascicularis OX=9541 PE=4 SV=1	2.13571	E120_Up	0.00111078	---
A0A2K5WUR8	Cerebellar degeneration-related protein 2-like(predicted) OS=Macaca fascicularis OX=9541 GN=CDR2L PE=4 SV=1	2.33178	E120_Up	0.00061068	CDR2L
A0A2K5UAI0	Nucleoporin NUP53 OS=Macaca fascicularis OX=9541 GN=NUP35 PE=3 SV=1	2.33109	E120_Up	0.00082644	NUP35
A0A2K5W3D2	GMP reductase OS=Macaca fascicularis OX=9541 GN=GMPR PE=3 SV=1	2.04578	E120_Up	0.00875901	GMPR
A0A2K5TQZ6	CAD isoform 2(predicted) OS=Macaca fascicularis OX=9541 GN=CAD PE=3 SV=1	2.52127	E120_Up	4.34e-19	CAD
A0A2K5VMG5	Josephin domain-containing protein OS=Macaca fascicularis OX=9541 GN=ATXN3 PE=4 SV=1	2.40369	E120_Up	3.52e-05	ATXN3
A0A2K5X0B0	BRCT domain-containing protein OS=Macaca fascicularis OX=9541 GN=XRCC1 PE=4 SV=1	3.78119	E120_Up	1.44e-25	XRCC1
A0A2K5U927	N-acetyltransferase domain-containing protein OS=Macaca fascicularis OX=9541 GN=SAT2 PE=4 SV=1	2.70686	E120_Up	5.88e-06	SAT2
A0A2K5VAA1	NPC intracellular cholesterol transporter 2 OS=Macaca fascicularis OX=9541 GN=NPC2 PE=4 SV=1	3.83409	E120_Up	0.000329072	NPC2
A0A2K5WVI5	DH domain-containing protein OS=Macaca fascicularis OX=9541 GN=ARHGEF33 PE=4 SV=1	12.9058	E120_Up	8.87e-09	ARHGEF33
A0A2K5X5G1	Glypican-2(predicted) OS=Macaca fascicularis OX=9541 GN=GPC2 PE=3 SV=1	2.46643	E120_Up	0.0193669	GPC2
A0A2K5U0F2	CID domain-containing protein OS=Macaca fascicularis OX=9541 GN=RPRD2 PE=4 SV=1	2.35163	E120_Up	9.73e-15	RPRD2
A0A2K5V3V0	E3 ubiquitin-protein ligase TRIM9 isoform 1(predicted) OS=Macaca fascicularis OX=9541 GN=TRIM9 PE=4 SV=1	2.05404	E120_Up	2.52e-29	TRIM9
A0A2K5UME4	Histone-lysine N-methyltransferase SETMAR(predicted) OS=Macaca fascicularis OX=9541 GN=SETMAR PE=4 SV=1	3.87986	E120_Up	8.96e-05	SETMAR
A0A2K5WDV3	TANGO2 isoform 8 (Fragment)(predicted) OS=Macaca fascicularis OX=9541 GN=TANGO2 PE=4 SV=1	2.75252	E120_Up	1.84e-05	TANGO2
A0A2K5VDM9	SWI/SNF complex subunit SMARCC1 (Fragment)(predicted) OS=Macaca fascicularis OX=9541 GN=SMARCC1 PE=4 SV=1	24.6868	E120_Up	1.92e-12	SMARCC1
A0A2K5X7V4	Peptidylprolyl isomerase OS=Macaca fascicularis OX=9541 GN=FKBP4 PE=4 SV=1	2.25016	E120_Up	4.75e-09	FKBP4
A0A2K5WXX5	Splicing regulatory glutamine/lysine-rich protein 1 isoform a(predicted) OS=Macaca fascicularis OX=9541 GN=SREK1 PE=4 SV=1	2.37603	E120_Up	0.00345304	SREK1
A0A2K5U9U9	Putative deoxyribose-phosphate aldolase(predicted) OS=Macaca fascicularis OX=9541 GN=DERA PE=4 SV=1	5.50178	E120_Up	5.93e-09	DERA
A0A2K5TWZ1	selenide, water dikinase 1 isoform X2(predicted) OS=Macaca fascicularis OX=9541 PE=4 SV=1	2.54023	E120_Up	1.66e-09	---
A0A2K5X2N6	Ig-like domain-containing protein OS=Macaca fascicularis OX=9541 GN=A1BG PE=4 SV=1	3.60262	E120_Up	1.42e-07	A1BG
A0A2K5TSF7	Histone acetyltransferase OS=Macaca fascicularis OX=9541 GN=KAT7 PE=3 SV=1	3.00746	E120_Up	3.59e-14	KAT7
A0A2K5UYK3	Zinc finger MYM-type protein 2(predicted) OS=Macaca fascicularis OX=9541 GN=ZMYM2 PE=4 SV=1	3.31709	E120_Up	3.55e-10	ZMYM2
A0A2K5TTF0	JmjC domain-containing protein OS=Macaca fascicularis OX=9541 GN=PHF2 PE=4 SV=1	2.03285	E120_Up	0.0136679	PHF2
A0A2K5TJR2	Fork-head domain-containing protein OS=Macaca fascicularis OX=9541 GN=FOXO3 PE=4 SV=1	2.12758	E120_Up	0.00100231	FOXO3
A0A2K5V0S4	Rif1_N domain-containing protein OS=Macaca fascicularis OX=9541 GN=RIF1 PE=4 SV=1	3.47	E120_Up	3.42e-05	RIF1
A0A2K5UVR9	Aminopeptidase OS=Macaca fascicularis OX=9541 GN=ANPEP PE=3 SV=1	7.99218	E120_Up	2.02e-05	ANPEP
A0A2K5UHI7	INTS2 isoform 1(predicted) OS=Macaca fascicularis OX=9541 GN=INTS2 PE=4 SV=1	2.26758	E120_Up	0.00027501	INTS2
A0A2K5WHP6	NCOR1 isoform 3(predicted) OS=Macaca fascicularis OX=9541 GN=NCOR1 PE=4 SV=1	2.69506	E120_Up	9.22e-19	NCOR1
A0A2K5V968	RNase_PH domain-containing protein OS=Macaca fascicularis OX=9541 GN=EXOSC6 PE=4 SV=1	3.55549	E120_Up	4.94e-16	EXOSC6
Q58H57	Cystathionine beta-synthase OS=Macaca fascicularis OX=9541 GN=CBS PE=2 SV=3	2.74212	E120_Up	3.04e-16	CBS
A0A2K5W0E6	Gal_mutarotas_2 domain-containing protein OS=Macaca fascicularis OX=9541 PE=3 SV=1	2.38132	E120_Up	1.53e-21	---
A0A2K5VJ65	Myelin-associated glycoprotein isoform a(predicted) OS=Macaca fascicularis OX=9541 GN=MAG PE=4 SV=1	2.37501	E120_Up	0.00694175	MAG
A0A2K5VCN1	IF rod domain-containing protein OS=Macaca fascicularis OX=9541 GN=GFAP PE=3 SV=1	4.16155	E120_Up	6.57e-05	GFAP
A0A2K5VDJ7	RNA helicase OS=Macaca fascicularis OX=9541 GN=DDX18 PE=3 SV=1	3.26075	E120_Up	0.0036362	DDX18
A0A2K5TMI5	Collagen beta(1-O)galactosyltransferase 1(predicted) OS=Macaca fascicularis OX=9541 GN=COLGALT1 PE=4 SV=1	3.30585	E120_Up	8.75e-10	COLGALT1
Q9BGQ6	UPF0669 protein C6orf120 homolog OS=Macaca fascicularis OX=9541 GN=QflA-14362 PE=2 SV=2	2.07937	E120_Up	1.47e-05	QflA-14362
A0A2K5V7N8	SMB domain-containing protein OS=Macaca fascicularis OX=9541 GN=VTN PE=4 SV=1	2.57911	E120_Up	0.0276194	VTN
G7P536	Annexin OS=Macaca fascicularis OX=9541 GN=ANXA3 PE=3 SV=1	4.20511	E120_Up	1.9e-07	ANXA3
Q4R6U9	Testis cDNA, clone: QtsA-17069, similar to human RIKEN cDNA 2700047N05 (LOC134492) OS=Macaca fascicularis OX=9541 PE=2 SV=1	2.57936	E120_Up	4.7e-07	---
A0A2K5WD70	Beta-hexosaminidase OS=Macaca fascicularis OX=9541 PE=3 SV=1	2.89828	E120_Up	7.25e-18	---
A0A2K5WHC8	Filamin-B isoform 4(predicted) OS=Macaca fascicularis OX=9541 GN=FLNB PE=4 SV=1	6.35052	E120_Up	1.46e-06	FLNB
A0A2K5WIR0	Poly(rC) binding protein 3(predicted) OS=Macaca fascicularis OX=9541 GN=PCBP3 PE=4 SV=1	3.08797	E120_Up	0.0370443	PCBP3
A0A2K5VZE1	RNF111_N domain-containing protein OS=Macaca fascicularis OX=9541 GN=C18orf25 PE=4 SV=1	2.20553	E120_Up	0.00127062	C18orf25
G7PIG0	Protein kinase domain-containing protein OS=Macaca fascicularis OX=9541 GN=CDK2 PE=3 SV=1	25.1623	E120_Up	5.16e-14	CDK2
A0A2K5V9M7	CHZ domain-containing protein OS=Macaca fascicularis OX=9541 GN=HIRIP3 PE=4 SV=1	3.55893	E120_Up	0.00131263	HIRIP3
A0A2K5VQH0	HMG box domain-containing protein OS=Macaca fascicularis OX=9541 GN=TOX4 PE=4 SV=1	3.25028	E120_Up	9.72e-15	TOX4
A0A2K5U3V5	SMAP domain-containing protein OS=Macaca fascicularis OX=9541 GN=RSRC2 PE=4 SV=1	2.12425	E120_Up	0.00509746	RSRC2
A0A2K5VLE0	tRNA methyltransferase 112 homolog(predicted) OS=Macaca fascicularis OX=9541 PE=4 SV=1	2.2008	E120_Up	4.75e-05	---
A0A2K5X0P9	UBIQUITIN_CONJUGAT_2 domain-containing protein OS=Macaca fascicularis OX=9541 GN=UBE2G2 PE=3 SV=1	3.64806	E120_Up	3.19e-05	UBE2G2
A0A2K5TPU0	Complexin-1(predicted) OS=Macaca fascicularis OX=9541 PE=4 SV=1	2.46619	E120_Up	0.000596767	---
A0A2K5UQY0	Laminin subunit beta-2(predicted) OS=Macaca fascicularis OX=9541 GN=LAMB2 PE=4 SV=1	10.4032	E120_Up	3.57e-08	LAMB2
A0A2K5W0M5	GLOBIN domain-containing protein OS=Macaca fascicularis OX=9541 GN=HBM PE=3 SV=1	6.32414	E120_Up	1.06e-05	HBM
A0A2K5WXI4	E1A-binding protein p400(predicted) OS=Macaca fascicularis OX=9541 GN=EP400 PE=4 SV=1	2.59993	E120_Up	1.96e-10	EP400
A0A2K5W3U3	SUMO-activating enzyme subunit 2 OS=Macaca fascicularis OX=9541 GN=UBA2 PE=3 SV=1	2.24012	E120_Up	7.9e-06	UBA2
A0A2K5WV95	FERM domain-containing protein OS=Macaca fascicularis OX=9541 GN=EPB41 PE=4 SV=1	3.84683	E120_Up	2.76e-25	EPB41
A0A2K5TXY5	Negative elongation factor complex member C/D(predicted) OS=Macaca fascicularis OX=9541 PE=4 SV=1	5.07154	E120_Up	7.2e-12	---
A0A2K5U404	Replication protein A subunit OS=Macaca fascicularis OX=9541 PE=3 SV=1	5.36424	E120_Up	7.59e-19	---
Q4R4J7	Nucleolin OS=Macaca fascicularis OX=9541 GN=NCL PE=2 SV=3	2.37728	E120_Up	2.59e-25	NCL
A0A2K5WZD0	TNF receptor-associated factor OS=Macaca fascicularis OX=9541 GN=TRAF6 PE=3 SV=1	2.31284	E120_Up	0.000475711	TRAF6
G7P4I6	CDK5 regulatory subunit-associated protein 1-like 1(predicted) OS=Macaca fascicularis OX=9541 GN=CDKAL1 PE=4 SV=1	2.82804	E120_Up	6.65e-06	CDKAL1
A0A2K5X8Y0	Transcription factor BTF3 OS=Macaca fascicularis OX=9541 PE=3 SV=1	2.2549	E120_Up	0.000108726	---
A0A2K5WY52	Kinase OS=Macaca fascicularis OX=9541 GN=ITPKA PE=3 SV=1	11.7021	E120_Up	4.79e-05	ITPKA
A0A2K5WAM7	ADF-H domain-containing protein OS=Macaca fascicularis OX=9541 PE=3 SV=1	2.14171	E120_Up	0.0263523	---
A0A2K5UWS3	Magnesium transporter protein 1(predicted) OS=Macaca fascicularis OX=9541 GN=MAGT1 PE=4 SV=1	2.34085	E120_Up	0.00202406	MAGT1
Q4R639	Sorbitol dehydrogenase OS=Macaca fascicularis OX=9541 GN=SORD PE=2 SV=3	2.62938	E120_Up	2.07e-13	SORD
A0A2K5W3M5	WAPL domain-containing protein OS=Macaca fascicularis OX=9541 GN=WAPL PE=4 SV=1	7.49815	E120_Up	4.05e-09	WAPL
A0A2K5TTF1	DNA polymerase delta 3, accessory subunit(predicted) OS=Macaca fascicularis OX=9541 GN=POLD3 PE=4 SV=1	4.55164	E120_Up	1.45e-05	POLD3
A0A2K5VCC4	Serine-protein kinase ATM OS=Macaca fascicularis OX=9541 GN=ATM PE=3 SV=1	2.04235	E120_Up	0.0335566	ATM
A0A2K5X111	Lysine-specific demethylase 5C(predicted) OS=Macaca fascicularis OX=9541 GN=KDM5C PE=4 SV=1	2.35711	E120_Up	0.000182553	KDM5C
A0A2K5TLD0	Mini-chromosome maintenance complex-binding protein(predicted) OS=Macaca fascicularis OX=9541 GN=MCMBP PE=4 SV=1	7.59192	E120_Up	2.72e-06	MCMBP
A0A2K5WGL5	Integrin linked kinase(predicted) OS=Macaca fascicularis OX=9541 GN=ILK PE=4 SV=1	2.62659	E120_Up	7.95e-12	ILK
A0A2K5WWM0	Cell cycle regulator Mat89Bb homolog(predicted) OS=Macaca fascicularis OX=9541 GN=INTS13 PE=4 SV=1	3.01314	E120_Up	1.93e-14	INTS13
G7PEP7	Kinesin-like protein OS=Macaca fascicularis OX=9541 GN=KIF5B PE=3 SV=1	2.03948	E120_Up	6.58e-23	KIF5B
A0A2K5U762	5'-nucleotidase OS=Macaca fascicularis OX=9541 GN=NT5C3B PE=3 SV=1	2.14038	E120_Up	2.08e-07	NT5C3B
A0A2K5W3P9	Serine/arginine-rich splicing factor 6(predicted) OS=Macaca fascicularis OX=9541 GN=SRSF6 PE=4 SV=1	3.06029	E120_Up	3.47e-05	SRSF6
A0A2K5WU51	Heme-binding protein 2(predicted) OS=Macaca fascicularis OX=9541 GN=HEBP2 PE=4 SV=1	3.20959	E120_Up	0.000528043	HEBP2
G7PWN1	Zinc finger protein 191(predicted) OS=Macaca fascicularis OX=9541 GN=ZNF24 PE=4 SV=1	2.11234	E120_Up	7.26e-06	ZNF24
A0A2K5W7B6	Zinc finger CCCH-type containing 18(predicted) OS=Macaca fascicularis OX=9541 GN=ZC3H18 PE=4 SV=1	2.65029	E120_Up	2.58e-05	ZC3H18
G7PF19	Prolyl 4-hydroxylase subunit alpha-1 isoform 2(predicted) OS=Macaca fascicularis OX=9541 GN=P4HA1 PE=4 SV=1	2.55696	E120_Up	3.48e-27	P4HA1
A0A2K5X225	Regulator of chromosome condensation isoform c(predicted) OS=Macaca fascicularis OX=9541 PE=4 SV=1	2.36653	E120_Up	2.98e-18	---
A0A2K5USM6	WD_REPEATS_REGION domain-containing protein OS=Macaca fascicularis OX=9541 GN=WDR70 PE=4 SV=1	2.79007	E120_Up	0.00133783	WDR70
A0A2K5VJS0	NGFR isoform 1(predicted) OS=Macaca fascicularis OX=9541 GN=NGFR PE=4 SV=1	56.6036	E120_Up	2.86e-07	NGFR
A0A2K5UHC2	TFIIS N-terminal domain-containing protein OS=Macaca fascicularis OX=9541 GN=IWS1 PE=4 SV=1	2.71249	E120_Up	0.00238131	IWS1
G7Q0M9	THUMP domain-containing protein OS=Macaca fascicularis OX=9541 GN=THUMPD1 PE=4 SV=1	2.36228	E120_Up	6.4e-21	THUMPD1
A0A2K5V4B0	APOH isoform 1(predicted) OS=Macaca fascicularis OX=9541 PE=4 SV=1	2.36646	E120_Up	0.0155244	---
A0A2K5UKR1	FPG_CAT domain-containing protein OS=Macaca fascicularis OX=9541 GN=NEIL2 PE=4 SV=1	4.77622	E120_Up	6.18e-07	NEIL2
A0A2K5UQK6	Vinexin isoform 1(predicted) OS=Macaca fascicularis OX=9541 GN=SORBS3 PE=4 SV=1	2.59252	E120_Up	0.000486411	SORBS3
G7PIE8	Methyltransf_11 domain-containing protein OS=Macaca fascicularis OX=9541 GN=METTL7B PE=4 SV=1	5.6349	E120_Up	4.29e-06	METTL7B
A0A2K5U000	Glutamine amidotransferase type-1 domain-containing protein OS=Macaca fascicularis OX=9541 GN=PFAS PE=3 SV=1	2.22131	E120_Up	1.8e-07	PFAS
G7P104	Potassium voltage-gated channel subfamily J member 6(predicted) OS=Macaca fascicularis OX=9541 GN=KCNJ6 PE=3 SV=1	2.92835	E120_Up	0.000157227	KCNJ6
A0A2K5UTG9	Lysosomal Pro-X carboxypeptidase isoform 1 preproprotein(predicted) OS=Macaca fascicularis OX=9541 GN=PRCP PE=4 SV=1	2.93023	E120_Up	4.04e-27	PRCP
A0A2K5X1L0	Pre-mRNA-splicing regulator WTAP isoform 1(predicted) OS=Macaca fascicularis OX=9541 PE=4 SV=1	3.40134	E120_Up	2.65e-05	---
A0A2K5V3E6	Double-strand-break repair protein rad21 homolog(predicted) OS=Macaca fascicularis OX=9541 PE=4 SV=1	5.99638	E120_Up	3.79e-08	---
A0A2K5X3I1	Thymidylat_synt domain-containing protein OS=Macaca fascicularis OX=9541 GN=TYMS PE=3 SV=1	2.95263	E120_Up	0.00487657	TYMS
G7P7I9	Superkiller viralicidic activity 2-like 2(predicted) OS=Macaca fascicularis OX=9541 GN=MTREX PE=4 SV=1	2.36371	E120_Up	6.79e-12	MTREX
A0A2K5WG36	Mediator of DNA damage checkpoint protein 1(predicted) OS=Macaca fascicularis OX=9541 GN=MDC1 PE=4 SV=1	12.422	E120_Up	2.11e-16	MDC1
A0A2K5W9H2	Fetuin-A(predicted) OS=Macaca fascicularis OX=9541 GN=AHSG PE=4 SV=1	2.56033	E120_Up	2.11e-05	AHSG
A0A2K5V4G6	Ubiquitin associated and SH3 domain containing B(predicted) OS=Macaca fascicularis OX=9541 GN=UBASH3B PE=4 SV=1	3.31977	E120_Up	1.52e-05	UBASH3B
A0A2K5V3K4	THO complex subunit 7 homolog(predicted) OS=Macaca fascicularis OX=9541 GN=THOC7 PE=4 SV=1	2.25074	E120_Up	0.000811281	THOC7
A0A2K5TSV9	SERPIN domain-containing protein OS=Macaca fascicularis OX=9541 GN=SERPING1 PE=3 SV=1	2.12277	E120_Up	0.00263782	SERPING1
G7P6D2	Mothers against decapentaplegic homolog OS=Macaca fascicularis OX=9541 GN=SMAD1 PE=3 SV=1	2.1338	E120_Up	0.0068083	SMAD1
G7NWU5	WH2 domain-containing protein OS=Macaca fascicularis OX=9541 GN=WASF2 PE=4 SV=1	3.56051	E120_Up	2.01e-06	WASF2
A0A2K5X3W9	Double-strand break repair protein OS=Macaca fascicularis OX=9541 GN=MRE11 PE=3 SV=1	2.13814	E120_Up	1.31e-10	MRE11
A0A2K5V313	RNA binding motif protein 10(predicted) OS=Macaca fascicularis OX=9541 GN=RBM10 PE=4 SV=1	2.62105	E120_Up	5.59e-13	RBM10
G7NVW0	Calcipressin-3(predicted) OS=Macaca fascicularis OX=9541 GN=RCAN3 PE=4 SV=1	2.57181	E120_Up	0.00365356	RCAN3
A0A2K5VIJ6	SOSS complex subunit C(predicted) OS=Macaca fascicularis OX=9541 PE=4 SV=1	2.46177	E120_Up	0.00644001	---
A0A2K5W8V3	Phospholipase OS=Macaca fascicularis OX=9541 GN=PLD2 PE=3 SV=1	4.98487	E120_Up	3.9e-05	PLD2
A0A2K5X776	chromobox protein homolog 3 isoform X1(predicted) OS=Macaca fascicularis OX=9541 PE=4 SV=1	2.09015	E120_Up	0.000212471	---
A0A2K5VWW7	MAU2 sister chromatid cohesion factor(predicted) OS=Macaca fascicularis OX=9541 GN=MAU2 PE=4 SV=1	3.6653	E120_Up	1.07e-05	MAU2
P68223	Hemoglobin subunit beta OS=Macaca fascicularis OX=9541 GN=HBB PE=1 SV=2	2.31323	E120_Up	0.000217681	HBB
A0A2K5X7T0	Phosphatidylinositol 3,4,5-trisphosphate-dependent Rac exchanger 1 protein(predicted) OS=Macaca fascicularis OX=9541 GN=PREX1 PE=4 SV=1	2.90354	E120_Up	1.83e-15	PREX1
A0A2K5TNI9	Mediator of RNA polymerase II transcription subunit 15 OS=Macaca fascicularis OX=9541 GN=MED15 PE=3 SV=1	2.41787	E120_Up	3.81e-14	MED15
A0A2K5W532	UBX domain-containing protein OS=Macaca fascicularis OX=9541 GN=UBXN7 PE=4 SV=1	2.80402	E120_Up	4.56e-23	UBXN7
A0A2K5WR75	Nucleolysin TIA-1 isoform p40(predicted) OS=Macaca fascicularis OX=9541 PE=4 SV=1	2.18601	E120_Up	1.18e-07	---
A0A2K5W0C6	DNA polymerase delta 2, accessory subunit(predicted) OS=Macaca fascicularis OX=9541 PE=4 SV=1	5.5164	E120_Up	2.19e-13	---
A0A2K5VAH1	C-type lectin domain-containing protein OS=Macaca fascicularis OX=9541 GN=CLEC2L PE=4 SV=1	2.03026	E120_Up	9.65e-06	CLEC2L
A0A2K5VQJ9	EF-hand domain family, member D2, isoform CRA_a(predicted) OS=Macaca fascicularis OX=9541 GN=EFHD2 PE=4 SV=1	2.88177	E120_Up	4.16e-08	EFHD2
A0A2K5WGS1	WD_REPEATS_REGION domain-containing protein OS=Macaca fascicularis OX=9541 GN=THOC3 PE=4 SV=1	3.51032	E120_Up	1.81e-15	THOC3
G7PBD8	SERPIN domain-containing protein OS=Macaca fascicularis OX=9541 GN=SERPINA1 PE=3 SV=1	2.40189	E120_Up	0.00444505	SERPINA1
A0A2K5U3B4	Multiple inositol polyphosphate phosphatase 1 isoform 1(predicted) OS=Macaca fascicularis OX=9541 GN=MINPP1 PE=3 SV=1	2.40068	E120_Up	4.03e-05	MINPP1
A0A2K5WAA5	Collagen alpha-1(VI) chain(predicted) OS=Macaca fascicularis OX=9541 GN=COL6A1 PE=4 SV=1	9.06321	E120_Up	1.45e-10	COL6A1
A0A2K5VZZ1	Vacuolar protein sorting 4 homolog B(predicted) OS=Macaca fascicularis OX=9541 GN=VPS4B PE=3 SV=1	2.62742	E120_Up	3.25e-08	VPS4B
A0A2K5U6W7	Integrator complex subunit 8(predicted) OS=Macaca fascicularis OX=9541 GN=INTS8 PE=4 SV=1	2.00247	E120_Up	0.0287159	INTS8
A0A2K5UND5	5'(3')-deoxyribonucleotidase, cytosolic type(predicted) OS=Macaca fascicularis OX=9541 GN=NT5C PE=4 SV=1	3.966	E120_Up	2.4e-05	NT5C
A0A2K5WE15	Phosphoglucomutase-2(predicted) OS=Macaca fascicularis OX=9541 GN=PGM2 PE=3 SV=1	2.9197	E120_Up	1.92e-13	PGM2
A0A2K5UKI9	Non-specific serine/threonine protein kinase OS=Macaca fascicularis OX=9541 GN=PAK4 PE=4 SV=1	2.54582	E120_Up	0.000152653	PAK4
A0A2K5VNF3	Pyruvate kinase OS=Macaca fascicularis OX=9541 PE=3 SV=1	4.15282	E120_Up	1.03e-13	---
A0A2K5U2H2	ATP-binding cassette protein B11(predicted) OS=Macaca fascicularis OX=9541 GN=ABCB11 PE=4 SV=1	2.63307	E120_Up	0.000831513	ABCB11
A0A2K5W636	Signal transducer and activator of transcription OS=Macaca fascicularis OX=9541 GN=STAT1 PE=3 SV=1	2.03807	E120_Up	9.93e-21	STAT1
A0A2K5TQY2	AHCTF1 isoform 2(predicted) OS=Macaca fascicularis OX=9541 GN=AHCTF1 PE=4 SV=1	2.81316	E120_Up	4.73e-09	AHCTF1
A0A2K5VAH7	Ribonuclease/angiogenin inhibitor 1(predicted) OS=Macaca fascicularis OX=9541 GN=RNH1 PE=4 SV=1	2.26588	E120_Up	1.48e-09	RNH1
A0A2K5TTZ5	Poly(rC) binding protein 4(predicted) OS=Macaca fascicularis OX=9541 GN=PCBP4 PE=4 SV=1	5.19282	E120_Up	1.18e-19	PCBP4
G7Q312	Histone deacetylase OS=Macaca fascicularis OX=9541 PE=3 SV=1	4.34233	E120_Up	2.1e-22	---
A0A2K5W341	WH1 domain-containing protein OS=Macaca fascicularis OX=9541 GN=VASP PE=3 SV=1	2.63988	E120_Up	6.53e-09	VASP
A0A2K5TTF7	Negative elongation factor complex member B(predicted) OS=Macaca fascicularis OX=9541 GN=NELFB PE=4 SV=1	2.29817	E120_Up	0.00115576	NELFB
Q60HH2	Aspartoacylase OS=Macaca fascicularis OX=9541 GN=ASPA PE=2 SV=1	9.28421	E120_Up	1.16e-06	ASPA
G7PKY7	Neurogenic differentiation factor OS=Macaca fascicularis OX=9541 PE=2 SV=1	13.0496	E120_Up	4.28e-05	---
A0A2K5VYW8	Caspase-2 isoform 1 preproprotein(predicted) OS=Macaca fascicularis OX=9541 GN=CASP2 PE=3 SV=1	6.95679	E120_Up	0.000894572	CASP2
A0A2K5X3E5	Protein kinase domain-containing protein OS=Macaca fascicularis OX=9541 PE=3 SV=1	24.1067	E120_Up	2.9e-07	---
A0A2K5WHW3	AMP-binding domain-containing protein OS=Macaca fascicularis OX=9541 GN=SLC27A1 PE=4 SV=1	2.07466	E120_Up	0.000163615	SLC27A1
G7P9H1	TPR_REGION domain-containing protein OS=Macaca fascicularis OX=9541 GN=UNC45A PE=4 SV=1	2.17115	E120_Up	0.000138915	UNC45A
A0A2K5W004	MMRN2 isoform 1(predicted) OS=Macaca fascicularis OX=9541 GN=MMRN2 PE=4 SV=1	3.39341	E120_Up	0.00256737	MMRN2
A0A2K5W339	Chromobox homolog 1(predicted) OS=Macaca fascicularis OX=9541 PE=4 SV=1	3.16672	E120_Up	5.65e-18	---
A0A2K5UA31	2'-5'-oligoadenylate synthase 2 isoform 2(predicted) OS=Macaca fascicularis OX=9541 GN=OAS2 PE=4 SV=1	2.13021	E120_Up	0.0309191	OAS2
A0A2K5VC86	Lamin-B1 isoform 1(predicted) OS=Macaca fascicularis OX=9541 GN=LMNB1 PE=3 SV=1	3.77734	E120_Up	6.96e-12	LMNB1
A0A2K5WZU4	MYC associated zinc finger protein(predicted) OS=Macaca fascicularis OX=9541 GN=MAZ PE=4 SV=1	2.0045	E120_Up	0.0239232	MAZ
A0A2K5TN80	Parvin alpha(predicted) OS=Macaca fascicularis OX=9541 GN=PARVA PE=4 SV=1	2.68383	E120_Up	1.18e-07	PARVA
A0A2K5UW84	ATP-dependent DNA helicase OS=Macaca fascicularis OX=9541 GN=RECQL PE=3 SV=1	5.08351	E120_Up	1.12e-12	RECQL
A0A2K5V1L6	U2 small nuclear RNA auxiliary factor 1(predicted) OS=Macaca fascicularis OX=9541 PE=4 SV=1	2.01371	E120_Up	1.6e-11	---
P68292	Apolipoprotein A-I OS=Macaca fascicularis OX=9541 GN=APOA1 PE=1 SV=1	2.59028	E120_Up	1.27e-05	APOA1
G7P1M5	GA binding protein transcription factor alpha subunit(predicted) OS=Macaca fascicularis OX=9541 GN=GABPA PE=3 SV=1	6.83825	E120_Up	1.15e-06	GABPA
Q4R5D2	Decorin OS=Macaca fascicularis OX=9541 GN=DCN PE=2 SV=1	4.98462	E120_Up	0.000282612	DCN
G8F4K8	CCCTC-binding factor(predicted) OS=Macaca fascicularis OX=9541 GN=CTCF PE=4 SV=1	2.88829	E120_Up	5.25e-19	CTCF
A0A2K5W6B9	Tubulin gamma chain OS=Macaca fascicularis OX=9541 GN=TUBG1 PE=3 SV=1	2.12677	E120_Up	3.27e-08	TUBG1
A0A2K5VC32	Aldo_ket_red domain-containing protein OS=Macaca fascicularis OX=9541 PE=4 SV=1	3.57442	E120_Up	1.14e-06	---
Q8HXW7	Myelin proteolipid protein OS=Macaca fascicularis OX=9541 GN=PLP1 PE=2 SV=3	16.9715	E120_Up	8.62e-07	PLP1
A0A2K5U4W1	IF rod domain-containing protein OS=Macaca fascicularis OX=9541 GN=SYNM PE=3 SV=1	2.51128	E120_Up	0.0053232	SYNM
A0A2K5VDU6	Serrate RNA effector molecule homolog isoform d(predicted) OS=Macaca fascicularis OX=9541 GN=SRRT PE=4 SV=1	2.33143	E120_Up	1.11e-14	SRRT
A0A2K5TNX4	1-phosphatidylinositol 4,5-bisphosphate phosphodiesterase OS=Macaca fascicularis OX=9541 GN=PLCB4 PE=4 SV=1	3.99743	E120_Up	8.37e-13	PLCB4
A0A2K5V3R4	FLYWCH_N domain-containing protein OS=Macaca fascicularis OX=9541 GN=FLYWCH2 PE=4 SV=1	2.45384	E120_Up	4.25e-11	FLYWCH2
A0A2K5WTF8	PHD finger protein 3(predicted) OS=Macaca fascicularis OX=9541 GN=PHF3 PE=4 SV=1	2.77746	E120_Up	0.00102883	PHF3
A0A2K5UWS0	Acyl-coenzyme A thioesterase 2, mitochondrial(predicted) OS=Macaca fascicularis OX=9541 PE=4 SV=1	2.39438	E120_Up	0.00499512	---
A0A2K5VAH0	Phosphodiesterase OS=Macaca fascicularis OX=9541 GN=PDE3A PE=3 SV=1	2.054	E120_Up	0.00301	PDE3A
A0A2K5VZX6	Histone-lysine N-methyltransferase OS=Macaca fascicularis OX=9541 GN=SETDB1 PE=3 SV=1	2.45402	E120_Up	4.62e-16	SETDB1
G7PHA6	CRKL isoform 1(predicted) OS=Macaca fascicularis OX=9541 GN=CRKL PE=4 SV=1	2.14813	E120_Up	2.35e-08	CRKL
G7NZX2	AB hydrolase-1 domain-containing protein OS=Macaca fascicularis OX=9541 GN=ABHD14B PE=4 SV=1	3.09127	E120_Up	4.07e-05	ABHD14B
A0A2K5VE77	Methylosome subunit pICln(predicted) OS=Macaca fascicularis OX=9541 GN=CLNS1A PE=4 SV=1	3.13712	E120_Up	0.000130776	CLNS1A
G7PZT7	Glycine cleavage system H protein OS=Macaca fascicularis OX=9541 PE=3 SV=1	3.75501	E120_Up	4.15e-12	---
A0A2K5VH19	DBR1 domain-containing protein OS=Macaca fascicularis OX=9541 PE=4 SV=1	3.52123	E120_Up	2.25e-05	---
A0A2K5X0D8	HTH_53 domain-containing protein OS=Macaca fascicularis OX=9541 GN=ZC3HAV1L PE=4 SV=1	5.12267	E120_Up	9.7e-07	ZC3HAV1L
A0A2K5U9G2	AIG1-type G domain-containing protein OS=Macaca fascicularis OX=9541 PE=4 SV=1	2.56256	E120_Up	0.00737474	---
A0A2K5U1S4	Acyl-CoA synthetase short chain family member 3(predicted) OS=Macaca fascicularis OX=9541 GN=ACSS3 PE=4 SV=1	4.84094	E120_Up	3.94e-12	ACSS3
A0A2K5X937	RING-type domain-containing protein OS=Macaca fascicularis OX=9541 GN=MEX3A PE=4 SV=1	2.26472	E120_Up	3.5e-10	MEX3A
A0A2K5WGA3	SON DNA binding protein, isoform f (Predicted)(predicted) OS=Macaca fascicularis OX=9541 GN=SON PE=4 SV=1	2.19349	E120_Up	7.66e-13	SON
A0A2K5WQQ9	HRDC domain-containing protein OS=Macaca fascicularis OX=9541 GN=EXOSC10 PE=4 SV=1	3.70782	E120_Up	3.92e-11	EXOSC10
A0A2K5VVR6	MTSS1, I-BAR domain containing(predicted) OS=Macaca fascicularis OX=9541 GN=MTSS1 PE=4 SV=1	4.36012	E120_Up	4.19e-10	MTSS1
A0A2K5WMV4	Procollagen C-endopeptidase enhancer 1(predicted) OS=Macaca fascicularis OX=9541 GN=PCOLCE PE=4 SV=1	8.78548	E120_Up	1.58e-09	PCOLCE
G7PC68	Macaca fascicularis brain cDNA clone: QtrA-13555, similar to human calbindin 1, 28kDa (CALB1), mRNA, RefSeq: NM_004929.2 OS=Macaca fascicularis OX=9541 PE=2 SV=1	20.2783	E120_Up	1.15e-13	---
A0A2K5WB63	Deoxyribonuclease-2-alpha(predicted) OS=Macaca fascicularis OX=9541 PE=4 SV=1	3.56153	E120_Up	0.0475645	---
A0A2K5W1F2	RRM domain-containing protein OS=Macaca fascicularis OX=9541 GN=RBM39 PE=4 SV=1	2.13316	E120_Up	1.07e-10	RBM39
A0A2K5X6Z3	C-type lectin domain-containing protein OS=Macaca fascicularis OX=9541 GN=COLEC12 PE=4 SV=1	2.7138	E120_Up	0.000586518	COLEC12
Q4R4Z9	Medium-chain acyl-CoA ligase ACSF2, mitochondrial OS=Macaca fascicularis OX=9541 GN=ACSF2 PE=2 SV=1	6.29355	E120_Up	2.59e-06	ACSF2
A0A2K5WC55	Importin N-terminal domain-containing protein OS=Macaca fascicularis OX=9541 GN=TNPO1 PE=4 SV=1	2.10368	E120_Up	4.14e-13	TNPO1
A0A2K5V6M6	KIAA1704, isoform CRA_a(predicted) OS=Macaca fascicularis OX=9541 PE=4 SV=1	2.02678	E120_Up	0.00393237	---
G7Q1J1	Pre-mRNA-splicing factor ATP-dependent RNA helicase PRP16(predicted) OS=Macaca fascicularis OX=9541 GN=DHX38 PE=4 SV=1	2.29144	E120_Up	0.00288388	DHX38
A0A2K5X7R3	Dedicator of cytokinesis protein 11(predicted) OS=Macaca fascicularis OX=9541 GN=DOCK11 PE=3 SV=1	13.3408	E120_Up	4.61e-19	DOCK11
A0A2K5W2J9	HCLS1-associated protein X-1 OS=Macaca fascicularis OX=9541 GN=HAX1 PE=3 SV=1	2.27829	E120_Up	0.00102605	HAX1
A0A2K5WYF0	Crooked neck pre-mRNA splicing factor 1(predicted) OS=Macaca fascicularis OX=9541 GN=CRNKL1 PE=4 SV=1	2.42327	E120_Up	2.27e-10	CRNKL1
A0A2K5V2Q7	Alpha-galactosidase OS=Macaca fascicularis OX=9541 GN=GLA PE=3 SV=1	5.52451	E120_Up	7.31e-05	GLA
A0A2K5UB34	DNA_mis_repair domain-containing protein OS=Macaca fascicularis OX=9541 GN=MLH1 PE=4 SV=1	2.5645	E120_Up	0.000141986	MLH1
A0A2K5W248	Fip1 domain-containing protein OS=Macaca fascicularis OX=9541 PE=4 SV=1	2.36354	E120_Up	0.000608435	---
G7PHI0	THO complex subunit 5 homolog(predicted) OS=Macaca fascicularis OX=9541 GN=THOC5 PE=4 SV=1	2.78319	E120_Up	7.4e-05	THOC5
A0A2K5W6A7	Actin filament-associated protein 1-like 2 isoform 1(predicted) OS=Macaca fascicularis OX=9541 GN=AFAP1L2 PE=4 SV=1	3.32607	E120_Up	8.03e-08	AFAP1L2
A0A2K5VDJ5	DEAD box polypeptide 43 (Predicted)(predicted) OS=Macaca fascicularis OX=9541 GN=DDX43 PE=3 SV=1	4.67293	E120_Up	2.26e-16	DDX43
A0A2K5VK30	Telomerase RNA component interacting RNase(predicted) OS=Macaca fascicularis OX=9541 GN=TRIR PE=4 SV=1	2.80605	E120_Up	0.000494382	TRIR
A0A023JCR5	Glutathione S-transferase P1 OS=Macaca fascicularis OX=9541 GN=GSTP1 PE=2 SV=1	2.02047	E120_Up	9.79e-13	GSTP1
A0A2K5TKF7	Nidogen 2 (Osteonidogen)(predicted) OS=Macaca fascicularis OX=9541 GN=NID2 PE=4 SV=1	6.68274	E120_Up	1.2e-07	NID2
A0A2K5W473	PA domain-containing protein OS=Macaca fascicularis OX=9541 GN=SPPL2A PE=4 SV=1	3.74048	E120_Up	0.00256242	SPPL2A
A0A2K5V4N6	LRRcap domain-containing protein OS=Macaca fascicularis OX=9541 GN=ANP32B PE=4 SV=1	3.47923	E120_Up	7.55e-08	ANP32B
A0A2K5UWG6	IF rod domain-containing protein OS=Macaca fascicularis OX=9541 GN=NEFL PE=3 SV=1	2.21893	E120_Up	0.00194883	NEFL
A0A2K5V237	Nuclear pore complex protein OS=Macaca fascicularis OX=9541 GN=NUP107 PE=3 SV=1	2.27542	E120_Up	3.89e-06	NUP107
A0A2K5UTE9	MIF4G domain-containing protein OS=Macaca fascicularis OX=9541 GN=NCBP1 PE=4 SV=1	2.02379	E120_Up	6.12e-05	NCBP1
A0A2K5W418	Thioredoxin domain-containing protein 5 isoform 1 (Fragment)(predicted) OS=Macaca fascicularis OX=9541 GN=TXNDC5 PE=3 SV=1	2.39644	E120_Up	1.04e-05	TXNDC5
A0A2K5UC33	AKAP2_C domain-containing protein OS=Macaca fascicularis OX=9541 PE=4 SV=1	2.24727	E120_Up	0.00871312	---
A0A2K5U6E0	Lgl_C domain-containing protein OS=Macaca fascicularis OX=9541 GN=LLGL1 PE=4 SV=1	3.1851	E120_Up	7.92e-12	LLGL1
A0A2K5VXM7	Replication factor C subunit 1 OS=Macaca fascicularis OX=9541 GN=RFC1 PE=3 SV=1	3.45514	E120_Up	0.00589769	RFC1
Q4R3W8	DNA replication licensing factor MCM7 OS=Macaca fascicularis OX=9541 GN=MCM7 PE=2 SV=1	111.088	E120_Up	1e-15	MCM7
G7PW19	Periostin(predicted) OS=Macaca fascicularis OX=9541 GN=POSTN PE=4 SV=1	2.48488	E120_Up	0.00276091	POSTN
A0A2K5WTC7	Kri1_C domain-containing protein OS=Macaca fascicularis OX=9541 GN=KRI1 PE=4 SV=1	3.23885	E120_Up	0.0327262	KRI1
A0A2K5VZ74	Serine/threonine-protein phosphatase 4 regulatory subunit 2(predicted) OS=Macaca fascicularis OX=9541 GN=PPP4R2 PE=4 SV=1	2.84408	E120_Up	3.33e-14	PPP4R2
A0A2K5WPM7	ANK_REP_REGION domain-containing protein OS=Macaca fascicularis OX=9541 GN=PSMD10 PE=4 SV=1	2.19715	E120_Up	0.00024417	PSMD10
A0A2K5VQV3	1-phosphatidylinositol 4,5-bisphosphate phosphodiesterase OS=Macaca fascicularis OX=9541 GN=PLCB3 PE=4 SV=1	5.97726	E120_Up	3.58e-05	PLCB3
A0A2K5WGU0	ADP ribosylation factor like GTPase 6 interacting protein 4(predicted) OS=Macaca fascicularis OX=9541 GN=ARL6IP4 PE=4 SV=1	2.1967	E120_Up	0.0014438	ARL6IP4
Q4R7A3	Macaca fascicularis brain cDNA clone: QmoA-12513, similar to human splicing factor, arginine/serine-rich 2 (SFRS2), mRNA, RefSeq: NM_003016.1 OS=Macaca fascicularis OX=9541 PE=2 SV=1	2.10365	E120_Up	4.33e-08	---
A0A2K5X8N6	CD99 antigen isoform b(predicted) OS=Macaca fascicularis OX=9541 GN=CD99 PE=4 SV=1	4.65063	E120_Up	1.51e-07	CD99
A0A2K5WRL9	Phosphodiesterase OS=Macaca fascicularis OX=9541 GN=PDE1C PE=3 SV=1	6.02778	E120_Up	1.35e-11	PDE1C
A0A2K5TPZ9	Nuclear factor NF-kappa-B p105 subunit isoform 2(predicted) OS=Macaca fascicularis OX=9541 GN=NFKB1 PE=4 SV=1	5.09425	E120_Up	2.7e-05	NFKB1
A0A2K5TJ67	Maleylacetoacetate isomerase isoform 1(predicted) OS=Macaca fascicularis OX=9541 PE=3 SV=1	2.10828	E120_Up	8.02e-07	---
G7PGF2	DUF1716 domain-containing protein OS=Macaca fascicularis OX=9541 GN=CTNNBL1 PE=4 SV=1	2.06678	E120_Up	1.14e-21	CTNNBL1
A0A2K5TNM2	Myelin-oligodendrocyte glycoprotein OS=Macaca fascicularis OX=9541 PE=3 SV=1	4.86064	E120_Up	0.00626957	---
A0A2K5UQ25	WD_REPEATS_REGION domain-containing protein OS=Macaca fascicularis OX=9541 GN=TBL3 PE=4 SV=1	3.40434	E120_Up	9.87e-06	TBL3
A0A2K5VRN5	SH2 domain-containing protein OS=Macaca fascicularis OX=9541 GN=SHF PE=4 SV=1	2.41584	E120_Up	0.00597458	SHF
A0A2K5TXJ1	Tropomyosin beta chain(predicted) OS=Macaca fascicularis OX=9541 GN=TPM2 PE=3 SV=1	2.39275	E120_Up	0.000667806	TPM2
A0A2K5VKV0	AAA domain-containing protein OS=Macaca fascicularis OX=9541 GN=RFC5 PE=4 SV=1	10.3915	E120_Up	1.78e-23	RFC5
A0A2K5TS18	WW domain-containing protein OS=Macaca fascicularis OX=9541 GN=PCIF1 PE=4 SV=1	2.16674	E120_Up	1.12e-10	PCIF1
G7P0I5	U6 snRNA-associated Sm-like protein LSm8 OS=Macaca fascicularis OX=9541 GN=LSM8 PE=2 SV=1	2.30366	E120_Up	0.000268824	LSM8
A0A2K5WS22	CDKN2A-interacting protein(predicted) OS=Macaca fascicularis OX=9541 GN=CDKN2AIP PE=4 SV=1	2.26745	E120_Up	0.00212105	CDKN2AIP
A0A2K5TPG8	Dimethylarginine dimethylaminohydrolase 1, isoform CRA_b(predicted) OS=Macaca fascicularis OX=9541 GN=DDAH1 PE=4 SV=1	2.16451	E120_Up	4.28e-11	DDAH1
A0A2K5UVU0	TPR_REGION domain-containing protein OS=Macaca fascicularis OX=9541 GN=ASPH PE=4 SV=1	2.90479	E120_Up	4.46e-12	ASPH
A0A2K5X3Q4	BRD8 isoform 1(predicted) OS=Macaca fascicularis OX=9541 GN=BRD8 PE=4 SV=1	2.03678	E120_Up	0.0078455	BRD8
A0A2K5WLU7	Dedicator of cytokinesis protein 10(predicted) OS=Macaca fascicularis OX=9541 GN=DOCK10 PE=3 SV=1	3.44065	E120_Up	7.67e-05	DOCK10
G7PLW0	WD_REPEATS_REGION domain-containing protein OS=Macaca fascicularis OX=9541 GN=GTF3C2 PE=4 SV=1	3.58561	E120_Up	6.66e-06	GTF3C2
A0A2K5WXG5	Beta-glucuronidase OS=Macaca fascicularis OX=9541 PE=3 SV=1	4.42295	E120_Up	1.92e-08	---
G7PJ43	TP53 regulated inhibitor of apoptosis 1(predicted) OS=Macaca fascicularis OX=9541 GN=TRIAP1 PE=4 SV=1	2.05115	E120_Up	0.000344762	TRIAP1
A0A2K5V1V3	Coilin_N domain-containing protein OS=Macaca fascicularis OX=9541 GN=COIL PE=4 SV=1	2.01751	E120_Up	0.00368274	COIL
A0A2K5UWV1	SORBS1 isoform 10(predicted) OS=Macaca fascicularis OX=9541 GN=SORBS1 PE=4 SV=1	2.22519	E120_Up	0.0096805	SORBS1
G7PRD6	Chromosome 9 open reading frame 32, isoform CRA_a(predicted) OS=Macaca fascicularis OX=9541 GN=NTMT1 PE=4 SV=1	2.59781	E120_Up	3.45e-10	NTMT1
A0A2K5UN48	Zinc finger protein 173(predicted) OS=Macaca fascicularis OX=9541 GN=TRIM26 PE=4 SV=1	2.60457	E120_Up	2.59e-07	TRIM26
A0A2K5X7W4	Catalase OS=Macaca fascicularis OX=9541 GN=CAT PE=3 SV=1	2.80135	E120_Up	4.41e-10	CAT
A0A2K5UMV2	Reticulocalbin-1(predicted) OS=Macaca fascicularis OX=9541 PE=4 SV=1	5.49041	E120_Up	5.17e-12	---
A0A2K5UXT6	Chromatin complexes subunit BAP18 isoform 1(predicted) OS=Macaca fascicularis OX=9541 PE=4 SV=1	8.5602	E120_Up	5.55e-08	---
A0A2K5UMX4	Guanine nucleotide-binding protein subunit gamma OS=Macaca fascicularis OX=9541 PE=3 SV=1	4.97745	E120_Up	0.0010743	---
A0A2K5W2T4	ANK_REP_REGION domain-containing protein OS=Macaca fascicularis OX=9541 GN=ANKRD13A PE=4 SV=1	7.62064	E120_Up	0.000685929	ANKRD13A
A0A2K5VS32	Peptidase S59 domain-containing protein OS=Macaca fascicularis OX=9541 GN=NUP98 PE=4 SV=1	2.31452	E120_Up	2.92e-05	NUP98
G7NW61	BTB domain-containing protein OS=Macaca fascicularis OX=9541 GN=KCND3 PE=3 SV=1	2.16404	E120_Up	0.0171024	KCND3
A0A2K5WHG3	Serine hydroxymethyltransferase OS=Macaca fascicularis OX=9541 GN=SHMT1 PE=3 SV=1	3.15604	E120_Up	3.32e-06	SHMT1
A0A2K5U3A1	Fumarylacetoacetase OS=Macaca fascicularis OX=9541 GN=FAH PE=3 SV=1	2.8267	E120_Up	5.97e-09	FAH
Q4R6G4	Na(+)/H(+) exchange regulatory cofactor NHE-RF1 OS=Macaca fascicularis OX=9541 GN=SLC9A3R1 PE=2 SV=1	2.36541	E120_Up	6.73e-14	SLC9A3R1
A0A2K5TPF7	3-ketoacyl-CoA thiolase, mitochondrial(predicted) OS=Macaca fascicularis OX=9541 PE=3 SV=1	3.16412	E120_Up	2.19e-19	---
A0A2K5W497	Condensin complex subunit 1 OS=Macaca fascicularis OX=9541 GN=NCAPD2 PE=3 SV=1	15.4163	E120_Up	2.82e-08	NCAPD2
Q4R4X4	Vimentin OS=Macaca fascicularis OX=9541 GN=VIM PE=2 SV=3	2.82085	E120_Up	3.58e-06	VIM
A0A2K5VSI5	RNA polymerase I and III subunit D OS=Macaca fascicularis OX=9541 GN=POLR1D PE=4 SV=1	2.0855	E120_Up	0.00115537	POLR1D
A0A2K5WGE4	Peroxisomal NADH pyrophosphatase NUDT12(predicted) OS=Macaca fascicularis OX=9541 PE=4 SV=1	3.65081	E120_Up	9.3e-09	---
A0A2K5X0S3	Phosphoinositide phospholipase C OS=Macaca fascicularis OX=9541 GN=PLCD1 PE=4 SV=1	2.43178	E120_Up	0.000246809	PLCD1
A0A2K5VFR5	Aminopeptidase OS=Macaca fascicularis OX=9541 GN=ERAP1 PE=3 SV=1	3.51156	E120_Up	1.14e-05	ERAP1
Q4R5Z4	Integrator complex subunit 9 OS=Macaca fascicularis OX=9541 GN=INTS9 PE=2 SV=1	3.21919	E120_Up	0.000154895	INTS9
G7PC37	Phosphoprotein associated with glycosphingolipid-enriched microdomains 1(predicted) OS=Macaca fascicularis OX=9541 GN=PAG1 PE=4 SV=1	2.18094	E120_Up	0.000132864	PAG1
A0A2K5UC38	SMK-1 domain-containing protein OS=Macaca fascicularis OX=9541 GN=PPP4R3A PE=4 SV=1	2.37439	E120_Up	1.01e-13	PPP4R3A
A0A2K5U292	Protein kinase domain-containing protein OS=Macaca fascicularis OX=9541 PE=3 SV=1	2.16596	E120_Up	0.0208532	---
A0A2K5UI80	Bms1-type G domain-containing protein OS=Macaca fascicularis OX=9541 GN=TSR1 PE=4 SV=1	2.01254	E120_Up	0.0104415	TSR1
A0A2K5VY61	MARVEL domain-containing protein OS=Macaca fascicularis OX=9541 GN=SYPL1 PE=4 SV=1	2.22513	E120_Up	4.48e-11	SYPL1
A0A2K5U2D1	Fe2OG dioxygenase domain-containing protein OS=Macaca fascicularis OX=9541 GN=PLOD1 PE=4 SV=1	8.19313	E120_Up	1.75e-08	PLOD1
A0A2K5VDA3	E3 ubiquitin-protein ligase ZFP91 isoform 1 (Fragment)(predicted) OS=Macaca fascicularis OX=9541 PE=4 SV=1	3.27165	E120_Up	4.06e-12	---
A0A2K5WDD8	Zinc finger CCCH domain-containing protein 11A(predicted) OS=Macaca fascicularis OX=9541 PE=4 SV=1	3.46712	E120_Up	5.67e-05	---
G7PWN3	Polypeptide N-acetylgalactosaminyltransferase OS=Macaca fascicularis OX=9541 GN=GALNT1 PE=3 SV=1	3.57424	E120_Up	1.04e-10	GALNT1
A0A2K5VGP8	GRIP domain-containing protein OS=Macaca fascicularis OX=9541 GN=GOLGA4 PE=4 SV=1	2.34136	E120_Up	6.06e-11	GOLGA4
A0A2K5WI21	DNAAF5 isoform 6(predicted) OS=Macaca fascicularis OX=9541 PE=4 SV=1	2.3507	E120_Up	4.94e-12	---
A0A2K5VYT6	Midasin OS=Macaca fascicularis OX=9541 GN=MDN1 PE=3 SV=1	6.30608	E120_Up	2.49e-08	MDN1
A0A2K5TZG4	PML isoform 2(predicted) OS=Macaca fascicularis OX=9541 GN=PML PE=4 SV=1	2.55806	E120_Up	7.23e-05	PML
A0A2K5UUY5	Dehydrogenase/reductase SDR family member 7(predicted) OS=Macaca fascicularis OX=9541 GN=DHRS7 PE=3 SV=1	2.28851	E120_Up	2.98e-06	DHRS7
A0A2K5WI48	VWFA domain-containing protein OS=Macaca fascicularis OX=9541 GN=ITGA1 PE=3 SV=1	2.08745	E120_Up	0.00217847	ITGA1
A0A2K5X5B0	Glycine cleavage system P protein OS=Macaca fascicularis OX=9541 GN=GLDC PE=3 SV=1	3.4517	E120_Up	1.21e-26	GLDC
A0A2K5WXU8	Trifunctional enzyme subunit alpha, mitochondrial(predicted) OS=Macaca fascicularis OX=9541 GN=HADHA PE=3 SV=1	2.14234	E120_Up	2.67e-06	HADHA
A0A2K5U547	Liprin-alpha-4(predicted) OS=Macaca fascicularis OX=9541 GN=PPFIA4 PE=4 SV=1	2.15249	E120_Up	0.0293825	PPFIA4
G7PR77	WD_REPEATS_REGION domain-containing protein OS=Macaca fascicularis OX=9541 GN=WDR5 PE=4 SV=1	2.02187	E120_Up	1.96e-08	WDR5
A0A2K5UAK3	Acidic leucine-rich nuclear phosphoprotein 32 family member E isoform 1(predicted) OS=Macaca fascicularis OX=9541 PE=4 SV=1	6.36636	E120_Up	3.87e-39	---
A0A2K5URB6	Immunoglobulin kappa constant OS=Macaca fascicularis OX=9541 GN=IGKC PE=4 SV=1	3.66839	E120_Up	0.00011242	IGKC
G7P9P3	N6-adenosine-methyltransferase 70 kDa subunit(predicted) OS=Macaca fascicularis OX=9541 GN=METTL3 PE=3 SV=1	2.06894	E120_Up	3.43e-16	METTL3
[truncated: 1,199 more rows]
