# Supplementary material for: Spatiotemporal proteomic atlas of multiple brain regions across early fetal to neonatal stages in cynomolgus monkey
Source: Nat Commun. 2023 Jul 3;14:3917. doi: 10.1038/s41467-023-39411-7 (PMC10317979; doi:10.1038/s41467-023-39411-7)
Supplement: Supplementary file 10 — Supplementary Data 7 [file 41467_2023_39411_MOESM10_ESM.xlsx]

## Sheet: region marker in stage
AUC	avg_diff	avg_logFC	pct.1	pct.2	marker	Protein accession	Protein description	Gene name
0.997	0.660285	0.660285	1	1	E90_Cortical	A0A2K5U0N4	FHA domain-containing protein OS=Macaca fascicularis OX=9541 GN=CEP170 PE=4 SV=1	CEP170
0.997	0.303806	0.303806	1	1	E90_Cortical	A0A2K5WPJ4	Seizure protein 6 homolog isoform 1(predicted) OS=Macaca fascicularis OX=9541 GN=SEZ6 PE=4 SV=1	SEZ6
0.996	0.257229	0.257229	1	1	E90_Cortical	A0A2K5VBU2	Mitogen-activated protein kinase kinase kinase kinase 4(predicted) OS=Macaca fascicularis OX=9541 GN=MAP4K4 PE=4 SV=1	MAP4K4
0.995	0.306257	0.306257	1	1	E90_Cortical	G7PRX6	Epimerase_2 domain-containing protein OS=Macaca fascicularis OX=9541 GN=GNE PE=4 SV=1	GNE
0.993	0.561443	0.561443	1	1	E90_Cortical	G7PJW2	Cyclin-dependent kinase inhibitor 1B(predicted) OS=Macaca fascicularis OX=9541 GN=CDKN1B PE=4 SV=1	CDKN1B
0.992	0.457302	0.457302	1	1	E90_Cortical	A0A2K5UEP7	MYT1 domain-containing protein OS=Macaca fascicularis OX=9541 GN=MYT1L PE=4 SV=1	MYT1L
0.992	0.39397	0.39397	1	1	E90_Cortical	A0A2K5TVT6	DUF4592 domain-containing protein OS=Macaca fascicularis OX=9541 GN=KIAA1211 PE=4 SV=1	KIAA1211
0.991	0.66773	0.66773	1	1	E90_Cortical	A0A2K5W8M5	Doublecortin(predicted) OS=Macaca fascicularis OX=9541 GN=DCX PE=4 SV=1	DCX
0.987	0.429528	0.429528	1	1	E90_Cortical	A0A2K5TPB8	MACF1 isoform 1(predicted) OS=Macaca fascicularis OX=9541 GN=MACF1 PE=4 SV=1	MACF1
0.985	0.293897	0.293897	1	1	E90_Cortical	A0A2K5WPF1	Tyrosine-protein kinase OS=Macaca fascicularis OX=9541 GN=CSK PE=3 SV=1	CSK
0.983	0.579795	0.579795	1	1	E90_Cortical	A0A2K5VLR4	Microtubule-associated protein 1B(predicted) OS=Macaca fascicularis OX=9541 GN=MAP1B PE=4 SV=1	MAP1B
0.983	0.342182	0.342182	1	1	E90_Cortical	G7NVB6	SLIT-ROBO Rho GTPase-activating protein 2 isoform a(predicted) OS=Macaca fascicularis OX=9541 PE=4 SV=1	---
0.982	0.554785	0.554785	1	1	E90_Cortical	A0A2K5VFH7	Echinoderm microtubule-associated protein-like 1 isoform b(predicted) OS=Macaca fascicularis OX=9541 GN=EML1 PE=4 SV=1	EML1
0.975	0.432171	0.432171	1	1	E90_Cortical	G7PLN0	Protein FAM49A(predicted) OS=Macaca fascicularis OX=9541 GN=FAM49A PE=4 SV=1	FAM49A
0.975	0.303416	0.303416	1	1	E90_Cortical	A0A2K5WG23	AA_TRNA_LIGASE_II_ALA domain-containing protein OS=Macaca fascicularis OX=9541 PE=4 SV=1	---
0.973	0.260212	0.260212	1	1	E90_Cortical	G8F3J0	Nudix hydrolase domain-containing protein OS=Macaca fascicularis OX=9541 GN=NUDT11 PE=4 SV=1	NUDT11
0.972	0.340964	0.340964	1	1	E90_Cortical	A0A2K5WNS5	Actin like 6B(predicted) OS=Macaca fascicularis OX=9541 GN=ACTL6B PE=3 SV=1	ACTL6B
0.972	0.322498	0.322498	1	1	E90_Cortical	A0A2K5VHB0	RNA-binding protein Nova-2(predicted) OS=Macaca fascicularis OX=9541 GN=NOVA2 PE=4 SV=1	NOVA2
0.969	0.42737	0.42737	1	1	E90_Cortical	A0A2K5UK79	SCUBE1 isoform 1(predicted) OS=Macaca fascicularis OX=9541 GN=SCUBE1 PE=4 SV=1	SCUBE1
0.969	0.253893	0.253893	1	1	E90_Cortical	A0A2K5VQS1	EH domain-containing protein OS=Macaca fascicularis OX=9541 GN=SYNRG PE=4 SV=1	SYNRG
0.968	1.11683	1.11683	1	1	E90_Cortical	A0A2K5VBR6	DNA-binding protein SATB OS=Macaca fascicularis OX=9541 GN=SATB2 PE=3 SV=1	SATB2
0.968	0.437807	0.437807	1	1	E90_Cortical	A0A2K5W8T0	Sema domain-containing protein OS=Macaca fascicularis OX=9541 GN=PLXNA2 PE=4 SV=1	PLXNA2
0.966	0.694751	0.694751	1	1	E90_Cortical	A0A2K5TM03	Cysteine and glycine-rich protein 2(predicted) OS=Macaca fascicularis OX=9541 GN=CSRP2 PE=4 SV=1	CSRP2
0.965	0.73332	0.73332	1	1	E90_Cortical	A0A2K5USC4	Zinc finger E-box binding homeobox 2(predicted) OS=Macaca fascicularis OX=9541 GN=ZEB2 PE=4 SV=1	ZEB2
0.963	0.858883	0.858883	1	1	E90_Cortical	G7P392	Macaca fascicularis brain cDNA clone: QflA-22330, similar to human fatty acid binding protein 7, brain (FABP7), mRNA, RefSeq: NM_001446.3 OS=Macaca fascicularis OX=9541 PE=2 SV=1	---
0.963	0.250377	0.250377	1	1	E90_Cortical	A0A2K5UZE0	RNA binding protein fox-1 homolog OS=Macaca fascicularis OX=9541 GN=RBFOX2 PE=4 SV=1	RBFOX2
0.962	0.551539	0.551539	1	1	E90_Cortical	A0A2K5WDB2	PABS domain-containing protein OS=Macaca fascicularis OX=9541 PE=3 SV=1	---
0.962	0.502153	0.502153	1	1	E90_Cortical	G7PHM9	NEL-like protein 2(predicted) OS=Macaca fascicularis OX=9541 GN=NELL2 PE=4 SV=1	NELL2
0.96	0.566279	0.566279	1	1	E90_Cortical	A0A2K5W164	Shootin-1 isoform a(predicted) OS=Macaca fascicularis OX=9541 GN=SHTN1 PE=4 SV=1	SHTN1
0.96	0.563695	0.563695	1	1	E90_Cortical	A0A2K5U6B3	Amyloid-beta A4 protein OS=Macaca fascicularis OX=9541 GN=APP PE=4 SV=1	APP
0.96	0.309118	0.309118	1	1	E90_Cortical	A0A2K5W856	EF-hand domain-containing protein OS=Macaca fascicularis OX=9541 GN=NUCB1 PE=4 SV=1	NUCB1
0.96	0.301968	0.301968	1	1	E90_Cortical	A0A2K5VJS2	NSFL1 cofactor p47 isoform a(predicted) OS=Macaca fascicularis OX=9541 GN=NSFL1C PE=4 SV=1	NSFL1C
0.959	0.340498	0.340498	1	1	E90_Cortical	Q4R4I0	Telomeric repeat-binding factor 2-interacting protein 1 OS=Macaca fascicularis OX=9541 GN=TERF2IP PE=2 SV=1	TERF2IP
0.957	0.500823	0.500823	1	1	E90_Cortical	A0A2K5W3X4	ADF-H domain-containing protein OS=Macaca fascicularis OX=9541 PE=4 SV=1	---
0.956	0.423141	0.423141	1	1	E90_Cortical	A0A2K5UA56	DAZAP1 isoform 4(predicted) OS=Macaca fascicularis OX=9541 GN=DAZAP1 PE=4 SV=1	DAZAP1
0.953	0.404533	0.404533	1	1	E90_Cortical	Q4R6V2	T-complex protein 1 subunit epsilon OS=Macaca fascicularis OX=9541 GN=CCT5 PE=2 SV=1	CCT5
0.953	0.33457	0.33457	1	1	E90_Cortical	A0A2K5WD14	Transducin-like enhancer protein 3 isoform b(predicted) OS=Macaca fascicularis OX=9541 GN=TLE3 PE=4 SV=1	TLE3
0.951	0.468441	0.468441	1	1	E90_Cortical	G7PMM0	Macrophage-capping protein(predicted) OS=Macaca fascicularis OX=9541 GN=CAPG PE=4 SV=1	CAPG
0.951	0.408397	0.408397	1	1	E90_Cortical	A0A2K5VDR1	SRGAP1 (Fragment)(predicted) OS=Macaca fascicularis OX=9541 GN=SRGAP1 PE=4 SV=1	SRGAP1
0.951	0.354935	0.354935	1	1	E90_Cortical	A0A2K5TM41	Ubiquitin-like domain-containing protein OS=Macaca fascicularis OX=9541 PE=4 SV=1	---
0.951	0.265419	0.265419	1	1	E90_Cortical	A0A2K5VI88	Cytoplasmic linker associated protein 1(predicted) OS=Macaca fascicularis OX=9541 GN=CLASP1 PE=4 SV=1	CLASP1
0.95	0.396282	0.396282	1	1	E90_Cortical	A0A2K5V444	Paraspeckle component 1(predicted) OS=Macaca fascicularis OX=9541 GN=PSPC1 PE=4 SV=1	PSPC1
0.949	0.772565	0.772565	1	1	E90_Cortical	A0A2K5TNS1	IF rod domain-containing protein OS=Macaca fascicularis OX=9541 GN=INA PE=3 SV=1	INA
0.949	0.314206	0.314206	1	1	E90_Cortical	G7Q3B9	Transcription elongation factor A protein-like 5(predicted) OS=Macaca fascicularis OX=9541 GN=TCEAL5 PE=4 SV=1	TCEAL5
0.949	0.258934	0.258934	1	1	E90_Cortical	A0A2K5W436	BHLH domain-containing protein OS=Macaca fascicularis OX=9541 GN=TCF4 PE=4 SV=1	TCF4
0.945	0.272282	0.272282	1	1	E90_Cortical	A0A2K5TN58	Eukaryotic translation initiation factor 4 gamma 2 (Fragment)(predicted) OS=Macaca fascicularis OX=9541 GN=EIF4G2 PE=4 SV=1	EIF4G2
0.944	0.441774	0.441774	1	1	E90_Cortical	A0A2K5WZA2	Insulin-like growth factor-binding protein 2 (Fragment)(predicted) OS=Macaca fascicularis OX=9541 GN=IGFBP2 PE=4 SV=1	IGFBP2
0.943	0.282157	0.282157	1	1	E90_Cortical	A0A2K5V4G3	VTA1 isoform 1(predicted) OS=Macaca fascicularis OX=9541 GN=VTA1 PE=4 SV=1	VTA1
0.942	0.335622	0.335622	1	1	E90_Cortical	A0A2K5WWR6	protein LSM14 homolog B isoform X1(predicted) OS=Macaca fascicularis OX=9541 GN=LSM14B PE=4 SV=1	LSM14B
0.942	0.315779	0.315779	1	1	E90_Cortical	A0A2K5WAQ2	CELF1 isoform 11(predicted) OS=Macaca fascicularis OX=9541 GN=CELF1 PE=4 SV=1	CELF1
0.941	0.571922	0.571922	1	1	E90_Cortical	A0A2K5WCJ4	NBPF domain-containing protein OS=Macaca fascicularis OX=9541 GN=PDE4DIP PE=4 SV=1	PDE4DIP
0.941	0.422549	0.422549	1	1	E90_Cortical	A0A2K5WP61	A4_EXTRA domain-containing protein OS=Macaca fascicularis OX=9541 PE=4 SV=1	---
0.941	0.32084	0.32084	1	1	E90_Cortical	A0A2K5UI25	Folate gamma-glutamyl hydrolase OS=Macaca fascicularis OX=9541 GN=GGH PE=4 SV=1	GGH
0.94	0.354073	0.354073	1	1	E90_Cortical	I7GAX3	Macaca fascicularis brain cDNA clone: QtrA-16617, similar to human cytoskeleton associated protein 1 (CKAP1), mRNA, RefSeq: NM_001281.1 OS=Macaca fascicularis OX=9541 PE=2 SV=1	---
0.94	0.318741	0.318741	1	1	E90_Cortical	A0A2K5V1J4	Bifunctional protein NCOAT isoform a(predicted) OS=Macaca fascicularis OX=9541 GN=OGA PE=4 SV=1	OGA
0.939	0.369092	0.369092	1	1	E90_Cortical	Q4R530	Brain cDNA, clone: QccE-21957, similar to human microtubule-associated protein 1 light chain 3 beta(MAP1LC3B) OS=Macaca fascicularis OX=9541 PE=2 SV=1	---
0.939	0.27731	0.27731	1	1	E90_Cortical	A0A2K5VLL6	LIM and calponin homology domains 1(predicted) OS=Macaca fascicularis OX=9541 GN=LIMCH1 PE=4 SV=1	LIMCH1
0.937	0.533754	0.533754	1	1	E90_Cortical	A0A2K5UF68	polypyrimidine tract-binding protein 2 isoform X1(predicted) OS=Macaca fascicularis OX=9541 GN=PTBP2 PE=4 SV=1	PTBP2
0.937	0.291284	0.291284	1	1	E90_Cortical	A0A2K5V0D5	Transcriptional regulator ATRX (Fragment)(predicted) OS=Macaca fascicularis OX=9541 GN=ATRX PE=4 SV=1	ATRX
0.934	0.684285	0.684285	1	1	E90_Cortical	G7PXR0	SGNH_hydro domain-containing protein OS=Macaca fascicularis OX=9541 GN=PAFAH1B3 PE=4 SV=1	PAFAH1B3
0.934	0.40565	0.40565	1	1	E90_Cortical	A0A2K5VAT7	TRIM67 isoform 2(predicted) OS=Macaca fascicularis OX=9541 GN=TRIM67 PE=4 SV=1	TRIM67
0.934	0.262187	0.262187	1	1	E90_Cortical	A0A2K5UR53	WD_REPEATS_REGION domain-containing protein OS=Macaca fascicularis OX=9541 GN=EDC4 PE=4 SV=1	EDC4
0.933	0.327519	0.327519	1	1	E90_Cortical	A0A2K5UPK7	CAP-Gly domain-containing linker protein 2 isoform 1(predicted) OS=Macaca fascicularis OX=9541 GN=CLIP2 PE=4 SV=1	CLIP2
0.933	0.316377	0.316377	1	1	E90_Cortical	A0A2K5UXW1	UPF0160 protein MYG1, mitochondrial(predicted) OS=Macaca fascicularis OX=9541 PE=4 SV=1	---
0.933	0.254392	0.254392	1	1	E90_Cortical	Q95LG8	Methyl-CpG-binding protein 2 OS=Macaca fascicularis OX=9541 GN=MECP2 PE=2 SV=1	MECP2
0.931	0.505118	0.505118	1	1	E90_Cortical	A0A2K5UQE0	A-kinase anchor protein 9 isoform 2(predicted) OS=Macaca fascicularis OX=9541 GN=AKAP9 PE=4 SV=1	AKAP9
0.931	0.487827	0.487827	1	1	E90_Cortical	A0A2K5WIA1	PWWP domain-containing protein OS=Macaca fascicularis OX=9541 GN=HDGFL3 PE=4 SV=1	HDGFL3
0.93	0.581838	0.581838	1	1	E90_Cortical	A0A2K5X9C2	FAT atypical cadherin 4(predicted) OS=Macaca fascicularis OX=9541 GN=FAT4 PE=4 SV=1	FAT4
0.927	0.321459	0.321459	1	1	E90_Cortical	Q4R4C9	ADP-ribosylation factor GTPase-activating protein 3 OS=Macaca fascicularis OX=9541 GN=ARFGAP3 PE=2 SV=1	ARFGAP3
0.927	0.306859	0.306859	1	1	E90_Cortical	G7PSN2	Spindlin, isoform CRA_a(predicted) OS=Macaca fascicularis OX=9541 GN=SPIN1 PE=4 SV=1	SPIN1
0.926	0.744828	0.744828	1	1	E90_Cortical	A0A2K5WLB5	PWWP domain-containing protein OS=Macaca fascicularis OX=9541 GN=HDGF PE=4 SV=1	HDGF
0.926	0.285563	0.285563	1	1	E90_Cortical	G7PF78	CW-type domain-containing protein OS=Macaca fascicularis OX=9541 GN=MORC2 PE=4 SV=1	MORC2
0.924	0.271591	0.271591	1	1	E90_Cortical	A0A2K5UPU5	Pyrroline-5-carboxylate reductase OS=Macaca fascicularis OX=9541 PE=3 SV=1	---
0.923	0.452442	0.452442	1	1	E90_Cortical	A0A2K5TMQ4	RRM domain-containing protein OS=Macaca fascicularis OX=9541 GN=CIRBP PE=4 SV=1	CIRBP
0.923	0.428216	0.428216	1	1	E90_Cortical	A0A2K5X7Y6	Alpha-tubulin N-acetyltransferase 1 OS=Macaca fascicularis OX=9541 GN=ATAT1 PE=3 SV=1	ATAT1
0.922	0.343432	0.343432	1	1	E90_Cortical	A0A2K5WPK9	Ubiquilin-1 isoform 1(predicted) OS=Macaca fascicularis OX=9541 GN=UBQLN1 PE=4 SV=1	UBQLN1
0.921	0.506878	0.506878	1	1	E90_Cortical	A0A2K5X9G6	MATR3 isoform 1(predicted) OS=Macaca fascicularis OX=9541 PE=4 SV=1	---
0.921	0.425228	0.425228	1	1	E90_Cortical	A0A2K5X6W7	PWWP domain-containing protein OS=Macaca fascicularis OX=9541 GN=HDGFL2 PE=4 SV=1	HDGFL2
0.919	0.435147	0.435147	1	1	E90_Cortical	Q4R947	Activated RNA polymerase II transcriptional coactivator p15 OS=Macaca fascicularis OX=9541 GN=SUB1 PE=2 SV=1	SUB1
0.917	0.564061	0.564061	1	1	E90_Cortical	A0A2K5V3U3	Versican core protein(predicted) OS=Macaca fascicularis OX=9541 GN=VCAN PE=4 SV=1	VCAN
0.917	0.271453	0.271453	1	1	E90_Cortical	A0A2K5U4J2	C-terminal binding protein 1(predicted) OS=Macaca fascicularis OX=9541 GN=CTBP1 PE=3 SV=1	CTBP1
0.915	0.254321	0.254321	1	1	E90_Cortical	A0A2K5UCB5	14_3_3 domain-containing protein OS=Macaca fascicularis OX=9541 GN=YWHAQ PE=3 SV=1	YWHAQ
0.914	0.26421	0.26421	1	1	E90_Cortical	A0A2K5TLI2	Terpene cyclase/mutase family member OS=Macaca fascicularis OX=9541 GN=LSS PE=3 SV=1	LSS
0.913	0.343344	0.343344	1	1	E90_Cortical	A0A2K5W1B3	Protein diaphanous homolog 1(predicted) OS=Macaca fascicularis OX=9541 GN=DIAPH1 PE=4 SV=1	DIAPH1
0.912	0.309153	0.309153	1	1	E90_Cortical	Q4R5G2	T-complex protein 1 subunit alpha OS=Macaca fascicularis OX=9541 GN=TCP1 PE=2 SV=1	TCP1
0.912	0.286003	0.286003	1	1	E90_Cortical	A0A2K5TNS7	SYNE1 isoform 2(predicted) OS=Macaca fascicularis OX=9541 GN=SYNE1 PE=4 SV=1	SYNE1
0.911	0.45671	0.45671	1	1	E90_Cortical	G7NYS7	Non-specific serine/threonine protein kinase OS=Macaca fascicularis OX=9541 GN=PAK2 PE=4 SV=1	PAK2
0.911	0.397087	0.397087	1	1	E90_Cortical	A0A2K5WEW9	TAR DNA-binding protein 43(predicted) OS=Macaca fascicularis OX=9541 GN=TARDBP PE=4 SV=1	TARDBP
0.911	0.339802	0.339802	1	1	E90_Cortical	A0A2K5W7C3	Transaldolase OS=Macaca fascicularis OX=9541 PE=4 SV=1	---
0.911	0.253714	0.253714	1	1	E90_Cortical	I7GAS4	Macaca fascicularis brain cDNA clone: QtrA-12942, similar to human eukaryotic translation initiation factor 4E (EIF4E), mRNA, RefSeq: NM_001968.1 OS=Macaca fascicularis OX=9541 GN=EIF4E PE=2 SV=1	EIF4E
0.91	0.308456	0.308456	1	1	E90_Cortical	A0A2K5U4W8	RING-type domain-containing protein OS=Macaca fascicularis OX=9541 GN=RNF2 PE=4 SV=1	RNF2
0.909	0.709883	0.709883	1	1	E90_Cortical	I7GHD6	Macaca fascicularis brain cDNA clone: QorA-10126, similar to human acidic (leucine-rich) nuclear phosphoprotein 32family, member A (ANP32A), mRNA, RefSeq: NM_006305.2 OS=Macaca fascicularis OX=9541 PE=2 SV=1	---
0.909	0.487487	0.487487	1	1	E90_Cortical	A0A2K5U0J9	DNA-(apurinic or apyrimidinic site) lyase OS=Macaca fascicularis OX=9541 GN=APEX1 PE=3 SV=1	APEX1
0.909	0.412221	0.412221	1	1	E90_Cortical	A0A2K5WN97	IRG-type G domain-containing protein OS=Macaca fascicularis OX=9541 GN=IRGQ PE=4 SV=1	IRGQ
0.909	0.320888	0.320888	1	1	E90_Cortical	A0A2K5UTP5	Coronin OS=Macaca fascicularis OX=9541 PE=3 SV=1	---
0.909	0.268953	0.268953	1	1	E90_Cortical	A0A2K5U1N8	T-complex protein 1 subunit zeta isoform a(predicted) OS=Macaca fascicularis OX=9541 PE=3 SV=1	---
0.908	0.362867	0.362867	1	1	E90_Cortical	G7NWV7	Serine/arginine-rich splicing factor 4(predicted) OS=Macaca fascicularis OX=9541 GN=SRSF4 PE=4 SV=1	SRSF4
0.906	0.617858	0.617858	1	1	E90_Cortical	G7PDD0	Heterogeneous nuclear ribonucleoprotein H3(predicted) OS=Macaca fascicularis OX=9541 GN=HNRNPH3 PE=4 SV=1	HNRNPH3
0.906	0.47379	0.47379	1	1	E90_Cortical	A0A2K5TSQ1	interleukin enhancer-binding factor 2 isoform X2(predicted) OS=Macaca fascicularis OX=9541 PE=4 SV=1	---
0.906	0.362171	0.362171	1	1	E90_Cortical	A0A2K5W532	UBX domain-containing protein OS=Macaca fascicularis OX=9541 GN=UBXN7 PE=4 SV=1	UBXN7
0.906	0.294978	0.294978	1	1	E90_Cortical	A0A2K5UME4	Histone-lysine N-methyltransferase SETMAR(predicted) OS=Macaca fascicularis OX=9541 GN=SETMAR PE=4 SV=1	SETMAR
0.905	0.535137	0.535137	1	1	E90_Cortical	A0A2K5X6D2	Interleukin enhancer-binding factor 3 isoform d(predicted) OS=Macaca fascicularis OX=9541 GN=ILF3 PE=4 SV=1	ILF3
0.905	0.353547	0.353547	1	1	E90_Cortical	A0A2K5X8V9	IRF-2BP1_2 domain-containing protein OS=Macaca fascicularis OX=9541 GN=IRF2BPL PE=4 SV=1	IRF2BPL
0.905	0.253173	0.253173	1	1	E90_Cortical	G7PMW0	Cytoplasmic protein OS=Macaca fascicularis OX=9541 GN=NCK2 PE=4 SV=1	NCK2
0.904	0.419989	0.419989	1	1	E90_Cortical	A0A2K5WBE9	6-phosphogluconate dehydrogenase, decarboxylating OS=Macaca fascicularis OX=9541 PE=3 SV=1	---
0.904	0.33819	0.33819	1	1	E90_Cortical	A0A2K5TLQ8	C2H2-type domain-containing protein OS=Macaca fascicularis OX=9541 GN=CHAMP1 PE=4 SV=1	CHAMP1
0.904	0.280676	0.280676	1	1	E90_Cortical	A0A2K5VE88	ILEI domain-containing protein OS=Macaca fascicularis OX=9541 GN=FAM3C PE=4 SV=1	FAM3C
0.902	0.584413	0.584413	1	1	E90_Cortical	A0A2K5UY14	FUS RNA binding protein(predicted) OS=Macaca fascicularis OX=9541 PE=4 SV=1	---
0.901	0.640196	0.640196	1	1	E90_Cortical	A0A2K5V7N7	Zinc finger and BTB domain containing 18(predicted) OS=Macaca fascicularis OX=9541 GN=ZBTB18 PE=4 SV=1	ZBTB18
0.901	0.568141	0.568141	1	1	E90_Cortical	A0A2K5VX70	LisH domain-containing protein OS=Macaca fascicularis OX=9541 GN=TCOF1 PE=4 SV=1	TCOF1
0.901	0.490516	0.490516	1	1	E90_Cortical	A0A2K5U6F2	Heterogeneous nuclear ribonucleoprotein U-like protein 2(predicted) OS=Macaca fascicularis OX=9541 PE=4 SV=1	---
0.901	0.421801	0.421801	1	1	E90_Cortical	A0A2K5VNZ8	DBC1 domain-containing protein OS=Macaca fascicularis OX=9541 GN=CCAR2 PE=4 SV=1	CCAR2
0.901	0.380793	0.380793	1	1	E90_Cortical	A0A2K5WU16	Myelin expression factor 2(predicted) OS=Macaca fascicularis OX=9541 GN=MYEF2 PE=4 SV=1	MYEF2
0.899	0.288887	0.288887	1	1	E90_Cortical	Q2PG25	Macaca fascicularis brain cDNA clone: QmoA-10218, similar to human growth factor receptor-bound protein 2 (GRB2),transcript variant 1, mRNA, RefSeq: NM_002086.3 OS=Macaca fascicularis OX=9541 PE=2 SV=1	---
0.898	0.330497	0.330497	1	1	E90_Cortical	A0A2K5VT64	Amidohydro-rel domain-containing protein OS=Macaca fascicularis OX=9541 GN=DPYSL3 PE=4 SV=1	DPYSL3
0.897	0.51709	0.51709	1	1	E90_Cortical	A0A2K5W4G4	T-box_assoc domain-containing protein OS=Macaca fascicularis OX=9541 GN=TBR1 PE=4 SV=1	TBR1
0.897	0.328136	0.328136	1	1	E90_Cortical	A0A2K5WYB8	Squamous cell carcinoma antigen recognized by T cells 3(predicted) OS=Macaca fascicularis OX=9541 GN=SART3 PE=4 SV=1	SART3
0.896	0.424958	0.424958	1	1	E90_Cortical	A0A2K5V5V0	FTO_NTD domain-containing protein OS=Macaca fascicularis OX=9541 GN=FTO PE=4 SV=1	FTO
0.896	0.266729	0.266729	1	1	E90_Cortical	A0A2K5UQF6	Zinc finger protein ZPR1(predicted) OS=Macaca fascicularis OX=9541 GN=ZPR1 PE=4 SV=1	ZPR1
0.895	0.459406	0.459406	1	1	E90_Cortical	A0A2K5VLH9	Inos-1-P_synth domain-containing protein OS=Macaca fascicularis OX=9541 PE=4 SV=1	---
0.894	0.383858	0.383858	1	1	E90_Cortical	A0A2K5W8T2	Farnesyl pyrophosphate synthase isoform a(predicted) OS=Macaca fascicularis OX=9541 PE=3 SV=1	---
0.893	0.437188	0.437188	1	1	E90_Cortical	A0A2K5WV95	FERM domain-containing protein OS=Macaca fascicularis OX=9541 GN=EPB41 PE=4 SV=1	EPB41
0.893	0.351456	0.351456	1	1	E90_Cortical	A0A2K5W0J2	DDX6 isoform 4(predicted) OS=Macaca fascicularis OX=9541 GN=DDX6 PE=3 SV=1	DDX6
0.893	0.25468	0.25468	1	1	E90_Cortical	A0A2K5X937	RING-type domain-containing protein OS=Macaca fascicularis OX=9541 GN=MEX3A PE=4 SV=1	MEX3A
0.892	0.393356	0.393356	1	1	E90_Cortical	A0A2K5VSR0	SAP domain-containing protein OS=Macaca fascicularis OX=9541 PE=4 SV=1	---
0.891	0.301098	0.301098	1	1	E90_Cortical	A0A2K5UZB7	ANK_REP_REGION domain-containing protein OS=Macaca fascicularis OX=9541 GN=KIDINS220 PE=4 SV=1	KIDINS220
0.891	0.294448	0.294448	1	1	E90_Cortical	A0A2K5TN05	Peptidylprolyl isomerase OS=Macaca fascicularis OX=9541 PE=4 SV=1	---
0.891	0.292915	0.292915	1	1	E90_Cortical	A0A2K5V6T6	CUGBP Elav-like family member 2(predicted) OS=Macaca fascicularis OX=9541 GN=CELF2 PE=4 SV=1	CELF2
0.89	0.325051	0.325051	1	1	E90_Cortical	A0A2K5X755	UBIQUITIN_CONJUGAT_2 domain-containing protein OS=Macaca fascicularis OX=9541 PE=3 SV=1	---
0.89	0.297331	0.297331	1	1	E90_Cortical	Q4R7L5	ATP-dependent RNA helicase DDX1 OS=Macaca fascicularis OX=9541 GN=DDX1 PE=2 SV=1	DDX1
0.889	0.305782	0.305782	1	1	E90_Cortical	A0A2K5WN88	Pre-mRNA processing factor 40 homolog A(predicted) OS=Macaca fascicularis OX=9541 GN=PRPF40A PE=4 SV=1	PRPF40A
0.888	0.486606	0.486606	1	1	E90_Cortical	A0A2K5WD92	HNRNPL isoform 1(predicted) OS=Macaca fascicularis OX=9541 PE=4 SV=1	---
0.888	0.37762	0.37762	1	1	E90_Cortical	A0A2K5VJW7	Pogo transposable element derived with ZNF domain(predicted) OS=Macaca fascicularis OX=9541 GN=POGZ PE=4 SV=1	POGZ
0.888	0.335482	0.335482	1	1	E90_Cortical	G7PQD5	Apoptosis inhibitor 5(predicted) OS=Macaca fascicularis OX=9541 GN=API5 PE=4 SV=1	API5
0.888	0.281065	0.281065	1	1	E90_Cortical	A0A2K5VH43	Nuclear receptor coactivator 5(predicted) OS=Macaca fascicularis OX=9541 GN=NCOA5 PE=4 SV=1	NCOA5
0.888	0.258585	0.258585	1	1	E90_Cortical	I7GP07	Macaca fascicularis brain cDNA clone: QflA-23231, similar to human transformer-2 alpha (TRA2A), mRNA, RefSeq: NM_013293.2 OS=Macaca fascicularis OX=9541 GN=TRA2A PE=2 SV=1	TRA2A
0.887	0.277404	0.277404	1	1	E90_Cortical	A0A2K5VZY3	GATA-type domain-containing protein OS=Macaca fascicularis OX=9541 GN=GATAD2B PE=4 SV=1	GATAD2B
0.886	0.519711	0.519711	1	1	E90_Cortical	A0A2K5VKD7	DNA topoisomerase 2 OS=Macaca fascicularis OX=9541 GN=TOP2B PE=3 SV=1	TOP2B
0.886	0.342252	0.342252	1	1	E90_Cortical	A0A2K5VMB3	UBIQUITIN_CONJUGAT_2 domain-containing protein OS=Macaca fascicularis OX=9541 GN=UBE2I PE=3 SV=1	UBE2I
0.886	0.328969	0.328969	1	1	E90_Cortical	G7P346	40S ribosomal protein S12 OS=Macaca fascicularis OX=9541 PE=3 SV=1	---
0.886	0.278972	0.278972	1	1	E90_Cortical	A0A2K5V9T3	T-complex protein 1 subunit theta(predicted) OS=Macaca fascicularis OX=9541 PE=3 SV=1	---
0.885	0.399111	0.399111	1	1	E90_Cortical	A0A2K5WZY3	Thyroid hormone receptor-associated protein 3(predicted) OS=Macaca fascicularis OX=9541 GN=THRAP3 PE=4 SV=1	THRAP3
0.885	0.346759	0.346759	1	1	E90_Cortical	A0A2K5WGN6	YLP motif-containing protein 1(predicted) OS=Macaca fascicularis OX=9541 GN=YLPM1 PE=4 SV=1	YLPM1
0.885	0.302049	0.302049	1	1	E90_Cortical	A0A2K5VCB5	Sema domain-containing protein OS=Macaca fascicularis OX=9541 GN=PLXNB2 PE=4 SV=1	PLXNB2
0.885	0.254713	0.254713	1	1	E90_Cortical	A0A2K5X010	CCR4-NOT transcription complex subunit 3(predicted) OS=Macaca fascicularis OX=9541 GN=CNOT3 PE=4 SV=1	CNOT3
0.884	0.541804	0.541804	1	1	E90_Cortical	A0A2K5UAN4	Splicing factor, proline-and glutamine-rich(predicted) OS=Macaca fascicularis OX=9541 GN=SFPQ PE=4 SV=1	SFPQ
0.884	0.284809	0.284809	1	1	E90_Cortical	A0A2K5WGC0	Zinc finger protein 638(predicted) OS=Macaca fascicularis OX=9541 GN=ZNF638 PE=4 SV=1	ZNF638
0.883	0.457204	0.457204	1	1	E90_Cortical	A0A2K5VAY7	Host cell factor 1(predicted) OS=Macaca fascicularis OX=9541 GN=HCFC1 PE=4 SV=1	HCFC1
0.883	0.375364	0.375364	1	1	E90_Cortical	A0A2K5X0G7	HABP4_PAI-RBP1 domain-containing protein OS=Macaca fascicularis OX=9541 GN=SERBP1 PE=4 SV=1	SERBP1
0.881	0.614113	0.614113	1	1	E90_Cortical	A0A2K5V069	Far upstream element-binding protein 1(predicted) OS=Macaca fascicularis OX=9541 GN=FUBP1 PE=4 SV=1	FUBP1
0.881	0.517203	0.517203	1	1	E90_Cortical	A0A2K5TKN7	CSD_1 domain-containing protein OS=Macaca fascicularis OX=9541 GN=YBX1 PE=4 SV=1	YBX1
0.881	0.423827	0.423827	1	1	E90_Cortical	A0A2K5VA34	Pre-mRNA processing factor 40 homolog B(predicted) OS=Macaca fascicularis OX=9541 GN=PRPF40B PE=4 SV=1	PRPF40B
0.881	0.400774	0.400774	1	1	E90_Cortical	A0A2K5WN93	Carrier domain-containing protein OS=Macaca fascicularis OX=9541 GN=FASN PE=4 SV=1	FASN
0.881	0.394507	0.394507	1	1	E90_Cortical	G7PV09	Tr-type G domain-containing protein OS=Macaca fascicularis OX=9541 GN=EFTUD2 PE=4 SV=1	EFTUD2
0.881	0.252049	0.252049	1	1	E90_Cortical	A0A2K5W853	Prefoldin subunit 5(predicted) OS=Macaca fascicularis OX=9541 GN=PFDN5 PE=3 SV=1	PFDN5
0.88	0.569025	0.569025	1	1	E90_Cortical	Q4R7A3	Macaca fascicularis brain cDNA clone: QmoA-12513, similar to human splicing factor, arginine/serine-rich 2 (SFRS2), mRNA, RefSeq: NM_003016.1 OS=Macaca fascicularis OX=9541 PE=2 SV=1	---
0.88	0.568461	0.568461	1	1	E90_Cortical	A0A2K5X867	Heterogeneous nuclear ribonucleoprotein M(predicted) OS=Macaca fascicularis OX=9541 GN=HNRNPM PE=4 SV=1	HNRNPM
0.88	0.385213	0.385213	1	1	E90_Cortical	Q4R979	RNA-binding protein 4 OS=Macaca fascicularis OX=9541 GN=RBM4 PE=2 SV=1	RBM4
0.88	0.359878	0.359878	1	1	E90_Cortical	A0A2K5X763	GFA domain-containing protein OS=Macaca fascicularis OX=9541 GN=CENPV PE=4 SV=1	CENPV
0.88	0.284794	0.284794	1	1	E90_Cortical	A0A2K5UPK6	U1-type domain-containing protein OS=Macaca fascicularis OX=9541 GN=SCAPER PE=4 SV=1	SCAPER
0.88	0.256386	0.256386	1	1	E90_Cortical	G7PAT0	RNA-binding protein 25(predicted) OS=Macaca fascicularis OX=9541 GN=RBM25 PE=4 SV=1	RBM25
0.879	0.451582	0.451582	1	1	E90_Cortical	A0A2K5X111	Lysine-specific demethylase 5C(predicted) OS=Macaca fascicularis OX=9541 GN=KDM5C PE=4 SV=1	KDM5C
0.878	0.46754	0.46754	1	1	E90_Cortical	A0A2K5TJ71	Histone deacetylase OS=Macaca fascicularis OX=9541 GN=HDAC2 PE=3 SV=1	HDAC2
0.878	0.428668	0.428668	1	1	E90_Cortical	A0A2K5WY29	heterogeneous nuclear ribonucleoprotein R isoform X1(predicted) OS=Macaca fascicularis OX=9541 GN=HNRNPR PE=4 SV=1	HNRNPR
0.878	0.427639	0.427639	1	1	E90_Cortical	G7P7X2	MADS-box domain-containing protein OS=Macaca fascicularis OX=9541 GN=MEF2C PE=4 SV=1	MEF2C
0.878	0.414433	0.414433	1	1	E90_Cortical	A0A2K5VII3	DEAD (Asp-Glu-Ala-Asp) box polypeptide 48, isoform CRA_a(predicted) OS=Macaca fascicularis OX=9541 PE=3 SV=1	---
0.878	0.393515	0.393515	1	1	E90_Cortical	Q4R4Q3	Protein NDRG1 OS=Macaca fascicularis OX=9541 GN=Ndrg1 PE=2 SV=1	Ndrg1
0.878	0.327533	0.327533	1	1	E90_Cortical	A0A2K5V948	PPM-type phosphatase domain-containing protein OS=Macaca fascicularis OX=9541 PE=3 SV=1	---
0.878	0.283203	0.283203	1	1	E90_Cortical	A0A2K5X839	Fork-head domain-containing protein OS=Macaca fascicularis OX=9541 GN=FOXG1 PE=4 SV=1	FOXG1
0.878	0.252864	0.252864	1	1	E90_Cortical	A0A2K5UVP0	WD_REPEATS_REGION domain-containing protein OS=Macaca fascicularis OX=9541 PE=4 SV=1	---
0.877	0.670118	0.670118	1	1	E90_Cortical	A0A2K5WS04	TRIM28 isoform 3(predicted) OS=Macaca fascicularis OX=9541 GN=TRIM28 PE=4 SV=1	TRIM28
0.877	0.565449	0.565449	1	1	E90_Cortical	A0A2K5U0M4	Putative dna replication factor/protein phosphatase inhibitor set/spr-2 (Fragment)(predicted) OS=Macaca fascicularis OX=9541 PE=3 SV=1	---
0.877	0.513747	0.513747	1	1	E90_Cortical	Q4R673	Testis cDNA, clone: QtsA-19002, similar to human thyroid autoantigen 70kDa (Ku antigen) (G22P1) OS=Macaca fascicularis OX=9541 PE=2 SV=1	---
0.877	0.45441	0.45441	1	1	E90_Cortical	A0A2K5V366	RNA binding motif protein 12(predicted) OS=Macaca fascicularis OX=9541 GN=RBM12 PE=4 SV=1	RBM12
0.877	0.447099	0.447099	1	1	E90_Cortical	A0A2K5WB33	DEAH-box helicase 15(predicted) OS=Macaca fascicularis OX=9541 GN=DHX15 PE=4 SV=1	DHX15
0.877	0.427962	0.427962	1	1	E90_Cortical	A0A2K5W7J0	Tumor suppressor p53-binding protein 1 isoform 1(predicted) OS=Macaca fascicularis OX=9541 GN=TP53BP1 PE=4 SV=1	TP53BP1
0.877	0.274597	0.274597	1	1	E90_Cortical	A0A2K5WY15	Bcl-2-associated transcription factor 1 isoform 1(predicted) OS=Macaca fascicularis OX=9541 GN=BCLAF1 PE=4 SV=1	BCLAF1
0.877	0.273061	0.273061	1	1	E90_Cortical	A0A2K5WQG2	Transcription elongation factor SPT5 OS=Macaca fascicularis OX=9541 GN=SUPT5H PE=3 SV=1	SUPT5H
0.876	0.318162	0.318162	1	1	E90_Cortical	A0A2K5X7G4	Amidohydro-rel domain-containing protein OS=Macaca fascicularis OX=9541 GN=CRMP1 PE=4 SV=1	CRMP1
0.876	0.282509	0.282509	1	1	E90_Cortical	A0A2K5VS34	Transcription elongation regulator 1(predicted) OS=Macaca fascicularis OX=9541 GN=TCERG1 PE=4 SV=1	TCERG1
0.876	0.281839	0.281839	1	1	E90_Cortical	G7NV87	T-complex protein 1 subunit gamma OS=Macaca fascicularis OX=9541 GN=CCT3 PE=2 SV=1	CCT3
0.876	0.270937	0.270937	1	1	E90_Cortical	A0A2K5WNG7	SMC hinge domain-containing protein OS=Macaca fascicularis OX=9541 GN=SMCHD1 PE=4 SV=1	SMCHD1
0.874	0.4403	0.4403	1	1	E90_Cortical	Q4R6I6	Signal recognition particle 9 kDa protein OS=Macaca fascicularis OX=9541 GN=SRP9 PE=3 SV=1	SRP9
0.874	0.440162	0.440162	1	1	E90_Cortical	A0A2K5X457	U5 small nuclear ribonucleoprotein 200 kDa helicase(predicted) OS=Macaca fascicularis OX=9541 GN=SNRNP200 PE=4 SV=1	SNRNP200
0.874	0.33362	0.33362	1	1	E90_Cortical	A0A2K5WYQ9	ELAV-like protein OS=Macaca fascicularis OX=9541 GN=ELAVL4 PE=3 SV=1	ELAVL4
0.874	0.28711	0.28711	1	1	E90_Cortical	A0A2K5TU73	Thioredoxin OS=Macaca fascicularis OX=9541 PE=3 SV=1	---
0.874	0.252561	0.252561	1	1	E90_Cortical	I7GL02	Macaca fascicularis brain cDNA clone: QorA-10017, similar to human chromosome 10 open reading frame 45 (C10orf45), mRNA, RefSeq: NM_031453.2 OS=Macaca fascicularis OX=9541 GN=FAM107B PE=2 SV=1	FAM107B
0.873	0.46773	0.46773	1	1	E90_Cortical	A0A2K5TWW5	Serine/arginine-rich-splicing factor 7(predicted) OS=Macaca fascicularis OX=9541 PE=4 SV=1	---
0.873	0.381677	0.381677	1	1	E90_Cortical	Q4R7F0	RNA-binding motif protein, X chromosome OS=Macaca fascicularis OX=9541 GN=RBMX PE=2 SV=1	RBMX
0.873	0.368427	0.368427	1	1	E90_Cortical	G7PF65	Splicing factor 3A subunit 1 isoform 1(predicted) OS=Macaca fascicularis OX=9541 GN=SF3A1 PE=4 SV=1	SF3A1
0.873	0.340836	0.340836	1	1	E90_Cortical	A0A2K5WWD0	Upstream binding transcription factor(predicted) OS=Macaca fascicularis OX=9541 GN=UBTF PE=4 SV=1	UBTF
0.873	0.332208	0.332208	1	1	E90_Cortical	A0A2K5WLP7	Bromodomain containing 3(predicted) OS=Macaca fascicularis OX=9541 GN=BRD3 PE=4 SV=1	BRD3
0.873	0.270837	0.270837	1	1	E90_Cortical	A0A2K5USX2	Coatomer subunit beta' OS=Macaca fascicularis OX=9541 PE=3 SV=1	---
0.872	0.387444	0.387444	1	1	E90_Cortical	G7PDY3	Structural maintenance of chromosomes protein OS=Macaca fascicularis OX=9541 GN=SMC3 PE=3 SV=1	SMC3
0.872	0.329393	0.329393	1	1	E90_Cortical	G7PGJ4	Glutathione synthetase OS=Macaca fascicularis OX=9541 PE=2 SV=1	---
0.871	0.448717	0.448717	1	1	E90_Cortical	A0A2K5WJA5	Isocitrate dehydrogenase [NADP] OS=Macaca fascicularis OX=9541 GN=IDH1 PE=3 SV=1	IDH1
0.871	0.444744	0.444744	1	1	E90_Cortical	G7Q0G8	CSD_1 domain-containing protein OS=Macaca fascicularis OX=9541 GN=CARHSP1 PE=4 SV=1	CARHSP1
0.871	0.378488	0.378488	1	1	E90_Cortical	I7GKY2	Macaca fascicularis brain cDNA clone: QmoA-12354, similar to human eukaryotic translation initiation factor 4A, isoform 1(EIF4A1), mRNA, RefSeq: NM_001416.1 OS=Macaca fascicularis OX=9541 PE=2 SV=1	---
0.871	0.341555	0.341555	1	1	E90_Cortical	A0A2K5UMF0	DDX5 isoform 8(predicted) OS=Macaca fascicularis OX=9541 PE=3 SV=1	---
0.871	0.335628	0.335628	1	1	E90_Cortical	A0A2K5V8Y6	CCHC-type domain-containing protein OS=Macaca fascicularis OX=9541 GN=SF1 PE=4 SV=1	SF1
0.871	0.331365	0.331365	1	1	E90_Cortical	A0A2K5W0T4	Activity dependent neuroprotector homeobox(predicted) OS=Macaca fascicularis OX=9541 GN=ADNP PE=4 SV=1	ADNP
0.871	0.316231	0.316231	1	1	E90_Cortical	I7GJL5	Macaca fascicularis brain cDNA clone: QbsB-10377, similar to human HMT1 hnRNP methyltransferase-like 2 (S. cerevisiae)(HRMT1L2), transcript variant 3, mRNA, RefSeq: NM_198318.1 OS=Macaca fascicularis OX=9541 PE=2 SV=1	---
0.871	0.287297	0.287297	1	1	E90_Cortical	A0A2K5W9T8	CTD domain-containing protein OS=Macaca fascicularis OX=9541 GN=SRRM2 PE=4 SV=1	SRRM2
0.87	0.515867	0.515867	1	1	E90_Cortical	A0A2K5UGG4	IF rod domain-containing protein OS=Macaca fascicularis OX=9541 PE=3 SV=1	---
0.87	0.407893	0.407893	1	1	E90_Cortical	A0A2K5TPK4	HNRNPU isoform 9(predicted) OS=Macaca fascicularis OX=9541 GN=HNRNPU PE=4 SV=1	HNRNPU
0.87	0.317588	0.317588	1	1	E90_Cortical	A0A2K5UIF2	SUN domain-containing protein OS=Macaca fascicularis OX=9541 GN=SUN2 PE=4 SV=1	SUN2
0.87	0.282399	0.282399	1	1	E90_Cortical	A0A2K5U5L4	SAP domain-containing protein OS=Macaca fascicularis OX=9541 GN=CCAR1 PE=4 SV=1	CCAR1
0.869	0.386153	0.386153	1	1	E90_Cortical	A0A2K5W3Z5	ADF-H domain-containing protein OS=Macaca fascicularis OX=9541 PE=4 SV=1	---
0.869	0.339349	0.339349	1	1	E90_Cortical	G7Q2S9	Structural maintenance of chromosomes protein OS=Macaca fascicularis OX=9541 GN=SMC1A PE=3 SV=1	SMC1A
0.868	0.65833	0.65833	1	1	E90_Cortical	A0A2K5V9Q6	Dimethylarginine dimethylaminohydrolase 2(predicted) OS=Macaca fascicularis OX=9541 GN=DDAH2 PE=4 SV=1	DDAH2
0.868	0.606916	0.606916	1	1	E90_Cortical	A0A2K5VC86	Lamin-B1 isoform 1(predicted) OS=Macaca fascicularis OX=9541 GN=LMNB1 PE=3 SV=1	LMNB1
0.868	0.525972	0.525972	1	1	E90_Cortical	G7Q300	Non-POU domain containing octamer-binding isoform 1 (Fragment)(predicted) OS=Macaca fascicularis OX=9541 GN=NONO PE=4 SV=1	NONO
0.868	0.525696	0.525696	1	1	E90_Cortical	A0A2K5TNX2	heterogeneous nuclear ribonucleoprotein K isoform X4(predicted) OS=Macaca fascicularis OX=9541 PE=4 SV=1	---
0.868	0.471226	0.471226	1	1	E90_Cortical	A0A2K5WAA7	Chromodomain helicase DNA binding protein 4(predicted) OS=Macaca fascicularis OX=9541 GN=CHD4 PE=4 SV=1	CHD4
0.868	0.375739	0.375739	1	1	E90_Cortical	Q60HC2	Tubulin beta-3 chain OS=Macaca fascicularis OX=9541 GN=TUBB3 PE=2 SV=1	TUBB3
0.868	0.35505	0.35505	1	1	E90_Cortical	A0A2K5V336	ARID domain-containing protein OS=Macaca fascicularis OX=9541 GN=ARID1A PE=4 SV=1	ARID1A
0.868	0.331857	0.331857	1	1	E90_Cortical	A0A2K5WBG3	ELAV-like protein OS=Macaca fascicularis OX=9541 GN=ELAVL3 PE=3 SV=1	ELAVL3
0.868	0.297001	0.297001	1	1	E90_Cortical	A0A2K5W3D0	Pre-mRNA processing factor 19(predicted) OS=Macaca fascicularis OX=9541 GN=PRPF19 PE=4 SV=1	PRPF19
0.868	0.295224	0.295224	1	1	E90_Cortical	A0A2K5WXZ8	RRM domain-containing protein OS=Macaca fascicularis OX=9541 GN=SNRNP70 PE=4 SV=1	SNRNP70
0.868	0.262079	0.262079	1	1	E90_Cortical	A0A2K5UYF4	Craniofacial development protein 1 OS=Macaca fascicularis OX=9541 GN=CFDP1 PE=4 SV=1	CFDP1
0.868	0.256841	0.256841	1	1	E90_Cortical	A0A2K5V313	RNA binding motif protein 10(predicted) OS=Macaca fascicularis OX=9541 GN=RBM10 PE=4 SV=1	RBM10
0.867	0.324183	0.324183	1	1	E90_Cortical	A0A2K5VMU6	Epididymis secretory sperm binding protein(predicted) OS=Macaca fascicularis OX=9541 PE=4 SV=1	---
0.867	0.2648	0.2648	1	1	E90_Cortical	G7PS54	CDW3/SMU1(predicted) OS=Macaca fascicularis OX=9541 GN=SMU1 PE=4 SV=1	SMU1
0.866	0.618359	0.618359	1	1	E90_Cortical	A0A2K5ULR8	Epididymis secretory sperm binding protein(predicted) OS=Macaca fascicularis OX=9541 GN=HNRNPH1 PE=4 SV=1	HNRNPH1
0.866	0.427284	0.427284	1	1	E90_Cortical	G8F2B0	Aldo_ket_red domain-containing protein OS=Macaca fascicularis OX=9541 GN=AKR1A1 PE=4 SV=1	AKR1A1
0.865	0.426908	0.426908	1	1	E90_Cortical	A0A2K5X362	X-ray repair cross-complementing protein 5(predicted) OS=Macaca fascicularis OX=9541 GN=XRCC5 PE=4 SV=1	XRCC5
0.865	0.384588	0.384588	1	1	E90_Cortical	A0A2K5VL33	Lamin-B2(predicted) OS=Macaca fascicularis OX=9541 GN=LMNB2 PE=3 SV=1	LMNB2
0.865	0.348253	0.348253	1	1	E90_Cortical	A0A2K5WV03	DEAH (Asp-Glu-Ala-His) box polypeptide 9(predicted) OS=Macaca fascicularis OX=9541 GN=DHX9 PE=4 SV=1	DHX9
0.865	0.297656	0.297656	1	1	E90_Cortical	A0A2K5UXD8	FABP domain-containing protein OS=Macaca fascicularis OX=9541 GN=RBP1 PE=3 SV=1	RBP1
0.865	0.275029	0.275029	1	1	E90_Cortical	A0A2K5X225	Regulator of chromosome condensation isoform c(predicted) OS=Macaca fascicularis OX=9541 PE=4 SV=1	---
0.864	0.413953	0.413953	1	1	E90_Cortical	G7Q1L4	CPSF_A domain-containing protein OS=Macaca fascicularis OX=9541 GN=SF3B3 PE=4 SV=1	SF3B3
0.864	0.403845	0.403845	1	1	E90_Cortical	A0A2K5WE40	SAFB isoform 7(predicted) OS=Macaca fascicularis OX=9541 GN=SAFB PE=4 SV=1	SAFB
0.864	0.403626	0.403626	1	1	E90_Cortical	Q25NQ2	Macaca fascicularis brain cDNA clone: QorA-10239, similar to human Sjogren syndrome antigen B (autoantigen La) (SSB), mRNA, RefSeq: NM_003142.2 OS=Macaca fascicularis OX=9541 PE=2 SV=1	---
0.864	0.391914	0.391914	1	1	E90_Cortical	A0A2K5WHQ6	C2H2-type domain-containing protein OS=Macaca fascicularis OX=9541 GN=ZNF428 PE=4 SV=1	ZNF428
0.863	0.259562	0.259562	1	1	E90_Cortical	A0A2K5WC76	RNA binding motif protein 14 isoform 1 (Fragment)(predicted) OS=Macaca fascicularis OX=9541 PE=4 SV=1	---
0.862	0.450282	0.450282	1	1	E90_Cortical	G7PF47	Core histone macro-H2A OS=Macaca fascicularis OX=9541 GN=H2AFY2 PE=4 SV=1	H2AFY2
0.862	0.437325	0.437325	1	1	E90_Cortical	A0A2K5WBV7	Chromobox homolog 5 (HP1 alpha homolog, Drosophila), isoform CRA_b(predicted) OS=Macaca fascicularis OX=9541 GN=CBX5 PE=4 SV=1	CBX5
0.862	0.405938	0.405938	1	1	E90_Cortical	A0A2K5W992	SAP domain-containing protein OS=Macaca fascicularis OX=9541 GN=SF3B2 PE=4 SV=1	SF3B2
0.862	0.306501	0.306501	1	1	E90_Cortical	A0A2K5WUC1	C7orf55-LUC7L2 readthrough(predicted) OS=Macaca fascicularis OX=9541 GN=FMC1-LUC7L2 PE=4 SV=1	FMC1-LUC7L2
0.862	0.25856	0.25856	1	1	E90_Cortical	G7P563	Ras-GTPase activating protein SH3 domain-binding protein 2, isoform CRA_a(predicted) OS=Macaca fascicularis OX=9541 GN=G3BP2 PE=4 SV=1	G3BP2
0.861	0.524112	0.524112	1	1	E90_Cortical	A0A2K5W3X9	Nuclear mitotic apparatus protein 1(predicted) OS=Macaca fascicularis OX=9541 GN=NUMA1 PE=4 SV=1	NUMA1
0.861	0.347996	0.347996	1	1	E90_Cortical	A0A2K5WFG7	Heterogeneous nuclear ribonucleoprotein U-like protein 1 isoform a(predicted) OS=Macaca fascicularis OX=9541 GN=HNRNPUL1 PE=4 SV=1	HNRNPUL1
0.86	0.494264	0.494264	1	1	E90_Cortical	A0A2K5WRG5	Putative ATP-dependent RNA helicase DDX17 isoform 3(predicted) OS=Macaca fascicularis OX=9541 GN=DDX17 PE=3 SV=1	DDX17
0.86	0.448077	0.448077	1	1	E90_Cortical	A0A2K5UBE0	Heterogeneous nuclear ribonucleoprotein A/B isoform b(predicted) OS=Macaca fascicularis OX=9541 GN=HNRNPAB PE=4 SV=1	HNRNPAB
0.86	0.292492	0.292492	1	1	E90_Cortical	A0A2K5VX95	General transcription factor 3C polypeptide 4(predicted) OS=Macaca fascicularis OX=9541 GN=GTF3C4 PE=4 SV=1	GTF3C4
0.86	0.282683	0.282683	1	1	E90_Cortical	A0A2K5VWM1	KH domain-containing protein OS=Macaca fascicularis OX=9541 GN=KHDRBS3 PE=4 SV=1	KHDRBS3
0.86	0.271373	0.271373	1	1	E90_Cortical	G7PHG7	eukaryotic initiation factor 4A-II isoform X1(predicted) OS=Macaca fascicularis OX=9541 PE=3 SV=1	---
0.859	0.386063	0.386063	1	1	E90_Cortical	A0A2K5X7V4	Peptidylprolyl isomerase OS=Macaca fascicularis OX=9541 GN=FKBP4 PE=4 SV=1	FKBP4
0.859	0.312965	0.312965	1	1	E90_Cortical	A0A2K5VMX6	SAP domain-containing protein OS=Macaca fascicularis OX=9541 GN=ACIN1 PE=4 SV=1	ACIN1
0.859	0.288246	0.288246	1	1	E90_Cortical	A0A2K5U6G0	DNA mismatch repair protein OS=Macaca fascicularis OX=9541 GN=MSH6 PE=3 SV=1	MSH6
0.858	0.385294	0.385294	1	1	E90_Cortical	A0A2K5TYS1	HNRNPDL isoform 3(predicted) OS=Macaca fascicularis OX=9541 GN=HNRNPDL PE=4 SV=1	HNRNPDL
0.858	0.357974	0.357974	1	1	E90_Cortical	A0A2K5UMZ0	RNA binding motif protein 15B(predicted) OS=Macaca fascicularis OX=9541 GN=RBM15B PE=4 SV=1	RBM15B
0.858	0.259459	0.259459	1	1	E90_Cortical	G7NXU9	Inosine-5'-monophosphate dehydrogenase OS=Macaca fascicularis OX=9541 GN=IMPDH2 PE=3 SV=1	IMPDH2
0.857	0.406022	0.406022	1	1	E90_Cortical	A0A2K5UJV6	CHD3 isoform 2(predicted) OS=Macaca fascicularis OX=9541 GN=CHD3 PE=4 SV=1	CHD3
0.857	0.392294	0.392294	1	1	E90_Cortical	A0A2K5X0Z7	U2 snRNP auxiliary factor large subunit OS=Macaca fascicularis OX=9541 GN=U2AF2 PE=3 SV=1	U2AF2
0.857	0.309307	0.309307	1	1	E90_Cortical	A0A2K5WJG4	Thymopoietin isoform alpha(predicted) OS=Macaca fascicularis OX=9541 GN=TMPO PE=4 SV=1	TMPO
0.857	0.277836	0.277836	1	1	E90_Cortical	A0A2K5UFV2	Ig-like domain-containing protein OS=Macaca fascicularis OX=9541 GN=ISLR2 PE=4 SV=1	ISLR2
0.857	0.268211	0.268211	1	1	E90_Cortical	G7P9N9	SPT16 homolog, facilitates chromatin remodeling subunit(predicted) OS=Macaca fascicularis OX=9541 GN=SUPT16H PE=4 SV=1	SUPT16H
0.857	0.258927	0.258927	1	1	E90_Cortical	A0A2K5WHK1	Sister chromatid cohesion protein PDS5 homolog B(predicted) OS=Macaca fascicularis OX=9541 GN=PDS5B PE=4 SV=1	PDS5B
0.856	0.483957	0.483957	1	1	E90_Cortical	A0A2K5X2T5	WD_REPEATS_REGION domain-containing protein OS=Macaca fascicularis OX=9541 PE=4 SV=1	---
0.856	0.466715	0.466715	1	1	E90_Cortical	A0A2K5WQ42	Nuclear factor 1 OS=Macaca fascicularis OX=9541 GN=NFIX PE=3 SV=1	NFIX
0.856	0.460937	0.460937	1	1	E90_Cortical	Q4R8F5	Testis cDNA clone: QtsA-12565, similar to human heterogeneous nuclear ribonucleoprotein A1 (HNRPA1),transcript variant 2 OS=Macaca fascicularis OX=9541 PE=2 SV=1	---
0.856	0.253004	0.253004	1	1	E90_Cortical	G7P4R2	Cell division cycle 5 like(predicted) OS=Macaca fascicularis OX=9541 GN=CDC5L PE=4 SV=1	CDC5L
0.856	0.251662	0.251662	1	1	E90_Cortical	G7NWV0	FHA domain-containing protein OS=Macaca fascicularis OX=9541 GN=PPP1R8 PE=4 SV=1	PPP1R8
0.855	0.55577	0.55577	1	1	E90_Cortical	A0A2K5WZ58	Putative splicing factor arginine/serine-rich 1-like protein (Fragment)(predicted) OS=Macaca fascicularis OX=9541 GN=SRSF1 PE=4 SV=1	SRSF1
0.855	0.386022	0.386022	1	1	E90_Cortical	A0A2K5X776	chromobox protein homolog 3 isoform X1(predicted) OS=Macaca fascicularis OX=9541 PE=4 SV=1	---
0.855	0.327271	0.327271	1	1	E90_Cortical	A0A2K5W9N3	poly(RC)-binding protein 1 isoform X2(predicted) OS=Macaca fascicularis OX=9541 GN=PCBP1 PE=4 SV=1	PCBP1
0.855	0.279731	0.279731	1	1	E90_Cortical	I7GJM9	Macaca fascicularis brain cDNA clone: QbsB-10793, similar to human SUMO-1 activating enzyme subunit 1 (SAE1), mRNA, RefSeq: NM_005500.1 OS=Macaca fascicularis OX=9541 PE=2 SV=1	---
0.855	0.273705	0.273705	1	1	E90_Cortical	A0A2K5VG43	Poly(U) binding splicing factor 60(predicted) OS=Macaca fascicularis OX=9541 GN=PUF60 PE=4 SV=1	PUF60
0.855	0.256904	0.256904	1	1	E90_Cortical	A0A2K5VXB4	TATA-binding protein-associated factor 2N isoform 1 (Fragment)(predicted) OS=Macaca fascicularis OX=9541 GN=TAF15 PE=4 SV=1	TAF15
0.855	0.251086	0.251086	1	1	E90_Cortical	A0A2K5TRG5	Thioredoxin domain-containing protein OS=Macaca fascicularis OX=9541 GN=PRDX4 PE=4 SV=1	PRDX4
0.854	0.503183	0.503183	1	1	E90_Cortical	A0A2K5WGB2	CREB binding protein(predicted) OS=Macaca fascicularis OX=9541 GN=CREBBP PE=4 SV=1	CREBBP
0.854	0.30532	0.30532	1	1	E90_Cortical	A0A2K5V0E3	Fibronectin isoform 3 preproprotein(predicted) OS=Macaca fascicularis OX=9541 GN=FN1 PE=4 SV=1	FN1
0.853	0.384653	0.384653	1	1	E90_Cortical	A0A2K5X6R2	KH-type splicing regulatory protein(predicted) OS=Macaca fascicularis OX=9541 GN=KHSRP PE=4 SV=1	KHSRP
0.853	0.375669	0.375669	1	1	E90_Cortical	A0A2K5U2F3	Enhancer of rudimentary homolog OS=Macaca fascicularis OX=9541 GN=ERH PE=3 SV=1	ERH
0.853	0.364427	0.364427	1	1	E90_Cortical	A0A2K5X5G1	Glypican-2(predicted) OS=Macaca fascicularis OX=9541 GN=GPC2 PE=3 SV=1	GPC2
0.853	0.353107	0.353107	1	1	E90_Cortical	A0A2K5X038	MPN domain-containing protein OS=Macaca fascicularis OX=9541 GN=PRPF8 PE=4 SV=1	PRPF8
0.853	0.327364	0.327364	1	1	E90_Cortical	A0A2K5WS14	EWS RNA binding protein 1(predicted) OS=Macaca fascicularis OX=9541 PE=4 SV=1	---
0.853	0.324989	0.324989	1	1	E90_Cortical	A0A2K5V4K2	TPR_MLP1_2 domain-containing protein OS=Macaca fascicularis OX=9541 GN=TPR PE=4 SV=1	TPR
0.853	0.318917	0.318917	1	1	E90_Cortical	I7GES7	Macaca fascicularis brain cDNA clone: QtrA-16702, similar to human BUB3 budding uninhibited by benzimidazoles 3 homolog(yeast) (BUB3), mRNA, RefSeq: NM_004725.1 OS=Macaca fascicularis OX=9541 PE=2 SV=1	---
0.853	0.300593	0.300593	1	1	E90_Cortical	Q4R784	Perilipin OS=Macaca fascicularis OX=9541 PE=2 SV=1	---
0.853	0.300464	0.300464	1	1	E90_Cortical	A0A2K5X3T8	RUN domain-containing protein OS=Macaca fascicularis OX=9541 GN=RUFY3 PE=4 SV=1	RUFY3
0.852	0.42217	0.42217	1	1	E90_Cortical	A0A2K5UUV8	SMARCC2 isoform 1(predicted) OS=Macaca fascicularis OX=9541 GN=SMARCC2 PE=4 SV=1	SMARCC2
0.852	0.356493	0.356493	1	1	E90_Cortical	G7PSB8	PWWP domain-containing protein OS=Macaca fascicularis OX=9541 GN=PSIP1 PE=4 SV=1	PSIP1
0.851	0.274309	0.274309	1	1	E90_Cortical	A0A2K5U9Y5	6-phosphogluconolactonase OS=Macaca fascicularis OX=9541 PE=3 SV=1	---
0.85	0.44414	0.44414	1	1	E90_Cortical	A0A2K5UQH6	Heterogeneous nuclear ribonucleoprotein A0(predicted) OS=Macaca fascicularis OX=9541 GN=HNRNPA0 PE=4 SV=1	HNRNPA0
0.85	0.298153	0.298153	1	1	E90_Cortical	A0A2K5WTS5	Small nuclear ribonucleoprotein G OS=Macaca fascicularis OX=9541 GN=SNRPG PE=3 SV=1	SNRPG
0.849	0.36253	0.36253	1	1	E90_Cortical	A0A2K5W9L0	RuvB-like helicase OS=Macaca fascicularis OX=9541 GN=RUVBL1 PE=3 SV=1	RUVBL1
0.848	0.384825	0.384825	1	1	E90_Cortical	A0A2K5WYF3	PH-interacting protein(predicted) OS=Macaca fascicularis OX=9541 GN=PHIP PE=4 SV=1	PHIP
0.848	0.366691	0.366691	1	1	E90_Cortical	A0A2K5V129	RuvB-like helicase OS=Macaca fascicularis OX=9541 GN=RUVBL2 PE=3 SV=1	RUVBL2
0.848	0.351957	0.351957	1	1	E90_Cortical	A0A2K5V9L9	Jupiter microtubule associated homolog 1(predicted) OS=Macaca fascicularis OX=9541 GN=JPT1 PE=4 SV=1	JPT1
0.848	0.31044	0.31044	1	1	E90_Cortical	G7PYW4	ELAV-like protein OS=Macaca fascicularis OX=9541 GN=ELAVL1 PE=3 SV=1	ELAVL1
0.847	0.368475	0.368475	1	1	E90_Cortical	A0A2K5VGS3	nucleophosmin isoform X3(predicted) OS=Macaca fascicularis OX=9541 PE=4 SV=1	---
0.846	0.264866	0.264866	1	1	E90_Cortical	G7PER4	Heterogeneous nuclear ribonucleoprotein F, isoform CRA_a(predicted) OS=Macaca fascicularis OX=9541 PE=4 SV=1	---
0.845	0.538504	0.538504	1	1	E90_Cortical	A0A2K5TPA8	Prothymosin alpha(predicted) OS=Macaca fascicularis OX=9541 PE=4 SV=1	---
0.845	0.355065	0.355065	1	1	E90_Cortical	A0A2K5UXA5	Heterogeneous nuclear ribonucleoprotein D (AU-rich element RNA binding protein 1, 37kDa), isoform CRA_e(predicted) OS=Macaca fascicularis OX=9541 GN=HNRNPD PE=4 SV=1	HNRNPD
0.845	0.353217	0.353217	1	1	E90_Cortical	A0A2K5U162	RRM domain-containing protein OS=Macaca fascicularis OX=9541 PE=4 SV=1	---
0.845	0.322838	0.322838	1	1	E90_Cortical	A0A2K5TJX7	CAPRIN1 isoform 1(predicted) OS=Macaca fascicularis OX=9541 GN=CAPRIN1 PE=4 SV=1	CAPRIN1
0.845	0.309672	0.309672	1	1	E90_Cortical	I7GNL2	Macaca fascicularis brain cDNA clone: QtrA-16059, similar to human HLA-B associated transcript 1 (BAT1), transcript variant1, mRNA, RefSeq: NM_004640.4 OS=Macaca fascicularis OX=9541 PE=2 SV=1	---
0.845	0.267827	0.267827	1	1	E90_Cortical	A0A2K5WRP0	WD_REPEATS_REGION domain-containing protein OS=Macaca fascicularis OX=9541 GN=DYNC1I2 PE=4 SV=1	DYNC1I2
0.844	0.264513	0.264513	1	1	E90_Cortical	A0A2K5WAJ6	ANK_REP_REGION domain-containing protein OS=Macaca fascicularis OX=9541 PE=4 SV=1	---
0.843	0.466981	0.466981	1	1	E90_Cortical	G7P7G3	3-hydroxy-3-methylglutaryl coenzyme A synthase OS=Macaca fascicularis OX=9541 PE=3 SV=1	---
0.843	0.4062	0.4062	1	1	E90_Cortical	A0A2K5VCN4	Fibulin-1 OS=Macaca fascicularis OX=9541 GN=FBLN1 PE=3 SV=1	FBLN1
0.843	0.262524	0.262524	1	1	E90_Cortical	A0A2K5V226	Glyoxalase domain-containing protein 4(predicted) OS=Macaca fascicularis OX=9541 GN=GLOD4 PE=4 SV=1	GLOD4
0.841	0.253137	0.253137	1	1	E90_Cortical	A0A2K5X7N0	Transformation/transcription domain-associated protein(predicted) OS=Macaca fascicularis OX=9541 GN=TRRAP PE=3 SV=1	TRRAP
0.84	0.357842	0.357842	1	1	E90_Cortical	A0A2K5U823	KH domain-containing protein OS=Macaca fascicularis OX=9541 PE=4 SV=1	---
0.839	0.366983	0.366983	1	1	E90_Cortical	Q4R844	High mobility group protein B1 OS=Macaca fascicularis OX=9541 GN=HMGB1 PE=2 SV=3	HMGB1
0.838	0.288434	0.288434	1	1	E90_Cortical	Q4R543	Inorganic pyrophosphatase OS=Macaca fascicularis OX=9541 GN=PPA1 PE=2 SV=2	PPA1
0.838	0.272602	0.272602	1	1	E90_Cortical	I7GJ62	Macaca fascicularis brain cDNA clone: QmoA-12039, similar to human proliferation-associated 2G4, 38kDa (PA2G4), mRNA, RefSeq: NM_006191.1 OS=Macaca fascicularis OX=9541 PE=2 SV=1	---
0.836	0.523639	0.523639	1	1	E90_Cortical	A0A2K5VJW6	IF rod domain-containing protein OS=Macaca fascicularis OX=9541 GN=NEFM PE=3 SV=1	NEFM
0.835	0.255204	0.255204	1	1	E90_Cortical	A0A2K5ULR4	Protein phosphatase 1, regulatory (Inhibitor) subunit 14B, isoform CRA_a(predicted) OS=Macaca fascicularis OX=9541 PE=4 SV=1	---
0.834	0.326164	0.326164	1	1	E90_Cortical	Q4R4J7	Nucleolin OS=Macaca fascicularis OX=9541 GN=NCL PE=2 SV=3	NCL
0.834	0.276487	0.276487	1	1	E90_Cortical	A0A2K5V9M8	DNA-dependent protein kinase catalytic subunit(predicted) OS=Macaca fascicularis OX=9541 GN=PRKDC PE=3 SV=1	PRKDC
0.832	0.466671	0.466671	1	1	E90_Cortical	A0A2K5WJ16	Rad60-SLD domain-containing protein OS=Macaca fascicularis OX=9541 PE=4 SV=1	---
0.832	0.273442	0.273442	1	1	E90_Cortical	A0A2K5W3U3	SUMO-activating enzyme subunit 2 OS=Macaca fascicularis OX=9541 GN=UBA2 PE=3 SV=1	UBA2
0.83	0.370922	0.370922	1	1	E90_Cortical	A0A2K5W448	Galectin OS=Macaca fascicularis OX=9541 PE=4 SV=1	---
0.829	0.272618	0.272618	1	1	E90_Cortical	A0A2K5U0L3	Nucleosome assembly protein 1-like 4(predicted) OS=Macaca fascicularis OX=9541 GN=NAP1L4 PE=3 SV=1	NAP1L4
0.827	0.347876	0.347876	1	1	E90_Cortical	A2V9Z4	Serum albumin OS=Macaca fascicularis OX=9541 GN=ALB PE=2 SV=1	ALB
0.827	0.281663	0.281663	1	1	E90_Cortical	A0A2K5W9Z6	Glutathione reductase OS=Macaca fascicularis OX=9541 GN=GSR PE=3 SV=1	GSR
0.825	0.391731	0.391731	1	1	E90_Cortical	A0A2K5VB26	FAT atypical cadherin 3(predicted) OS=Macaca fascicularis OX=9541 GN=FAT3 PE=4 SV=1	FAT3
0.825	0.390932	0.390932	1	1	E90_Cortical	I7GJN1	Ubiquitin carboxyl-terminal hydrolase OS=Macaca fascicularis OX=9541 GN=UCHL1 PE=2 SV=1	UCHL1
0.825	0.271429	0.271429	1	1	E90_Cortical	A0A2K5VWB0	Metastasis-associated 1-like 1(predicted) OS=Macaca fascicularis OX=9541 GN=MTA2 PE=4 SV=1	MTA2
0.823	0.405638	0.405638	1	1	E90_Cortical	A0A2K5WZT8	Tubulin beta chain OS=Macaca fascicularis OX=9541 GN=TUBB6 PE=3 SV=1	TUBB6
0.823	0.379727	0.379727	1	1	E90_Cortical	A0A2K5UC15	NAC-A/B domain-containing protein OS=Macaca fascicularis OX=9541 PE=4 SV=1	---
0.821	0.301411	0.301411	1	1	E90_Cortical	A0A2K5V9T2	ACAT2 isoform 1(predicted) OS=Macaca fascicularis OX=9541 PE=3 SV=1	---
0.821	0.292856	0.292856	1	1	E90_Cortical	A0A2K5W7B6	Zinc finger CCCH-type containing 18(predicted) OS=Macaca fascicularis OX=9541 GN=ZC3H18 PE=4 SV=1	ZC3H18
0.82	0.3204	0.3204	1	1	E90_Cortical	A0A2K5WQ22	EF-hand domain-containing protein OS=Macaca fascicularis OX=9541 GN=PRKCSH PE=4 SV=1	PRKCSH
0.82	0.260406	0.260406	1	1	E90_Cortical	A0A2K5U5L5	Neural cell adhesion molecule L1-like protein(predicted) OS=Macaca fascicularis OX=9541 GN=CHL1 PE=4 SV=1	CHL1
0.817	0.27582	0.27582	1	1	E90_Cortical	Q2PFZ3	Peroxiredoxin-2 OS=Macaca fascicularis OX=9541 GN=PRDX2 PE=2 SV=3	PRDX2
0.814	0.294627	0.294627	1	1	E90_Cortical	A0A2K5V6P9	RRM domain-containing protein OS=Macaca fascicularis OX=9541 GN=RALY PE=4 SV=1	RALY
0.813	0.350614	0.350614	1	1	E90_Cortical	A0A2K5U2N7	RELN isoform 1(predicted) OS=Macaca fascicularis OX=9541 GN=RELN PE=4 SV=1	RELN
0.811	0.290897	0.290897	1	1	E90_Cortical	I7G7S3	40S ribosomal protein SA OS=Macaca fascicularis OX=9541 GN=RPSA PE=2 SV=1	RPSA
0.811	0.262645	0.262645	1	1	E90_Cortical	Q8HXW1	Transthyretin OS=Macaca fascicularis OX=9541 GN=TTR PE=2 SV=2	TTR
0.805	0.285955	0.285955	1	1	E90_Cortical	A0A2K5W8A7	Tudor domain containing 7(predicted) OS=Macaca fascicularis OX=9541 GN=TDRD7 PE=4 SV=1	TDRD7
0.804	0.302423	0.302423	1	1	E90_Cortical	G7Q3A8	Thymosin beta OS=Macaca fascicularis OX=9541 PE=3 SV=1	---
0.803	0.276714	0.276714	1	1	E90_Cortical	A0A2K5UG51	Neogenin isoform 1(predicted) OS=Macaca fascicularis OX=9541 GN=NEO1 PE=4 SV=1	NEO1
0.8	0.287986	0.287986	1	1	E90_Cortical	Q4R520	Endoplasmin OS=Macaca fascicularis OX=9541 GN=HSP90B1 PE=2 SV=1	HSP90B1
0.799	0.414766	0.414766	1	1	E90_Cortical	A0A2K5UGT8	B cell CLL/lymphoma 11A(predicted) OS=Macaca fascicularis OX=9541 GN=BCL11A PE=4 SV=1	BCL11A
0.799	0.255287	0.255287	1	1	E90_Cortical	A0A2K5UTN5	SH3 domain binding glutamate rich protein like 3(predicted) OS=Macaca fascicularis OX=9541 GN=SH3BGRL3 PE=4 SV=1	SH3BGRL3
0.797	0.327955	0.327955	1	1	E90_Cortical	A0A2K5VP05	PHD finger protein 10 isoform a(predicted) OS=Macaca fascicularis OX=9541 GN=PHF10 PE=4 SV=1	PHF10
0.796	0.412869	0.412869	1	1	E90_Cortical	A0A2K5W339	Chromobox homolog 1(predicted) OS=Macaca fascicularis OX=9541 PE=4 SV=1	---
0.782	0.366717	0.366717	1	1	E90_Cortical	A0A2K5TVI7	KH_dom_type_1 domain-containing protein OS=Macaca fascicularis OX=9541 GN=EXOSC3 PE=4 SV=1	EXOSC3
0.781	0.282573	0.282573	1	1	E90_Cortical	A0A2K5UA28	IGSF3 isoform 2(predicted) OS=Macaca fascicularis OX=9541 GN=IGSF3 PE=4 SV=1	IGSF3
0.761	0.251176	0.251176	1	1	E90_Cortical	A0A2K5UU29	ephrin type-A receptor 3(predicted) OS=Macaca fascicularis OX=9541 GN=EPHA3 PE=3 SV=1	EPHA3
0.757	0.350857	0.350857	1	1	E90_Cortical	A0A2K5UHI3	MARCKS like 1(predicted) OS=Macaca fascicularis OX=9541 GN=MARCKSL1 PE=4 SV=1	MARCKSL1
0.74	0.706898	0.706898	1	1	E90_Cortical	A0A2K5W052	Tubulin alpha chain OS=Macaca fascicularis OX=9541 GN=TUBAL3 PE=3 SV=1	TUBAL3
0.718	0.345929	0.345929	1	1	E90_Cortical	A0A2K5VLY9	Tubulin beta chain OS=Macaca fascicularis OX=9541 PE=3 SV=1	---
0.708	0.269314	0.269314	1	1	E90_Cortical	Q4R552	Brain cDNA, clone: QccE-18647, similar to human ribosomal protein L31 (RPL31) OS=Macaca fascicularis OX=9541 PE=2 SV=1	---
1	0.654302	0.654302	1	1	E90_Subcortical	A0A2K5WSH0	ZBTB20 isoform 20(predicted) OS=Macaca fascicularis OX=9541 GN=ZBTB20 PE=4 SV=1	ZBTB20
1	0.375909	0.375909	1	1	E90_Subcortical	A0A2K5TWT3	Protein disulfide-isomerase OS=Macaca fascicularis OX=9541 GN=PDIA3 PE=3 SV=1	PDIA3
0.988	0.493868	0.493868	1	1	E90_Subcortical	A0A2K5U1K1	PDZ and LIM domain 3(predicted) OS=Macaca fascicularis OX=9541 GN=PDLIM3 PE=4 SV=1	PDLIM3
0.987	1.17456	1.17456	1	1	E90_Subcortical	A0A2K5TYN9	Filamin C(predicted) OS=Macaca fascicularis OX=9541 GN=FLNC PE=4 SV=1	FLNC
0.983	0.328998	0.328998	1	1	E90_Subcortical	A0A2K5VE14	Heat shock 70kDa protein 2, isoform CRA_a(predicted) OS=Macaca fascicularis OX=9541 GN=HSPA2 PE=3 SV=1	HSPA2
0.979	0.277782	0.277782	1	1	E90_Subcortical	G7NU30	Aldedh domain-containing protein OS=Macaca fascicularis OX=9541 PE=3 SV=1	---
0.975	0.383224	0.383224	1	1	E90_Subcortical	A0A2K5UI25	Folate gamma-glutamyl hydrolase OS=Macaca fascicularis OX=9541 GN=GGH PE=4 SV=1	GGH
0.975	0.334366	0.334366	1	1	E90_Subcortical	A0A2K5WVT6	Aldose 1-epimerase OS=Macaca fascicularis OX=9541 GN=GALM PE=3 SV=1	GALM
0.973	0.945752	0.945752	1	1	E90_Subcortical	A0A2K5W448	Galectin OS=Macaca fascicularis OX=9541 PE=4 SV=1	---
0.97	1.48925	1.48925	1	1	E90_Subcortical	A0A2K5UGY4	FABP domain-containing protein OS=Macaca fascicularis OX=9541 GN=CRABP1 PE=3 SV=1	CRABP1
0.968	0.358386	0.358386	1	1	E90_Subcortical	G7Q3I2	Plastin 3(predicted) OS=Macaca fascicularis OX=9541 GN=PLS3 PE=4 SV=1	PLS3
0.966	0.388239	0.388239	1	1	E90_Subcortical	A0A2K5X677	Acid ceramidase isoform a preproprotein(predicted) OS=Macaca fascicularis OX=9541 PE=3 SV=1	---
0.966	0.363147	0.363147	1	1	E90_Subcortical	A0A2K5TVQ2	HYOU1 isoform 11(predicted) OS=Macaca fascicularis OX=9541 GN=HYOU1 PE=3 SV=1	HYOU1
0.965	0.253461	0.253461	1	1	E90_Subcortical	A0A2K5WVA0	Synaptotagmin-6(predicted) OS=Macaca fascicularis OX=9541 GN=SYT6 PE=4 SV=1	SYT6
0.963	0.470367	0.470367	1	1	E90_Subcortical	Q9TSM4	Glutathione S-transferase Mu 2 OS=Macaca fascicularis OX=9541 GN=GSTM2 PE=1 SV=3	GSTM2
0.963	0.417907	0.417907	1	1	E90_Subcortical	A0A2K5X7W4	Catalase OS=Macaca fascicularis OX=9541 GN=CAT PE=3 SV=1	CAT
0.96	0.439797	0.439797	1	1	E90_Subcortical	A0A2K5X6S8	Annexin OS=Macaca fascicularis OX=9541 PE=3 SV=1	---
0.96	0.429618	0.429618	1	1	E90_Subcortical	A0A2K5TV15	Palladin, cytoskeletal associated protein(predicted) OS=Macaca fascicularis OX=9541 GN=PALLD PE=4 SV=1	PALLD
0.957	0.312668	0.312668	1	1	E90_Subcortical	A0A2K5WC90	Leucine zipper transcription factor like 1(predicted) OS=Macaca fascicularis OX=9541 PE=4 SV=1	---
0.956	0.679758	0.679758	1	1	E90_Subcortical	A0A2K5VG53	Dachsous cadherin-related 1(predicted) OS=Macaca fascicularis OX=9541 GN=DCHS1 PE=4 SV=1	DCHS1
0.953	0.412831	0.412831	1	1	E90_Subcortical	A0A2K5VII9	Calponin OS=Macaca fascicularis OX=9541 GN=CNN3 PE=3 SV=1	CNN3
0.953	0.257232	0.257232	1	1	E90_Subcortical	A0A2K5VYV5	Dipeptidyl peptidase 2 preproprotein(predicted) OS=Macaca fascicularis OX=9541 GN=DPP7 PE=4 SV=1	DPP7
0.952	0.291231	0.291231	1	1	E90_Subcortical	Q95LG8	Methyl-CpG-binding protein 2 OS=Macaca fascicularis OX=9541 GN=MECP2 PE=2 SV=1	MECP2
0.95	0.427208	0.427208	1	1	E90_Subcortical	A0A2K5UTN5	SH3 domain binding glutamate rich protein like 3(predicted) OS=Macaca fascicularis OX=9541 GN=SH3BGRL3 PE=4 SV=1	SH3BGRL3
0.95	0.417657	0.417657	1	1	E90_Subcortical	A0A2K5WRP0	WD_REPEATS_REGION domain-containing protein OS=Macaca fascicularis OX=9541 GN=DYNC1I2 PE=4 SV=1	DYNC1I2
0.95	0.356557	0.356557	1	1	E90_Subcortical	Q4R5L3	Glutathione S-transferase OS=Macaca fascicularis OX=9541 GN=GSTM5 PE=2 SV=1	GSTM5
0.95	0.31453	0.31453	1	1	E90_Subcortical	A0A2K5VIT7	Isochorismatase domain-containing protein OS=Macaca fascicularis OX=9541 GN=ISOC1 PE=4 SV=1	ISOC1
0.948	0.283216	0.283216	1	1	E90_Subcortical	A0A2K5V8J2	FIP-RBD domain-containing protein OS=Macaca fascicularis OX=9541 GN=ERC1 PE=4 SV=1	ERC1
0.947	0.253735	0.253735	1	1	E90_Subcortical	G7P2S7	Prefoldin subunit 6, isoform CRA_b(predicted) OS=Macaca fascicularis OX=9541 GN=PFDN6 PE=4 SV=1	PFDN6
0.946	0.267351	0.267351	1	1	E90_Subcortical	A0A2K5VNA2	Kinectin isoform a(predicted) OS=Macaca fascicularis OX=9541 GN=KTN1 PE=4 SV=1	KTN1
0.944	0.384829	0.384829	1	1	E90_Subcortical	A0A2K5VIQ5	SERPIN domain-containing protein OS=Macaca fascicularis OX=9541 PE=3 SV=1	---
0.939	0.487926	0.487926	1	1	E90_Subcortical	Q4R4P8	Profilin-2 OS=Macaca fascicularis OX=9541 GN=PFN2 PE=2 SV=1	PFN2
0.939	0.466087	0.466087	1	1	E90_Subcortical	A0A2K5WSB8	Gelsolin isoform a(predicted) OS=Macaca fascicularis OX=9541 GN=GSN PE=4 SV=1	GSN
0.934	0.742794	0.742794	1	1	E90_Subcortical	Q8HXW1	Transthyretin OS=Macaca fascicularis OX=9541 GN=TTR PE=2 SV=2	TTR
0.934	0.26853	0.26853	1	1	E90_Subcortical	A0A2K5V8A7	Dynein light chain Tctex-type 1(predicted) OS=Macaca fascicularis OX=9541 GN=DYNLT1 PE=4 SV=1	DYNLT1
0.933	0.327612	0.327612	1	1	E90_Subcortical	A0A2K5TS32	DED domain-containing protein OS=Macaca fascicularis OX=9541 GN=PEA15 PE=4 SV=1	PEA15
0.932	0.254482	0.254482	1	1	E90_Subcortical	A0A2K5VQJ9	EF-hand domain family, member D2, isoform CRA_a(predicted) OS=Macaca fascicularis OX=9541 GN=EFHD2 PE=4 SV=1	EFHD2
0.93	0.543266	0.543266	1	1	E90_Subcortical	A0A2K5WCJ4	NBPF domain-containing protein OS=Macaca fascicularis OX=9541 GN=PDE4DIP PE=4 SV=1	PDE4DIP
0.93	0.428764	0.428764	1	1	E90_Subcortical	A0A2K5VTS1	SHSP domain-containing protein OS=Macaca fascicularis OX=9541 PE=3 SV=1	---
0.93	0.277246	0.277246	1	1	E90_Subcortical	A0A2K5WXY8	78 kDa glucose-regulated protein(predicted) OS=Macaca fascicularis OX=9541 GN=HSPA5 PE=3 SV=1	HSPA5
0.929	0.385483	0.385483	1	1	E90_Subcortical	A0A2K5V0D6	Adenylate kinase isoenzyme 1 OS=Macaca fascicularis OX=9541 GN=AK1 PE=3 SV=1	AK1
0.929	0.320364	0.320364	1	1	E90_Subcortical	A0A2K5VT97	Aldedh domain-containing protein OS=Macaca fascicularis OX=9541 PE=3 SV=1	---
0.926	0.435771	0.435771	1	1	E90_Subcortical	A0A2K5UU31	Microtubule-associated protein OS=Macaca fascicularis OX=9541 PE=4 SV=1	---
0.925	0.491224	0.491224	1	1	E90_Subcortical	G7PQY2	GLOBIN domain-containing protein OS=Macaca fascicularis OX=9541 PE=3 SV=1	---
0.925	0.464849	0.464849	1	1	E90_Subcortical	A0A2K5VFN5	FABP domain-containing protein OS=Macaca fascicularis OX=9541 PE=3 SV=1	---
0.925	0.463807	0.463807	1	1	E90_Subcortical	A0A2K5WQ22	EF-hand domain-containing protein OS=Macaca fascicularis OX=9541 GN=PRKCSH PE=4 SV=1	PRKCSH
0.925	0.275855	0.275855	1	1	E90_Subcortical	A0A2K5WCN1	FERM domain-containing protein OS=Macaca fascicularis OX=9541 GN=MSN PE=4 SV=1	MSN
0.924	0.493811	0.493811	1	1	E90_Subcortical	A0A2K5UY21	Transferrin(predicted) OS=Macaca fascicularis OX=9541 GN=TF PE=3 SV=1	TF
0.922	0.927804	0.927804	1	1	E90_Subcortical	Q4R4X4	Vimentin OS=Macaca fascicularis OX=9541 GN=VIM PE=2 SV=3	VIM
0.922	0.334267	0.334267	1	1	E90_Subcortical	A0A2K5UKH0	Ig-like domain-containing protein OS=Macaca fascicularis OX=9541 PE=4 SV=1	---
0.921	0.339433	0.339433	1	1	E90_Subcortical	I7GMI4	Phosphoserine aminotransferase OS=Macaca fascicularis OX=9541 GN=PSAT1 PE=2 SV=1	PSAT1
0.919	0.573051	0.573051	1	1	E90_Subcortical	A0A2K5V2M1	B cell CLL/lymphoma 11B(predicted) OS=Macaca fascicularis OX=9541 GN=BCL11B PE=4 SV=1	BCL11B
0.919	0.313503	0.313503	1	1	E90_Subcortical	A0A2K5UT22	Reticulocalbin 2 OS=Macaca fascicularis OX=9541 GN=RCN2 PE=4 SV=1	RCN2
0.915	0.770085	0.770085	1	1	E90_Subcortical	A0A2K5V3U3	Versican core protein(predicted) OS=Macaca fascicularis OX=9541 GN=VCAN PE=4 SV=1	VCAN
0.915	0.689373	0.689373	1	1	E90_Subcortical	A0A2K5V212	Ras GTPase-activating-like protein IQGAP2(predicted) OS=Macaca fascicularis OX=9541 GN=IQGAP2 PE=4 SV=1	IQGAP2
0.915	0.424389	0.424389	1	1	E90_Subcortical	A0A2K5WBE9	6-phosphogluconate dehydrogenase, decarboxylating OS=Macaca fascicularis OX=9541 PE=3 SV=1	---
0.915	0.385417	0.385417	1	1	E90_Subcortical	A0A023JCR5	Glutathione S-transferase P1 OS=Macaca fascicularis OX=9541 GN=GSTP1 PE=2 SV=1	GSTP1
0.913	0.783583	0.783583	1	1	E90_Subcortical	A0A2K5V9Q6	Dimethylarginine dimethylaminohydrolase 2(predicted) OS=Macaca fascicularis OX=9541 GN=DDAH2 PE=4 SV=1	DDAH2
0.913	0.379961	0.379961	1	1	E90_Subcortical	A0A2K5U0L3	Nucleosome assembly protein 1-like 4(predicted) OS=Macaca fascicularis OX=9541 GN=NAP1L4 PE=3 SV=1	NAP1L4
0.912	1.46096	1.46096	1	1	E90_Subcortical	A0A2K5UXD8	FABP domain-containing protein OS=Macaca fascicularis OX=9541 GN=RBP1 PE=3 SV=1	RBP1
0.912	0.267668	0.267668	1	1	E90_Subcortical	G7PUD8	E3 ubiquitin/ISG15 ligase TRIM25(predicted) OS=Macaca fascicularis OX=9541 GN=TRIM25 PE=4 SV=1	TRIM25
0.911	0.59386	0.59386	1	1	E90_Subcortical	A0A2K5WYD4	A-kinase anchoring protein 12 OS=Macaca fascicularis OX=9541 GN=AKAP12 PE=4 SV=1	AKAP12
0.911	0.417173	0.417173	1	1	E90_Subcortical	A0A2K5VIP8	Calponin OS=Macaca fascicularis OX=9541 GN=CNN3 PE=3 SV=1	CNN3
0.911	0.393666	0.393666	1	1	E90_Subcortical	A0A2K5X0P1	TPR_REGION domain-containing protein OS=Macaca fascicularis OX=9541 GN=ST13 PE=4 SV=1	ST13
0.911	0.333753	0.333753	1	1	E90_Subcortical	A0A2K5WPZ6	Aldo_ket_red domain-containing protein OS=Macaca fascicularis OX=9541 GN=AKR7A2 PE=4 SV=1	AKR7A2
0.911	0.297605	0.297605	1	1	E90_Subcortical	A0A2K5W2Y5	Ciliary rootlet coiled-coil, rootletin(predicted) OS=Macaca fascicularis OX=9541 GN=CROCC PE=4 SV=1	CROCC
0.91	0.626777	0.626777	1	1	E90_Subcortical	P68292	Apolipoprotein A-I OS=Macaca fascicularis OX=9541 GN=APOA1 PE=1 SV=1	APOA1
0.91	0.385873	0.385873	1	1	E90_Subcortical	G7PEP7	Kinesin-like protein OS=Macaca fascicularis OX=9541 GN=KIF5B PE=3 SV=1	KIF5B
0.908	0.44879	0.44879	1	1	E90_Subcortical	A0A2K5WHC8	Filamin-B isoform 4(predicted) OS=Macaca fascicularis OX=9541 GN=FLNB PE=4 SV=1	FLNB
0.908	0.297622	0.297622	1	1	E90_Subcortical	A0A2K5USW4	Acylphosphatase OS=Macaca fascicularis OX=9541 PE=3 SV=1	---
0.907	0.84734	0.84734	1	1	E90_Subcortical	A0A2K5VB11	Filamin-A isoform 1(predicted) OS=Macaca fascicularis OX=9541 GN=FLNA PE=4 SV=1	FLNA
0.907	0.414242	0.414242	1	1	E90_Subcortical	A0A2K5VLI7	Ras GTPase-activating-like protein IQGAP1(predicted) OS=Macaca fascicularis OX=9541 GN=IQGAP1 PE=4 SV=1	IQGAP1
0.907	0.34691	0.34691	1	1	E90_Subcortical	A0A2K5UAK3	Acidic leucine-rich nuclear phosphoprotein 32 family member E isoform 1(predicted) OS=Macaca fascicularis OX=9541 PE=4 SV=1	---
0.907	0.335906	0.335906	1	1	E90_Subcortical	P61258	Proliferating cell nuclear antigen OS=Macaca fascicularis OX=9541 GN=PCNA PE=2 SV=1	PCNA
0.906	0.654894	0.654894	1	1	E90_Subcortical	A0A2K5UJT4	IF rod domain-containing protein OS=Macaca fascicularis OX=9541 GN=NES PE=3 SV=1	NES
0.906	0.509207	0.509207	1	1	E90_Subcortical	A0A2K5UMV2	Reticulocalbin-1(predicted) OS=Macaca fascicularis OX=9541 PE=4 SV=1	---
0.906	0.266234	0.266234	1	1	E90_Subcortical	A0A2K5WNV6	Protein disulfide-isomerase OS=Macaca fascicularis OX=9541 GN=P4HB PE=3 SV=1	P4HB
0.904	0.394177	0.394177	1	1	E90_Subcortical	A0A2K5V1A1	Chloride intracellular channel protein OS=Macaca fascicularis OX=9541 GN=CLIC1 PE=3 SV=1	CLIC1
0.904	0.388818	0.388818	1	1	E90_Subcortical	Q60HD7	D-3-phosphoglycerate dehydrogenase OS=Macaca fascicularis OX=9541 GN=PHGDH PE=2 SV=4	PHGDH
0.904	0.333954	0.333954	1	1	E90_Subcortical	A0A2K5TVL0	Doublecortin like kinase 2(predicted) OS=Macaca fascicularis OX=9541 GN=DCLK2 PE=4 SV=1	DCLK2
0.904	0.291416	0.291416	1	1	E90_Subcortical	A0A2K5U5X7	Polypyrimidine tract-binding protein 1 isoform c(predicted) OS=Macaca fascicularis OX=9541 GN=PTBP1 PE=4 SV=1	PTBP1
0.904	0.285805	0.285805	1	1	E90_Subcortical	G7PZL8	PDZ domain-containing protein OS=Macaca fascicularis OX=9541 GN=GIPC1 PE=4 SV=1	GIPC1
0.903	0.346839	0.346839	1	1	E90_Subcortical	A0A2K5WC18	Musashi RNA binding protein 2(predicted) OS=Macaca fascicularis OX=9541 GN=MSI2 PE=4 SV=1	MSI2
0.902	0.370703	0.370703	1	1	E90_Subcortical	A0A2K5TKW2	Hematological and neurological expressed 1-like protein(predicted) OS=Macaca fascicularis OX=9541 GN=JPT2 PE=4 SV=1	JPT2
0.901	0.394519	0.394519	1	1	E90_Subcortical	P21767	Hemoglobin subunit alpha-A/Q/R/T OS=Macaca fascicularis OX=9541 PE=1 SV=1	---
0.901	0.303539	0.303539	1	1	E90_Subcortical	A0A2K5VAH7	Ribonuclease/angiogenin inhibitor 1(predicted) OS=Macaca fascicularis OX=9541 GN=RNH1 PE=4 SV=1	RNH1
0.901	0.287419	0.287419	1	1	E90_Subcortical	G7PRZ9	Talin-1(predicted) OS=Macaca fascicularis OX=9541 GN=TLN1 PE=4 SV=1	TLN1
0.898	0.428867	0.428867	1	1	E90_Subcortical	G7PBD8	SERPIN domain-containing protein OS=Macaca fascicularis OX=9541 GN=SERPINA1 PE=3 SV=1	SERPINA1
0.898	0.424117	0.424117	1	1	E90_Subcortical	G7Q0P0	Macaca fascicularis brain cDNA clone: QflA-22527, similar to human crystallin, mu (CRYM), mRNA, RefSeq: NM_001888.1 OS=Macaca fascicularis OX=9541 PE=2 SV=1	---
0.897	0.456945	0.456945	1	1	E90_Subcortical	Q4R784	Perilipin OS=Macaca fascicularis OX=9541 PE=2 SV=1	---
0.897	0.293626	0.293626	1	1	E90_Subcortical	A0A2K5V716	Gamma-tubulin complex component OS=Macaca fascicularis OX=9541 GN=TUBGCP3 PE=3 SV=1	TUBGCP3
0.895	0.390664	0.390664	1	1	E90_Subcortical	A0A2K5UNM0	GPI inositol-deacylase OS=Macaca fascicularis OX=9541 GN=PGAP1 PE=3 SV=1	PGAP1
0.894	0.429254	0.429254	1	1	E90_Subcortical	A0A2K5UYH6	FERM domain-containing protein OS=Macaca fascicularis OX=9541 PE=4 SV=1	---
0.894	0.411915	0.411915	1	1	E90_Subcortical	A0A2K5VJ37	Unconventional myosin-Ib(predicted) OS=Macaca fascicularis OX=9541 GN=MYO1B PE=3 SV=1	MYO1B
0.894	0.410033	0.410033	1	1	E90_Subcortical	Q4R520	Endoplasmin OS=Macaca fascicularis OX=9541 GN=HSP90B1 PE=2 SV=1	HSP90B1
0.894	0.361075	0.361075	1	1	E90_Subcortical	A0A2K5WKK7	Protein disulfide-isomerase A4 OS=Macaca fascicularis OX=9541 GN=PDIA4 PE=3 SV=1	PDIA4
0.894	0.356881	0.356881	1	1	E90_Subcortical	A0A2K5W412	C-1-tetrahydrofolate synthase, cytoplasmic(predicted) OS=Macaca fascicularis OX=9541 PE=3 SV=1	---
0.893	0.471465	0.471465	1	1	E90_Subcortical	A0A2K5UQE0	A-kinase anchor protein 9 isoform 2(predicted) OS=Macaca fascicularis OX=9541 GN=AKAP9 PE=4 SV=1	AKAP9
0.893	0.265029	0.265029	1	1	E90_Subcortical	G7PN29	DNA helicase OS=Macaca fascicularis OX=9541 PE=3 SV=1	---
0.893	0.25014	0.25014	1	1	E90_Subcortical	A0A2K5VJS2	NSFL1 cofactor p47 isoform a(predicted) OS=Macaca fascicularis OX=9541 GN=NSFL1C PE=4 SV=1	NSFL1C
0.891	0.567067	0.567067	1	1	E90_Subcortical	A2V9Z4	Serum albumin OS=Macaca fascicularis OX=9541 GN=ALB PE=2 SV=1	ALB
0.89	0.354757	0.354757	1	1	E90_Subcortical	Q4R5K0	Elongation factor 1-alpha OS=Macaca fascicularis OX=9541 PE=2 SV=1	---
0.889	0.427318	0.427318	1	1	E90_Subcortical	A0A2K5VI97	SERPIN domain-containing protein OS=Macaca fascicularis OX=9541 GN=SERPINH1 PE=3 SV=1	SERPINH1
0.889	0.373876	0.373876	1	1	E90_Subcortical	G7PMM0	Macrophage-capping protein(predicted) OS=Macaca fascicularis OX=9541 GN=CAPG PE=4 SV=1	CAPG
0.889	0.355526	0.355526	1	1	E90_Subcortical	A0A2K5ULT7	PH domain-containing protein OS=Macaca fascicularis OX=9541 PE=4 SV=1	---
0.889	0.352138	0.352138	1	1	E90_Subcortical	A0A2K5W9H2	Fetuin-A(predicted) OS=Macaca fascicularis OX=9541 GN=AHSG PE=4 SV=1	AHSG
0.889	0.309326	0.309326	1	1	E90_Subcortical	A0A2K5W487	Four and a half LIM domains 1(predicted) OS=Macaca fascicularis OX=9541 GN=FHL1 PE=4 SV=1	FHL1
0.885	0.300763	0.300763	1	1	E90_Subcortical	A0A2K5VMF6	S-(hydroxymethyl)glutathione dehydrogenase OS=Macaca fascicularis OX=9541 PE=3 SV=1	---
0.885	0.260077	0.260077	1	1	E90_Subcortical	A0A2K5UGN0	Galactokinase 1(predicted) OS=Macaca fascicularis OX=9541 GN=GALK1 PE=4 SV=1	GALK1
0.884	0.343309	0.343309	1	1	E90_Subcortical	A0A2K5UP87	Actin-like protein 6A OS=Macaca fascicularis OX=9541 GN=ACTL6A PE=3 SV=1	ACTL6A
0.882	0.335601	0.335601	1	1	E90_Subcortical	Q4R3H4	Tubulin-specific chaperone A OS=Macaca fascicularis OX=9541 PE=2 SV=1	---
0.882	0.263439	0.263439	1	1	E90_Subcortical	A0A2K5WK68	Coronin OS=Macaca fascicularis OX=9541 GN=CORO1B PE=3 SV=1	CORO1B
0.88	0.48992	0.48992	1	1	E90_Subcortical	A0A2K5U0U5	High-mobility group box 2(predicted) OS=Macaca fascicularis OX=9541 PE=4 SV=1	---
0.877	0.581502	0.581502	1	1	E90_Subcortical	A0A2K5VP05	PHD finger protein 10 isoform a(predicted) OS=Macaca fascicularis OX=9541 GN=PHF10 PE=4 SV=1	PHF10
0.877	0.404365	0.404365	1	1	E90_Subcortical	A0A2K5X7M7	Heat shock 70 kDa protein 1B(predicted) OS=Macaca fascicularis OX=9541 PE=3 SV=1	---
0.877	0.346209	0.346209	1	1	E90_Subcortical	G7PER4	Heterogeneous nuclear ribonucleoprotein F, isoform CRA_a(predicted) OS=Macaca fascicularis OX=9541 PE=4 SV=1	---
0.876	0.342977	0.342977	1	1	E90_Subcortical	A0A2K5W6F0	FERM domain-containing protein OS=Macaca fascicularis OX=9541 GN=EZR PE=4 SV=1	EZR
0.873	0.486946	0.486946	1	1	E90_Subcortical	A0A2K5V129	RuvB-like helicase OS=Macaca fascicularis OX=9541 GN=RUVBL2 PE=3 SV=1	RUVBL2
0.873	0.320604	0.320604	1	1	E90_Subcortical	A0A2K5TPH5	ACB domain-containing protein OS=Macaca fascicularis OX=9541 GN=DBI PE=4 SV=1	DBI
0.873	0.306681	0.306681	1	1	E90_Subcortical	A0A2K5ULR4	Protein phosphatase 1, regulatory (Inhibitor) subunit 14B, isoform CRA_a(predicted) OS=Macaca fascicularis OX=9541 PE=4 SV=1	---
0.872	0.354885	0.354885	1	1	E90_Subcortical	G7PGJ4	Glutathione synthetase OS=Macaca fascicularis OX=9541 PE=2 SV=1	---
0.872	0.330158	0.330158	1	1	E90_Subcortical	A0A2K5TYF2	G-protein coupled receptor 56 isoform c(predicted) OS=Macaca fascicularis OX=9541 GN=ADGRG1 PE=3 SV=1	ADGRG1
0.871	0.554293	0.554293	1	1	E90_Subcortical	A0A2K5VCN4	Fibulin-1 OS=Macaca fascicularis OX=9541 GN=FBLN1 PE=3 SV=1	FBLN1
0.871	0.360558	0.360558	1	1	E90_Subcortical	A0A2K5TMQ4	RRM domain-containing protein OS=Macaca fascicularis OX=9541 GN=CIRBP PE=4 SV=1	CIRBP
0.87	0.486443	0.486443	1	1	E90_Subcortical	A0A2K5VTK8	Metallophos domain-containing protein OS=Macaca fascicularis OX=9541 GN=MPPED2 PE=4 SV=1	MPPED2
0.87	0.308954	0.308954	1	1	E90_Subcortical	A0A2K5VW22	Ribosomal protein S6 kinase OS=Macaca fascicularis OX=9541 GN=RPS6KA5 PE=3 SV=1	RPS6KA5
0.868	0.47181	0.47181	1	1	E90_Subcortical	A0A2K5X5G1	Glypican-2(predicted) OS=Macaca fascicularis OX=9541 GN=GPC2 PE=3 SV=1	GPC2
0.868	0.303909	0.303909	1	1	E90_Subcortical	A0A2K5WK72	Trifunctional purine biosynthetic protein adenosine-3 OS=Macaca fascicularis OX=9541 GN=GART PE=3 SV=1	GART
0.867	0.384261	0.384261	1	1	E90_Subcortical	A0A2K5U332	Protein RCC2(predicted) OS=Macaca fascicularis OX=9541 GN=RCC2 PE=4 SV=1	RCC2
0.867	0.298471	0.298471	1	1	E90_Subcortical	A0A2K5WP59	Chloride intracellular channel protein OS=Macaca fascicularis OX=9541 GN=CLIC4 PE=3 SV=1	CLIC4
0.866	0.513725	0.513725	1	1	E90_Subcortical	A0A2K5WV05	SYNE2 isoform 3(predicted) OS=Macaca fascicularis OX=9541 GN=SYNE2 PE=4 SV=1	SYNE2
0.864	0.32459	0.32459	1	1	E90_Subcortical	G7NTV2	Poly [ADP-ribose] polymerase(predicted) OS=Macaca fascicularis OX=9541 GN=PARP1 PE=4 SV=1	PARP1
0.864	0.267328	0.267328	1	1	E90_Subcortical	A0A2K5USX2	Coatomer subunit beta' OS=Macaca fascicularis OX=9541 PE=3 SV=1	---
0.863	0.265524	0.265524	1	1	E90_Subcortical	A0A2K5V7L2	AIRC domain-containing protein OS=Macaca fascicularis OX=9541 GN=PAICS PE=3 SV=1	PAICS
0.862	0.48137	0.48137	1	1	E90_Subcortical	A0A2K5WSA7	Phosphodiesterase OS=Macaca fascicularis OX=9541 GN=PDE10A PE=3 SV=1	PDE10A
0.862	0.440351	0.440351	1	1	E90_Subcortical	A0A2K5W9L0	RuvB-like helicase OS=Macaca fascicularis OX=9541 GN=RUVBL1 PE=3 SV=1	RUVBL1
0.862	0.264082	0.264082	1	1	E90_Subcortical	G7PHA6	CRKL isoform 1(predicted) OS=Macaca fascicularis OX=9541 GN=CRKL PE=4 SV=1	CRKL
0.858	0.467966	0.467966	1	1	E90_Subcortical	A0A2K5WJ16	Rad60-SLD domain-containing protein OS=Macaca fascicularis OX=9541 PE=4 SV=1	---
0.858	0.274108	0.274108	1	1	E90_Subcortical	G7NV01	Thioredoxin domain-containing protein OS=Macaca fascicularis OX=9541 PE=4 SV=1	---
0.857	0.251979	0.251979	1	1	E90_Subcortical	A0A2K5VRD0	Arachidonate 15-lipoxygenase(predicted) OS=Macaca fascicularis OX=9541 GN=ALOX15 PE=3 SV=1	ALOX15
0.855	0.401999	0.401999	1	1	E90_Subcortical	A0A2K5VL33	Lamin-B2(predicted) OS=Macaca fascicularis OX=9541 GN=LMNB2 PE=3 SV=1	LMNB2
0.855	0.271743	0.271743	1	1	E90_Subcortical	A0A2K5W1B3	Protein diaphanous homolog 1(predicted) OS=Macaca fascicularis OX=9541 GN=DIAPH1 PE=4 SV=1	DIAPH1
0.855	0.271458	0.271458	1	1	E90_Subcortical	A0A2K5VT64	Amidohydro-rel domain-containing protein OS=Macaca fascicularis OX=9541 GN=DPYSL3 PE=4 SV=1	DPYSL3
0.854	0.259878	0.259878	1	1	E90_Subcortical	A0A2K5X755	UBIQUITIN_CONJUGAT_2 domain-containing protein OS=Macaca fascicularis OX=9541 PE=3 SV=1	---
0.854	0.257684	0.257684	1	1	E90_Subcortical	G7PGE9	CID domain-containing protein OS=Macaca fascicularis OX=9541 GN=RPRD1B PE=4 SV=1	RPRD1B
0.853	0.500078	0.500078	1	1	E90_Subcortical	A0A2K5WJG4	Thymopoietin isoform alpha(predicted) OS=Macaca fascicularis OX=9541 GN=TMPO PE=4 SV=1	TMPO
0.853	0.441001	0.441001	1	1	E90_Subcortical	A0A2K5WEN7	LamGL domain-containing protein OS=Macaca fascicularis OX=9541 GN=PTX3 PE=4 SV=1	PTX3
0.85	0.413672	0.413672	1	1	E90_Subcortical	A0A2K5WYF3	PH-interacting protein(predicted) OS=Macaca fascicularis OX=9541 GN=PHIP PE=4 SV=1	PHIP
0.849	0.296642	0.296642	1	1	E90_Subcortical	A0A2K5TJK1	LIM and SH3 domain protein 1(predicted) OS=Macaca fascicularis OX=9541 GN=LASP1 PE=4 SV=1	LASP1
0.848	0.321786	0.321786	1	1	E90_Subcortical	A0A2K5W9N3	poly(RC)-binding protein 1 isoform X2(predicted) OS=Macaca fascicularis OX=9541 GN=PCBP1 PE=4 SV=1	PCBP1
0.848	0.317758	0.317758	1	1	E90_Subcortical	A0A2K5WEW9	TAR DNA-binding protein 43(predicted) OS=Macaca fascicularis OX=9541 GN=TARDBP PE=4 SV=1	TARDBP
0.848	0.253036	0.253036	1	1	E90_Subcortical	A0A2K5UKE4	Ig-like domain-containing protein OS=Macaca fascicularis OX=9541 PE=4 SV=1	---
0.846	0.278656	0.278656	1	1	E90_Subcortical	A0A2K5V226	Glyoxalase domain-containing protein 4(predicted) OS=Macaca fascicularis OX=9541 GN=GLOD4 PE=4 SV=1	GLOD4
0.844	0.606208	0.606208	1	1	E90_Subcortical	A0A2K5W3X9	Nuclear mitotic apparatus protein 1(predicted) OS=Macaca fascicularis OX=9541 GN=NUMA1 PE=4 SV=1	NUMA1
0.841	0.270295	0.270295	1	1	E90_Subcortical	A0A2K5W9Z6	Glutathione reductase OS=Macaca fascicularis OX=9541 GN=GSR PE=3 SV=1	GSR
0.84	0.268433	0.268433	1	1	E90_Subcortical	G7Q166	Nuclear pore complex protein Nup93 OS=Macaca fascicularis OX=9541 GN=NUP93 PE=3 SV=1	NUP93
0.839	0.286115	0.286115	1	1	E90_Subcortical	A0A2K5WN97	IRG-type G domain-containing protein OS=Macaca fascicularis OX=9541 GN=IRGQ PE=4 SV=1	IRGQ
0.839	0.260854	0.260854	1	1	E90_Subcortical	G7NWV7	Serine/arginine-rich splicing factor 4(predicted) OS=Macaca fascicularis OX=9541 GN=SRSF4 PE=4 SV=1	SRSF4
0.837	0.269996	0.269996	1	1	E90_Subcortical	A0A2K5V359	Peptidylprolyl isomerase OS=Macaca fascicularis OX=9541 GN=FKBP9 PE=4 SV=1	FKBP9
0.836	0.363743	0.363743	1	1	E90_Subcortical	A0A2K5X7V4	Peptidylprolyl isomerase OS=Macaca fascicularis OX=9541 GN=FKBP4 PE=4 SV=1	FKBP4
0.836	0.283329	0.283329	1	1	E90_Subcortical	I7GJM4	Macaca fascicularis brain cDNA clone: QbsB-10664, similar to human ribosomal protein, large P2 (RPLP2), mRNA, RefSeq: NM_001004.2 OS=Macaca fascicularis OX=9541 PE=2 SV=1	---
0.836	0.252255	0.252255	1	1	E90_Subcortical	A0A2K5V7F8	CALU isoform 5(predicted) OS=Macaca fascicularis OX=9541 PE=4 SV=1	---
0.835	0.253163	0.253163	1	1	E90_Subcortical	A0A2K5WPK9	Ubiquilin-1 isoform 1(predicted) OS=Macaca fascicularis OX=9541 GN=UBQLN1 PE=4 SV=1	UBQLN1
0.832	0.42832	0.42832	1	1	E90_Subcortical	A0A2K5U162	RRM domain-containing protein OS=Macaca fascicularis OX=9541 PE=4 SV=1	---
0.832	0.342123	0.342123	1	1	E90_Subcortical	A0A2K5VU17	Profilin OS=Macaca fascicularis OX=9541 PE=3 SV=1	---
0.832	0.341174	0.341174	1	1	E90_Subcortical	A0A2K5V4K2	TPR_MLP1_2 domain-containing protein OS=Macaca fascicularis OX=9541 GN=TPR PE=4 SV=1	TPR
0.831	0.41039	0.41039	1	1	E90_Subcortical	G8F2B0	Aldo_ket_red domain-containing protein OS=Macaca fascicularis OX=9541 GN=AKR1A1 PE=4 SV=1	AKR1A1
0.831	0.356641	0.356641	1	1	E90_Subcortical	A0A2K5VGS3	nucleophosmin isoform X3(predicted) OS=Macaca fascicularis OX=9541 PE=4 SV=1	---
0.829	0.292447	0.292447	1	1	E90_Subcortical	A0A2K5UWK0	General transcription factor II-I isoform 3(predicted) OS=Macaca fascicularis OX=9541 GN=GTF2I PE=4 SV=1	GTF2I
0.826	0.631333	0.631333	1	1	E90_Subcortical	A0A2K5VC86	Lamin-B1 isoform 1(predicted) OS=Macaca fascicularis OX=9541 GN=LMNB1 PE=3 SV=1	LMNB1
0.826	0.383024	0.383024	1	1	E90_Subcortical	A0A2K5UUV8	SMARCC2 isoform 1(predicted) OS=Macaca fascicularis OX=9541 GN=SMARCC2 PE=4 SV=1	SMARCC2
0.826	0.32054	0.32054	1	1	E90_Subcortical	A0A2K5X776	chromobox protein homolog 3 isoform X1(predicted) OS=Macaca fascicularis OX=9541 PE=4 SV=1	---
0.826	0.303571	0.303571	1	1	E90_Subcortical	A0A2K5TPG8	Dimethylarginine dimethylaminohydrolase 1, isoform CRA_b(predicted) OS=Macaca fascicularis OX=9541 GN=DDAH1 PE=4 SV=1	DDAH1
0.824	0.441132	0.441132	1	1	E90_Subcortical	A0A2K5WZ58	Putative splicing factor arginine/serine-rich 1-like protein (Fragment)(predicted) OS=Macaca fascicularis OX=9541 GN=SRSF1 PE=4 SV=1	SRSF1
0.824	0.436317	0.436317	1	1	E90_Subcortical	Q60HG8	Alpha-crystallin B chain OS=Macaca fascicularis OX=9541 GN=CRYAB PE=2 SV=1	CRYAB
0.823	0.347788	0.347788	1	1	E90_Subcortical	A0A2K5UB17	Brevican core protein isoform 1(predicted) OS=Macaca fascicularis OX=9541 GN=BCAN PE=4 SV=1	BCAN
0.82	0.630184	0.630184	1	1	E90_Subcortical	A0A2K5UYW3	SH3 domain-containing protein OS=Macaca fascicularis OX=9541 GN=DSP PE=4 SV=1	DSP
0.82	0.352662	0.352662	1	1	E90_Subcortical	G7Q0G8	CSD_1 domain-containing protein OS=Macaca fascicularis OX=9541 GN=CARHSP1 PE=4 SV=1	CARHSP1
0.82	0.269116	0.269116	1	1	E90_Subcortical	A0A2K5VMX6	SAP domain-containing protein OS=Macaca fascicularis OX=9541 GN=ACIN1 PE=4 SV=1	ACIN1
0.819	0.315604	0.315604	1	1	E90_Subcortical	G7PSB8	PWWP domain-containing protein OS=Macaca fascicularis OX=9541 GN=PSIP1 PE=4 SV=1	PSIP1
0.818	0.281085	0.281085	1	1	E90_Subcortical	G7PRS1	Protein NipSnap-like protein 3A(predicted) OS=Macaca fascicularis OX=9541 GN=NIPSNAP3A PE=4 SV=1	NIPSNAP3A
0.815	0.317145	0.317145	1	1	E90_Subcortical	G7NYS7	Non-specific serine/threonine protein kinase OS=Macaca fascicularis OX=9541 GN=PAK2 PE=4 SV=1	PAK2
0.814	0.440253	0.440253	1	1	E90_Subcortical	A0A2K5WZ75	Transgelin OS=Macaca fascicularis OX=9541 GN=TAGLN2 PE=3 SV=1	TAGLN2
0.814	0.377697	0.377697	1	1	E90_Subcortical	A0A2K5UY14	FUS RNA binding protein(predicted) OS=Macaca fascicularis OX=9541 PE=4 SV=1	---
0.814	0.365828	0.365828	1	1	E90_Subcortical	A0A2K5WBV7	Chromobox homolog 5 (HP1 alpha homolog, Drosophila), isoform CRA_b(predicted) OS=Macaca fascicularis OX=9541 GN=CBX5 PE=4 SV=1	CBX5
0.814	0.28235	0.28235	1	1	E90_Subcortical	I7GES7	Macaca fascicularis brain cDNA clone: QtrA-16702, similar to human BUB3 budding uninhibited by benzimidazoles 3 homolog(yeast) (BUB3), mRNA, RefSeq: NM_004725.1 OS=Macaca fascicularis OX=9541 PE=2 SV=1	---
0.814	0.25269	0.25269	1	1	E90_Subcortical	A0A2K5U0N4	FHA domain-containing protein OS=Macaca fascicularis OX=9541 GN=CEP170 PE=4 SV=1	CEP170
0.813	0.339612	0.339612	1	1	E90_Subcortical	G7PDY3	Structural maintenance of chromosomes protein OS=Macaca fascicularis OX=9541 GN=SMC3 PE=3 SV=1	SMC3
0.813	0.330649	0.330649	1	1	E90_Subcortical	Q4R4J7	Nucleolin OS=Macaca fascicularis OX=9541 GN=NCL PE=2 SV=3	NCL
0.813	0.296025	0.296025	1	1	E90_Subcortical	A0A2K5VE04	Nuclear autoantigenic sperm protein isoform 2(predicted) OS=Macaca fascicularis OX=9541 GN=NASP PE=4 SV=1	NASP
0.813	0.270768	0.270768	1	1	E90_Subcortical	A0A2K5V8Y6	CCHC-type domain-containing protein OS=Macaca fascicularis OX=9541 GN=SF1 PE=4 SV=1	SF1
0.811	0.255224	0.255224	1	1	E90_Subcortical	Q4R5C0	Cofilin-1 OS=Macaca fascicularis OX=9541 GN=CFL1 PE=2 SV=3	CFL1
0.81	0.284287	0.284287	1	1	E90_Subcortical	G7P2P1	Histone H2B OS=Macaca fascicularis OX=9541 PE=3 SV=1	---
0.809	0.327308	0.327308	1	1	E90_Subcortical	G7Q2S9	Structural maintenance of chromosomes protein OS=Macaca fascicularis OX=9541 GN=SMC1A PE=3 SV=1	SMC1A
0.806	0.364155	0.364155	1	1	E90_Subcortical	A0A2K5UHI3	MARCKS like 1(predicted) OS=Macaca fascicularis OX=9541 GN=MARCKSL1 PE=4 SV=1	MARCKSL1
0.806	0.30492	0.30492	1	1	E90_Subcortical	A0A2K5W992	SAP domain-containing protein OS=Macaca fascicularis OX=9541 GN=SF3B2 PE=4 SV=1	SF3B2
0.806	0.255319	0.255319	1	1	E90_Subcortical	A0A2K5WLP7	Bromodomain containing 3(predicted) OS=Macaca fascicularis OX=9541 GN=BRD3 PE=4 SV=1	BRD3
0.802	0.371075	0.371075	1	1	E90_Subcortical	A0A2K5X2T5	WD_REPEATS_REGION domain-containing protein OS=Macaca fascicularis OX=9541 PE=4 SV=1	---
0.801	0.426813	0.426813	1	1	E90_Subcortical	G7Q3A8	Thymosin beta OS=Macaca fascicularis OX=9541 PE=3 SV=1	---
0.801	0.320824	0.320824	1	1	E90_Subcortical	A0A2K5WAA7	Chromodomain helicase DNA binding protein 4(predicted) OS=Macaca fascicularis OX=9541 GN=CHD4 PE=4 SV=1	CHD4
0.8	0.310281	0.310281	1	1	E90_Subcortical	G7Q1L4	CPSF_A domain-containing protein OS=Macaca fascicularis OX=9541 GN=SF3B3 PE=4 SV=1	SF3B3
0.798	0.33121	0.33121	1	1	E90_Subcortical	A0A2K5W7J0	Tumor suppressor p53-binding protein 1 isoform 1(predicted) OS=Macaca fascicularis OX=9541 GN=TP53BP1 PE=4 SV=1	TP53BP1
0.798	0.279134	0.279134	1	1	E90_Subcortical	A0A2K5U2F3	Enhancer of rudimentary homolog OS=Macaca fascicularis OX=9541 GN=ERH PE=3 SV=1	ERH
0.798	0.258768	0.258768	1	1	E90_Subcortical	A0A2K5WBF5	Creatine kinase B-type(predicted) OS=Macaca fascicularis OX=9541 GN=CKB PE=3 SV=1	CKB
0.797	0.377941	0.377941	1	1	E90_Subcortical	A0A2K5TNX2	heterogeneous nuclear ribonucleoprotein K isoform X4(predicted) OS=Macaca fascicularis OX=9541 PE=4 SV=1	---
0.796	0.417313	0.417313	1	1	E90_Subcortical	A0A2K5TNS1	IF rod domain-containing protein OS=Macaca fascicularis OX=9541 GN=INA PE=3 SV=1	INA
0.795	0.282247	0.282247	1	1	E90_Subcortical	A0A2K5X6R2	KH-type splicing regulatory protein(predicted) OS=Macaca fascicularis OX=9541 GN=KHSRP PE=4 SV=1	KHSRP
0.793	0.557947	0.557947	1	1	E90_Subcortical	A0A2K5W0U3	BH4_AAA_HYDROXYL_2 domain-containing protein OS=Macaca fascicularis OX=9541 GN=TH PE=4 SV=1	TH
0.792	0.357008	0.357008	1	1	E90_Subcortical	G7Q300	Non-POU domain containing octamer-binding isoform 1 (Fragment)(predicted) OS=Macaca fascicularis OX=9541 GN=NONO PE=4 SV=1	NONO
0.792	0.289348	0.289348	1	1	E90_Subcortical	A0A2K5WHQ6	C2H2-type domain-containing protein OS=Macaca fascicularis OX=9541 GN=ZNF428 PE=4 SV=1	ZNF428
0.791	0.300182	0.300182	1	1	E90_Subcortical	A0A2K5U6B3	Amyloid-beta A4 protein OS=Macaca fascicularis OX=9541 GN=APP PE=4 SV=1	APP
0.789	0.397671	0.397671	1	1	E90_Subcortical	A0A2K5W7P8	Cell division cycle 34 OS=Macaca fascicularis OX=9541 GN=CDC34 PE=3 SV=1	CDC34
0.789	0.292322	0.292322	1	1	E90_Subcortical	A0A2K5U0J9	DNA-(apurinic or apyrimidinic site) lyase OS=Macaca fascicularis OX=9541 GN=APEX1 PE=3 SV=1	APEX1
0.789	0.282453	0.282453	1	1	E90_Subcortical	A0A2K5WV95	FERM domain-containing protein OS=Macaca fascicularis OX=9541 GN=EPB41 PE=4 SV=1	EPB41
0.788	0.318843	0.318843	1	1	E90_Subcortical	A0A2K5VLH9	Inos-1-P_synth domain-containing protein OS=Macaca fascicularis OX=9541 PE=4 SV=1	---
0.788	0.286941	0.286941	1	1	E90_Subcortical	I7GJN1	Ubiquitin carboxyl-terminal hydrolase OS=Macaca fascicularis OX=9541 GN=UCHL1 PE=2 SV=1	UCHL1
0.788	0.271793	0.271793	1	1	E90_Subcortical	A0A2K5X457	U5 small nuclear ribonucleoprotein 200 kDa helicase(predicted) OS=Macaca fascicularis OX=9541 GN=SNRNP200 PE=4 SV=1	SNRNP200
0.787	0.423272	0.423272	1	1	E90_Subcortical	A0A2K5ULR8	Epididymis secretory sperm binding protein(predicted) OS=Macaca fascicularis OX=9541 GN=HNRNPH1 PE=4 SV=1	HNRNPH1
0.787	0.313545	0.313545	1	1	E90_Subcortical	A0A2K5UKT5	Homeobox domain-containing protein OS=Macaca fascicularis OX=9541 GN=MEIS2 PE=4 SV=1	MEIS2
0.787	0.257702	0.257702	1	1	E90_Subcortical	Q4R979	RNA-binding protein 4 OS=Macaca fascicularis OX=9541 GN=RBM4 PE=2 SV=1	RBM4
0.786	0.338951	0.338951	1	1	E90_Subcortical	A0A2K5TWW5	Serine/arginine-rich-splicing factor 7(predicted) OS=Macaca fascicularis OX=9541 PE=4 SV=1	---
0.784	0.306768	0.306768	1	1	E90_Subcortical	Q25NQ2	Macaca fascicularis brain cDNA clone: QorA-10239, similar to human Sjogren syndrome antigen B (autoantigen La) (SSB), mRNA, RefSeq: NM_003142.2 OS=Macaca fascicularis OX=9541 PE=2 SV=1	---
0.784	0.256815	0.256815	1	1	E90_Subcortical	A0A2K5VAY7	Host cell factor 1(predicted) OS=Macaca fascicularis OX=9541 GN=HCFC1 PE=4 SV=1	HCFC1
0.783	0.385641	0.385641	1	1	E90_Subcortical	A0A2K5WS04	TRIM28 isoform 3(predicted) OS=Macaca fascicularis OX=9541 GN=TRIM28 PE=4 SV=1	TRIM28
0.782	0.320451	0.320451	1	1	E90_Subcortical	A0A2K5WRG5	Putative ATP-dependent RNA helicase DDX17 isoform 3(predicted) OS=Macaca fascicularis OX=9541 GN=DDX17 PE=3 SV=1	DDX17
0.779	0.368402	0.368402	1	1	E90_Subcortical	A0A2K5UBE0	Heterogeneous nuclear ribonucleoprotein A/B isoform b(predicted) OS=Macaca fascicularis OX=9541 GN=HNRNPAB PE=4 SV=1	HNRNPAB
0.779	0.348224	0.348224	1	1	E90_Subcortical	A0A2K5U0M4	Putative dna replication factor/protein phosphatase inhibitor set/spr-2 (Fragment)(predicted) OS=Macaca fascicularis OX=9541 PE=3 SV=1	---
0.779	0.26922	0.26922	1	1	E90_Subcortical	A0A2K5UJK7	Histone H2A OS=Macaca fascicularis OX=9541 GN=HIST1H2AJ PE=3 SV=1	HIST1H2AJ
0.778	0.573212	0.573212	1	1	E90_Subcortical	A0A2K5VDQ5	Thymosin beta OS=Macaca fascicularis OX=9541 GN=TMSB4Y PE=3 SV=1	TMSB4Y
0.778	0.299221	0.299221	1	1	E90_Subcortical	A0A2K5UC15	NAC-A/B domain-containing protein OS=Macaca fascicularis OX=9541 PE=4 SV=1	---
0.778	0.281382	0.281382	1	1	E90_Subcortical	A0A2K5VSR8	Fibrinogen alpha chain OS=Macaca fascicularis OX=9541 GN=FGA PE=4 SV=1	FGA
0.778	0.264756	0.264756	1	1	E90_Subcortical	Q4R6I6	Signal recognition particle 9 kDa protein OS=Macaca fascicularis OX=9541 GN=SRP9 PE=3 SV=1	SRP9
0.778	0.263509	0.263509	1	1	E90_Subcortical	A0A2K5X0Z7	U2 snRNP auxiliary factor large subunit OS=Macaca fascicularis OX=9541 GN=U2AF2 PE=3 SV=1	U2AF2
0.776	0.269214	0.269214	1	1	E90_Subcortical	A0A2K5V366	RNA binding motif protein 12(predicted) OS=Macaca fascicularis OX=9541 GN=RBM12 PE=4 SV=1	RBM12
0.774	0.46637	0.46637	1	1	E90_Subcortical	A0A2K5TPA8	Prothymosin alpha(predicted) OS=Macaca fascicularis OX=9541 PE=4 SV=1	---
0.774	0.262549	0.262549	1	1	E90_Subcortical	A0A2K5TPK4	HNRNPU isoform 9(predicted) OS=Macaca fascicularis OX=9541 GN=HNRNPU PE=4 SV=1	HNRNPU
0.773	0.311554	0.311554	1	1	E90_Subcortical	A0A2K5V069	Far upstream element-binding protein 1(predicted) OS=Macaca fascicularis OX=9541 GN=FUBP1 PE=4 SV=1	FUBP1
0.769	0.29213	0.29213	1	1	E90_Subcortical	A0A2K5WGB2	CREB binding protein(predicted) OS=Macaca fascicularis OX=9541 GN=CREBBP PE=4 SV=1	CREBBP
0.766	0.254953	0.254953	1	1	E90_Subcortical	A0A2K5TJ71	Histone deacetylase OS=Macaca fascicularis OX=9541 GN=HDAC2 PE=3 SV=1	HDAC2
0.765	0.317485	0.317485	1	1	E90_Subcortical	G7PDD0	Heterogeneous nuclear ribonucleoprotein H3(predicted) OS=Macaca fascicularis OX=9541 GN=HNRNPH3 PE=4 SV=1	HNRNPH3
0.764	0.253698	0.253698	1	1	E90_Subcortical	A0A2K5U823	KH domain-containing protein OS=Macaca fascicularis OX=9541 PE=4 SV=1	---
0.761	0.269513	0.269513	1	1	E90_Subcortical	A0A2K5VX70	LisH domain-containing protein OS=Macaca fascicularis OX=9541 GN=TCOF1 PE=4 SV=1	TCOF1
0.761	0.252875	0.252875	1	1	E90_Subcortical	A0A2K5UQH6	Heterogeneous nuclear ribonucleoprotein A0(predicted) OS=Macaca fascicularis OX=9541 GN=HNRNPA0 PE=4 SV=1	HNRNPA0
0.757	0.269435	0.269435	1	1	E90_Subcortical	A0A2K5WD92	HNRNPL isoform 1(predicted) OS=Macaca fascicularis OX=9541 PE=4 SV=1	---
0.755	0.405875	0.405875	1	1	E90_Subcortical	G7NTR5	Histone H2B OS=Macaca fascicularis OX=9541 GN=HIST2H2BE PE=3 SV=1	HIST2H2BE
0.748	0.296502	0.296502	1	1	E90_Subcortical	I7GHD6	Macaca fascicularis brain cDNA clone: QorA-10126, similar to human acidic (leucine-rich) nuclear phosphoprotein 32family, member A (ANP32A), mRNA, RefSeq: NM_006305.2 OS=Macaca fascicularis OX=9541 PE=2 SV=1	---
0.745	0.392236	0.392236	1	1	E90_Subcortical	Q8HXQ1	Superoxide dismutase [Cu-Zn] OS=Macaca fascicularis OX=9541 GN=SOD1 PE=2 SV=3	SOD1
0.745	0.296635	0.296635	1	1	E90_Subcortical	A0A2K5WLB5	PWWP domain-containing protein OS=Macaca fascicularis OX=9541 GN=HDGF PE=4 SV=1	HDGF
0.745	0.264278	0.264278	1	1	E90_Subcortical	A0A2K5X867	Heterogeneous nuclear ribonucleoprotein M(predicted) OS=Macaca fascicularis OX=9541 GN=HNRNPM PE=4 SV=1	HNRNPM
0.744	0.262699	0.262699	1	1	E90_Subcortical	Q4R673	Testis cDNA, clone: QtsA-19002, similar to human thyroid autoantigen 70kDa (Ku antigen) (G22P1) OS=Macaca fascicularis OX=9541 PE=2 SV=1	---
0.74	0.479381	0.479381	1	1	E90_Subcortical	Q4R5G3	Brain cDNA, clone: QnpA-12365, similar to human aldehyde dehydrogenase 1 family, member A1 (ALDH1A1),mRNA, RefSeq: NM_000689.3 OS=Macaca fascicularis OX=9541 PE=2 SV=1	---
0.74	0.302899	0.302899	1	1	E90_Subcortical	Q4R8F5	Testis cDNA clone: QtsA-12565, similar to human heterogeneous nuclear ribonucleoprotein A1 (HNRPA1),transcript variant 2 OS=Macaca fascicularis OX=9541 PE=2 SV=1	---
0.74	0.290581	0.290581	1	1	E90_Subcortical	A0A2K5TKN7	CSD_1 domain-containing protein OS=Macaca fascicularis OX=9541 GN=YBX1 PE=4 SV=1	YBX1
0.738	0.53842	0.53842	1	1	E90_Subcortical	A0A2K5TX89	Tenascin(predicted) OS=Macaca fascicularis OX=9541 GN=TNC PE=4 SV=1	TNC
0.73	1.25536	1.25536	1	1	E90_Subcortical	A0A2K5WAX5	Homeobox domain-containing protein OS=Macaca fascicularis OX=9541 GN=DLX6 PE=4 SV=1	DLX6
0.726	0.309508	0.309508	1	1	E90_Subcortical	A0A2K5VVV5	PPP1R1B isoform 1(predicted) OS=Macaca fascicularis OX=9541 GN=PPP1R1B PE=4 SV=1	PPP1R1B
0.724	0.288281	0.288281	1	1	E90_Subcortical	A0A2K5VP76	CAPS isoform 1(predicted) OS=Macaca fascicularis OX=9541 GN=CAPS PE=4 SV=1	CAPS
0.721	0.297991	0.297991	1	1	E90_Subcortical	A0A2K5UD47	Alpha-1,4 glucan phosphorylase OS=Macaca fascicularis OX=9541 GN=PYGL PE=3 SV=1	PYGL
0.718	0.252074	0.252074	1	1	E90_Subcortical	A0A2K5VJQ3	Coronin OS=Macaca fascicularis OX=9541 GN=CORO1C PE=3 SV=1	CORO1C
0.711	0.564831	0.564831	1	1	E90_Subcortical	A0A2K5WI71	PDZ domain-containing protein OS=Macaca fascicularis OX=9541 GN=AHNAK PE=4 SV=1	AHNAK
0.711	0.327221	0.327221	1	1	E90_Subcortical	A0A2K5VDM1	Dickkopf_N domain-containing protein OS=Macaca fascicularis OX=9541 PE=4 SV=1	---
0.975	0.303282	0.303282	1	1	E120_Cortical	A0A2K5V476	Cytidine monophosphate N-acetylneuraminic acid synthetase(predicted) OS=Macaca fascicularis OX=9541 GN=CMAS PE=4 SV=1	CMAS
0.972	0.257748	0.257748	1	1	E120_Cortical	A0A2K5UPG1	PKS_ER domain-containing protein OS=Macaca fascicularis OX=9541 GN=TP53I3 PE=4 SV=1	TP53I3
0.964	0.264228	0.264228	1	1	E120_Cortical	A0A2K5W884	Myosin-XVIIIa isoform a(predicted) OS=Macaca fascicularis OX=9541 GN=MYO18A PE=3 SV=1	MYO18A
0.954	0.299797	0.299797	1	1	E120_Cortical	A0A2K5VQ25	Staufen, RNA binding protein, homolog 2 (Drosophila), isoform CRA_b(predicted) OS=Macaca fascicularis OX=9541 GN=STAU2 PE=4 SV=1	STAU2
0.949	0.293965	0.293965	1	1	E120_Cortical	A0A2K5WB86	t-SNARE coiled-coil homology domain-containing protein OS=Macaca fascicularis OX=9541 GN=STX12 PE=3 SV=1	STX12
0.946	0.401515	0.401515	1	1	E120_Cortical	A0A2K5UHE5	Aldedh domain-containing protein OS=Macaca fascicularis OX=9541 GN=ALDH1B1 PE=3 SV=1	ALDH1B1
0.939	0.303211	0.303211	1	1	E120_Cortical	A0A2K5TZ81	acidPPc domain-containing protein OS=Macaca fascicularis OX=9541 GN=PLPPR3 PE=4 SV=1	PLPPR3
0.913	0.560189	0.560189	1	1	E120_Cortical	A0A2K5VBZ5	Copine-2(predicted) OS=Macaca fascicularis OX=9541 GN=CPNE2 PE=4 SV=1	CPNE2
0.908	0.345574	0.345574	1	1	E120_Cortical	A0A2K5U442	Microtubule associated protein 1 light chain 3 alpha(predicted) OS=Macaca fascicularis OX=9541 GN=MAP1LC3A PE=3 SV=1	MAP1LC3A
0.896	0.263554	0.263554	1	1	E120_Cortical	A0A2K5X4A8	Prolow-density lipoprotein receptor-related protein 1(predicted) OS=Macaca fascicularis OX=9541 GN=LRP1 PE=4 SV=1	LRP1
0.896	0.255374	0.255374	1	1	E120_Cortical	A0A2K5WED7	Interferon-inducible double stranded RNA-dependent protein kinase activator A isoform 1(predicted) OS=Macaca fascicularis OX=9541 GN=PRKRA PE=4 SV=1	PRKRA
0.89	0.490013	0.490013	1	1	E120_Cortical	A0A2K5WC06	Lipocln_cytosolic_FA-bd_dom domain-containing protein OS=Macaca fascicularis OX=9541 PE=3 SV=1	---
0.889	0.250695	0.250695	1	1	E120_Cortical	A0A2K5W520	Calponin-homology (CH) domain-containing protein OS=Macaca fascicularis OX=9541 GN=CCDC88A PE=4 SV=1	CCDC88A
0.888	0.307088	0.307088	1	1	E120_Cortical	A0A2K5X6T0	PH and SEC7 domain-containing protein 1(predicted) OS=Macaca fascicularis OX=9541 GN=PSD PE=4 SV=1	PSD
0.885	0.415721	0.415721	1	1	E120_Cortical	A0A2K5UTZ0	Microtubule-associated protein OS=Macaca fascicularis OX=9541 PE=4 SV=1	---
0.885	0.270711	0.270711	1	1	E120_Cortical	A0A2K5UDG4	Neurobeachin(predicted) OS=Macaca fascicularis OX=9541 GN=NBEA PE=4 SV=1	NBEA
0.884	0.430964	0.430964	1	1	E120_Cortical	A0A2K5VCK0	Cystatin domain-containing protein OS=Macaca fascicularis OX=9541 GN=CST3 PE=3 SV=1	CST3
0.882	0.287791	0.287791	1	1	E120_Cortical	A0A2K5X8I5	Lysophosphatidylcholine acyltransferase 1(predicted) OS=Macaca fascicularis OX=9541 GN=LPCAT1 PE=4 SV=1	LPCAT1
0.878	0.365607	0.365607	1	1	E120_Cortical	A0A2K5X1N0	Chondrocyte-derived ezrin-like protein(predicted) OS=Macaca fascicularis OX=9541 GN=FARP1 PE=4 SV=1	FARP1
0.874	0.357176	0.357176	1	1	E120_Cortical	Q4R4Q8	Stathmin OS=Macaca fascicularis OX=9541 PE=2 SV=1	---
0.872	0.363229	0.363229	1	1	E120_Cortical	A0A2K5WBC5	Microtubule-associated protein OS=Macaca fascicularis OX=9541 PE=4 SV=1	---
0.869	0.264302	0.264302	1	1	E120_Cortical	A0A2K5UN44	Amidohydro-rel domain-containing protein OS=Macaca fascicularis OX=9541 GN=DPYSL5 PE=4 SV=1	DPYSL5
0.866	0.313584	0.313584	1	1	E120_Cortical	G7PYJ3	G protein subunit alpha 11(predicted) OS=Macaca fascicularis OX=9541 GN=GNA11 PE=4 SV=1	GNA11
0.861	0.353197	0.353197	1	1	E120_Cortical	A0A2K5UI45	RAS guanyl-releasing protein 2(predicted) OS=Macaca fascicularis OX=9541 GN=RASGRP2 PE=4 SV=1	RASGRP2
0.861	0.278911	0.278911	1	1	E120_Cortical	A0A2K5WTM8	Actin binding LIM protein 1(predicted) OS=Macaca fascicularis OX=9541 GN=ABLIM1 PE=4 SV=1	ABLIM1
0.856	0.28014	0.28014	1	1	E120_Cortical	A0A2K5V5T7	Tripartite motif containing 2(predicted) OS=Macaca fascicularis OX=9541 GN=TRIM2 PE=4 SV=1	TRIM2
0.854	0.346581	0.346581	1	1	E120_Cortical	A0A2K5VW69	Elongation factor 1-alpha OS=Macaca fascicularis OX=9541 GN=EEF1A2 PE=3 SV=1	EEF1A2
0.853	0.266002	0.266002	1	1	E120_Cortical	A0A2K5VBA8	Cysteine-rich protein 2(predicted) OS=Macaca fascicularis OX=9541 GN=CRIP2 PE=4 SV=1	CRIP2
0.848	0.265701	0.265701	1	1	E120_Cortical	A0A2K5UB31	ADP ribosylation factor like GTPase 8A(predicted) OS=Macaca fascicularis OX=9541 GN=ARL8A PE=3 SV=1	ARL8A
0.843	0.273776	0.273776	1	1	E120_Cortical	A0A2K5UPK6	U1-type domain-containing protein OS=Macaca fascicularis OX=9541 GN=SCAPER PE=4 SV=1	SCAPER
0.842	0.33054	0.33054	1	1	E120_Cortical	A0A2K5UA28	IGSF3 isoform 2(predicted) OS=Macaca fascicularis OX=9541 GN=IGSF3 PE=4 SV=1	IGSF3
0.835	0.267391	0.267391	1	1	E120_Cortical	A0A2K5X5X7	Neuronal calcium sensor 1(predicted) OS=Macaca fascicularis OX=9541 PE=4 SV=1	---
0.825	0.390863	0.390863	1	1	E120_Cortical	A0A2K5WCX4	Epididymis secretory sperm binding protein(predicted) OS=Macaca fascicularis OX=9541 GN=GNAQ PE=4 SV=1	GNAQ
0.824	0.270484	0.270484	1	1	E120_Cortical	A0A2K5WDN7	HPHLAWLY domain-containing protein OS=Macaca fascicularis OX=9541 GN=MAP10 PE=4 SV=1	MAP10
0.818	0.32005	0.32005	1	1	E120_Cortical	G8F2X3	RALA isoform 1(predicted) OS=Macaca fascicularis OX=9541 GN=RALA PE=4 SV=1	RALA
0.812	0.274648	0.274648	1	1	E120_Cortical	A0A2K5VAT7	TRIM67 isoform 2(predicted) OS=Macaca fascicularis OX=9541 GN=TRIM67 PE=4 SV=1	TRIM67
0.798	0.416441	0.416441	1	1	E120_Cortical	G7P7G3	3-hydroxy-3-methylglutaryl coenzyme A synthase OS=Macaca fascicularis OX=9541 PE=3 SV=1	---
0.797	0.265177	0.265177	1	1	E120_Cortical	Q8HXB9	60S ribosomal protein L38 OS=Macaca fascicularis OX=9541 GN=RPL38 PE=3 SV=3	RPL38
0.79	0.337811	0.337811	1	1	E120_Cortical	A0A2K5V9L9	Jupiter microtubule associated homolog 1(predicted) OS=Macaca fascicularis OX=9541 GN=JPT1 PE=4 SV=1	JPT1
0.788	0.315207	0.315207	1	1	E120_Cortical	A0A2K5U3E4	Coxsackievirus and adenovirus receptor isoform 1(predicted) OS=Macaca fascicularis OX=9541 PE=4 SV=1	---
0.788	0.27236	0.27236	1	1	E120_Cortical	A0A2K5V0P4	Synapsin III, isoform IIIa (Predicted)(predicted) OS=Macaca fascicularis OX=9541 GN=SYN3 PE=4 SV=1	SYN3
0.786	0.268716	0.268716	1	1	E120_Cortical	A0A2K5X7G4	Amidohydro-rel domain-containing protein OS=Macaca fascicularis OX=9541 GN=CRMP1 PE=4 SV=1	CRMP1
0.778	0.254881	0.254881	1	1	E120_Cortical	G7PLB5	Microtubule-associated protein OS=Macaca fascicularis OX=9541 GN=MAP2 PE=4 SV=1	MAP2
0.771	0.285702	0.285702	1	1	E120_Cortical	Q60HC2	Tubulin beta-3 chain OS=Macaca fascicularis OX=9541 GN=TUBB3 PE=2 SV=1	TUBB3
0.767	0.267421	0.267421	1	1	E120_Cortical	A0A2K5TX89	Tenascin(predicted) OS=Macaca fascicularis OX=9541 GN=TNC PE=4 SV=1	TNC
0.756	0.307131	0.307131	1	1	E120_Cortical	G7NWW7	FABP domain-containing protein OS=Macaca fascicularis OX=9541 GN=FABP3 PE=3 SV=1	FABP3
0.756	0.296148	0.296148	1	1	E120_Cortical	A0A2K5W164	Shootin-1 isoform a(predicted) OS=Macaca fascicularis OX=9541 GN=SHTN1 PE=4 SV=1	SHTN1
0.748	0.26967	0.26967	1	1	E120_Cortical	A0A2K5UDA3	RAS-related C3 botulinum substrate 3, isoform CRA_a (Fragment)(predicted) OS=Macaca fascicularis OX=9541 PE=4 SV=1	---
0.745	0.395321	0.395321	1	1	E120_Cortical	A0A2K5W8M5	Doublecortin(predicted) OS=Macaca fascicularis OX=9541 GN=DCX PE=4 SV=1	DCX
0.74	0.258691	0.258691	1	1	E120_Cortical	A0A2K5WIM7	Guanine nucleotide-binding protein subunit gamma OS=Macaca fascicularis OX=9541 GN=GNG2 PE=3 SV=1	GNG2
0.738	0.652437	0.652437	1	1	E120_Cortical	A0A2K5TNJ4	Semaphorin-7A isoform 1 preproprotein(predicted) OS=Macaca fascicularis OX=9541 GN=SEMA7A PE=3 SV=1	SEMA7A
0.726	0.25875	0.25875	1	1	E120_Cortical	I7GJN1	Ubiquitin carboxyl-terminal hydrolase OS=Macaca fascicularis OX=9541 GN=UCHL1 PE=2 SV=1	UCHL1
0.704	0.288314	0.288314	1	1	E120_Cortical	A0A2K5VLR4	Microtubule-associated protein 1B(predicted) OS=Macaca fascicularis OX=9541 GN=MAP1B PE=4 SV=1	MAP1B
0.994	0.295432	0.295432	1	1	E120_Subcortical	A0A2K5W6Q8	Neurexin 2(predicted) OS=Macaca fascicularis OX=9541 GN=NRXN2 PE=4 SV=1	NRXN2
0.974	0.572964	0.572964	1	1	E120_Subcortical	A0A2K5UB17	Brevican core protein isoform 1(predicted) OS=Macaca fascicularis OX=9541 GN=BCAN PE=4 SV=1	BCAN
0.966	0.415971	0.415971	1	1	E120_Subcortical	A0A2K5VP76	CAPS isoform 1(predicted) OS=Macaca fascicularis OX=9541 GN=CAPS PE=4 SV=1	CAPS
0.966	0.394093	0.394093	1	1	E120_Subcortical	A0A2K5W7C2	PKS_ER domain-containing protein OS=Macaca fascicularis OX=9541 PE=4 SV=1	---
0.963	0.386658	0.386658	1	1	E120_Subcortical	A0A2K5TPE2	Alpha-1,4 glucan phosphorylase OS=Macaca fascicularis OX=9541 GN=PYGB PE=3 SV=1	PYGB
0.958	0.357832	0.357832	1	1	E120_Subcortical	I7GDY8	Macaca fascicularis brain cDNA clone: QmoA-10040, similar to human likely ortholog of mouse ubiquitin conjugating enzyme 7interacting protein 5 (UBCE7IP5), transcript variant 2, mRNA, RefSeq: NM_19941... OS=Macaca fascicularis OX=9541 GN=ACBD7 PE=2 SV=1	ACBD7
0.955	0.379162	0.379162	1	1	E120_Subcortical	A0A2K5VII6	Cytochrome b5 heme-binding domain-containing protein OS=Macaca fascicularis OX=9541 GN=PGRMC1 PE=3 SV=1	PGRMC1
0.954	0.559496	0.559496	1	1	E120_Subcortical	A0A2K5X2W2	Sema domain-containing protein OS=Macaca fascicularis OX=9541 GN=PLXNC1 PE=4 SV=1	PLXNC1
0.954	0.293994	0.293994	1	1	E120_Subcortical	A0A2K5X3W0	Pro-SAAS(predicted) OS=Macaca fascicularis OX=9541 GN=PCSK1N PE=4 SV=1	PCSK1N
0.95	0.577816	0.577816	1	1	E120_Subcortical	G7Q1P8	PKS_ER domain-containing protein OS=Macaca fascicularis OX=9541 GN=VAT1L PE=4 SV=1	VAT1L
0.946	0.280729	0.280729	1	1	E120_Subcortical	A0A2K5V8A4	IGSF1 isoform 1(predicted) OS=Macaca fascicularis OX=9541 GN=IGSF1 PE=4 SV=1	IGSF1
0.944	0.549452	0.549452	1	1	E120_Subcortical	G7PSJ7	Annexin OS=Macaca fascicularis OX=9541 GN=ANXA1 PE=3 SV=1	ANXA1
0.944	0.446166	0.446166	1	1	E120_Subcortical	A0A2K5TVL0	Doublecortin like kinase 2(predicted) OS=Macaca fascicularis OX=9541 GN=DCLK2 PE=4 SV=1	DCLK2
0.938	0.349504	0.349504	1	1	E120_Subcortical	A0A2K5WWP6	N-terminal EF-hand calcium-binding protein 2 (Fragment)(predicted) OS=Macaca fascicularis OX=9541 GN=NECAB2 PE=4 SV=1	NECAB2
0.929	0.517924	0.517924	1	1	E120_Subcortical	A0A2K5TYN9	Filamin C(predicted) OS=Macaca fascicularis OX=9541 GN=FLNC PE=4 SV=1	FLNC
0.928	0.281025	0.281025	1	1	E120_Subcortical	A0A2K5U5Z5	Phosphodiesterase OS=Macaca fascicularis OX=9541 GN=PDE4B PE=3 SV=1	PDE4B
0.927	0.386317	0.386317	1	1	E120_Subcortical	A0A2K5USV3	Tubulin polymerization promoting protein family member 3(predicted) OS=Macaca fascicularis OX=9541 GN=TPPP3 PE=4 SV=1	TPPP3
0.923	0.350963	0.350963	1	1	E120_Subcortical	I7GMI4	Phosphoserine aminotransferase OS=Macaca fascicularis OX=9541 GN=PSAT1 PE=2 SV=1	PSAT1
0.921	0.346627	0.346627	1	1	E120_Subcortical	Q8MI29	Carbonyl reductase [NADPH] 1 OS=Macaca fascicularis OX=9541 GN=CBR1 PE=2 SV=1	CBR1
0.918	0.902331	0.902331	1	1	E120_Subcortical	A0A2K5UGY4	FABP domain-containing protein OS=Macaca fascicularis OX=9541 GN=CRABP1 PE=3 SV=1	CRABP1
0.914	0.418292	0.418292	1	1	E120_Subcortical	A0A2K5VA35	PCDH1 isoform 3(predicted) OS=Macaca fascicularis OX=9541 GN=PCDH1 PE=4 SV=1	PCDH1
0.913	0.294528	0.294528	1	1	E120_Subcortical	A0A2K5W7I9	Reticulon OS=Macaca fascicularis OX=9541 GN=RTN4 PE=4 SV=1	RTN4
0.911	0.774574	0.774574	1	1	E120_Subcortical	A0A2K5VCN1	IF rod domain-containing protein OS=Macaca fascicularis OX=9541 GN=GFAP PE=3 SV=1	GFAP
0.909	0.2557	0.2557	1	1	E120_Subcortical	A0A2K5WKF4	Carboxypeptidase E precursor(predicted) OS=Macaca fascicularis OX=9541 PE=4 SV=1	---
0.907	0.363208	0.363208	1	1	E120_Subcortical	A0A2K5UA21	Nitric oxide synthase OS=Macaca fascicularis OX=9541 GN=NOS1 PE=3 SV=1	NOS1
0.906	0.376471	0.376471	1	1	E120_Subcortical	A0A2K5U5L5	Neural cell adhesion molecule L1-like protein(predicted) OS=Macaca fascicularis OX=9541 GN=CHL1 PE=4 SV=1	CHL1
0.902	0.32604	0.32604	1	1	E120_Subcortical	A0A2K5VZ56	Diacylglycerol kinase OS=Macaca fascicularis OX=9541 GN=DGKB PE=3 SV=1	DGKB
0.902	0.290186	0.290186	1	1	E120_Subcortical	A0A2K5WV46	ADF-H domain-containing protein OS=Macaca fascicularis OX=9541 GN=COTL1 PE=4 SV=1	COTL1
0.899	0.481766	0.481766	1	1	E120_Subcortical	A0A2K5UGW2	RasGAP-activating-like protein 1 isoform 1(predicted) OS=Macaca fascicularis OX=9541 GN=RASAL1 PE=4 SV=1	RASAL1
0.893	0.30802	0.30802	1	1	E120_Subcortical	A0A2K5WKL1	Copine-7 isoform a(predicted) OS=Macaca fascicularis OX=9541 GN=CPNE7 PE=4 SV=1	CPNE7
0.888	0.30983	0.30983	1	1	E120_Subcortical	C0SJM7	Microsomal glutathione S-transferase 1 OS=Macaca fascicularis OX=9541 GN=MGST1 PE=2 SV=1	MGST1
0.887	0.337904	0.337904	1	1	E120_Subcortical	G7PC68	Macaca fascicularis brain cDNA clone: QtrA-13555, similar to human calbindin 1, 28kDa (CALB1), mRNA, RefSeq: NM_004929.2 OS=Macaca fascicularis OX=9541 PE=2 SV=1	---
0.884	0.396042	0.396042	1	1	E120_Subcortical	A0A2K5X7M7	Heat shock 70 kDa protein 1B(predicted) OS=Macaca fascicularis OX=9541 PE=3 SV=1	---
0.884	0.356791	0.356791	1	1	E120_Subcortical	A0A2K5WG07	Protein tyrosine phosphatase, non-receptor type 5(predicted) OS=Macaca fascicularis OX=9541 GN=PTPN5 PE=4 SV=1	PTPN5
0.876	0.297377	0.297377	1	1	E120_Subcortical	A0A2K5UN13	Cytochrome c oxidase subunit 5A, mitochondrial(predicted) OS=Macaca fascicularis OX=9541 PE=4 SV=1	---
0.875	0.566724	0.566724	1	1	E120_Subcortical	A0A2K5WXC1	Protocadherin Fat 2(predicted) OS=Macaca fascicularis OX=9541 GN=FAT2 PE=4 SV=1	FAT2
0.874	0.305017	0.305017	1	1	E120_Subcortical	A0A2K5VTT8	AKAP_110 domain-containing protein OS=Macaca fascicularis OX=9541 GN=SPHKAP PE=4 SV=1	SPHKAP
0.873	0.323033	0.323033	1	1	E120_Subcortical	A0A2K5V8J7	NECAB1 isoform 1(predicted) OS=Macaca fascicularis OX=9541 GN=NECAB1 PE=4 SV=1	NECAB1
0.872	0.314624	0.314624	1	1	E120_Subcortical	A0A2K5TPG8	Dimethylarginine dimethylaminohydrolase 1, isoform CRA_b(predicted) OS=Macaca fascicularis OX=9541 GN=DDAH1 PE=4 SV=1	DDAH1
0.867	0.289107	0.289107	1	1	E120_Subcortical	Q4R6K8	Calreticulin OS=Macaca fascicularis OX=9541 GN=CALR PE=2 SV=1	CALR
0.86	0.763944	0.763944	1	1	E120_Subcortical	A0A2K5WSA7	Phosphodiesterase OS=Macaca fascicularis OX=9541 GN=PDE10A PE=3 SV=1	PDE10A
0.854	0.533898	0.533898	1	1	E120_Subcortical	A0A2K5TQG7	Amine oxidase OS=Macaca fascicularis OX=9541 GN=MAOB PE=3 SV=1	MAOB
0.854	0.326276	0.326276	1	1	E120_Subcortical	A0A2K5WGB0	von Willebrand factor A domain-containing protein 5A isoform 1(predicted) OS=Macaca fascicularis OX=9541 GN=VWA5A PE=4 SV=1	VWA5A
0.854	0.300483	0.300483	1	1	E120_Subcortical	A0A2K5VRA1	Spondin 1(predicted) OS=Macaca fascicularis OX=9541 GN=SPON1 PE=4 SV=1	SPON1
0.854	0.29318	0.29318	1	1	E120_Subcortical	A0A2K5VC94	Ectonucleoside triphosphate diphosphohydrolase 3(predicted) OS=Macaca fascicularis OX=9541 GN=ENTPD3 PE=3 SV=1	ENTPD3
0.853	0.333408	0.333408	1	1	E120_Subcortical	A0A2K5VL39	G protein subunit alpha L(predicted) OS=Macaca fascicularis OX=9541 GN=GNAL PE=4 SV=1	GNAL
0.845	0.277953	0.277953	1	1	E120_Subcortical	A0A2K5VL23	Succinate-semialdehyde dehydrogenase OS=Macaca fascicularis OX=9541 GN=ALDH5A1 PE=3 SV=1	ALDH5A1
0.843	0.260437	0.260437	1	1	E120_Subcortical	A0A2K5W225	Glia maturation factor OS=Macaca fascicularis OX=9541 PE=3 SV=1	---
0.84	0.498049	0.498049	1	1	E120_Subcortical	G7PHX1	Phosphodiesterase OS=Macaca fascicularis OX=9541 GN=PDE1B PE=3 SV=1	PDE1B
0.84	0.26874	0.26874	1	1	E120_Subcortical	A0A2K5V212	Ras GTPase-activating-like protein IQGAP2(predicted) OS=Macaca fascicularis OX=9541 GN=IQGAP2 PE=4 SV=1	IQGAP2
0.838	0.417009	0.417009	1	1	E120_Subcortical	A2V9Z3	Apolipoprotein E OS=Macaca fascicularis OX=9541 GN=APOE PE=2 SV=1	APOE
0.837	0.459109	0.459109	1	1	E120_Subcortical	A0A2K5TLX4	Glutamate receptor 2 OS=Macaca fascicularis OX=9541 GN=GRIA2 PE=3 SV=1	GRIA2
0.834	0.332619	0.332619	1	1	E120_Subcortical	A0A2K5W5P2	Roundabout homolog 1 isoform b(predicted) OS=Macaca fascicularis OX=9541 GN=ROBO1 PE=4 SV=1	ROBO1
0.832	0.388835	0.388835	1	1	E120_Subcortical	A0A2K5TX89	Tenascin(predicted) OS=Macaca fascicularis OX=9541 GN=TNC PE=4 SV=1	TNC
0.829	0.412675	0.412675	1	1	E120_Subcortical	A0A2K5TPH5	ACB domain-containing protein OS=Macaca fascicularis OX=9541 GN=DBI PE=4 SV=1	DBI
0.829	0.265744	0.265744	1	1	E120_Subcortical	A0A2K5VP38	Protocadherin-17(predicted) OS=Macaca fascicularis OX=9541 GN=PCDH17 PE=4 SV=1	PCDH17
0.827	0.378241	0.378241	1	1	E120_Subcortical	I7GPF9	Macaca fascicularis brain cDNA clone: QtrA-15971, similar to human N-ethylmaleimide-sensitive factor attachment protein,beta (NAPB), mRNA, RefSeq: NM_022080.1 OS=Macaca fascicularis OX=9541 PE=2 SV=1	---
0.827	0.320288	0.320288	1	1	E120_Subcortical	A0A2K5WDC7	Enolase 2(predicted) OS=Macaca fascicularis OX=9541 GN=ENO2 PE=3 SV=1	ENO2
0.826	0.33085	0.33085	1	1	E120_Subcortical	A0A2K5UNM0	GPI inositol-deacylase OS=Macaca fascicularis OX=9541 GN=PGAP1 PE=3 SV=1	PGAP1
0.823	0.388291	0.388291	1	1	E120_Subcortical	A0A2K5X386	Copine 5(predicted) OS=Macaca fascicularis OX=9541 GN=CPNE5 PE=4 SV=1	CPNE5
0.821	0.250038	0.250038	1	1	E120_Subcortical	A0A2K5UGX1	SMP_C2CD2L domain-containing protein OS=Macaca fascicularis OX=9541 GN=C2CD2L PE=4 SV=1	C2CD2L
0.819	0.283637	0.283637	1	1	E120_Subcortical	G7PCY5	Protein-tyrosine kinase 2-beta isoform a(predicted) OS=Macaca fascicularis OX=9541 GN=PTK2B PE=3 SV=1	PTK2B
0.815	0.27261	0.27261	1	1	E120_Subcortical	A0A2K5X0R9	Cell adhesion molecule 1(predicted) OS=Macaca fascicularis OX=9541 GN=CADM1 PE=4 SV=1	CADM1
0.814	0.593563	0.593563	1	1	E120_Subcortical	A0A2K5UWG6	IF rod domain-containing protein OS=Macaca fascicularis OX=9541 GN=NEFL PE=3 SV=1	NEFL
0.814	0.252079	0.252079	1	1	E120_Subcortical	A0A2K5V2T8	Ankyrin 2(predicted) OS=Macaca fascicularis OX=9541 GN=ANK2 PE=4 SV=1	ANK2
0.812	0.285498	0.285498	1	1	E120_Subcortical	G7PEV6	Adipose specific 2(predicted) OS=Macaca fascicularis OX=9541 GN=ADIRF PE=4 SV=1	ADIRF
0.801	0.440098	0.440098	1	1	E120_Subcortical	A0A2K5WEI8	calmodulin regulator protein PCP4(predicted) OS=Macaca fascicularis OX=9541 GN=PCP4 PE=4 SV=1	PCP4
0.801	0.286845	0.286845	1	1	E120_Subcortical	A0A2K5X746	Amphiphysin(predicted) OS=Macaca fascicularis OX=9541 GN=AMPH PE=4 SV=1	AMPH
0.8	0.42506	0.42506	1	1	E120_Subcortical	A0A2K5V1X3	VWFA domain-containing protein OS=Macaca fascicularis OX=9541 GN=CACNA2D3 PE=4 SV=1	CACNA2D3
0.799	0.316664	0.316664	1	1	E120_Subcortical	C3W4Y8	Cytochrome c oxidase subunit 2 OS=Macaca fascicularis OX=9541 GN=COX2 PE=3 SV=1	COX2
0.798	0.380694	0.380694	1	1	E120_Subcortical	A0A2K5WUC0	Aquaporin 4(predicted) OS=Macaca fascicularis OX=9541 GN=AQP4 PE=3 SV=1	AQP4
0.796	0.57576	0.57576	1	1	E120_Subcortical	A0A2K5VJW6	IF rod domain-containing protein OS=Macaca fascicularis OX=9541 GN=NEFM PE=3 SV=1	NEFM
0.796	0.341292	0.341292	1	1	E120_Subcortical	A0A2K5VCK0	Cystatin domain-containing protein OS=Macaca fascicularis OX=9541 GN=CST3 PE=3 SV=1	CST3
0.784	0.846634	0.846634	1	1	E120_Subcortical	G7Q1K6	Macaca fascicularis brain cDNA clone: QorA-14311, similar to human calbindin 2, 29kDa (calretinin) (CALB2), transcriptvariant CALB2, mRNA, RefSeq: NM_001740.2 OS=Macaca fascicularis OX=9541 GN=CALB2 PE=2 SV=1	CALB2
0.779	0.267019	0.267019	1	1	E120_Subcortical	A0A2K5V3C6	Protein NDRG2 OS=Macaca fascicularis OX=9541 GN=NDRG2 PE=4 SV=1	NDRG2
0.774	0.350326	0.350326	1	1	E120_Subcortical	G7Q0P0	Macaca fascicularis brain cDNA clone: QflA-22527, similar to human crystallin, mu (CRYM), mRNA, RefSeq: NM_001888.1 OS=Macaca fascicularis OX=9541 PE=2 SV=1	---
0.77	0.324728	0.324728	1	1	E120_Subcortical	A0A2K5X9K8	Dipeptidyl aminopeptidase-like protein 6 isoform 2(predicted) OS=Macaca fascicularis OX=9541 GN=DPP6 PE=3 SV=1	DPP6
0.766	0.296962	0.296962	1	1	E120_Subcortical	A0A2K5WT80	Contactin-associated protein-like 2(predicted) OS=Macaca fascicularis OX=9541 GN=CNTNAP2 PE=4 SV=1	CNTNAP2
0.76	0.347784	0.347784	1	1	E120_Subcortical	G7P8Q6	Annexin OS=Macaca fascicularis OX=9541 PE=2 SV=1	---
0.759	0.272253	0.272253	1	1	E120_Subcortical	A0A2K5VCS7	Contactin-1 isoform 1(predicted) OS=Macaca fascicularis OX=9541 GN=CNTN1 PE=4 SV=1	CNTN1
0.759	0.259733	0.259733	1	1	E120_Subcortical	I7G4L8	LY6/PLAUR domain containing 1(predicted) OS=Macaca fascicularis OX=9541 PE=2 SV=1	---
0.756	0.39047	0.39047	1	1	E120_Subcortical	Q2PFW6	Gamma-synuclein OS=Macaca fascicularis OX=9541 GN=SNCG PE=2 SV=1	SNCG
0.754	0.346989	0.346989	1	1	E120_Subcortical	A0A2K5W8Z6	Adenylate cyclase OS=Macaca fascicularis OX=9541 GN=ADCY5 PE=3 SV=1	ADCY5
0.753	0.312231	0.312231	1	1	E120_Subcortical	A0A2K5VUN9	ALCAM isoform 3(predicted) OS=Macaca fascicularis OX=9541 PE=4 SV=1	---
0.747	0.43178	0.43178	1	1	E120_Subcortical	G7PBW0	Proenkephalin-A(predicted) OS=Macaca fascicularis OX=9541 GN=PENK PE=3 SV=1	PENK
0.746	0.374625	0.374625	1	1	E120_Subcortical	A0A2K5VF31	Adenylate kinase 5(predicted) OS=Macaca fascicularis OX=9541 GN=AK5 PE=3 SV=1	AK5
0.744	0.329617	0.329617	1	1	E120_Subcortical	Q38PU8	Glutamate receptor 1 OS=Macaca fascicularis OX=9541 GN=GRIA1 PE=2 SV=1	GRIA1
0.743	0.486443	0.486443	1	1	E120_Subcortical	A0A2K5WER5	Dual specificity phosphatase 19(predicted) OS=Macaca fascicularis OX=9541 GN=DUSP19 PE=3 SV=1	DUSP19
0.736	0.316999	0.316999	1	1	E120_Subcortical	A0A2K5TNS1	IF rod domain-containing protein OS=Macaca fascicularis OX=9541 GN=INA PE=3 SV=1	INA
0.733	0.49479	0.49479	1	1	E120_Subcortical	A0A2K5X2Q1	Neuropilin OS=Macaca fascicularis OX=9541 GN=NRP2 PE=3 SV=1	NRP2
0.729	0.31344	0.31344	1	1	E120_Subcortical	G7PLL1	Macaca fascicularis brain cDNA clone: QccE-17419, similar to human hippocalcin-like 1 (HPCAL1), transcript variant 1, mRNA, RefSeq: NM_002149.2 OS=Macaca fascicularis OX=9541 PE=2 SV=1	---
0.723	0.302932	0.302932	1	1	E120_Subcortical	A0A2K5WF58	Hippocalcin(predicted) OS=Macaca fascicularis OX=9541 GN=HPCA PE=4 SV=1	HPCA
0.723	0.273947	0.273947	1	1	E120_Subcortical	A0A2K5X4U5	Alpha-1,4 glucan phosphorylase OS=Macaca fascicularis OX=9541 PE=3 SV=1	---
0.715	0.269801	0.269801	1	1	E120_Subcortical	A0A2K5UI45	RAS guanyl-releasing protein 2(predicted) OS=Macaca fascicularis OX=9541 GN=RASGRP2 PE=4 SV=1	RASGRP2
0.712	0.484193	0.484193	1	1	E120_Subcortical	G7NXZ8	C2 domain-containing protein OS=Macaca fascicularis OX=9541 GN=CPNE4 PE=4 SV=1	CPNE4
0.707	0.275735	0.275735	1	1	E120_Subcortical	A0A2K5VXM5	Synapsin II(predicted) OS=Macaca fascicularis OX=9541 GN=SYN2 PE=4 SV=1	SYN2
1	0.451464	0.451464	1	1	P3_Cortical	A0A2K5UW86	SH3 and multiple ankyrin repeat domains 2(predicted) OS=Macaca fascicularis OX=9541 GN=SHANK2 PE=4 SV=1	SHANK2
1	0.400632	0.400632	1	1	P3_Cortical	A0A2K5UR02	AIP3 domain-containing protein OS=Macaca fascicularis OX=9541 GN=KIAA1217 PE=4 SV=1	KIAA1217
0.999	0.423175	0.423175	1	1	P3_Cortical	A0A2K5X1F3	PRICKLE2 isoform 2(predicted) OS=Macaca fascicularis OX=9541 GN=PRICKLE2 PE=4 SV=1	PRICKLE2
0.998	0.709567	0.709567	1	1	P3_Cortical	G7PS20	Zf_RING domain-containing protein OS=Macaca fascicularis OX=9541 GN=PHF24 PE=4 SV=1	PHF24
0.998	0.433872	0.433872	1	1	P3_Cortical	A0A2K5W7P4	Septin-type G domain-containing protein OS=Macaca fascicularis OX=9541 GN=SEPT6 PE=3 SV=1	SEPT6
0.997	1.04601	1.04601	1	1	P3_Cortical	Q4R5F7	Visinin-like protein 1 OS=Macaca fascicularis OX=9541 GN=VSNL1 PE=2 SV=3	VSNL1
0.996	0.696122	0.696122	1	1	P3_Cortical	G7P8K1	BTB domain-containing protein OS=Macaca fascicularis OX=9541 GN=KCTD16 PE=4 SV=1	KCTD16
0.995	0.266763	0.266763	1	1	P3_Cortical	A0A2K5VJC0	Kalirin(predicted) OS=Macaca fascicularis OX=9541 GN=KALRN PE=4 SV=1	KALRN
0.994	0.881142	0.881142	1	1	P3_Cortical	G7PPT4	Guanine nucleotide-binding protein subunit gamma OS=Macaca fascicularis OX=9541 GN=GNG3 PE=2 SV=1	GNG3
0.993	0.571235	0.571235	1	1	P3_Cortical	A0A2K5W848	ASTN1 isoform 3(predicted) OS=Macaca fascicularis OX=9541 GN=ASTN1 PE=4 SV=1	ASTN1
0.993	0.47818	0.47818	1	1	P3_Cortical	A0A2K5USP7	Cyclin dependent kinase like 5 OS=Macaca fascicularis OX=9541 GN=CDKL5 PE=4 SV=1	CDKL5
0.992	0.97211	0.97211	1	1	P3_Cortical	A0A2K5VYA4	Rabphilin-3A isoform 1(predicted) OS=Macaca fascicularis OX=9541 GN=RPH3A PE=4 SV=1	RPH3A
0.992	0.358024	0.358024	1	1	P3_Cortical	A0A2K5VNW9	Phosphoinositide phospholipase C OS=Macaca fascicularis OX=9541 GN=PLCD3 PE=4 SV=1	PLCD3
0.991	1.33322	1.33322	1	1	P3_Cortical	A0A2K5TNL4	Glutamine synthetase OS=Macaca fascicularis OX=9541 PE=3 SV=1	---
0.991	0.397836	0.397836	1	1	P3_Cortical	A0A2K5U7Z8	PPM-type phosphatase domain-containing protein OS=Macaca fascicularis OX=9541 GN=PPM1H PE=4 SV=1	PPM1H
0.99	0.354693	0.354693	1	1	P3_Cortical	A0A2K5UWQ4	Disks large-associated protein 1 isoform 1(predicted) OS=Macaca fascicularis OX=9541 GN=DLGAP1 PE=4 SV=1	DLGAP1
0.989	1.17388	1.17388	1	1	P3_Cortical	G7PSI6	Guanine deaminase OS=Macaca fascicularis OX=9541 GN=GDA PE=3 SV=1	GDA
0.989	0.556548	0.556548	1	1	P3_Cortical	A0A2K5WL64	SEC7 domain-containing protein OS=Macaca fascicularis OX=9541 GN=IQSEC2 PE=4 SV=1	IQSEC2
0.989	0.428612	0.428612	1	1	P3_Cortical	A0A2K5WBJ7	WD_REPEATS_REGION domain-containing protein OS=Macaca fascicularis OX=9541 GN=GNB5 PE=4 SV=1	GNB5
0.988	0.363917	0.363917	1	1	P3_Cortical	A0A2K5TRG0	calcium-dependent secretion activator 2 isoform X12(predicted) OS=Macaca fascicularis OX=9541 GN=CADPS2 PE=4 SV=1	CADPS2
0.987	0.471525	0.471525	1	1	P3_Cortical	A0A2K5W583	Glutamate [NMDA] receptor subunit epsilon-1 isoform 1(predicted) OS=Macaca fascicularis OX=9541 GN=GRIN2A PE=3 SV=1	GRIN2A
0.986	0.712688	0.712688	1	1	P3_Cortical	A0A2K5UWW0	PDZ domain-containing protein OS=Macaca fascicularis OX=9541 GN=LRRC7 PE=4 SV=1	LRRC7
0.986	0.528687	0.528687	1	1	P3_Cortical	A0A2K5V9W4	Rho GTPase-activating protein 44(predicted) OS=Macaca fascicularis OX=9541 GN=ARHGAP44 PE=4 SV=1	ARHGAP44
0.985	0.634385	0.634385	1	1	P3_Cortical	A0A2K5UD65	Ras protein specific guanine nucleotide releasing factor 1(predicted) OS=Macaca fascicularis OX=9541 GN=RASGRF1 PE=4 SV=1	RASGRF1
0.985	0.526771	0.526771	1	1	P3_Cortical	A0A2K5V675	Hydrolase_4 domain-containing protein OS=Macaca fascicularis OX=9541 GN=MGLL PE=4 SV=1	MGLL
0.985	0.456182	0.456182	1	1	P3_Cortical	A0A2K5WCB8	Sorbin and SH3 domain containing 2(predicted) OS=Macaca fascicularis OX=9541 GN=SORBS2 PE=4 SV=1	SORBS2
0.985	0.390629	0.390629	1	1	P3_Cortical	A0A2K5X1M0	DLG associated protein 2(predicted) OS=Macaca fascicularis OX=9541 GN=DLGAP2 PE=4 SV=1	DLGAP2
0.985	0.297318	0.297318	1	1	P3_Cortical	A0A2K5VYJ7	Septin-type G domain-containing protein OS=Macaca fascicularis OX=9541 GN=SEPT7 PE=3 SV=1	SEPT7
0.984	0.504975	0.504975	1	1	P3_Cortical	A0A2K5UCY5	Rho guanine nucleotide exchange factor 2 isoform 1(predicted) OS=Macaca fascicularis OX=9541 GN=ARHGEF2 PE=4 SV=1	ARHGEF2
0.983	0.855803	0.855803	1	1	P3_Cortical	A0A2K5TPI4	Synaptopodin isoform A(predicted) OS=Macaca fascicularis OX=9541 GN=SYNPO PE=4 SV=1	SYNPO
0.983	0.31702	0.31702	1	1	P3_Cortical	A0A2K5VKQ0	Tankyrase_bdg_C domain-containing protein OS=Macaca fascicularis OX=9541 GN=KIAA1671 PE=4 SV=1	KIAA1671
0.982	0.374807	0.374807	1	1	P3_Cortical	A0A2K5W8G1	DUF4596 domain-containing protein OS=Macaca fascicularis OX=9541 GN=BTBD8 PE=4 SV=1	BTBD8
0.982	0.297218	0.297218	1	1	P3_Cortical	Q4R5M2	Cathepsin B OS=Macaca fascicularis OX=9541 GN=CTSB PE=2 SV=1	CTSB
0.979	0.460965	0.460965	1	1	P3_Cortical	A0A2K5TR69	Discs large MAGUK scaffold protein 1(predicted) OS=Macaca fascicularis OX=9541 GN=DLG1 PE=3 SV=1	DLG1
0.979	0.410823	0.410823	1	1	P3_Cortical	A0A2K5W5I5	HP domain-containing protein OS=Macaca fascicularis OX=9541 GN=DMTN PE=4 SV=1	DMTN
0.979	0.363957	0.363957	1	1	P3_Cortical	A0A2K5W8F0	WD_REPEATS_REGION domain-containing protein OS=Macaca fascicularis OX=9541 GN=WDR1 PE=4 SV=1	WDR1
0.978	0.757459	0.757459	1	1	P3_Cortical	A0A2K5TT71	PCLO isoform 1(predicted) OS=Macaca fascicularis OX=9541 GN=PCLO PE=4 SV=1	PCLO
0.978	0.694795	0.694795	1	1	P3_Cortical	A0A2K5UPR5	Reticulon OS=Macaca fascicularis OX=9541 GN=RTN3 PE=4 SV=1	RTN3
0.978	0.569118	0.569118	1	1	P3_Cortical	A0A2K5W8Q1	LysM domain-containing protein OS=Macaca fascicularis OX=9541 GN=OXR1 PE=4 SV=1	OXR1
0.978	0.354392	0.354392	1	1	P3_Cortical	A0A2K5WWB9	DLG3 isoform 1(predicted) OS=Macaca fascicularis OX=9541 GN=DLG3 PE=3 SV=1	DLG3
0.978	0.274008	0.274008	1	1	P3_Cortical	A0A2K5WFQ2	E3 ubiquitin-protein ligase HECW2(predicted) OS=Macaca fascicularis OX=9541 GN=HECW2 PE=4 SV=1	HECW2
0.978	0.271833	0.271833	1	1	P3_Cortical	A0A2K5V6I2	C9orf172 isoform 1(predicted) OS=Macaca fascicularis OX=9541 GN=AJM1 PE=4 SV=1	AJM1
0.977	0.676341	0.676341	1	1	P3_Cortical	A0A2K5V1I8	Disks large 4(predicted) OS=Macaca fascicularis OX=9541 GN=DLG4 PE=3 SV=1	DLG4
0.977	0.490829	0.490829	1	1	P3_Cortical	A0A2K5WJ10	GLOBIN domain-containing protein OS=Macaca fascicularis OX=9541 PE=3 SV=1	---
0.977	0.403342	0.403342	1	1	P3_Cortical	Q4R6C1	Hydroxyacylglutathione hydrolase, mitochondrial OS=Macaca fascicularis OX=9541 GN=HAGH PE=2 SV=2	HAGH
0.976	0.304499	0.304499	1	1	P3_Cortical	A0A2K5VDY2	ELKS/RAB6-interacting/CAST family member 2(predicted) OS=Macaca fascicularis OX=9541 GN=ERC2 PE=4 SV=1	ERC2
0.975	0.853183	0.853183	1	1	P3_Cortical	A0A2K5U4S2	t-SNARE coiled-coil homology domain-containing protein OS=Macaca fascicularis OX=9541 GN=STX1A PE=3 SV=1	STX1A
0.975	0.694227	0.694227	1	1	P3_Cortical	A0A2K5TVK4	Pleckstrin-like proteiny and SEC7 domain-containing protein 3 (Fragment)(predicted) OS=Macaca fascicularis OX=9541 GN=PSD3 PE=4 SV=1	PSD3
0.974	0.393643	0.393643	1	1	P3_Cortical	G7NZ30	WD_REPEATS_REGION domain-containing protein OS=Macaca fascicularis OX=9541 GN=GNB4 PE=4 SV=1	GNB4
0.974	0.322489	0.322489	1	1	P3_Cortical	A0A2K5WIP5	Sulfotransferase OS=Macaca fascicularis OX=9541 GN=SULT4A1 PE=3 SV=1	SULT4A1
0.974	0.311625	0.311625	1	1	P3_Cortical	Q4R589	Voltage-dependent calcium channel gamma-3 subunit OS=Macaca fascicularis OX=9541 GN=CACNG3 PE=2 SV=1	CACNG3
0.974	0.261522	0.261522	1	1	P3_Cortical	A0A2K5VCH6	Protocadherin 9(predicted) OS=Macaca fascicularis OX=9541 GN=PCDH9 PE=4 SV=1	PCDH9
0.973	1.23317	1.23317	1	1	P3_Cortical	A0A2K5W072	Bassoon presynaptic cytomatrix protein(predicted) OS=Macaca fascicularis OX=9541 GN=BSN PE=4 SV=1	BSN
0.973	0.443697	0.443697	1	1	P3_Cortical	A0A2K5WQJ2	Immunoglobulin superfamily member 21(predicted) OS=Macaca fascicularis OX=9541 GN=IGSF21 PE=4 SV=1	IGSF21
0.973	0.280823	0.280823	1	1	P3_Cortical	A0A2K5UAM0	Tetratricopeptide repeat domain 7B(predicted) OS=Macaca fascicularis OX=9541 GN=TTC7B PE=4 SV=1	TTC7B
0.972	0.51671	0.51671	1	1	P3_Cortical	A0A2K5WJ79	Talin-2(predicted) OS=Macaca fascicularis OX=9541 GN=TLN2 PE=4 SV=1	TLN2
0.972	0.393401	0.393401	1	1	P3_Cortical	A0A2K5UL14	Plakophilin 4 OS=Macaca fascicularis OX=9541 GN=PKP4 PE=4 SV=1	PKP4
0.971	0.613894	0.613894	1	1	P3_Cortical	A0A2K5WHV4	Glycoprotein M6B, isoform CRA_d(predicted) OS=Macaca fascicularis OX=9541 GN=GPM6B PE=4 SV=1	GPM6B
0.97	0.407377	0.407377	1	1	P3_Cortical	A0A2K5TXG1	5-oxoprolinase(predicted) OS=Macaca fascicularis OX=9541 GN=OPLAH PE=4 SV=1	OPLAH
0.969	0.875461	0.875461	1	1	P3_Cortical	A0A2K5WIV1	Sodium/potassium-transporting ATPase subunit alpha OS=Macaca fascicularis OX=9541 GN=ATP1A1 PE=3 SV=1	ATP1A1
0.969	0.64177	0.64177	1	1	P3_Cortical	A0A2K5WGR0	syntaxin-binding protein 1(predicted) OS=Macaca fascicularis OX=9541 GN=STXBP1 PE=3 SV=1	STXBP1
0.969	0.392318	0.392318	1	1	P3_Cortical	A0A2K5VGU4	Ubiquitin carboxyl-terminal hydrolase CYLD isoform 2(predicted) OS=Macaca fascicularis OX=9541 GN=CYLD PE=3 SV=1	CYLD
0.969	0.382184	0.382184	1	1	P3_Cortical	A0A2K5X2N2	SEC7 domain-containing protein OS=Macaca fascicularis OX=9541 GN=ARFGEF3 PE=4 SV=1	ARFGEF3
0.969	0.336156	0.336156	1	1	P3_Cortical	A0A2K5WYA5	Phosphatase and actin regulator OS=Macaca fascicularis OX=9541 GN=PHACTR1 PE=3 SV=1	PHACTR1
0.969	0.330357	0.330357	1	1	P3_Cortical	A0A2K5TNX4	1-phosphatidylinositol 4,5-bisphosphate phosphodiesterase OS=Macaca fascicularis OX=9541 GN=PLCB4 PE=4 SV=1	PLCB4
0.968	0.296333	0.296333	1	1	P3_Cortical	A0A2K5UJC9	PID domain-containing protein OS=Macaca fascicularis OX=9541 GN=NUMBL PE=4 SV=1	NUMBL
0.967	0.398153	0.398153	1	1	P3_Cortical	A0A2K5WLK4	Ornithine aminotransferase(predicted) OS=Macaca fascicularis OX=9541 GN=OAT PE=3 SV=1	OAT
0.966	0.6073	0.6073	1	1	P3_Cortical	A0A2K5WC79	Protein kinase domain-containing protein OS=Macaca fascicularis OX=9541 GN=CAMK2B PE=4 SV=1	CAMK2B
0.966	0.500658	0.500658	1	1	P3_Cortical	A0A2K5UTL3	SHANK1 isoform 3(predicted) OS=Macaca fascicularis OX=9541 GN=SHANK1 PE=4 SV=1	SHANK1
0.966	0.349606	0.349606	1	1	P3_Cortical	A0A2K5X3S2	Rho GTPase activating protein 32(predicted) OS=Macaca fascicularis OX=9541 GN=ARHGAP32 PE=4 SV=1	ARHGAP32
0.965	0.508935	0.508935	1	1	P3_Cortical	A0A2K5WZU2	Leukocyte activation antigen M6(predicted) OS=Macaca fascicularis OX=9541 GN=BSG PE=4 SV=1	BSG
0.964	0.400779	0.400779	1	1	P3_Cortical	A0A2K5V652	Paralemmin(predicted) OS=Macaca fascicularis OX=9541 GN=PALM PE=4 SV=1	PALM
0.963	0.719313	0.719313	1	1	P3_Cortical	A0A2K5VI44	ELFV_dehydrog domain-containing protein OS=Macaca fascicularis OX=9541 PE=3 SV=1	---
0.963	0.596684	0.596684	1	1	P3_Cortical	A0A2K5VC42	Inactive dipeptidyl peptidase 10 isoform c(predicted) OS=Macaca fascicularis OX=9541 GN=DPP10 PE=3 SV=1	DPP10
0.963	0.491734	0.491734	1	1	P3_Cortical	A0A2K5TMQ7	GK isoform 2(predicted) OS=Macaca fascicularis OX=9541 GN=GK PE=3 SV=1	GK
0.962	0.552595	0.552595	1	1	P3_Cortical	A0A2K5VLZ3	Neuronal cell adhesion molecule isoform A(predicted) OS=Macaca fascicularis OX=9541 GN=NRCAM PE=4 SV=1	NRCAM
0.962	0.359834	0.359834	1	1	P3_Cortical	A0A2K5W7K7	Unc-13 homolog A(predicted) OS=Macaca fascicularis OX=9541 GN=UNC13A PE=4 SV=1	UNC13A
0.961	0.764899	0.764899	1	1	P3_Cortical	P68223	Hemoglobin subunit beta OS=Macaca fascicularis OX=9541 GN=HBB PE=1 SV=2	HBB
0.961	0.634997	0.634997	1	1	P3_Cortical	A0A2K5UT70	Protein kinase C OS=Macaca fascicularis OX=9541 GN=PRKCB PE=3 SV=1	PRKCB
0.961	0.448078	0.448078	1	1	P3_Cortical	A0A2K5UEA2	Cartilage acidic protein 1 OS=Macaca fascicularis OX=9541 GN=CRTAC1 PE=4 SV=1	CRTAC1
0.96	0.577863	0.577863	1	1	P3_Cortical	G7P982	Long-chain-fatty-acid--CoA ligase ACSBG1 OS=Macaca fascicularis OX=9541 GN=ACSBG1 PE=4 SV=1	ACSBG1
0.96	0.497517	0.497517	1	1	P3_Cortical	Q95JH7	Aldo-keto reductase family 1 member C1 homolog OS=Macaca fascicularis OX=9541 GN=AKR1C1 PE=1 SV=1	AKR1C1
0.96	0.488617	0.488617	1	1	P3_Cortical	A0A2K5VY83	G_PROTEIN_RECEP_F3_4 domain-containing protein OS=Macaca fascicularis OX=9541 GN=GABBR2 PE=3 SV=1	GABBR2
0.96	0.356378	0.356378	1	1	P3_Cortical	A0A2K5WHS6	actin-related protein 3B isoform X2(predicted) OS=Macaca fascicularis OX=9541 GN=ACTR3B PE=3 SV=1	ACTR3B
0.959	0.445079	0.445079	1	1	P3_Cortical	A0A2K5WSF0	Anion exchange protein OS=Macaca fascicularis OX=9541 GN=SLC4A10 PE=3 SV=1	SLC4A10
0.959	0.383458	0.383458	1	1	P3_Cortical	A0A2K5V4T2	Amyloid-beta protein intracellular domain-associated protein 1(predicted) OS=Macaca fascicularis OX=9541 PE=4 SV=1	---
0.959	0.349602	0.349602	1	1	P3_Cortical	A0A2K5UU01	Regulator of G protein signaling 7(predicted) OS=Macaca fascicularis OX=9541 GN=RGS7 PE=4 SV=1	RGS7
0.959	0.302989	0.302989	1	1	P3_Cortical	A0A2K5X6U2	Zinc transporter 3(predicted) OS=Macaca fascicularis OX=9541 GN=SLC30A3 PE=4 SV=1	SLC30A3
0.958	0.724926	0.724926	1	1	P3_Cortical	A0A2K5W4W3	NPTN isoform 2(predicted) OS=Macaca fascicularis OX=9541 GN=NPTN PE=4 SV=1	NPTN
0.958	0.480954	0.480954	1	1	P3_Cortical	A0A2K5X7T0	Phosphatidylinositol 3,4,5-trisphosphate-dependent Rac exchanger 1 protein(predicted) OS=Macaca fascicularis OX=9541 GN=PREX1 PE=4 SV=1	PREX1
0.957	0.567665	0.567665	1	1	P3_Cortical	A0A2K5VPJ1	Fibronectin type-III domain-containing protein OS=Macaca fascicularis OX=9541 PE=4 SV=1	---
0.955	0.869599	0.869599	1	1	P3_Cortical	A0A2K5U340	SYNGAP1 isoform 3(predicted) OS=Macaca fascicularis OX=9541 GN=SYNGAP1 PE=4 SV=1	SYNGAP1
0.955	0.515621	0.515621	1	1	P3_Cortical	A0A2K5VSB6	LanC like 2(predicted) OS=Macaca fascicularis OX=9541 GN=LANCL2 PE=4 SV=1	LANCL2
0.955	0.35977	0.35977	1	1	P3_Cortical	A0A2K5VKZ9	Catenin delta-2(predicted) OS=Macaca fascicularis OX=9541 GN=CTNND2 PE=4 SV=1	CTNND2
0.955	0.317743	0.317743	1	1	P3_Cortical	A0A2K5W6H6	Purine rich element binding protein B OS=Macaca fascicularis OX=9541 GN=PURB PE=4 SV=1	PURB
0.955	0.271579	0.271579	1	1	P3_Cortical	A0A2K5U108	Protein SCAI(predicted) OS=Macaca fascicularis OX=9541 GN=SCAI PE=4 SV=1	SCAI
0.954	0.278386	0.278386	1	1	P3_Cortical	A0A2K5X1S8	Gamma-aminobutyric acid receptor subunit beta-2 isoform 2(predicted) OS=Macaca fascicularis OX=9541 GN=GABRB2 PE=3 SV=1	GABRB2
0.953	1.24917	1.24917	1	1	P3_Cortical	A0A2K5VEW0	Amino acid transporter OS=Macaca fascicularis OX=9541 GN=SLC1A2 PE=3 SV=1	SLC1A2
0.953	0.634092	0.634092	1	1	P3_Cortical	A0A2K5VG07	1-phosphatidylinositol 4,5-bisphosphate phosphodiesterase OS=Macaca fascicularis OX=9541 GN=PLCB1 PE=4 SV=1	PLCB1
0.953	0.612076	0.612076	1	1	P3_Cortical	A0A2K5UYT0	AIP3 domain-containing protein OS=Macaca fascicularis OX=9541 GN=SRCIN1 PE=4 SV=1	SRCIN1
0.952	0.87456	0.87456	1	1	P3_Cortical	A0A2K5U4W6	Calcium-transporting ATPase OS=Macaca fascicularis OX=9541 GN=ATP2B2 PE=3 SV=1	ATP2B2
0.952	0.631857	0.631857	1	1	P3_Cortical	G7P7W6	Proteoglycan link protein(predicted) OS=Macaca fascicularis OX=9541 GN=HAPLN1 PE=4 SV=1	HAPLN1
0.952	0.484498	0.484498	1	1	P3_Cortical	A0A2K5TTB1	Phosphatidylinositol 4-kinase alpha(predicted) OS=Macaca fascicularis OX=9541 GN=PI4KA PE=3 SV=1	PI4KA
0.952	0.273793	0.273793	1	1	P3_Cortical	A0A2K5VTY5	Dynein light chain OS=Macaca fascicularis OX=9541 GN=DYNLL2 PE=3 SV=1	DYNLL2
0.951	0.409375	0.409375	1	1	P3_Cortical	A0A2K5WAC7	Spectrin beta chain OS=Macaca fascicularis OX=9541 GN=SPTBN1 PE=3 SV=1	SPTBN1
0.951	0.358773	0.358773	1	1	P3_Cortical	A0A2K5WTU5	Interleukin-1 receptor accessory protein-like 1(predicted) OS=Macaca fascicularis OX=9541 GN=IL1RAPL1 PE=4 SV=1	IL1RAPL1
0.951	0.259502	0.259502	1	1	P3_Cortical	A0A2K5UQY0	Laminin subunit beta-2(predicted) OS=Macaca fascicularis OX=9541 GN=LAMB2 PE=4 SV=1	LAMB2
0.95	1.01834	1.01834	1	1	P3_Cortical	A0A2K5UV79	Sodium/potassium-transporting ATPase subunit alpha OS=Macaca fascicularis OX=9541 GN=ATP1A4 PE=3 SV=1	ATP1A4
0.95	0.28549	0.28549	1	1	P3_Cortical	G7P4T4	Methylmalonyl-CoA mutase, mitochondrial OS=Macaca fascicularis OX=9541 GN=MMUT PE=4 SV=1	MMUT
0.949	0.444605	0.444605	1	1	P3_Cortical	A0A2K5TJR0	Caskin-1 (Fragment)(predicted) OS=Macaca fascicularis OX=9541 GN=CASKIN1 PE=4 SV=1	CASKIN1
0.949	0.427338	0.427338	1	1	P3_Cortical	A0A2K5UUF4	Protein tweety homolog OS=Macaca fascicularis OX=9541 PE=3 SV=1	---
0.949	0.357195	0.357195	1	1	P3_Cortical	Q4R6G4	Na(+)/H(+) exchange regulatory cofactor NHE-RF1 OS=Macaca fascicularis OX=9541 GN=SLC9A3R1 PE=2 SV=1	SLC9A3R1
0.948	0.416615	0.416615	1	1	P3_Cortical	A0A2K5X2K0	Dual specificity protein phosphatase OS=Macaca fascicularis OX=9541 GN=DUSP3 PE=3 SV=1	DUSP3
0.948	0.289739	0.289739	1	1	P3_Cortical	A0A2K5U907	Nectin cell adhesion molecule 3(predicted) OS=Macaca fascicularis OX=9541 GN=NECTIN3 PE=4 SV=1	NECTIN3
0.947	0.341682	0.341682	1	1	P3_Cortical	A0A2K5UE43	Liprin-alpha-3(predicted) OS=Macaca fascicularis OX=9541 GN=PPFIA3 PE=4 SV=1	PPFIA3
0.947	0.280174	0.280174	1	1	P3_Cortical	A0A2K5VSZ5	Protein kinase domain-containing protein OS=Macaca fascicularis OX=9541 PE=4 SV=1	---
0.946	0.325777	0.325777	1	1	P3_Cortical	A0A2K5WQA7	Phosphorylase b kinase regulatory subunit OS=Macaca fascicularis OX=9541 GN=PHKA1 PE=3 SV=1	PHKA1
0.946	0.321923	0.321923	1	1	P3_Cortical	G7PRK2	MACPF domain-containing protein OS=Macaca fascicularis OX=9541 GN=BRINP1 PE=4 SV=1	BRINP1
0.944	1.03059	1.03059	1	1	P3_Cortical	A0A2K5VYS5	Tyrosine-protein phosphatase non-receptor type substrate 1(predicted) OS=Macaca fascicularis OX=9541 PE=4 SV=1	---
0.944	0.866524	0.866524	1	1	P3_Cortical	A0A2K5U5M4	Protein kinase C and casein kinase substrate in neurons protein 1(predicted) OS=Macaca fascicularis OX=9541 GN=PACSIN1 PE=4 SV=1	PACSIN1
0.944	0.519761	0.519761	1	1	P3_Cortical	A0A2K5VG38	Succinate--CoA ligase [ADP-forming] subunit beta, mitochondrial OS=Macaca fascicularis OX=9541 GN=SUCLA2 PE=3 SV=1	SUCLA2
0.943	0.756029	0.756029	1	1	P3_Cortical	A0A2K5U2B4	Solute carrier family 12 member 5 isoform 2(predicted) OS=Macaca fascicularis OX=9541 GN=SLC12A5 PE=4 SV=1	SLC12A5
0.943	0.488149	0.488149	1	1	P3_Cortical	A0A2K5VLJ7	TRHDE isoform 2(predicted) OS=Macaca fascicularis OX=9541 GN=TRHDE PE=4 SV=1	TRHDE
0.943	0.424556	0.424556	1	1	P3_Cortical	A0A2K5WR05	Poliovirus receptor-related protein 1 isoform 1(predicted) OS=Macaca fascicularis OX=9541 GN=NECTIN1 PE=4 SV=1	NECTIN1
0.943	0.346681	0.346681	1	1	P3_Cortical	A0A2K5UPK0	Reticulon OS=Macaca fascicularis OX=9541 GN=RTN3 PE=4 SV=1	RTN3
0.942	0.810221	0.810221	1	1	P3_Cortical	A0A2K5U8K4	Anion exchange protein OS=Macaca fascicularis OX=9541 GN=SLC4A4 PE=3 SV=1	SLC4A4
0.942	0.52248	0.52248	1	1	P3_Cortical	A0A2K5UVJ1	Neurexin 3(predicted) OS=Macaca fascicularis OX=9541 GN=NRXN3 PE=4 SV=1	NRXN3
0.942	0.318874	0.318874	1	1	P3_Cortical	A0A2K5WB04	Oxysterol-binding protein OS=Macaca fascicularis OX=9541 GN=OSBPL1A PE=3 SV=1	OSBPL1A
0.942	0.285309	0.285309	1	1	P3_Cortical	A0A2K5V4F1	Triosephosphate isomerase OS=Macaca fascicularis OX=9541 PE=3 SV=1	---
0.942	0.263718	0.263718	1	1	P3_Cortical	A0A2K5TRN9	Serine/threonine-protein phosphatase 2A activator OS=Macaca fascicularis OX=9541 GN=PTPA PE=3 SV=1	PTPA
0.941	1.08963	1.08963	1	1	P3_Cortical	A0A2K5VDG6	Protein kinase domain-containing protein OS=Macaca fascicularis OX=9541 GN=CAMK2A PE=3 SV=1	CAMK2A
0.941	0.348066	0.348066	1	1	P3_Cortical	A0A2K5W932	FBXL16 isoform 1(predicted) OS=Macaca fascicularis OX=9541 GN=FBXL16 PE=4 SV=1	FBXL16
0.941	0.299807	0.299807	1	1	P3_Cortical	A0A2K5TXX3	NCK associated protein 1(predicted) OS=Macaca fascicularis OX=9541 GN=NCKAP1 PE=4 SV=1	NCKAP1
0.94	0.841043	0.841043	1	1	P3_Cortical	A0A2K5ULK1	Amino acid transporter OS=Macaca fascicularis OX=9541 GN=SLC1A3 PE=3 SV=1	SLC1A3
0.94	0.270526	0.270526	1	1	P3_Cortical	A0A2K5U9L1	Olfactomedin-like domain-containing protein OS=Macaca fascicularis OX=9541 GN=OLFM1 PE=4 SV=1	OLFM1
0.939	0.752028	0.752028	1	1	P3_Cortical	A0A2K5VVW9	Amine oxidase OS=Macaca fascicularis OX=9541 GN=MAOA PE=3 SV=1	MAOA
0.939	0.554046	0.554046	1	1	P3_Cortical	A0A2K5V5M0	FERM domain-containing protein OS=Macaca fascicularis OX=9541 GN=EPB41L3 PE=4 SV=1	EPB41L3
0.939	0.386775	0.386775	1	1	P3_Cortical	A0A2K5W7U8	Ras-specific guanine nucleotide-releasing factor 2(predicted) OS=Macaca fascicularis OX=9541 GN=RASGRF2 PE=4 SV=1	RASGRF2
0.939	0.36081	0.36081	1	1	P3_Cortical	A0A2K5X3R1	Voltage-dependent P/Q-type calcium channel subunit alpha OS=Macaca fascicularis OX=9541 GN=CACNA1A PE=3 SV=1	CACNA1A
0.939	0.30935	0.30935	1	1	P3_Cortical	A0A2K5TU67	Clathrin light chain OS=Macaca fascicularis OX=9541 GN=CLTB PE=3 SV=1	CLTB
0.938	0.887483	0.887483	1	1	P3_Cortical	A0A2K5W6I4	Intercellular adhesion molecule 5(predicted) OS=Macaca fascicularis OX=9541 GN=ICAM5 PE=4 SV=1	ICAM5
0.938	0.393232	0.393232	1	1	P3_Cortical	A0A2K5X3T4	Clathrin heavy chain OS=Macaca fascicularis OX=9541 GN=CLTC PE=3 SV=1	CLTC
0.937	0.754979	0.754979	1	1	P3_Cortical	A0A2K5VNV1	Transporter OS=Macaca fascicularis OX=9541 GN=SLC6A17 PE=3 SV=1	SLC6A17
0.937	0.703473	0.703473	1	1	P3_Cortical	G7NTR9	MFS domain-containing protein OS=Macaca fascicularis OX=9541 PE=4 SV=1	---
0.937	0.467881	0.467881	1	1	P3_Cortical	G7PME0	Protein kinase domain-containing protein OS=Macaca fascicularis OX=9541 GN=AAK1 PE=4 SV=1	AAK1
0.937	0.431362	0.431362	1	1	P3_Cortical	A0A2K5USV1	Glutamate [NMDA] receptor subunit zeta-1 isoform NR1-3(predicted) OS=Macaca fascicularis OX=9541 GN=GRIN1 PE=3 SV=1	GRIN1
0.936	1.01623	1.01623	1	1	P3_Cortical	A0A2K5VVK9	Neurogranin (Protein kinase C substrate, RC3), isoform CRA_a(predicted) OS=Macaca fascicularis OX=9541 GN=NRGN PE=4 SV=1	NRGN
0.936	0.413223	0.413223	1	1	P3_Cortical	A0A2K5X7C9	SH3 and multiple ankyrin repeat domains protein 3 (Fragment)(predicted) OS=Macaca fascicularis OX=9541 GN=SHANK3 PE=4 SV=1	SHANK3
0.936	0.377531	0.377531	1	1	P3_Cortical	A0A2K5VPG8	Putative tyrosine-protein phosphatase auxilin(predicted) OS=Macaca fascicularis OX=9541 GN=DNAJC6 PE=4 SV=1	DNAJC6
0.936	0.365812	0.365812	1	1	P3_Cortical	A0A2K5TNP5	Gamma-aminobutyric acid type B receptor subunit 1(predicted) OS=Macaca fascicularis OX=9541 GN=GABBR1 PE=4 SV=1	GABBR1
0.936	0.306707	0.306707	1	1	P3_Cortical	A0A2K5TPU0	Complexin-1(predicted) OS=Macaca fascicularis OX=9541 PE=4 SV=1	---
0.936	0.293122	0.293122	1	1	P3_Cortical	A0A2K5V972	Testis tissue sperm-binding protein Li 35a(predicted) OS=Macaca fascicularis OX=9541 GN=ABLIM2 PE=4 SV=1	ABLIM2
0.936	0.26155	0.26155	1	1	P3_Cortical	A0A2K5WLY5	Endophilin-A3(predicted) OS=Macaca fascicularis OX=9541 PE=4 SV=1	---
0.935	0.563698	0.563698	1	1	P3_Cortical	G7NYT4	Transporter OS=Macaca fascicularis OX=9541 GN=SLC6A1 PE=3 SV=1	SLC6A1
0.933	0.474653	0.474653	1	1	P3_Cortical	A0A2K5VU63	MHD domain-containing protein OS=Macaca fascicularis OX=9541 GN=SGIP1 PE=4 SV=1	SGIP1
0.933	0.358215	0.358215	1	1	P3_Cortical	A0A2K5V6F2	EH domain containing 3(predicted) OS=Macaca fascicularis OX=9541 GN=EHD3 PE=3 SV=1	EHD3
0.932	0.644697	0.644697	1	1	P3_Cortical	G7P6K6	neuronal membrane glycoprotein M6-a isoform X1(predicted) OS=Macaca fascicularis OX=9541 PE=4 SV=1	---
0.932	0.481965	0.481965	1	1	P3_Cortical	A0A2K5V940	TGF-beta resistance-associated protein TRAG(predicted) OS=Macaca fascicularis OX=9541 GN=WDR7 PE=4 SV=1	WDR7
0.932	0.440117	0.440117	1	1	P3_Cortical	A0A2K5WVL7	Protein S100 OS=Macaca fascicularis OX=9541 GN=S100A1 PE=3 SV=1	S100A1
0.932	0.428132	0.428132	1	1	P3_Cortical	A0A2K5VMN0	AdoHcyase_NAD domain-containing protein OS=Macaca fascicularis OX=9541 GN=AHCYL1 PE=3 SV=1	AHCYL1
0.932	0.303647	0.303647	1	1	P3_Cortical	A0A2K5UV39	High endothelial venule protein(predicted) OS=Macaca fascicularis OX=9541 GN=SPARCL1 PE=4 SV=1	SPARCL1
0.931	0.69245	0.69245	1	1	P3_Cortical	A0A2K5WHJ4	Heat shock 70 kDa protein 12A(predicted) OS=Macaca fascicularis OX=9541 GN=HSPA12A PE=4 SV=1	HSPA12A
0.931	0.603743	0.603743	1	1	P3_Cortical	A0A2K5TUI8	RYR2 isoform 1(predicted) OS=Macaca fascicularis OX=9541 GN=RYR2 PE=4 SV=1	RYR2
0.931	0.452944	0.452944	1	1	P3_Cortical	I7GHA1	Malate dehydrogenase OS=Macaca fascicularis OX=9541 GN=MDH1 PE=2 SV=1	MDH1
0.931	0.283646	0.283646	1	1	P3_Cortical	A0A2K5VHH1	Discs large MAGUK scaffold protein 2(predicted) OS=Macaca fascicularis OX=9541 GN=DLG2 PE=4 SV=1	DLG2
0.931	0.267078	0.267078	1	1	P3_Cortical	A0A2K5WA66	Dedicator of cytokinesis 9(predicted) OS=Macaca fascicularis OX=9541 GN=DOCK9 PE=3 SV=1	DOCK9
0.93	0.557551	0.557551	1	1	P3_Cortical	A0A2K5VXR4	G_PROTEIN_RECEP_F3_4 domain-containing protein OS=Macaca fascicularis OX=9541 GN=GPR158 PE=4 SV=1	GPR158
0.929	0.30751	0.30751	1	1	P3_Cortical	A0A2K5VJK1	SEC7 domain-containing protein OS=Macaca fascicularis OX=9541 GN=IQSEC1 PE=4 SV=1	IQSEC1
0.929	0.268542	0.268542	1	1	P3_Cortical	A0A2K5X2Z7	Alpha-1-syntrophin(predicted) OS=Macaca fascicularis OX=9541 GN=SNTA1 PE=4 SV=1	SNTA1
0.928	1.06226	1.06226	1	1	P3_Cortical	A0A2K5W3G9	Synapsin-1 isoform Ia(predicted) OS=Macaca fascicularis OX=9541 GN=SYN1 PE=4 SV=1	SYN1
0.928	0.841755	0.841755	1	1	P3_Cortical	G7PIJ5	Synaptotagmin I, isoform CRA_a(predicted) OS=Macaca fascicularis OX=9541 PE=4 SV=1	---
0.928	0.308738	0.308738	1	1	P3_Cortical	G7P6Y3	Complexin-2(predicted) OS=Macaca fascicularis OX=9541 PE=4 SV=1	---
0.927	0.555859	0.555859	1	1	P3_Cortical	A0A2K5TV95	Microtubule associated protein 1A(predicted) OS=Macaca fascicularis OX=9541 GN=MAP1A PE=4 SV=1	MAP1A
0.927	0.44154	0.44154	1	1	P3_Cortical	Q4R4W6	Brain cDNA, clone: QtrA-12443, similar to human ubiquinol-cytochrome c reductase core protein II(UQCRC2) OS=Macaca fascicularis OX=9541 PE=2 SV=1	---
0.927	0.367912	0.367912	1	1	P3_Cortical	A0A2K5VYI5	2-oxoglutarate dehydrogenase, mitochondrial OS=Macaca fascicularis OX=9541 GN=OGDH PE=4 SV=1	OGDH
0.927	0.256143	0.256143	1	1	P3_Cortical	A0A2K5VRB8	Acyl-CoA dehydrogenase family member 9, mitochondrial(predicted) OS=Macaca fascicularis OX=9541 GN=ACAD9 PE=3 SV=1	ACAD9
0.926	0.366465	0.366465	1	1	P3_Cortical	A0A2K5UAJ4	UDENN domain-containing protein OS=Macaca fascicularis OX=9541 GN=MADD PE=4 SV=1	MADD
0.926	0.280348	0.280348	1	1	P3_Cortical	A0A2K5WCQ7	Leucine-rich repeat and WD repeat-containing protein KIAA1239(predicted) OS=Macaca fascicularis OX=9541 GN=NWD2 PE=4 SV=1	NWD2
0.925	0.475086	0.475086	1	1	P3_Cortical	A0A2K5USB6	Protein kinase domain-containing protein OS=Macaca fascicularis OX=9541 GN=CAMKV PE=4 SV=1	CAMKV
0.924	0.587159	0.587159	1	1	P3_Cortical	A0A2K5TQK0	Beta-synuclein OS=Macaca fascicularis OX=9541 GN=SNCB PE=3 SV=1	SNCB
0.924	0.399154	0.399154	1	1	P3_Cortical	A0A2K5UZ84	BAR domain-containing protein OS=Macaca fascicularis OX=9541 GN=BIN1 PE=4 SV=1	BIN1
0.923	0.560744	0.560744	1	1	P3_Cortical	A0A2K5X586	Sodium/potassium-transporting ATPase subunit beta OS=Macaca fascicularis OX=9541 GN=ATP1B2 PE=3 SV=1	ATP1B2
0.923	0.539478	0.539478	1	1	P3_Cortical	A0A2K5X5N3	Immunoglobulin superfamily member 8(predicted) OS=Macaca fascicularis OX=9541 GN=IGSF8 PE=4 SV=1	IGSF8
0.923	0.335146	0.335146	1	1	P3_Cortical	A0A2K5VST9	Ion_trans domain-containing protein OS=Macaca fascicularis OX=9541 GN=KCNMA1 PE=4 SV=1	KCNMA1
0.923	0.297216	0.297216	1	1	P3_Cortical	Q4R4S7	Gap junction alpha-1 protein OS=Macaca fascicularis OX=9541 GN=GJA1 PE=2 SV=1	GJA1
0.922	0.508441	0.508441	1	1	P3_Cortical	A0A2K5W8I7	Cadherin 13(predicted) OS=Macaca fascicularis OX=9541 GN=CDH13 PE=4 SV=1	CDH13
0.922	0.422768	0.422768	1	1	P3_Cortical	A0A2K5U8Q1	ADAM metallopeptidase domain 22(predicted) OS=Macaca fascicularis OX=9541 GN=ADAM22 PE=4 SV=1	ADAM22
0.922	0.349108	0.349108	1	1	P3_Cortical	G7PLC1	Macaca fascicularis brain cDNA clone: QorA-13654, similar to human LanC lantibiotic synthetase component C-like 1(bacterial) (LANCL1), mRNA, RefSeq: NM_006055.1 OS=Macaca fascicularis OX=9541 PE=2 SV=1	---
0.922	0.268922	0.268922	1	1	P3_Cortical	A0A2K5U1I9	TOM1-like protein 2 isoform 3(predicted) OS=Macaca fascicularis OX=9541 GN=TOM1L2 PE=3 SV=1	TOM1L2
0.922	0.266261	0.266261	1	1	P3_Cortical	A0A2K5VX65	RIMBP2 isoform 2(predicted) OS=Macaca fascicularis OX=9541 GN=RIMBP2 PE=4 SV=1	RIMBP2
0.921	0.713094	0.713094	1	1	P3_Cortical	A0A2K5USW7	DNM1 isoform 4(predicted) OS=Macaca fascicularis OX=9541 GN=DNM1 PE=3 SV=1	DNM1
0.921	0.355944	0.355944	1	1	P3_Cortical	A0A2K5UCX6	Dynamin 1 like(predicted) OS=Macaca fascicularis OX=9541 PE=3 SV=1	---
0.921	0.351893	0.351893	1	1	P3_Cortical	A0A2K5UXZ5	AP-2 complex subunit alpha OS=Macaca fascicularis OX=9541 GN=AP2A2 PE=3 SV=1	AP2A2
0.92	0.346131	0.346131	1	1	P3_Cortical	A0A2K5V4F5	Non-specific serine/threonine protein kinase OS=Macaca fascicularis OX=9541 GN=MARK2 PE=4 SV=1	MARK2
0.92	0.338531	0.338531	1	1	P3_Cortical	G7PRI6	NADH dehydrogenase [ubiquinone] 1 alpha subcomplex subunit 8 OS=Macaca fascicularis OX=9541 GN=NDUFA8 PE=3 SV=1	NDUFA8
0.92	0.331565	0.331565	1	1	P3_Cortical	G7PDF2	Fibronectin type-III domain-containing protein OS=Macaca fascicularis OX=9541 GN=PHYHIPL PE=4 SV=1	PHYHIPL
0.919	0.765729	0.765729	1	1	P3_Cortical	G7PGZ0	Synaptosomal-associated protein OS=Macaca fascicularis OX=9541 GN=SNAP25 PE=3 SV=1	SNAP25
0.919	0.654016	0.654016	1	1	P3_Cortical	A0A2K5V037	4-aminobutyrate aminotransferase, mitochondrial(predicted) OS=Macaca fascicularis OX=9541 GN=ABAT PE=3 SV=1	ABAT
0.919	0.62977	0.62977	1	1	P3_Cortical	A0A2K5TWF6	MFS domain-containing protein OS=Macaca fascicularis OX=9541 GN=SLC17A7 PE=4 SV=1	SLC17A7
0.919	0.501628	0.501628	1	1	P3_Cortical	G7PJX2	N-methyl D-aspartate receptor subtype 2B(predicted) OS=Macaca fascicularis OX=9541 GN=GRIN2B PE=3 SV=1	GRIN2B
0.919	0.433132	0.433132	1	1	P3_Cortical	Q8SPH5	Cytochrome b-c1 complex subunit 6, mitochondrial OS=Macaca fascicularis OX=9541 GN=UQCRH PE=3 SV=1	UQCRH
0.919	0.385777	0.385777	1	1	P3_Cortical	A0A2K5WBE7	Microtubule-associated protein OS=Macaca fascicularis OX=9541 PE=4 SV=1	---
0.918	0.490089	0.490089	1	1	P3_Cortical	A0A2K5VDK7	Neutral cholesterol ester hydrolase 1(predicted) OS=Macaca fascicularis OX=9541 GN=NCEH1 PE=4 SV=1	NCEH1
0.918	0.280308	0.280308	1	1	P3_Cortical	A0A2K5VSZ2	MFS domain-containing protein OS=Macaca fascicularis OX=9541 GN=SLC2A13 PE=3 SV=1	SLC2A13
0.917	0.536478	0.536478	1	1	P3_Cortical	A0A2K5V277	t-SNARE coiled-coil homology domain-containing protein OS=Macaca fascicularis OX=9541 GN=STX1B PE=3 SV=1	STX1B
0.917	0.438412	0.438412	1	1	P3_Cortical	A0A2K5TT07	Cytochrome b-c1 complex subunit Rieske, mitochondrial OS=Macaca fascicularis OX=9541 PE=4 SV=1	---
0.917	0.333125	0.333125	1	1	P3_Cortical	A0A2K5W8B2	NADH dehydrogenase(predicted) OS=Macaca fascicularis OX=9541 GN=NDUFB9 PE=3 SV=1	NDUFB9
0.916	0.515806	0.515806	1	1	P3_Cortical	A0A2K5VL44	ANK_REP_REGION domain-containing protein OS=Macaca fascicularis OX=9541 GN=GLS PE=3 SV=1	GLS
0.915	0.459128	0.459128	1	1	P3_Cortical	A0A2K5WU15	transcriptional activator protein Pur-alpha(predicted) OS=Macaca fascicularis OX=9541 GN=PURA PE=4 SV=1	PURA
0.915	0.276839	0.276839	1	1	P3_Cortical	G7PRE5	Pannexin_like domain-containing protein OS=Macaca fascicularis OX=9541 GN=LRRC8A PE=4 SV=1	LRRC8A
0.915	0.265213	0.265213	1	1	P3_Cortical	G7PZM0	NADH-ubiquinone oxidoreductase B18 subunit(predicted) OS=Macaca fascicularis OX=9541 GN=NDUFB7 PE=4 SV=1	NDUFB7
0.913	0.586499	0.586499	1	1	P3_Cortical	Q4R4R9	Ras-related protein Rab-3A OS=Macaca fascicularis OX=9541 GN=RAB3A PE=2 SV=1	RAB3A
0.913	0.489647	0.489647	1	1	P3_Cortical	G7NY19	Raftlin(predicted) OS=Macaca fascicularis OX=9541 GN=RFTN1 PE=4 SV=1	RFTN1
0.913	0.35787	0.35787	1	1	P3_Cortical	A0A2K5VQF9	14_3_3 domain-containing protein OS=Macaca fascicularis OX=9541 PE=3 SV=1	---
0.912	0.836807	0.836807	1	1	P3_Cortical	A0A2K5WI75	MARVEL domain-containing protein OS=Macaca fascicularis OX=9541 GN=SYP PE=4 SV=1	SYP
0.912	0.481338	0.481338	1	1	P3_Cortical	Q4R706	AP-2 complex subunit mu OS=Macaca fascicularis OX=9541 GN=AP2M1 PE=2 SV=1	AP2M1
0.912	0.417553	0.417553	1	1	P3_Cortical	A0A2K5U1E9	Guanine nucleotide-binding protein subunit gamma OS=Macaca fascicularis OX=9541 GN=GNG4 PE=3 SV=1	GNG4
0.912	0.405347	0.405347	1	1	P3_Cortical	A0A2K5WGN7	RIMS1 isoform 1(predicted) OS=Macaca fascicularis OX=9541 GN=RIMS1 PE=4 SV=1	RIMS1
0.912	0.394534	0.394534	1	1	P3_Cortical	A0A2K5UM04	FERM domain-containing protein OS=Macaca fascicularis OX=9541 GN=EPB41L2 PE=4 SV=1	EPB41L2
0.912	0.32956	0.32956	1	1	P3_Cortical	A0A2K5TXB0	ATP-binding cassette sub-family D member 2(predicted) OS=Macaca fascicularis OX=9541 GN=ABCD2 PE=4 SV=1	ABCD2
0.912	0.313456	0.313456	1	1	P3_Cortical	Q4R5J1	NADH dehydrogenase [ubiquinone] 1 alpha subcomplex subunit 5 OS=Macaca fascicularis OX=9541 GN=NDUFA5 PE=3 SV=3	NDUFA5
0.912	0.279441	0.279441	1	1	P3_Cortical	A0A2K5TSL1	Actinin alpha 4(predicted) OS=Macaca fascicularis OX=9541 GN=ACTN4 PE=4 SV=1	ACTN4
0.911	0.425822	0.425822	1	1	P3_Cortical	A0A2K5USJ4	AMP-binding domain-containing protein OS=Macaca fascicularis OX=9541 PE=4 SV=1	---
0.911	0.342088	0.342088	1	1	P3_Cortical	A0A2K5V0T7	Syntaphilin(predicted) OS=Macaca fascicularis OX=9541 GN=RAD21L1 PE=4 SV=1	RAD21L1
0.91	0.429159	0.429159	1	1	P3_Cortical	A0A2K5VAQ3	WD_REPEATS_REGION domain-containing protein OS=Macaca fascicularis OX=9541 GN=DMXL2 PE=4 SV=1	DMXL2
0.91	0.414493	0.414493	1	1	P3_Cortical	A0A2K5VZM7	AP-2 complex subunit alpha OS=Macaca fascicularis OX=9541 GN=AP2A1 PE=3 SV=1	AP2A1
0.91	0.303274	0.303274	1	1	P3_Cortical	A0A2K5WY52	Kinase OS=Macaca fascicularis OX=9541 GN=ITPKA PE=3 SV=1	ITPKA
0.91	0.250571	0.250571	1	1	P3_Cortical	A0A2K5VF50	Misshapen-like kinase 1 isoform 2(predicted) OS=Macaca fascicularis OX=9541 GN=MINK1 PE=4 SV=1	MINK1
0.909	0.486912	0.486912	1	1	P3_Cortical	Q28480	Isocitrate dehydrogenase [NAD] subunit alpha, mitochondrial (Fragment) OS=Macaca fascicularis OX=9541 GN=IDH3A PE=2 SV=2	IDH3A
0.909	0.472536	0.472536	1	1	P3_Cortical	A0A2K5VW25	ENTH domain-containing protein OS=Macaca fascicularis OX=9541 GN=SNAP91 PE=4 SV=1	SNAP91
0.909	0.326487	0.326487	1	1	P3_Cortical	A0A2K5VSU6	Isovaleryl-CoA dehydrogenase(predicted) OS=Macaca fascicularis OX=9541 GN=IVD PE=3 SV=1	IVD
0.908	0.656632	0.656632	1	1	P3_Cortical	A0A2K5WV49	Neural cell adhesion molecule 2(predicted) OS=Macaca fascicularis OX=9541 GN=NCAM2 PE=4 SV=1	NCAM2
0.908	0.393434	0.393434	1	1	P3_Cortical	I7G955	Macaca fascicularis brain cDNA clone: QflA-18603, similar to human oligodendrocyte myelin glycoprotein (OMG), mRNA, RefSeq: NM_002544.2 OS=Macaca fascicularis OX=9541 PE=2 SV=1	---
0.907	0.612933	0.612933	1	1	P3_Cortical	A0A2K5ULD9	CKMT1A isoform 1(predicted) OS=Macaca fascicularis OX=9541 PE=3 SV=1	---
0.907	0.404615	0.404615	1	1	P3_Cortical	A0A2K5X5S8	MAST3 isoform 1(predicted) OS=Macaca fascicularis OX=9541 GN=MAST3 PE=4 SV=1	MAST3
0.907	0.352793	0.352793	1	1	P3_Cortical	A0A2K5USV8	DNM1 isoform 13(predicted) OS=Macaca fascicularis OX=9541 GN=DNM1 PE=3 SV=1	DNM1
0.907	0.27887	0.27887	1	1	P3_Cortical	A0A2K5U896	Vacuolar protein sorting-associated protein 13A OS=Macaca fascicularis OX=9541 GN=VPS13A PE=4 SV=1	VPS13A
0.906	0.608759	0.608759	1	1	P3_Cortical	A0A2K5TRZ4	sodium/calcium exchanger 2 isoform X1(predicted) OS=Macaca fascicularis OX=9541 GN=SLC8A2 PE=3 SV=1	SLC8A2
0.906	0.301486	0.301486	1	1	P3_Cortical	A0A2K5W1T4	Glutamate decarboxylase 2(predicted) OS=Macaca fascicularis OX=9541 GN=GAD2 PE=3 SV=1	GAD2
0.906	0.300289	0.300289	1	1	P3_Cortical	G7P4M4	PHB domain-containing protein OS=Macaca fascicularis OX=9541 GN=FLOT1 PE=4 SV=1	FLOT1
0.905	0.489214	0.489214	1	1	P3_Cortical	A0A2K5UKX2	Protein kinase C OS=Macaca fascicularis OX=9541 GN=PRKCA PE=3 SV=1	PRKCA
0.904	0.857709	0.857709	1	1	P3_Cortical	Q9GKW3	Fructose-bisphosphate aldolase C OS=Macaca fascicularis OX=9541 GN=ALDOC PE=2 SV=3	ALDOC
0.904	0.488108	0.488108	1	1	P3_Cortical	A0A2K5WEA7	Succinyl-CoA:3-ketoacid-coenzyme A transferase OS=Macaca fascicularis OX=9541 GN=OXCT1 PE=3 SV=1	OXCT1
0.904	0.377405	0.377405	1	1	P3_Cortical	A0A2K5UXS3	Transket_pyr domain-containing protein OS=Macaca fascicularis OX=9541 GN=OGDHL PE=4 SV=1	OGDHL
0.904	0.345141	0.345141	1	1	P3_Cortical	Q8HXW3	Succinate dehydrogenase [ubiquinone] flavoprotein subunit, mitochondrial OS=Macaca fascicularis OX=9541 GN=SDHA PE=2 SV=1	SDHA
0.904	0.324258	0.324258	1	1	P3_Cortical	A0A2K5VV24	MFS domain-containing protein OS=Macaca fascicularis OX=9541 PE=3 SV=1	---
0.904	0.281215	0.281215	1	1	P3_Cortical	G7PIT5	CIT isoform 1(predicted) OS=Macaca fascicularis OX=9541 GN=CIT PE=3 SV=1	CIT
0.904	0.268366	0.268366	1	1	P3_Cortical	A0A2K5WIK5	KIAA1549 like(predicted) OS=Macaca fascicularis OX=9541 GN=KIAA1549L PE=4 SV=1	KIAA1549L
0.903	0.674348	0.674348	1	1	P3_Cortical	A0A2K5W4F3	EPH receptor B3(predicted) OS=Macaca fascicularis OX=9541 GN=EPHB3 PE=3 SV=1	EPHB3
0.903	0.498356	0.498356	1	1	P3_Cortical	P67992	Major prion protein OS=Macaca fascicularis OX=9541 GN=PRNP PE=2 SV=1	PRNP
0.903	0.483353	0.483353	1	1	P3_Cortical	G7PSP0	GTP-binding protein Di-Ras2 OS=Macaca fascicularis OX=9541 GN=DIRAS2 PE=4 SV=1	DIRAS2
0.903	0.405985	0.405985	1	1	P3_Cortical	A0A2K5VFK8	Pyruvate dehydrogenase E1 component subunit alpha OS=Macaca fascicularis OX=9541 PE=4 SV=1	---
0.903	0.371203	0.371203	1	1	P3_Cortical	A0A2K5U1F8	ATPase H+ transporting V1 subunit B2(predicted) OS=Macaca fascicularis OX=9541 GN=ATP6V1B2 PE=3 SV=1	ATP6V1B2
0.903	0.321437	0.321437	1	1	P3_Cortical	A0A2K5V5P1	Diacylglycerol kinase OS=Macaca fascicularis OX=9541 GN=DGKZ PE=3 SV=1	DGKZ
0.903	0.308172	0.308172	1	1	P3_Cortical	G7PDL1	LRRCT domain-containing protein OS=Macaca fascicularis OX=9541 GN=LGI1 PE=4 SV=1	LGI1
0.903	0.283892	0.283892	1	1	P3_Cortical	A0A2K5UM56	SH3 domain containing GRB2 like, endophilin B2(predicted) OS=Macaca fascicularis OX=9541 GN=SH3GLB2 PE=4 SV=1	SH3GLB2
0.903	0.278588	0.278588	1	1	P3_Cortical	A0A2K5WBY0	NADH dehydrogenase [ubiquinone] 1 alpha subcomplex subunit 11 isoform 1(predicted) OS=Macaca fascicularis OX=9541 PE=4 SV=1	---
0.902	0.754659	0.754659	1	1	P3_Cortical	P68367	Tubulin alpha-4A chain OS=Macaca fascicularis OX=9541 GN=TUBA4A PE=2 SV=1	TUBA4A
0.902	0.369962	0.369962	1	1	P3_Cortical	I7GH65	Macaca fascicularis brain cDNA clone: QmoA-10829, similar to human ubiquinol-cytochrome c reductase core protein I(UQCRC1), mRNA, RefSeq: NM_003365.2 OS=Macaca fascicularis OX=9541 GN=UQCRC1 PE=2 SV=1	UQCRC1
0.902	0.33014	0.33014	1	1	P3_Cortical	G7NYU8	Protein kinase domain-containing protein OS=Macaca fascicularis OX=9541 GN=CAMK1 PE=3 SV=1	CAMK1
0.902	0.310206	0.310206	1	1	P3_Cortical	G7Q0W5	Coronin OS=Macaca fascicularis OX=9541 GN=CORO1A PE=3 SV=1	CORO1A
0.902	0.292616	0.292616	1	1	P3_Cortical	A0A2K5W0T2	Phos_pyr_kin domain-containing protein OS=Macaca fascicularis OX=9541 GN=PDXK PE=4 SV=1	PDXK
0.902	0.265298	0.265298	1	1	P3_Cortical	Q4R534	Gamma-aminobutyric acid receptor subunit alpha-1 OS=Macaca fascicularis OX=9541 GN=GABRA1 PE=2 SV=1	GABRA1
0.901	0.517559	0.517559	1	1	P3_Cortical	A0A2K5WQN4	G protein subunit alpha z(predicted) OS=Macaca fascicularis OX=9541 GN=GNAZ PE=4 SV=1	GNAZ
0.901	0.442139	0.442139	1	1	P3_Cortical	P41564	Isocitrate dehydrogenase [NAD] subunit gamma, mitochondrial (Fragment) OS=Macaca fascicularis OX=9541 GN=IDH3G PE=2 SV=1	IDH3G
0.901	0.325316	0.325316	1	1	P3_Cortical	A0A2K5TTY4	NADH dehydrogenase [ubiquinone] 1 alpha subcomplex subunit 10, mitochondrial OS=Macaca fascicularis OX=9541 GN=NDUFA10 PE=3 SV=1	NDUFA10
0.901	0.300298	0.300298	1	1	P3_Cortical	A0A2K5UV06	Protein kinase domain-containing protein OS=Macaca fascicularis OX=9541 GN=CAMK2G PE=4 SV=1	CAMK2G
0.901	0.251095	0.251095	1	1	P3_Cortical	A0A2K5U7F6	Calmodulin regulated spectrin associated protein family member 3(predicted) OS=Macaca fascicularis OX=9541 GN=CAMSAP3 PE=3 SV=1	CAMSAP3
0.9	0.530641	0.530641	1	1	P3_Cortical	Q4R4N4	Neurocalcin-delta OS=Macaca fascicularis OX=9541 GN=NCALD PE=2 SV=3	NCALD
0.9	0.390961	0.390961	1	1	P3_Cortical	Q60HG3	Dihydrolipoyl dehydrogenase, mitochondrial OS=Macaca fascicularis OX=9541 GN=DLD PE=2 SV=1	DLD
0.9	0.354612	0.354612	1	1	P3_Cortical	A0A2K5UVU2	Aldolase_II domain-containing protein OS=Macaca fascicularis OX=9541 GN=ADD3 PE=4 SV=1	ADD3
0.9	0.348331	0.348331	1	1	P3_Cortical	A8R0S3	NADH dehydrogenase [ubiquinone] flavoprotein 1, mitochondrial OS=Macaca fascicularis OX=9541 GN=NDUFV1 PE=2 SV=1	NDUFV1
0.9	0.297097	0.297097	1	1	P3_Cortical	A0A2K5U019	CEP170_C domain-containing protein OS=Macaca fascicularis OX=9541 GN=CEP170B PE=4 SV=1	CEP170B
0.899	0.419561	0.419561	1	1	P3_Cortical	A0A2K5UJ31	Synaptojanin 1, isoform 1 (Predicted)(predicted) OS=Macaca fascicularis OX=9541 GN=SYNJ1 PE=4 SV=1	SYNJ1
0.899	0.413166	0.413166	1	1	P3_Cortical	G7PMH0	Sidoreflexin OS=Macaca fascicularis OX=9541 GN=SFXN5 PE=3 SV=1	SFXN5
0.899	0.375149	0.375149	1	1	P3_Cortical	Q4R5H9	V-type proton ATPase subunit C 1 OS=Macaca fascicularis OX=9541 GN=ATP6V1C1 PE=2 SV=1	ATP6V1C1
0.898	0.784932	0.784932	1	1	P3_Cortical	G7PPB4	Ig-like domain-containing protein OS=Macaca fascicularis OX=9541 GN=THY1 PE=4 SV=1	THY1
0.898	0.373307	0.373307	1	1	P3_Cortical	Q28479	Isocitrate dehydrogenase [NAD] subunit beta, mitochondrial OS=Macaca fascicularis OX=9541 GN=IDH3B PE=2 SV=2	IDH3B
0.897	0.492792	0.492792	1	1	P3_Cortical	A0A2K5UW82	Fructose-bisphosphate aldolase OS=Macaca fascicularis OX=9541 PE=3 SV=1	---
0.897	0.360479	0.360479	1	1	P3_Cortical	A0A2K5U6B2	MFS domain-containing protein OS=Macaca fascicularis OX=9541 GN=SV2B PE=4 SV=1	SV2B
0.897	0.341009	0.341009	1	1	P3_Cortical	A0A2K5WTD9	ES1 protein homolog, mitochondrial isoform Ia(predicted) OS=Macaca fascicularis OX=9541 PE=4 SV=1	---
0.897	0.266395	0.266395	1	1	P3_Cortical	I7G9L5	V-type proton ATPase subunit H OS=Macaca fascicularis OX=9541 PE=2 SV=1	---
0.896	0.535377	0.535377	1	1	P3_Cortical	A0A2K5U4J6	Solute carrier family 25 member 5(predicted) OS=Macaca fascicularis OX=9541 GN=SLC25A5 PE=3 SV=1	SLC25A5
0.896	0.472173	0.472173	1	1	P3_Cortical	A0A2K5V4L4	MOSC domain-containing protein OS=Macaca fascicularis OX=9541 PE=4 SV=1	---
0.896	0.466625	0.466625	1	1	P3_Cortical	A0A2K5V3X8	G protein subunit alpha o1(predicted) OS=Macaca fascicularis OX=9541 GN=GNAO1 PE=4 SV=1	GNAO1
0.896	0.285736	0.285736	1	1	P3_Cortical	A0A2K5VFG4	Receptor-type tyrosine-protein phosphatase alpha OS=Macaca fascicularis OX=9541 GN=PTPRA PE=3 SV=1	PTPRA
0.895	0.574608	0.574608	1	1	P3_Cortical	A0A2K5X949	V-type proton ATPase subunit OS=Macaca fascicularis OX=9541 GN=ATP6V0D1 PE=3 SV=1	ATP6V0D1
0.895	0.542729	0.542729	1	1	P3_Cortical	G7PDF6	ZnF_CDGSH domain-containing protein OS=Macaca fascicularis OX=9541 PE=4 SV=1	---
0.895	0.258788	0.258788	1	1	P3_Cortical	A0A2K5UMF2	Adenylate kinase 4, mitochondrial OS=Macaca fascicularis OX=9541 GN=AK4 PE=3 SV=1	AK4
0.895	0.255256	0.255256	1	1	P3_Cortical	G7NV78	Lamin A/C(predicted) OS=Macaca fascicularis OX=9541 GN=LMNA PE=3 SV=1	LMNA
0.894	0.635546	0.635546	1	1	P3_Cortical	A0A2K5VSK1	Copine 6 OS=Macaca fascicularis OX=9541 GN=CPNE6 PE=4 SV=1	CPNE6
0.894	0.435039	0.435039	1	1	P3_Cortical	G7P4N9	V-type proton ATPase subunit G OS=Macaca fascicularis OX=9541 PE=3 SV=1	---
0.894	0.256664	0.256664	1	1	P3_Cortical	G8F4T4	MFS domain-containing protein OS=Macaca fascicularis OX=9541 GN=SLC17A6 PE=4 SV=1	SLC17A6
0.893	0.71064	0.71064	1	1	P3_Cortical	A0A2K5UFN6	V-type proton ATPase subunit a OS=Macaca fascicularis OX=9541 GN=ATP6V0A1 PE=3 SV=1	ATP6V0A1
0.893	0.47425	0.47425	1	1	P3_Cortical	G7P7K2	RAB3C, member RAS oncogene family(predicted) OS=Macaca fascicularis OX=9541 GN=RAB3C PE=4 SV=1	RAB3C
0.893	0.368165	0.368165	1	1	P3_Cortical	A0A2K5TXB4	Mitogen-activated protein kinase OS=Macaca fascicularis OX=9541 GN=MAPK1 PE=3 SV=1	MAPK1
0.892	0.43227	0.43227	1	1	P3_Cortical	A0A2K5X1I2	Sema domain-containing protein OS=Macaca fascicularis OX=9541 GN=PLXNA1 PE=4 SV=1	PLXNA1
0.892	0.357794	0.357794	1	1	P3_Cortical	A0A2K5VEK8	Succinate--CoA ligase [ADP/GDP-forming] subunit alpha, mitochondrial OS=Macaca fascicularis OX=9541 GN=SUCLG1 PE=3 SV=1	SUCLG1
0.892	0.299006	0.299006	1	1	P3_Cortical	A0A2K5V588	AP complex subunit beta OS=Macaca fascicularis OX=9541 GN=AP2B1 PE=3 SV=1	AP2B1
0.892	0.264674	0.264674	1	1	P3_Cortical	A0A2K5WIP0	MAGUK p55 subfamily member 2(predicted) OS=Macaca fascicularis OX=9541 GN=MPP2 PE=3 SV=1	MPP2
0.891	0.41206	0.41206	1	1	P3_Cortical	A0A2K5V5K5	Pyruvate dehydrogenase E1 component subunit beta OS=Macaca fascicularis OX=9541 GN=PDHB PE=4 SV=1	PDHB
0.891	0.302698	0.302698	1	1	P3_Cortical	Q95KE2	Vesicular inhibitory amino acid transporter OS=Macaca fascicularis OX=9541 GN=SLC32A1 PE=2 SV=1	SLC32A1
0.89	0.453164	0.453164	1	1	P3_Cortical	A0A2K5WEC8	Neurochondrin isoform 1(predicted) OS=Macaca fascicularis OX=9541 GN=NCDN PE=4 SV=1	NCDN
0.89	0.441846	0.441846	1	1	P3_Cortical	A0A2K5VHM1	Aconitate hydratase, mitochondrial OS=Macaca fascicularis OX=9541 GN=ACO2 PE=3 SV=1	ACO2
0.889	0.637701	0.637701	1	1	P3_Cortical	A0A2K5VV51	Calcium-transporting ATPase OS=Macaca fascicularis OX=9541 GN=ATP2B1 PE=3 SV=1	ATP2B1
0.889	0.395548	0.395548	1	1	P3_Cortical	Q4R5G3	Brain cDNA, clone: QnpA-12365, similar to human aldehyde dehydrogenase 1 family, member A1 (ALDH1A1),mRNA, RefSeq: NM_000689.3 OS=Macaca fascicularis OX=9541 PE=2 SV=1	---
0.889	0.361279	0.361279	1	1	P3_Cortical	A0A2K5X4L0	MARVEL domain-containing protein OS=Macaca fascicularis OX=9541 GN=SYNPR PE=4 SV=1	SYNPR
0.889	0.287443	0.287443	1	1	P3_Cortical	A0A2K5VPU8	Non-specific serine/threonine protein kinase OS=Macaca fascicularis OX=9541 GN=MARK4 PE=4 SV=1	MARK4
0.889	0.285122	0.285122	1	1	P3_Cortical	A0A2K5VEX7	BAI1 associated protein 2(predicted) OS=Macaca fascicularis OX=9541 PE=4 SV=1	---
0.888	0.563883	0.563883	1	1	P3_Cortical	A0A2K5V7I5	Vesicle-fusing ATPase(predicted) OS=Macaca fascicularis OX=9541 GN=NSF PE=4 SV=1	NSF
0.888	0.439524	0.439524	1	1	P3_Cortical	A0A2K5WC95	Serine/threonine-protein phosphatase OS=Macaca fascicularis OX=9541 GN=PPP3CA PE=3 SV=1	PPP3CA
0.888	0.418654	0.418654	1	1	P3_Cortical	Q6LDD9	Hypoxanthine-guanine phosphoribosyltransferase OS=Macaca fascicularis OX=9541 GN=HPRT1 PE=2 SV=3	HPRT1
0.888	0.393209	0.393209	1	1	P3_Cortical	G7PWM2	Protein S100 OS=Macaca fascicularis OX=9541 PE=2 SV=1	---
0.888	0.378947	0.378947	1	1	P3_Cortical	A0A2K5VU48	Contactin-3(predicted) OS=Macaca fascicularis OX=9541 GN=CNTN3 PE=4 SV=1	CNTN3
0.888	0.357265	0.357265	1	1	P3_Cortical	G7NWF3	Macaca fascicularis brain cDNA clone: QbsB-10922, similar to human cysteine and glycine-rich protein 1 (CSRP1), mRNA, RefSeq: NM_004078.1 OS=Macaca fascicularis OX=9541 PE=2 SV=1	---
0.888	0.328667	0.328667	1	1	P3_Cortical	G7Q3M1	Glutamate receptor 3 OS=Macaca fascicularis OX=9541 GN=GRIA3 PE=3 SV=1	GRIA3
0.887	0.373164	0.373164	1	1	P3_Cortical	I7GH31	Macaca fascicularis brain cDNA clone: QbsB-10947, similar to human septin 8 (SEPT8), mRNA, RefSeq: XM_034872.8 OS=Macaca fascicularis OX=9541 GN=SEPT8 PE=2 SV=1	SEPT8
0.886	0.789365	0.789365	1	1	P3_Cortical	A0A2K5VXM5	Synapsin II(predicted) OS=Macaca fascicularis OX=9541 GN=SYN2 PE=4 SV=1	SYN2
0.886	0.671983	0.671983	1	1	P3_Cortical	A0A2K5W1Z8	Protein kinase C OS=Macaca fascicularis OX=9541 PE=3 SV=1	---
0.886	0.463168	0.463168	1	1	P3_Cortical	A0A2K5TME5	Hexokinase-1 isoform HKI(predicted) OS=Macaca fascicularis OX=9541 GN=HK1 PE=3 SV=1	HK1
0.886	0.42685	0.42685	1	1	P3_Cortical	G7P5I7	GABA(A) receptor subunit beta-1(predicted) OS=Macaca fascicularis OX=9541 GN=GABRB1 PE=3 SV=1	GABRB1
0.886	0.300663	0.300663	1	1	P3_Cortical	A0A2K5US32	HSPG2 isoform 1(predicted) OS=Macaca fascicularis OX=9541 GN=HSPG2 PE=4 SV=1	HSPG2
0.885	0.356924	0.356924	1	1	P3_Cortical	A0A2K5VRW1	VWFA domain-containing protein OS=Macaca fascicularis OX=9541 GN=CACNA2D1 PE=4 SV=1	CACNA2D1
0.885	0.339226	0.339226	1	1	P3_Cortical	A0A2K5VS06	Tyrosine-protein kinase receptor OS=Macaca fascicularis OX=9541 GN=NTRK2 PE=3 SV=1	NTRK2
0.884	0.558662	0.558662	1	1	P3_Cortical	A0A2K5WUC0	Aquaporin 4(predicted) OS=Macaca fascicularis OX=9541 GN=AQP4 PE=3 SV=1	AQP4
0.884	0.445585	0.445585	1	1	P3_Cortical	Q4R5L1	Aspartate aminotransferase, cytoplasmic OS=Macaca fascicularis OX=9541 GN=GOT1 PE=2 SV=1	GOT1
0.884	0.336528	0.336528	1	1	P3_Cortical	A0A2K5TJA2	Dynamin-type G domain-containing protein OS=Macaca fascicularis OX=9541 GN=OPA1 PE=3 SV=1	OPA1
0.883	0.390405	0.390405	1	1	P3_Cortical	A0A2K5VSR6	Phosphodiesterase OS=Macaca fascicularis OX=9541 GN=PDE2A PE=3 SV=1	PDE2A
0.883	0.354017	0.354017	1	1	P3_Cortical	A0A2K5UNI4	F-box protein 2(predicted) OS=Macaca fascicularis OX=9541 GN=FBXO2 PE=4 SV=1	FBXO2
0.882	0.471363	0.471363	1	1	P3_Cortical	A0A2K5UZR3	PLEC isoform 5(predicted) OS=Macaca fascicularis OX=9541 GN=PLEC PE=4 SV=1	PLEC
0.882	0.466491	0.466491	1	1	P3_Cortical	A0A2K5VXG0	Contactin associated protein like 5(predicted) OS=Macaca fascicularis OX=9541 GN=CNTNAP5 PE=4 SV=1	CNTNAP5
0.882	0.359161	0.359161	1	1	P3_Cortical	G7P164	Malate dehydrogenase OS=Macaca fascicularis OX=9541 PE=3 SV=1	---
0.882	0.299732	0.299732	1	1	P3_Cortical	Q4R5G4	Phosphoglycerate mutase OS=Macaca fascicularis OX=9541 PE=2 SV=1	---
0.882	0.272222	0.272222	1	1	P3_Cortical	Q4R6H1	NADH dehydrogenase [ubiquinone] 1 alpha subcomplex subunit 13 OS=Macaca fascicularis OX=9541 GN=NDUFA13 PE=2 SV=1	NDUFA13
0.881	0.384628	0.384628	1	1	P3_Cortical	G7PYD2	Guanine nucleotide-binding protein subunit gamma OS=Macaca fascicularis OX=9541 GN=GNG7 PE=3 SV=1	GNG7
0.88	0.363529	0.363529	1	1	P3_Cortical	G7P947	Complexin 3(predicted) OS=Macaca fascicularis OX=9541 GN=CPLX3 PE=4 SV=1	CPLX3
0.88	0.295574	0.295574	1	1	P3_Cortical	Q4R761	V-type proton ATPase subunit E 1 OS=Macaca fascicularis OX=9541 GN=ATP6V1E1 PE=2 SV=1	ATP6V1E1
0.88	0.280188	0.280188	1	1	P3_Cortical	A0A2K5WPQ4	Protein tweety homolog OS=Macaca fascicularis OX=9541 GN=TTYH2 PE=3 SV=1	TTYH2
0.878	0.562117	0.562117	1	1	P3_Cortical	A0A2K5V4S2	Proline-rich transmembrane protein 2(predicted) OS=Macaca fascicularis OX=9541 GN=PRRT2 PE=4 SV=1	PRRT2
0.878	0.486322	0.486322	1	1	P3_Cortical	A0A2K5WAJ2	ACTN1 isoform 1(predicted) OS=Macaca fascicularis OX=9541 PE=4 SV=1	---
0.877	0.415099	0.415099	1	1	P3_Cortical	A0A2K5UWB1	Fructose-bisphosphate aldolase OS=Macaca fascicularis OX=9541 PE=3 SV=1	---
0.876	0.323566	0.323566	1	1	P3_Cortical	A0A2K5X7L1	ArfGAP with GTPase domain, ankyrin repeat and PH domain 2(predicted) OS=Macaca fascicularis OX=9541 GN=AGAP2 PE=4 SV=1	AGAP2
0.876	0.285081	0.285081	1	1	P3_Cortical	A0A2K5X6R5	Neuronal pentraxin receptor(predicted) OS=Macaca fascicularis OX=9541 GN=NPTXR PE=4 SV=1	NPTXR
0.875	0.315264	0.315264	1	1	P3_Cortical	A0A2K5WQI2	Cytoplasmic FMR1-interacting protein OS=Macaca fascicularis OX=9541 GN=CYFIP2 PE=3 SV=1	CYFIP2
0.875	0.272949	0.272949	1	1	P3_Cortical	A0A2K5VI43	DUF4592 domain-containing protein OS=Macaca fascicularis OX=9541 GN=KIAA1211L PE=4 SV=1	KIAA1211L
0.874	0.62651	0.62651	1	1	P3_Cortical	A0A2K5UGT1	Calcium-transporting ATPase OS=Macaca fascicularis OX=9541 GN=ATP2B4 PE=3 SV=1	ATP2B4
0.874	0.54343	0.54343	1	1	P3_Cortical	A0A2K5WS26	Contactin-associated protein 1 (Fragment)(predicted) OS=Macaca fascicularis OX=9541 GN=CNTNAP1 PE=4 SV=1	CNTNAP1
0.874	0.266603	0.266603	1	1	P3_Cortical	A0A2K5TRL9	NEBL isoform 1(predicted) OS=Macaca fascicularis OX=9541 GN=NEBL PE=4 SV=1	NEBL
0.874	0.258567	0.258567	1	1	P3_Cortical	G7PJW7	Heme-binding protein 1(predicted) OS=Macaca fascicularis OX=9541 GN=HEBP1 PE=4 SV=1	HEBP1
0.873	0.525085	0.525085	1	1	P3_Cortical	I7G9S2	Phosphate carrier protein, mitochondrial isoform b(predicted) OS=Macaca fascicularis OX=9541 GN=SLC25A3 PE=2 SV=1	SLC25A3
0.873	0.29295	0.29295	1	1	P3_Cortical	Q4R5E9	Secretogranin-2 OS=Macaca fascicularis OX=9541 GN=SCG2 PE=2 SV=1	SCG2
0.871	0.303256	0.303256	1	1	P3_Cortical	Q4R6K9	NADH-ubiquinone oxidoreductase 75 kDa subunit, mitochondrial OS=Macaca fascicularis OX=9541 GN=NDUFS1 PE=2 SV=1	NDUFS1
0.87	0.281857	0.281857	1	1	P3_Cortical	A0A2K5WKW7	Septin-type G domain-containing protein OS=Macaca fascicularis OX=9541 GN=SEPT5 PE=3 SV=1	SEPT5
0.869	0.696556	0.696556	1	1	P3_Cortical	A0A2K5X4U5	Alpha-1,4 glucan phosphorylase OS=Macaca fascicularis OX=9541 PE=3 SV=1	---
0.869	0.258359	0.258359	1	1	P3_Cortical	A0A2K5W2X6	Spectrin beta chain OS=Macaca fascicularis OX=9541 GN=SPTBN2 PE=3 SV=1	SPTBN2
0.868	0.542233	0.542233	1	1	P3_Cortical	G7P7G8	NAD(P) transhydrogenase, mitochondrial(predicted) OS=Macaca fascicularis OX=9541 GN=NNT PE=4 SV=1	NNT
0.868	0.353364	0.353364	1	1	P3_Cortical	A0A2K5VL04	Spectrin alpha chain, brain isoform 1(predicted) OS=Macaca fascicularis OX=9541 GN=SPTAN1 PE=4 SV=1	SPTAN1
0.867	0.308549	0.308549	1	1	P3_Cortical	A0A2K5VIB1	Endophilin-A1(predicted) OS=Macaca fascicularis OX=9541 GN=SH3GL2 PE=4 SV=1	SH3GL2
0.867	0.289993	0.289993	1	1	P3_Cortical	A0A2K5VEC2	Neurofascin isoform 1(predicted) OS=Macaca fascicularis OX=9541 GN=NFASC PE=4 SV=1	NFASC
0.866	0.382899	0.382899	1	1	P3_Cortical	A0A2K5UWR3	Calcium-transporting ATPase OS=Macaca fascicularis OX=9541 GN=ATP2B3 PE=3 SV=1	ATP2B3
0.866	0.35024	0.35024	1	1	P3_Cortical	Q4R559	Aspartate aminotransferase, mitochondrial OS=Macaca fascicularis OX=9541 GN=GOT2 PE=2 SV=1	GOT2
0.862	0.276062	0.276062	1	1	P3_Cortical	A0A2K5WRM1	N-ethylmaleimide-sensitive factor attachment protein, gamma, isoform CRA_b(predicted) OS=Macaca fascicularis OX=9541 GN=NAPG PE=4 SV=1	NAPG
0.861	0.584004	0.584004	1	1	P3_Cortical	A0A2K5VIQ0	6-phosphofructokinase OS=Macaca fascicularis OX=9541 PE=3 SV=1	---
0.861	0.412056	0.412056	1	1	P3_Cortical	A0A2K5X2D1	Mitochondrial glutamate carrier 1(predicted) OS=Macaca fascicularis OX=9541 GN=SLC25A22 PE=3 SV=1	SLC25A22
0.861	0.3863	0.3863	1	1	P3_Cortical	A0A2K5U1N3	voltage-dependent anion-selective channel protein 1(predicted) OS=Macaca fascicularis OX=9541 PE=4 SV=1	---
0.861	0.308275	0.308275	1	1	P3_Cortical	G8F4T1	Mitochondrial pyruvate carrier OS=Macaca fascicularis OX=9541 GN=MPC2 PE=3 SV=1	MPC2
0.859	0.588281	0.588281	1	1	P3_Cortical	A0A2K5V3Q3	Solute carrier family 25 member 4 isoform 1 (Fragment)(predicted) OS=Macaca fascicularis OX=9541 GN=SLC25A4 PE=3 SV=1	SLC25A4
0.859	0.369361	0.369361	1	1	P3_Cortical	A0A2K5WCM1	Neutral amino acid transporter A isoform 1(predicted) OS=Macaca fascicularis OX=9541 PE=4 SV=1	---
0.858	0.481589	0.481589	1	1	P3_Cortical	A0A2K5VKJ8	Neurotrimin(predicted) OS=Macaca fascicularis OX=9541 GN=NTM PE=4 SV=1	NTM
0.858	0.350152	0.350152	1	1	P3_Cortical	A0A2K5WAN8	Tubulin polymerization promoting protein(predicted) OS=Macaca fascicularis OX=9541 GN=TPPP PE=4 SV=1	TPPP
0.857	0.28405	0.28405	1	1	P3_Cortical	A0A2K5TSC1	Complex1_49kDa domain-containing protein OS=Macaca fascicularis OX=9541 PE=3 SV=1	---
0.856	0.556673	0.556673	1	1	P3_Cortical	A0A2K5X6C6	Sodium/potassium-transporting ATPase subunit alpha OS=Macaca fascicularis OX=9541 PE=3 SV=1	---
0.856	0.469507	0.469507	1	1	P3_Cortical	G7PT97	Mitochondrial 2-oxoglutarate/malate carrier protein isoform 1(predicted) OS=Macaca fascicularis OX=9541 GN=SLC25A11 PE=3 SV=1	SLC25A11
0.854	0.524411	0.524411	1	1	P3_Cortical	I7GNQ6	Macaca fascicularis brain cDNA clone: QtrA-17264, similar to human solute carrier family 25 (mitochondrial carrier; adeninenucleotide translocator), member 6 (SLC25A6), mRNA, RefSeq: NM_001636.1 OS=Macaca fascicularis OX=9541 PE=2 SV=1	---
0.853	0.500607	0.500607	1	1	P3_Cortical	Q2PFW6	Gamma-synuclein OS=Macaca fascicularis OX=9541 GN=SNCG PE=2 SV=1	SNCG
0.853	0.372608	0.372608	1	1	P3_Cortical	A0A2K5VG60	Microtubule associated protein 6(predicted) OS=Macaca fascicularis OX=9541 GN=MAP6 PE=4 SV=1	MAP6
0.853	0.274276	0.274276	1	1	P3_Cortical	A0A2K5UV85	Sortilin-related receptor preproprotein(predicted) OS=Macaca fascicularis OX=9541 GN=SORL1 PE=4 SV=1	SORL1
0.853	0.27125	0.27125	1	1	P3_Cortical	G7NUC4	Hippocalcin like 4(predicted) OS=Macaca fascicularis OX=9541 GN=HPCAL4 PE=4 SV=1	HPCAL4
0.852	0.33677	0.33677	1	1	P3_Cortical	A0A2K5V3U5	Cytochrome c oxidase subunit 6A, mitochondrial OS=Macaca fascicularis OX=9541 PE=3 SV=1	---
0.852	0.261886	0.261886	1	1	P3_Cortical	A0A2K5WKD0	AB hydrolase-1 domain-containing protein OS=Macaca fascicularis OX=9541 GN=ABHD10 PE=4 SV=1	ABHD10
0.852	0.260556	0.260556	1	1	P3_Cortical	A0A2K5TKB0	NADH dehydrogenase [ubiquinone] 1 alpha subcomplex subunit 12 OS=Macaca fascicularis OX=9541 GN=NDUFA12 PE=3 SV=1	NDUFA12
0.85	0.471567	0.471567	1	1	P3_Cortical	A0A2K5X9K8	Dipeptidyl aminopeptidase-like protein 6 isoform 2(predicted) OS=Macaca fascicularis OX=9541 GN=DPP6 PE=3 SV=1	DPP6
0.848	0.458421	0.458421	1	1	P3_Cortical	A0A2K5U0X1	Cell adhesion molecule 2 isoform 4(predicted) OS=Macaca fascicularis OX=9541 GN=CADM2 PE=4 SV=1	CADM2
0.848	0.303522	0.303522	1	1	P3_Cortical	A0A2K5U1U7	ATP synthase subunit d, mitochondrial OS=Macaca fascicularis OX=9541 PE=3 SV=1	---
0.848	0.285249	0.285249	1	1	P3_Cortical	A0A2K5UQ24	ATP synthase subunit gamma OS=Macaca fascicularis OX=9541 PE=3 SV=1	---
0.847	0.297878	0.297878	1	1	P3_Cortical	A0A2K5VUL0	Fibrillar collagen NC1 domain-containing protein OS=Macaca fascicularis OX=9541 GN=COL1A2 PE=4 SV=1	COL1A2
0.847	0.274441	0.274441	1	1	P3_Cortical	A0A2K5VNW6	MICOS complex subunit MIC60 OS=Macaca fascicularis OX=9541 GN=IMMT PE=3 SV=1	IMMT
0.847	0.260508	0.260508	1	1	P3_Cortical	A0A2K5UJF0	MAGUK p55 subfamily member 6 isoform X1(predicted) OS=Macaca fascicularis OX=9541 PE=3 SV=1	---
0.846	0.411706	0.411706	1	1	P3_Cortical	A0A2K5WT80	Contactin-associated protein-like 2(predicted) OS=Macaca fascicularis OX=9541 GN=CNTNAP2 PE=4 SV=1	CNTNAP2
0.846	0.349963	0.349963	1	1	P3_Cortical	A0A2K5X8W5	Ig-like domain-containing protein OS=Macaca fascicularis OX=9541 GN=HEPACAM PE=4 SV=1	HEPACAM
0.846	0.25326	0.25326	1	1	P3_Cortical	A0A2K5WCU2	AU RNA binding methylglutaconyl-CoA hydratase(predicted) OS=Macaca fascicularis OX=9541 GN=AUH PE=3 SV=1	AUH
0.845	0.341118	0.341118	1	1	P3_Cortical	A0A2K5V3C6	Protein NDRG2 OS=Macaca fascicularis OX=9541 GN=NDRG2 PE=4 SV=1	NDRG2
0.844	0.461554	0.461554	1	1	P3_Cortical	A0A2K5WDL1	Neuronal growth regulator 1(predicted) OS=Macaca fascicularis OX=9541 GN=NEGR1 PE=4 SV=1	NEGR1
0.844	0.335095	0.335095	1	1	P3_Cortical	A0A2K5X4I2	Ig-like domain-containing protein OS=Macaca fascicularis OX=9541 GN=CD47 PE=4 SV=1	CD47
0.844	0.281924	0.281924	1	1	P3_Cortical	A0A2K5X0S3	Phosphoinositide phospholipase C OS=Macaca fascicularis OX=9541 GN=PLCD1 PE=4 SV=1	PLCD1
0.843	0.363938	0.363938	1	1	P3_Cortical	A0A2K5X746	Amphiphysin(predicted) OS=Macaca fascicularis OX=9541 GN=AMPH PE=4 SV=1	AMPH
0.843	0.257483	0.257483	1	1	P3_Cortical	G7PM48	Protein kinase C epsilon type OS=Macaca fascicularis OX=9541 GN=PRKCE PE=3 SV=1	PRKCE
0.842	0.44629	0.44629	1	1	P3_Cortical	I7G2M6	Macaca fascicularis brain cDNA clone: QmoA-11396, similar to human ras homolog gene family, member B (RHOB), mRNA, RefSeq: NM_004040.2 OS=Macaca fascicularis OX=9541 PE=2 SV=1	---
0.841	0.423747	0.423747	1	1	P3_Cortical	A0A2K5VID0	Transmembrane protein 65(predicted) OS=Macaca fascicularis OX=9541 GN=TMEM65 PE=4 SV=1	TMEM65
0.841	0.256536	0.256536	1	1	P3_Cortical	G7PPR6	Peroxiredoxin OS=Macaca fascicularis OX=9541 GN=PRDX5 PE=3 SV=1	PRDX5
0.84	0.276261	0.276261	1	1	P3_Cortical	A0A2K5WKF8	calcium-dependent secretion activator 1 isoform X6(predicted) OS=Macaca fascicularis OX=9541 GN=CADPS PE=4 SV=1	CADPS
0.839	0.452251	0.452251	1	1	P3_Cortical	A0A2K5VUN9	ALCAM isoform 3(predicted) OS=Macaca fascicularis OX=9541 PE=4 SV=1	---
0.839	0.275022	0.275022	1	1	P3_Cortical	Q4R702	Testis cDNA, clone: QtsA-16712, similar to human ATPase, H+ transporting, lysosomal 34kDa, V1 subunit D(ATP6V1D) OS=Macaca fascicularis OX=9541 GN=ATP6V1D PE=2 SV=1	ATP6V1D
0.838	0.559412	0.559412	1	1	P3_Cortical	A0A2K5W4N6	SLC25A12 isoform 1(predicted) OS=Macaca fascicularis OX=9541 GN=SLC25A12 PE=3 SV=1	SLC25A12
0.835	0.552656	0.552656	1	1	P3_Cortical	G7P0Q2	Cytochrome c domain-containing protein OS=Macaca fascicularis OX=9541 PE=3 SV=1	---
0.835	0.264278	0.264278	1	1	P3_Cortical	A0A2K5UR71	L1CAM isoform 1(predicted) OS=Macaca fascicularis OX=9541 GN=L1CAM PE=4 SV=1	L1CAM
0.833	0.531987	0.531987	1	1	P3_Cortical	Q4R4V5	Sodium/potassium-transporting ATPase subunit beta-1 OS=Macaca fascicularis OX=9541 GN=ATP1B1 PE=2 SV=1	ATP1B1
0.833	0.410663	0.410663	1	1	P3_Cortical	A0A2K5VU34	INF2 isoform 1(predicted) OS=Macaca fascicularis OX=9541 GN=INF2 PE=4 SV=1	INF2
0.833	0.278445	0.278445	1	1	P3_Cortical	G7PXY9	Guanine nucleotide-binding protein subunit gamma OS=Macaca fascicularis OX=9541 GN=GNG8 PE=3 SV=1	GNG8
0.831	0.31262	0.31262	1	1	P3_Cortical	Q25QC0	Macaca fascicularis brain cDNA clone: QbsB-10949, similar to human cytochrome c oxidase subunit IV isoform 1 (COX4I1), mRNA, RefSeq: NM_001861.2 OS=Macaca fascicularis OX=9541 PE=2 SV=1	---
0.831	0.307946	0.307946	1	1	P3_Cortical	A0A2K5TRE1	ATP synthase subunit b, mitochondrial(predicted) OS=Macaca fascicularis OX=9541 PE=4 SV=1	---
0.831	0.294798	0.294798	1	1	P3_Cortical	A0A2K5UDJ9	Tetraspanin OS=Macaca fascicularis OX=9541 GN=CD81 PE=3 SV=1	CD81
0.83	0.418821	0.418821	1	1	P3_Cortical	A0A2K5WKL6	Synaptogyrin OS=Macaca fascicularis OX=9541 PE=3 SV=1	---
0.83	0.4027	0.4027	1	1	P3_Cortical	A0A2K5WWG0	Alpha-synuclein OS=Macaca fascicularis OX=9541 GN=SNCA PE=3 SV=1	SNCA
0.83	0.333708	0.333708	1	1	P3_Cortical	A0A2K5WIB7	limbic system-associated membrane protein isoform X2(predicted) OS=Macaca fascicularis OX=9541 GN=LSAMP PE=4 SV=1	LSAMP
0.829	0.346239	0.346239	1	1	P3_Cortical	A0A2K5UWG8	calcineurin subunit B type 1 isoform X1(predicted) OS=Macaca fascicularis OX=9541 GN=PPP3R1 PE=4 SV=1	PPP3R1
0.829	0.28531	0.28531	1	1	P3_Cortical	A0A2K5WTJ2	Superoxide dismutase OS=Macaca fascicularis OX=9541 PE=3 SV=1	---
0.827	0.406483	0.406483	1	1	P3_Cortical	G7PK59	Ephrin type-A receptor 4(predicted) OS=Macaca fascicularis OX=9541 GN=EPHA4 PE=3 SV=1	EPHA4
0.826	0.297445	0.297445	1	1	P3_Cortical	G7PCU4	Family with sequence similarity 49, member B, isoform CRA_a(predicted) OS=Macaca fascicularis OX=9541 GN=FAM49B PE=4 SV=1	FAM49B
0.826	0.274516	0.274516	1	1	P3_Cortical	A0A2K5X0R9	Cell adhesion molecule 1(predicted) OS=Macaca fascicularis OX=9541 GN=CADM1 PE=4 SV=1	CADM1
0.823	0.357014	0.357014	1	1	P3_Cortical	A0A2K5W3X5	LRP1B isoform 1(predicted) OS=Macaca fascicularis OX=9541 GN=LRP1B PE=4 SV=1	LRP1B
0.823	0.334414	0.334414	1	1	P3_Cortical	A0A2K5WYT5	LETM1 and EF-hand domain-containing protein 1, mitochondrial(predicted) OS=Macaca fascicularis OX=9541 GN=LETM1 PE=4 SV=1	LETM1
0.823	0.283739	0.283739	1	1	P3_Cortical	A0A2K5X6Q3	Apoptosis-inducing factor 1, mitochondrial isoform 2(predicted) OS=Macaca fascicularis OX=9541 GN=AIFM1 PE=4 SV=1	AIFM1
0.822	0.296115	0.296115	1	1	P3_Cortical	A0A2K5VS60	acidPPc domain-containing protein OS=Macaca fascicularis OX=9541 GN=PLPPR4 PE=4 SV=1	PLPPR4
0.822	0.287647	0.287647	1	1	P3_Cortical	A0A2K5TQR9	Ig-like domain-containing protein OS=Macaca fascicularis OX=9541 GN=CD200 PE=4 SV=1	CD200
0.816	0.259804	0.259804	1	1	P3_Cortical	A0A2K5UNA0	Acetyltransferase component of pyruvate dehydrogenase complex OS=Macaca fascicularis OX=9541 GN=DLAT PE=3 SV=1	DLAT
0.816	0.25917	0.25917	1	1	P3_Cortical	A0A2K5WF58	Hippocalcin(predicted) OS=Macaca fascicularis OX=9541 GN=HPCA PE=4 SV=1	HPCA
0.815	0.354352	0.354352	1	1	P3_Cortical	A0A2K5WKU9	Ganglioside-induced differentiation-associated protein 1(predicted) OS=Macaca fascicularis OX=9541 GN=GDAP1 PE=3 SV=1	GDAP1
0.814	0.435298	0.435298	1	1	P3_Cortical	A0A2K5W513	Opioid binding protein/cell adhesion molecule like(predicted) OS=Macaca fascicularis OX=9541 GN=OPCML PE=4 SV=1	OPCML
0.814	0.257669	0.257669	1	1	P3_Cortical	A0A2K5V2T8	Ankyrin 2(predicted) OS=Macaca fascicularis OX=9541 GN=ANK2 PE=4 SV=1	ANK2
0.813	0.372194	0.372194	1	1	P3_Cortical	G7PQ88	Macaca fascicularis brain cDNA clone: QtrA-17030, similar to human mitochondrial carrier homolog 2 (C. elegans) (MTCH2),nuclear gene encoding mitochondrial protein, mRNA, RefSeq: NM_014342.2 OS=Macaca fascicularis OX=9541 PE=2 SV=1	---
0.813	0.354333	0.354333	1	1	P3_Cortical	A0A2K5URR3	Calcium-transporting ATPase OS=Macaca fascicularis OX=9541 GN=ATP2A2 PE=3 SV=1	ATP2A2
0.813	0.310538	0.310538	1	1	P3_Cortical	A0A2K5TT65	Stum, mechanosensory transduction mediator homolog(predicted) OS=Macaca fascicularis OX=9541 GN=STUM PE=4 SV=1	STUM
0.812	0.300137	0.300137	1	1	P3_Cortical	A0A2K5TPU6	Chondroitin sulfate proteoglycan 5 isoform 1(predicted) OS=Macaca fascicularis OX=9541 PE=4 SV=1	---
0.81	0.274555	0.274555	1	1	P3_Cortical	A0A2K5V1X3	VWFA domain-containing protein OS=Macaca fascicularis OX=9541 GN=CACNA2D3 PE=4 SV=1	CACNA2D3
0.809	0.298642	0.298642	1	1	P3_Cortical	Q4R374	Cytochrome c oxidase subunit 6B1 OS=Macaca fascicularis OX=9541 GN=COX6B1 PE=3 SV=3	COX6B1
0.806	0.407409	0.407409	1	1	P3_Cortical	A0A2K5U8P3	guanine nucleotide-binding protein G(I) subunit alpha-1(predicted) OS=Macaca fascicularis OX=9541 GN=GNAI1 PE=4 SV=1	GNAI1
0.806	0.295094	0.295094	1	1	P3_Cortical	A0A2K5WAU8	Rho-related GTP-binding protein RhoC(predicted) OS=Macaca fascicularis OX=9541 GN=RHOC PE=4 SV=1	RHOC
0.806	0.285825	0.285825	1	1	P3_Cortical	A0A2K5VDN9	NmrA domain-containing protein OS=Macaca fascicularis OX=9541 GN=NDUFA9 PE=4 SV=1	NDUFA9
0.805	0.388683	0.388683	1	1	P3_Cortical	A0A2K5U6I4	Sodium channel protein OS=Macaca fascicularis OX=9541 GN=SCN2A PE=3 SV=1	SCN2A
0.804	0.391623	0.391623	1	1	P3_Cortical	I7GPF9	Macaca fascicularis brain cDNA clone: QtrA-15971, similar to human N-ethylmaleimide-sensitive factor attachment protein,beta (NAPB), mRNA, RefSeq: NM_022080.1 OS=Macaca fascicularis OX=9541 PE=2 SV=1	---
0.804	0.343239	0.343239	1	1	P3_Cortical	G7P1W4	Metabotropic glutamate receptor 3 OS=Macaca fascicularis OX=9541 GN=GRM3 PE=3 SV=1	GRM3
0.803	0.369541	0.369541	1	1	P3_Cortical	G7P1E6	DAGKc domain-containing protein OS=Macaca fascicularis OX=9541 GN=AGK PE=4 SV=1	AGK
0.803	0.263644	0.263644	1	1	P3_Cortical	P0C1Z2	Citrate synthase, mitochondrial OS=Macaca fascicularis OX=9541 GN=CS PE=2 SV=1	CS
0.802	0.251912	0.251912	1	1	P3_Cortical	A0A2K5VNL0	NADH dehydrogenase [ubiquinone] 1 beta subcomplex subunit 6 isoform 1(predicted) OS=Macaca fascicularis OX=9541 GN=NDUFB6 PE=4 SV=1	NDUFB6
0.8	0.371812	0.371812	1	1	P3_Cortical	A0A2K5VCS7	Contactin-1 isoform 1(predicted) OS=Macaca fascicularis OX=9541 GN=CNTN1 PE=4 SV=1	CNTN1
0.796	0.250417	0.250417	1	1	P3_Cortical	A0A2K5VL23	Succinate-semialdehyde dehydrogenase OS=Macaca fascicularis OX=9541 GN=ALDH5A1 PE=3 SV=1	ALDH5A1
0.795	0.275757	0.275757	1	1	P3_Cortical	Q8SPI4	NADH dehydrogenase [ubiquinone] 1 subunit C2 OS=Macaca fascicularis OX=9541 GN=NDUFC2 PE=3 SV=1	NDUFC2
0.794	0.26908	0.26908	1	1	P3_Cortical	A0A2K5X5P7	Transporter OS=Macaca fascicularis OX=9541 GN=SLC6A11 PE=3 SV=1	SLC6A11
0.79	0.355303	0.355303	1	1	P3_Cortical	A0A2K5TRR2	Tenascin-R(predicted) OS=Macaca fascicularis OX=9541 GN=TNR PE=4 SV=1	TNR
0.79	0.298055	0.298055	1	1	P3_Cortical	A0A2K5U5R5	Protein kinase domain-containing protein OS=Macaca fascicularis OX=9541 PE=4 SV=1	---
0.786	0.43859	0.43859	1	1	P3_Cortical	I7GCX4	Macaca fascicularis brain cDNA clone: QflA-20639, similar to human vesicle-associated membrane protein 2 (synaptobrevin2) (VAMP2), mRNA, RefSeq: NM_014232.1 OS=Macaca fascicularis OX=9541 PE=2 SV=1	---
0.785	0.303282	0.303282	1	1	P3_Cortical	A0A2K5TLX4	Glutamate receptor 2 OS=Macaca fascicularis OX=9541 GN=GRIA2 PE=3 SV=1	GRIA2
0.785	0.278625	0.278625	1	1	P3_Cortical	A0A2K5WV50	Phospholipid-transporting ATPase OS=Macaca fascicularis OX=9541 GN=ATP8A1 PE=3 SV=1	ATP8A1
0.784	0.304041	0.304041	1	1	P3_Cortical	I7GHF1	Macaca fascicularis brain cDNA clone: QorA-10692, similar to human voltage-dependent anion channel 2 (VDAC2), mRNA, RefSeq: NM_003375.2 OS=Macaca fascicularis OX=9541 PE=2 SV=1	---
0.784	0.291562	0.291562	1	1	P3_Cortical	A0A2K5WKH3	Adenylate cyclase OS=Macaca fascicularis OX=9541 GN=ADCY1 PE=3 SV=1	ADCY1
0.784	0.277558	0.277558	1	1	P3_Cortical	Q4R4R6	Cell division control protein 42 homolog OS=Macaca fascicularis OX=9541 GN=CDC42 PE=2 SV=1	CDC42
0.783	0.38025	0.38025	1	1	P3_Cortical	G7P6Y2	Sidoreflexin OS=Macaca fascicularis OX=9541 GN=SFXN1 PE=3 SV=1	SFXN1
0.782	0.264488	0.264488	1	1	P3_Cortical	A0A2K5X2E0	NT5DC3 isoform 1(predicted) OS=Macaca fascicularis OX=9541 GN=NT5DC3 PE=4 SV=1	NT5DC3
0.779	0.250924	0.250924	1	1	P3_Cortical	A0A2K5V1B9	Phospholipid-transporting ATPase OS=Macaca fascicularis OX=9541 GN=ATP11A PE=3 SV=1	ATP11A
0.777	0.453679	0.453679	1	1	P3_Cortical	A0A2K5TTV8	JCAD isoform 1(predicted) OS=Macaca fascicularis OX=9541 GN=JCAD PE=4 SV=1	JCAD
0.776	0.281526	0.281526	1	1	P3_Cortical	A0A2K5U416	NADH dehydrogenase [ubiquinone] 1 beta subcomplex subunit 4 isoform 2(predicted) OS=Macaca fascicularis OX=9541 GN=NDUFB4 PE=4 SV=1	NDUFB4
0.774	0.433656	0.433656	1	1	P3_Cortical	I7G8K8	Macaca fascicularis brain cDNA clone: QmoA-11786, similar to human microsomal glutathione S-transferase 3 (MGST3), mRNA, RefSeq: NM_004528.2 OS=Macaca fascicularis OX=9541 GN=MGST3 PE=2 SV=1	MGST3
0.774	0.380561	0.380561	1	1	P3_Cortical	A0A2K5WQ84	UPAR/Ly6 domain-containing protein OS=Macaca fascicularis OX=9541 PE=4 SV=1	---
0.773	0.287166	0.287166	1	1	P3_Cortical	A0A2K5UX43	Glycerol-3-phosphate dehydrogenase OS=Macaca fascicularis OX=9541 GN=GPD2 PE=3 SV=1	GPD2
0.772	0.294738	0.294738	1	1	P3_Cortical	A0A2K5TQG7	Amine oxidase OS=Macaca fascicularis OX=9541 GN=MAOB PE=3 SV=1	MAOB
0.772	0.278318	0.278318	1	1	P3_Cortical	G7PMC6	CB1 cannabinoid receptor-interacting protein 1 OS=Macaca fascicularis OX=9541 GN=CNRIP1 PE=4 SV=1	CNRIP1
0.771	0.371678	0.371678	1	1	P3_Cortical	G7P8Q6	Annexin OS=Macaca fascicularis OX=9541 PE=2 SV=1	---
0.771	0.274459	0.274459	1	1	P3_Cortical	A0A2K5V8S0	Sidoreflexin OS=Macaca fascicularis OX=9541 GN=SFXN3 PE=3 SV=1	SFXN3
0.771	0.272574	0.272574	1	1	P3_Cortical	Q4R542	Cytochrome c oxidase subunit NDUFA4 OS=Macaca fascicularis OX=9541 GN=NDUFA4 PE=3 SV=1	NDUFA4
0.767	0.33946	0.33946	1	1	P3_Cortical	A0A2K5UJB0	Cell adhesion molecule 3 isoform 2(predicted) OS=Macaca fascicularis OX=9541 PE=4 SV=1	---
0.766	0.368121	0.368121	1	1	P3_Cortical	A0A2K5WD78	ATP synthase subunit g, mitochondrial(predicted) OS=Macaca fascicularis OX=9541 PE=4 SV=1	---
0.766	0.312321	0.312321	1	1	P3_Cortical	Q95K78	Neuromodulin OS=Macaca fascicularis OX=9541 GN=GAP43 PE=2 SV=1	GAP43
0.763	0.271156	0.271156	1	1	P3_Cortical	Q4R538	Tubulin alpha-1B chain OS=Macaca fascicularis OX=9541 GN=TUBA1B PE=2 SV=1	TUBA1B
0.76	0.368395	0.368395	1	1	P3_Cortical	Q8HXQ1	Superoxide dismutase [Cu-Zn] OS=Macaca fascicularis OX=9541 GN=SOD1 PE=2 SV=3	SOD1
0.76	0.352771	0.352771	1	1	P3_Cortical	G7PFG9	J domain-containing protein OS=Macaca fascicularis OX=9541 GN=DNAJC5 PE=4 SV=1	DNAJC5
0.752	0.308817	0.308817	1	1	P3_Cortical	G7NU95	Up-regulated during skeletal muscle growth protein 5(predicted) OS=Macaca fascicularis OX=9541 GN=ATP5MD PE=4 SV=1	ATP5MD
0.748	0.276994	0.276994	1	1	P3_Cortical	A0A2K5W261	Inositol 1,4,5-trisphosphate receptor type 1 isoform 3(predicted) OS=Macaca fascicularis OX=9541 GN=ITPR1 PE=4 SV=1	ITPR1
0.745	0.267311	0.267311	1	1	P3_Cortical	A0A2K5VX31	Voltage dependent anion channel 3(predicted) OS=Macaca fascicularis OX=9541 GN=VDAC3 PE=4 SV=1	VDAC3
0.73	0.316601	0.316601	1	1	P3_Cortical	A0A2K5VVZ5	Alpha-actinin-2(predicted) OS=Macaca fascicularis OX=9541 GN=ACTN2 PE=4 SV=1	ACTN2
0.726	0.267466	0.267466	1	1	P3_Cortical	A0A2K5V9L4	MCU domain-containing protein OS=Macaca fascicularis OX=9541 GN=MCU PE=4 SV=1	MCU
0.717	0.326989	0.326989	1	1	P3_Cortical	A0A2K5VTV1	ras-related C3 botulinum toxin substrate 1 isoform X1(predicted) OS=Macaca fascicularis OX=9541 PE=4 SV=1	---
0.713	0.323308	0.323308	1	1	P3_Cortical	A0A2K5WMQ0	Cytochrome c1, heme protein, mitochondrial (Fragment)(predicted) OS=Macaca fascicularis OX=9541 GN=CYC1 PE=4 SV=1	CYC1
0.704	0.286059	0.286059	1	1	P3_Cortical	A0A2K5WBA6	Microtubule-associated protein OS=Macaca fascicularis OX=9541 PE=4 SV=1	---
0.702	0.333164	0.333164	1	1	P3_Cortical	A0A2K5WKC2	FUN14 domain-containing protein 2(predicted) OS=Macaca fascicularis OX=9541 PE=4 SV=1	---
1	0.613977	0.613977	1	1	P3_Subcortical	A0A2K5WNN0	Regulator of G-protein signaling 14(predicted) OS=Macaca fascicularis OX=9541 GN=RGS14 PE=4 SV=1	RGS14
0.997	0.600693	0.600693	1	1	P3_Subcortical	A0A2K5WEC8	Neurochondrin isoform 1(predicted) OS=Macaca fascicularis OX=9541 GN=NCDN PE=4 SV=1	NCDN
0.996	1.0463	1.0463	1	1	P3_Subcortical	A0A2K5VIQ0	6-phosphofructokinase OS=Macaca fascicularis OX=9541 PE=3 SV=1	---
0.996	0.527809	0.527809	1	1	P3_Subcortical	A0A2K5WS56	Amidase domain-containing protein OS=Macaca fascicularis OX=9541 GN=FAAH PE=4 SV=1	FAAH
0.992	0.403936	0.403936	1	1	P3_Subcortical	A0A2K5TK68	Protein kinase domain-containing protein OS=Macaca fascicularis OX=9541 GN=MAP2K1 PE=3 SV=1	MAP2K1
0.989	1.167	1.167	1	1	P3_Subcortical	A0A2K5WS26	Contactin-associated protein 1 (Fragment)(predicted) OS=Macaca fascicularis OX=9541 GN=CNTNAP1 PE=4 SV=1	CNTNAP1
0.987	1.92117	1.92117	1	1	P3_Subcortical	Q8HXW7	Myelin proteolipid protein OS=Macaca fascicularis OX=9541 GN=PLP1 PE=2 SV=3	PLP1
0.986	1.46344	1.46344	1	1	P3_Subcortical	A0A2K5X8P9	2',3'-cyclic-nucleotide 3'-phosphodiesterase OS=Macaca fascicularis OX=9541 GN=CNP PE=3 SV=1	CNP
0.986	0.502529	0.502529	1	1	P3_Subcortical	A0A2K5UGX1	SMP_C2CD2L domain-containing protein OS=Macaca fascicularis OX=9541 GN=C2CD2L PE=4 SV=1	C2CD2L
0.983	0.912924	0.912924	1	1	P3_Subcortical	A0A2K5X9K8	Dipeptidyl aminopeptidase-like protein 6 isoform 2(predicted) OS=Macaca fascicularis OX=9541 GN=DPP6 PE=3 SV=1	DPP6
0.983	0.573497	0.573497	1	1	P3_Subcortical	I7GPF9	Macaca fascicularis brain cDNA clone: QtrA-15971, similar to human N-ethylmaleimide-sensitive factor attachment protein,beta (NAPB), mRNA, RefSeq: NM_022080.1 OS=Macaca fascicularis OX=9541 PE=2 SV=1	---
0.983	0.389894	0.389894	1	1	P3_Subcortical	A0A2K5UHW7	ETF domain-containing protein OS=Macaca fascicularis OX=9541 PE=4 SV=1	---
0.983	0.33827	0.33827	1	1	P3_Subcortical	G7P7X5	Lactamase_B domain-containing protein OS=Macaca fascicularis OX=9541 GN=MBLAC2 PE=4 SV=1	MBLAC2
0.982	0.977222	0.977222	1	1	P3_Subcortical	A0A2K5W1Z8	Protein kinase C OS=Macaca fascicularis OX=9541 PE=3 SV=1	---
0.982	0.814326	0.814326	1	1	P3_Subcortical	A0A2K5UGW2	RasGAP-activating-like protein 1 isoform 1(predicted) OS=Macaca fascicularis OX=9541 GN=RASAL1 PE=4 SV=1	RASAL1
0.981	0.552743	0.552743	1	1	P3_Subcortical	A0A2K5W1T4	Glutamate decarboxylase 2(predicted) OS=Macaca fascicularis OX=9541 GN=GAD2 PE=3 SV=1	GAD2
0.981	0.42478	0.42478	1	1	P3_Subcortical	A0A2K5X0S3	Phosphoinositide phospholipase C OS=Macaca fascicularis OX=9541 GN=PLCD1 PE=4 SV=1	PLCD1
0.98	0.597326	0.597326	1	1	P3_Subcortical	A0A2K5VG60	Microtubule associated protein 6(predicted) OS=Macaca fascicularis OX=9541 GN=MAP6 PE=4 SV=1	MAP6
0.979	0.462116	0.462116	1	1	P3_Subcortical	A0A2K5TSC1	Complex1_49kDa domain-containing protein OS=Macaca fascicularis OX=9541 PE=3 SV=1	---
0.977	0.603125	0.603125	1	1	P3_Subcortical	A0A2K5UXS3	Transket_pyr domain-containing protein OS=Macaca fascicularis OX=9541 GN=OGDHL PE=4 SV=1	OGDHL
0.977	0.327517	0.327517	1	1	P3_Subcortical	A0A2K5VHN9	Glycogen debranching enzyme isoform 1(predicted) OS=Macaca fascicularis OX=9541 GN=AGL PE=4 SV=1	AGL
0.976	1.00909	1.00909	1	1	P3_Subcortical	P68367	Tubulin alpha-4A chain OS=Macaca fascicularis OX=9541 GN=TUBA4A PE=2 SV=1	TUBA4A
0.975	0.909333	0.909333	1	1	P3_Subcortical	G7Q1P8	PKS_ER domain-containing protein OS=Macaca fascicularis OX=9541 GN=VAT1L PE=4 SV=1	VAT1L
0.975	0.464237	0.464237	1	1	P3_Subcortical	A0A2K5WKF8	calcium-dependent secretion activator 1 isoform X6(predicted) OS=Macaca fascicularis OX=9541 GN=CADPS PE=4 SV=1	CADPS
0.975	0.415581	0.415581	1	1	P3_Subcortical	A0A2K5TVT9	Phosphoglucomutase 1(predicted) OS=Macaca fascicularis OX=9541 PE=3 SV=1	---
0.975	0.292166	0.292166	1	1	P3_Subcortical	A0A0A7KUP9	Glyceraldehyde-3-phosphate dehydrogenase OS=Macaca fascicularis OX=9541 GN=GAPDH PE=2 SV=1	GAPDH
0.974	0.548814	0.548814	1	1	P3_Subcortical	P41564	Isocitrate dehydrogenase [NAD] subunit gamma, mitochondrial (Fragment) OS=Macaca fascicularis OX=9541 GN=IDH3G PE=2 SV=1	IDH3G
0.974	0.421066	0.421066	1	1	P3_Subcortical	A0A2K5V588	AP complex subunit beta OS=Macaca fascicularis OX=9541 GN=AP2B1 PE=3 SV=1	AP2B1
0.973	2.55221	2.55221	1	1	P3_Subcortical	A0A2K5VY53	MBP isoform 16(predicted) OS=Macaca fascicularis OX=9541 GN=MBP PE=4 SV=1	MBP
0.972	1.00111	1.00111	1	1	P3_Subcortical	Q2PFW6	Gamma-synuclein OS=Macaca fascicularis OX=9541 GN=SNCG PE=2 SV=1	SNCG
0.972	0.303199	0.303199	1	1	P3_Subcortical	G7PYR1	Myeloid-associated differentiation marker(predicted) OS=Macaca fascicularis OX=9541 GN=MYADM PE=4 SV=1	MYADM
0.971	0.743957	0.743957	1	1	P3_Subcortical	A0A2K5V7I5	Vesicle-fusing ATPase(predicted) OS=Macaca fascicularis OX=9541 GN=NSF PE=4 SV=1	NSF
0.97	1.00192	1.00192	1	1	P3_Subcortical	Q4R834	NAD-dependent protein deacetylase sirtuin-2 OS=Macaca fascicularis OX=9541 GN=SIRT2 PE=2 SV=1	SIRT2
0.97	0.41912	0.41912	1	1	P3_Subcortical	Q8MI29	Carbonyl reductase [NADPH] 1 OS=Macaca fascicularis OX=9541 GN=CBR1 PE=2 SV=1	CBR1
0.968	1.13139	1.13139	1	1	P3_Subcortical	A0A2K5VZ56	Diacylglycerol kinase OS=Macaca fascicularis OX=9541 GN=DGKB PE=3 SV=1	DGKB
0.967	0.442522	0.442522	1	1	P3_Subcortical	G7NWY8	Guanine nucleotide-binding protein subunit gamma OS=Macaca fascicularis OX=9541 GN=GNG12 PE=3 SV=1	GNG12
0.967	0.384056	0.384056	1	1	P3_Subcortical	G7PQ90	Complex1_30kDa domain-containing protein OS=Macaca fascicularis OX=9541 GN=NDUFS3 PE=3 SV=1	NDUFS3
0.966	1.2196	1.2196	1	1	P3_Subcortical	A0A2K5VXM5	Synapsin II(predicted) OS=Macaca fascicularis OX=9541 GN=SYN2 PE=4 SV=1	SYN2
0.966	0.717948	0.717948	1	1	P3_Subcortical	A0A2K5X8H0	MARVEL domain-containing protein OS=Macaca fascicularis OX=9541 GN=MAL2 PE=4 SV=1	MAL2
0.966	0.541647	0.541647	1	1	P3_Subcortical	Q4R5L1	Aspartate aminotransferase, cytoplasmic OS=Macaca fascicularis OX=9541 GN=GOT1 PE=2 SV=1	GOT1
0.966	0.436813	0.436813	1	1	P3_Subcortical	A0A2K5WMN0	Septin-type G domain-containing protein OS=Macaca fascicularis OX=9541 PE=3 SV=1	---
0.966	0.36067	0.36067	1	1	P3_Subcortical	G7NUQ9	Succinate dehydrogenase [ubiquinone] iron-sulfur subunit, mitochondrial OS=Macaca fascicularis OX=9541 PE=2 SV=1	---
0.966	0.334734	0.334734	1	1	P3_Subcortical	A0A2K5W0X4	Enoyl-CoA hydratase, mitochondrial(predicted) OS=Macaca fascicularis OX=9541 PE=3 SV=1	---
0.966	0.305063	0.305063	1	1	P3_Subcortical	A0A2K5TN34	Methylcrotonoyl-CoA carboxylase subunit alpha, mitochondrial(predicted) OS=Macaca fascicularis OX=9541 GN=MCCC1 PE=4 SV=1	MCCC1
0.966	0.276	0.276	1	1	P3_Subcortical	A0A2K5X6T8	Isoleucine--tRNA ligase, mitochondrial OS=Macaca fascicularis OX=9541 GN=IARS2 PE=3 SV=1	IARS2
0.966	0.25869	0.25869	1	1	P3_Subcortical	A0A2K5UH21	4Fe-4S ferredoxin-type domain-containing protein OS=Macaca fascicularis OX=9541 GN=ETFDH PE=4 SV=1	ETFDH
0.965	0.429322	0.429322	1	1	P3_Subcortical	A0A2K5WIB7	limbic system-associated membrane protein isoform X2(predicted) OS=Macaca fascicularis OX=9541 GN=LSAMP PE=4 SV=1	LSAMP
0.964	0.657574	0.657574	1	1	P3_Subcortical	G7P7K2	RAB3C, member RAS oncogene family(predicted) OS=Macaca fascicularis OX=9541 GN=RAB3C PE=4 SV=1	RAB3C
0.964	0.463345	0.463345	1	1	P3_Subcortical	A0A2K5WKD0	AB hydrolase-1 domain-containing protein OS=Macaca fascicularis OX=9541 GN=ABHD10 PE=4 SV=1	ABHD10
0.964	0.453317	0.453317	1	1	P3_Subcortical	A0A2K5VZM7	AP-2 complex subunit alpha OS=Macaca fascicularis OX=9541 GN=AP2A1 PE=3 SV=1	AP2A1
0.963	0.622656	0.622656	1	1	P3_Subcortical	A0A2K5WAN8	Tubulin polymerization promoting protein(predicted) OS=Macaca fascicularis OX=9541 GN=TPPP PE=4 SV=1	TPPP
0.963	0.410931	0.410931	1	1	P3_Subcortical	A0A2K5X7S3	NADH dehydrogenase [ubiquinone] 1 beta subcomplex subunit 10(predicted) OS=Macaca fascicularis OX=9541 GN=NDUFB10 PE=4 SV=1	NDUFB10
0.962	0.786789	0.786789	1	1	P3_Subcortical	A0A2K5TQG7	Amine oxidase OS=Macaca fascicularis OX=9541 GN=MAOB PE=3 SV=1	MAOB
0.962	0.778959	0.778959	1	1	P3_Subcortical	G7PT97	Mitochondrial 2-oxoglutarate/malate carrier protein isoform 1(predicted) OS=Macaca fascicularis OX=9541 GN=SLC25A11 PE=3 SV=1	SLC25A11
0.962	0.742763	0.742763	1	1	P3_Subcortical	A0A2K5ULD9	CKMT1A isoform 1(predicted) OS=Macaca fascicularis OX=9541 PE=3 SV=1	---
0.962	0.723081	0.723081	1	1	P3_Subcortical	I7GNQ6	Macaca fascicularis brain cDNA clone: QtrA-17264, similar to human solute carrier family 25 (mitochondrial carrier; adeninenucleotide translocator), member 6 (SLC25A6), mRNA, RefSeq: NM_001636.1 OS=Macaca fascicularis OX=9541 PE=2 SV=1	---
0.962	0.264738	0.264738	1	1	P3_Subcortical	A0A2K5VHE9	NAD(P)H-hydrate epimerase OS=Macaca fascicularis OX=9541 GN=NAXE PE=3 SV=1	NAXE
0.961	0.582155	0.582155	1	1	P3_Subcortical	G7NZU6	Protein kinase C delta type OS=Macaca fascicularis OX=9541 GN=PRKCD PE=3 SV=1	PRKCD
0.96	0.756598	0.756598	1	1	P3_Subcortical	I7G9S2	Phosphate carrier protein, mitochondrial isoform b(predicted) OS=Macaca fascicularis OX=9541 GN=SLC25A3 PE=2 SV=1	SLC25A3
0.959	0.465451	0.465451	1	1	P3_Subcortical	A0A2K5V3U5	Cytochrome c oxidase subunit 6A, mitochondrial OS=Macaca fascicularis OX=9541 PE=3 SV=1	---
0.959	0.359693	0.359693	1	1	P3_Subcortical	A0A2K5VIU1	IF rod domain-containing protein OS=Macaca fascicularis OX=9541 GN=NEFH PE=3 SV=1	NEFH
0.959	0.284384	0.284384	1	1	P3_Subcortical	A0A2K5W0Z0	PHB domain-containing protein OS=Macaca fascicularis OX=9541 PE=4 SV=1	---
0.958	0.778002	0.778002	1	1	P3_Subcortical	A0A2K5V3Q3	Solute carrier family 25 member 4 isoform 1 (Fragment)(predicted) OS=Macaca fascicularis OX=9541 GN=SLC25A4 PE=3 SV=1	SLC25A4
0.956	0.471028	0.471028	1	1	P3_Subcortical	G7P164	Malate dehydrogenase OS=Macaca fascicularis OX=9541 PE=3 SV=1	---
0.956	0.428457	0.428457	1	1	P3_Subcortical	A0A2K5VL23	Succinate-semialdehyde dehydrogenase OS=Macaca fascicularis OX=9541 GN=ALDH5A1 PE=3 SV=1	ALDH5A1
0.956	0.368615	0.368615	1	1	P3_Subcortical	A0A2K5WBY0	NADH dehydrogenase [ubiquinone] 1 alpha subcomplex subunit 11 isoform 1(predicted) OS=Macaca fascicularis OX=9541 PE=4 SV=1	---
0.956	0.357384	0.357384	1	1	P3_Subcortical	A0A2K5UPI8	ADAM metallopeptidase domain 23, isoform CRA_a(predicted) OS=Macaca fascicularis OX=9541 GN=ADAM23 PE=4 SV=1	ADAM23
0.955	0.436934	0.436934	1	1	P3_Subcortical	A0A2K5VDN9	NmrA domain-containing protein OS=Macaca fascicularis OX=9541 GN=NDUFA9 PE=4 SV=1	NDUFA9
0.954	0.301423	0.301423	1	1	P3_Subcortical	A0A2K5V8Y4	Hydroxyacyl-CoA dehydrogenase(predicted) OS=Macaca fascicularis OX=9541 PE=4 SV=1	---
0.953	0.524962	0.524962	1	1	P3_Subcortical	A0A2K5UDJ9	Tetraspanin OS=Macaca fascicularis OX=9541 GN=CD81 PE=3 SV=1	CD81
0.953	0.409925	0.409925	1	1	P3_Subcortical	A8R0S3	NADH dehydrogenase [ubiquinone] flavoprotein 1, mitochondrial OS=Macaca fascicularis OX=9541 GN=NDUFV1 PE=2 SV=1	NDUFV1
0.951	1.0095	1.0095	1	1	P3_Subcortical	G7PHX1	Phosphodiesterase OS=Macaca fascicularis OX=9541 GN=PDE1B PE=3 SV=1	PDE1B
0.951	0.431728	0.431728	1	1	P3_Subcortical	A0A2K5WIH3	Malic enzyme OS=Macaca fascicularis OX=9541 PE=3 SV=1	---
0.951	0.376419	0.376419	1	1	P3_Subcortical	A0A2K5TVD8	ATP synthase subunit alpha OS=Macaca fascicularis OX=9541 PE=3 SV=1	---
0.951	0.320418	0.320418	1	1	P3_Subcortical	A0A2K5VUX3	MHD domain-containing protein OS=Macaca fascicularis OX=9541 GN=AP3M2 PE=3 SV=1	AP3M2
0.951	0.260881	0.260881	1	1	P3_Subcortical	A0A2K5TS24	NADH dehydrogenase [ubiquinone] 1 beta subcomplex subunit 8, mitochondrial OS=Macaca fascicularis OX=9541 PE=3 SV=1	---
0.95	0.465213	0.465213	1	1	P3_Subcortical	A0A2K5V3C6	Protein NDRG2 OS=Macaca fascicularis OX=9541 GN=NDRG2 PE=4 SV=1	NDRG2
0.95	0.454992	0.454992	1	1	P3_Subcortical	Q4R5H9	V-type proton ATPase subunit C 1 OS=Macaca fascicularis OX=9541 GN=ATP6V1C1 PE=2 SV=1	ATP6V1C1
0.949	0.732248	0.732248	1	1	P3_Subcortical	I7G8K8	Macaca fascicularis brain cDNA clone: QmoA-11786, similar to human microsomal glutathione S-transferase 3 (MGST3), mRNA, RefSeq: NM_004528.2 OS=Macaca fascicularis OX=9541 GN=MGST3 PE=2 SV=1	MGST3
0.949	0.56145	0.56145	1	1	P3_Subcortical	G7NWF3	Macaca fascicularis brain cDNA clone: QbsB-10922, similar to human cysteine and glycine-rich protein 1 (CSRP1), mRNA, RefSeq: NM_004078.1 OS=Macaca fascicularis OX=9541 PE=2 SV=1	---
0.949	0.548927	0.548927	1	1	P3_Subcortical	A0A2K5VA35	PCDH1 isoform 3(predicted) OS=Macaca fascicularis OX=9541 GN=PCDH1 PE=4 SV=1	PCDH1
0.949	0.392368	0.392368	1	1	P3_Subcortical	Q95KE2	Vesicular inhibitory amino acid transporter OS=Macaca fascicularis OX=9541 GN=SLC32A1 PE=2 SV=1	SLC32A1
0.948	0.620889	0.620889	1	1	P3_Subcortical	A0A2K5X949	V-type proton ATPase subunit OS=Macaca fascicularis OX=9541 GN=ATP6V0D1 PE=3 SV=1	ATP6V0D1
0.948	0.448987	0.448987	1	1	P3_Subcortical	A0A2K5TVL0	Doublecortin like kinase 2(predicted) OS=Macaca fascicularis OX=9541 GN=DCLK2 PE=4 SV=1	DCLK2
0.948	0.346205	0.346205	1	1	P3_Subcortical	Q4R5G4	Phosphoglycerate mutase OS=Macaca fascicularis OX=9541 PE=2 SV=1	---
0.948	0.280673	0.280673	1	1	P3_Subcortical	A0A2K5W8A8	Heat shock 70 kDa protein 4L(predicted) OS=Macaca fascicularis OX=9541 GN=HSPA4L PE=3 SV=1	HSPA4L
0.947	0.444285	0.444285	1	1	P3_Subcortical	A0A2K5V0T7	Syntaphilin(predicted) OS=Macaca fascicularis OX=9541 GN=RAD21L1 PE=4 SV=1	RAD21L1
0.946	0.806871	0.806871	1	1	P3_Subcortical	Q9GKW3	Fructose-bisphosphate aldolase C OS=Macaca fascicularis OX=9541 GN=ALDOC PE=2 SV=3	ALDOC
0.946	0.353954	0.353954	1	1	P3_Subcortical	A0A2K5WXU8	Trifunctional enzyme subunit alpha, mitochondrial(predicted) OS=Macaca fascicularis OX=9541 GN=HADHA PE=3 SV=1	HADHA
0.945	0.851107	0.851107	1	1	P3_Subcortical	G7P8Q6	Annexin OS=Macaca fascicularis OX=9541 PE=2 SV=1	---
0.945	0.376173	0.376173	1	1	P3_Subcortical	A0A2K5WE63	Cytochrome c oxidase subunit 7A-related protein, mitochondrial(predicted) OS=Macaca fascicularis OX=9541 PE=4 SV=1	---
0.944	0.469972	0.469972	1	1	P3_Subcortical	G7PEX7	Annexin OS=Macaca fascicularis OX=9541 PE=3 SV=1	---
0.944	0.456227	0.456227	1	1	P3_Subcortical	A0A2K5TXB4	Mitogen-activated protein kinase OS=Macaca fascicularis OX=9541 GN=MAPK1 PE=3 SV=1	MAPK1
0.944	0.372168	0.372168	1	1	P3_Subcortical	I7G9L5	V-type proton ATPase subunit H OS=Macaca fascicularis OX=9541 PE=2 SV=1	---
0.944	0.344131	0.344131	1	1	P3_Subcortical	Q60HD2	Atlastin-1 OS=Macaca fascicularis OX=9541 GN=ATL1 PE=2 SV=1	ATL1
0.943	0.473653	0.473653	1	1	P3_Subcortical	A0A2K5UWB1	Fructose-bisphosphate aldolase OS=Macaca fascicularis OX=9541 PE=3 SV=1	---
0.943	0.451645	0.451645	1	1	P3_Subcortical	Q6LDD9	Hypoxanthine-guanine phosphoribosyltransferase OS=Macaca fascicularis OX=9541 GN=HPRT1 PE=2 SV=3	HPRT1
0.942	0.560673	0.560673	1	1	P3_Subcortical	A0A2K5VSK1	Copine 6 OS=Macaca fascicularis OX=9541 GN=CPNE6 PE=4 SV=1	CPNE6
0.941	0.512061	0.512061	1	1	P3_Subcortical	Q4R706	AP-2 complex subunit mu OS=Macaca fascicularis OX=9541 GN=AP2M1 PE=2 SV=1	AP2M1
0.941	0.316116	0.316116	1	1	P3_Subcortical	G7PP29	Ig-like domain-containing protein OS=Macaca fascicularis OX=9541 GN=SCN2B PE=4 SV=1	SCN2B
0.941	0.272021	0.272021	1	1	P3_Subcortical	A0A2K5VUB1	Fumarate hydratase, mitochondrial(predicted) OS=Macaca fascicularis OX=9541 PE=3 SV=1	---
0.94	1.00696	1.00696	1	1	P3_Subcortical	A0A2K5VDJ5	DEAD box polypeptide 43 (Predicted)(predicted) OS=Macaca fascicularis OX=9541 GN=DDX43 PE=3 SV=1	DDX43
0.94	0.487866	0.487866	1	1	P3_Subcortical	A0A2K5U1N3	voltage-dependent anion-selective channel protein 1(predicted) OS=Macaca fascicularis OX=9541 PE=4 SV=1	---
0.94	0.443441	0.443441	1	1	P3_Subcortical	Q28479	Isocitrate dehydrogenase [NAD] subunit beta, mitochondrial OS=Macaca fascicularis OX=9541 GN=IDH3B PE=2 SV=2	IDH3B
0.939	0.780069	0.780069	1	1	P3_Subcortical	A0A2K5UFN6	V-type proton ATPase subunit a OS=Macaca fascicularis OX=9541 GN=ATP6V0A1 PE=3 SV=1	ATP6V0A1
0.939	0.536473	0.536473	1	1	P3_Subcortical	A0A2K5VHM1	Aconitate hydratase, mitochondrial OS=Macaca fascicularis OX=9541 GN=ACO2 PE=3 SV=1	ACO2
0.939	0.392821	0.392821	1	1	P3_Subcortical	I7GH65	Macaca fascicularis brain cDNA clone: QmoA-10829, similar to human ubiquinol-cytochrome c reductase core protein I(UQCRC1), mRNA, RefSeq: NM_003365.2 OS=Macaca fascicularis OX=9541 GN=UQCRC1 PE=2 SV=1	UQCRC1
0.939	0.343792	0.343792	1	1	P3_Subcortical	A0A2K5VX69	Receptor-type tyrosine-protein phosphatase N2 isoform 1(predicted) OS=Macaca fascicularis OX=9541 GN=PTPRN2 PE=4 SV=1	PTPRN2
0.939	0.321786	0.321786	1	1	P3_Subcortical	Q9N008	Leucine-rich repeat and immunoglobulin-like domain-containing nogo receptor-interacting protein 1 OS=Macaca fascicularis OX=9541 GN=LINGO1 PE=2 SV=1	LINGO1
0.938	0.525862	0.525862	1	1	P3_Subcortical	A0A2K5U6I4	Sodium channel protein OS=Macaca fascicularis OX=9541 GN=SCN2A PE=3 SV=1	SCN2A
0.938	0.442748	0.442748	1	1	P3_Subcortical	A0A2K5X2K3	TPR_REGION domain-containing protein OS=Macaca fascicularis OX=9541 GN=TOMM70 PE=4 SV=1	TOMM70
0.938	0.426591	0.426591	1	1	P3_Subcortical	A0A2K5USV8	DNM1 isoform 13(predicted) OS=Macaca fascicularis OX=9541 GN=DNM1 PE=3 SV=1	DNM1
0.938	0.372838	0.372838	1	1	P3_Subcortical	G7PPR6	Peroxiredoxin OS=Macaca fascicularis OX=9541 GN=PRDX5 PE=3 SV=1	PRDX5
0.937	0.592213	0.592213	1	1	P3_Subcortical	A0A2K5WGB0	von Willebrand factor A domain-containing protein 5A isoform 1(predicted) OS=Macaca fascicularis OX=9541 GN=VWA5A PE=4 SV=1	VWA5A
0.937	0.591021	0.591021	1	1	P3_Subcortical	A0A2K5TME5	Hexokinase-1 isoform HKI(predicted) OS=Macaca fascicularis OX=9541 GN=HK1 PE=3 SV=1	HK1
0.937	0.472144	0.472144	1	1	P3_Subcortical	A0A2K5TQR9	Ig-like domain-containing protein OS=Macaca fascicularis OX=9541 GN=CD200 PE=4 SV=1	CD200
0.937	0.396251	0.396251	1	1	P3_Subcortical	A0A2K5X7L1	ArfGAP with GTPase domain, ankyrin repeat and PH domain 2(predicted) OS=Macaca fascicularis OX=9541 GN=AGAP2 PE=4 SV=1	AGAP2
0.937	0.351439	0.351439	1	1	P3_Subcortical	I7G8U9	Macaca fascicularis brain cDNA clone: QmoA-12234, similar to human enolase 1, (alpha) (ENO1), mRNA, RefSeq: NM_001428.2 OS=Macaca fascicularis OX=9541 PE=2 SV=1	---
0.937	0.338066	0.338066	1	1	P3_Subcortical	A0A2K5TPE2	Alpha-1,4 glucan phosphorylase OS=Macaca fascicularis OX=9541 GN=PYGB PE=3 SV=1	PYGB
0.937	0.295206	0.295206	1	1	P3_Subcortical	A0A2K5V8A4	IGSF1 isoform 1(predicted) OS=Macaca fascicularis OX=9541 GN=IGSF1 PE=4 SV=1	IGSF1
0.936	0.645283	0.645283	1	1	P3_Subcortical	G7PDF6	ZnF_CDGSH domain-containing protein OS=Macaca fascicularis OX=9541 PE=4 SV=1	---
0.936	0.502543	0.502543	1	1	P3_Subcortical	A0A2K5VX31	Voltage dependent anion channel 3(predicted) OS=Macaca fascicularis OX=9541 GN=VDAC3 PE=4 SV=1	VDAC3
0.935	0.64949	0.64949	1	1	P3_Subcortical	Q4R4R9	Ras-related protein Rab-3A OS=Macaca fascicularis OX=9541 GN=RAB3A PE=2 SV=1	RAB3A
0.935	0.471516	0.471516	1	1	P3_Subcortical	A0A2K5VNL0	NADH dehydrogenase [ubiquinone] 1 beta subcomplex subunit 6 isoform 1(predicted) OS=Macaca fascicularis OX=9541 GN=NDUFB6 PE=4 SV=1	NDUFB6
0.935	0.355197	0.355197	1	1	P3_Subcortical	A0A2K5W040	PHB domain-containing protein OS=Macaca fascicularis OX=9541 GN=PHB2 PE=4 SV=1	PHB2
0.932	0.348487	0.348487	1	1	P3_Subcortical	A0A2K5VQT4	Acetyl-CoA acetyltransferase, mitochondrial(predicted) OS=Macaca fascicularis OX=9541 PE=3 SV=1	---
0.932	0.343635	0.343635	1	1	P3_Subcortical	A0A2K5WL97	Signal induced proliferation associated 1 like 1(predicted) OS=Macaca fascicularis OX=9541 GN=SIPA1L1 PE=4 SV=1	SIPA1L1
0.931	0.488673	0.488673	1	1	P3_Subcortical	A0A2K5VFK8	Pyruvate dehydrogenase E1 component subunit alpha OS=Macaca fascicularis OX=9541 PE=4 SV=1	---
0.931	0.340216	0.340216	1	1	P3_Subcortical	Q4R6H1	NADH dehydrogenase [ubiquinone] 1 alpha subcomplex subunit 13 OS=Macaca fascicularis OX=9541 GN=NDUFA13 PE=2 SV=1	NDUFA13
0.931	0.295777	0.295777	1	1	P3_Subcortical	Q4R4J0	Rho GDP-dissociation inhibitor 1 OS=Macaca fascicularis OX=9541 GN=ARHGDIA PE=2 SV=1	ARHGDIA
0.93	0.423572	0.423572	1	1	P3_Subcortical	I7G955	Macaca fascicularis brain cDNA clone: QflA-18603, similar to human oligodendrocyte myelin glycoprotein (OMG), mRNA, RefSeq: NM_002544.2 OS=Macaca fascicularis OX=9541 PE=2 SV=1	---
0.93	0.358354	0.358354	1	1	P3_Subcortical	A0A2K5UNA0	Acetyltransferase component of pyruvate dehydrogenase complex OS=Macaca fascicularis OX=9541 GN=DLAT PE=3 SV=1	DLAT
0.929	0.816981	0.816981	1	1	P3_Subcortical	A0A2K5X2D1	Mitochondrial glutamate carrier 1(predicted) OS=Macaca fascicularis OX=9541 GN=SLC25A22 PE=3 SV=1	SLC25A22
0.929	0.477222	0.477222	1	1	P3_Subcortical	A0A2K5UJ31	Synaptojanin 1, isoform 1 (Predicted)(predicted) OS=Macaca fascicularis OX=9541 GN=SYNJ1 PE=4 SV=1	SYNJ1
0.929	0.307084	0.307084	1	1	P3_Subcortical	G7PZM0	NADH-ubiquinone oxidoreductase B18 subunit(predicted) OS=Macaca fascicularis OX=9541 GN=NDUFB7 PE=4 SV=1	NDUFB7
0.929	0.259123	0.259123	1	1	P3_Subcortical	Q9N0A4	Prostaglandin E synthase 2 OS=Macaca fascicularis OX=9541 GN=PTGES2 PE=1 SV=1	PTGES2
0.927	0.432256	0.432256	1	1	P3_Subcortical	Q4R542	Cytochrome c oxidase subunit NDUFA4 OS=Macaca fascicularis OX=9541 GN=NDUFA4 PE=3 SV=1	NDUFA4
0.927	0.406153	0.406153	1	1	P3_Subcortical	Q60HG3	Dihydrolipoyl dehydrogenase, mitochondrial OS=Macaca fascicularis OX=9541 GN=DLD PE=2 SV=1	DLD
0.927	0.25924	0.25924	1	1	P3_Subcortical	A0A2K5V389	AA_permease_C domain-containing protein OS=Macaca fascicularis OX=9541 GN=SLC7A14 PE=4 SV=1	SLC7A14
0.926	0.283723	0.283723	1	1	P3_Subcortical	A0A2K5TRD1	Dihydrolipoamide acetyltransferase component of pyruvate dehydrogenase complex OS=Macaca fascicularis OX=9541 PE=3 SV=1	---
0.925	0.957037	0.957037	1	1	P3_Subcortical	G7PYD2	Guanine nucleotide-binding protein subunit gamma OS=Macaca fascicularis OX=9541 GN=GNG7 PE=3 SV=1	GNG7
0.925	0.526912	0.526912	1	1	P3_Subcortical	G7PSJ7	Annexin OS=Macaca fascicularis OX=9541 GN=ANXA1 PE=3 SV=1	ANXA1
0.925	0.485994	0.485994	1	1	P3_Subcortical	I7GHF1	Macaca fascicularis brain cDNA clone: QorA-10692, similar to human voltage-dependent anion channel 2 (VDAC2), mRNA, RefSeq: NM_003375.2 OS=Macaca fascicularis OX=9541 PE=2 SV=1	---
0.925	0.431552	0.431552	1	1	P3_Subcortical	A0A2K5USV3	Tubulin polymerization promoting protein family member 3(predicted) OS=Macaca fascicularis OX=9541 GN=TPPP3 PE=4 SV=1	TPPP3
0.925	0.359289	0.359289	1	1	P3_Subcortical	A0A2K5UK26	Cytochrome b-c1 complex subunit 7 OS=Macaca fascicularis OX=9541 GN=UQCRB PE=3 SV=1	UQCRB
0.925	0.311133	0.311133	1	1	P3_Subcortical	A0A2K5TWQ1	VWFA domain-containing protein OS=Macaca fascicularis OX=9541 GN=CACNA2D2 PE=4 SV=1	CACNA2D2
0.925	0.264429	0.264429	1	1	P3_Subcortical	A0A2K5U8F4	Acyl-CoA dehydrogenase short chain(predicted) OS=Macaca fascicularis OX=9541 GN=ACADS PE=3 SV=1	ACADS
0.924	0.70119	0.70119	1	1	P3_Subcortical	A0A2K5W0U3	BH4_AAA_HYDROXYL_2 domain-containing protein OS=Macaca fascicularis OX=9541 GN=TH PE=4 SV=1	TH
0.924	0.663829	0.663829	1	1	P3_Subcortical	A0A2K5V037	4-aminobutyrate aminotransferase, mitochondrial(predicted) OS=Macaca fascicularis OX=9541 GN=ABAT PE=3 SV=1	ABAT
0.923	0.359543	0.359543	1	1	P3_Subcortical	A0A2K5WCF7	Ly6/neurotoxin 1 OS=Macaca fascicularis OX=9541 GN=LYNX1 PE=4 SV=1	LYNX1
0.922	0.807786	0.807786	1	1	P3_Subcortical	A0A2K5VC94	Ectonucleoside triphosphate diphosphohydrolase 3(predicted) OS=Macaca fascicularis OX=9541 GN=ENTPD3 PE=3 SV=1	ENTPD3
0.922	0.644987	0.644987	1	1	P3_Subcortical	A0A2K5UWR3	Calcium-transporting ATPase OS=Macaca fascicularis OX=9541 GN=ATP2B3 PE=3 SV=1	ATP2B3
0.922	0.564269	0.564269	1	1	P3_Subcortical	A0A2K5V1X3	VWFA domain-containing protein OS=Macaca fascicularis OX=9541 GN=CACNA2D3 PE=4 SV=1	CACNA2D3
0.922	0.474451	0.474451	1	1	P3_Subcortical	A0A2K5UZR3	PLEC isoform 5(predicted) OS=Macaca fascicularis OX=9541 GN=PLEC PE=4 SV=1	PLEC
0.922	0.411903	0.411903	1	1	P3_Subcortical	I7GH31	Macaca fascicularis brain cDNA clone: QbsB-10947, similar to human septin 8 (SEPT8), mRNA, RefSeq: XM_034872.8 OS=Macaca fascicularis OX=9541 GN=SEPT8 PE=2 SV=1	SEPT8
0.922	0.404595	0.404595	1	1	P3_Subcortical	A0A2K5U1F8	ATPase H+ transporting V1 subunit B2(predicted) OS=Macaca fascicularis OX=9541 GN=ATP6V1B2 PE=3 SV=1	ATP6V1B2
0.922	0.255963	0.255963	1	1	P3_Subcortical	Q8HXX4	Trifunctional enzyme subunit beta, mitochondrial OS=Macaca fascicularis OX=9541 GN=HADHB PE=2 SV=1	HADHB
0.921	0.284333	0.284333	1	1	P3_Subcortical	A0A2K5U8F7	Serum paraoxonase/arylesterase 2 isoform 1(predicted) OS=Macaca fascicularis OX=9541 PE=4 SV=1	---
0.921	0.281957	0.281957	1	1	P3_Subcortical	A0A2K5X1G9	MFS domain-containing protein OS=Macaca fascicularis OX=9541 GN=SVOP PE=4 SV=1	SVOP
0.921	0.254061	0.254061	1	1	P3_Subcortical	Q4R4H9	Brain cDNA, clone: QccE-19802, similar to human propionyl Coenzyme A carboxylase, beta polypeptide(PCCB) OS=Macaca fascicularis OX=9541 PE=2 SV=1	---
0.919	0.677381	0.677381	1	1	P3_Subcortical	A0A2K5VXR4	G_PROTEIN_RECEP_F3_4 domain-containing protein OS=Macaca fascicularis OX=9541 GN=GPR158 PE=4 SV=1	GPR158
0.919	0.31401	0.31401	1	1	P3_Subcortical	G7PB05	Leucine rich repeat containing 57(predicted) OS=Macaca fascicularis OX=9541 PE=4 SV=1	---
0.918	0.60253	0.60253	1	1	P3_Subcortical	A0A2K5WV50	Phospholipid-transporting ATPase OS=Macaca fascicularis OX=9541 GN=ATP8A1 PE=3 SV=1	ATP8A1
0.917	0.442796	0.442796	1	1	P3_Subcortical	A0A2K5V5K5	Pyruvate dehydrogenase E1 component subunit beta OS=Macaca fascicularis OX=9541 GN=PDHB PE=4 SV=1	PDHB
0.916	0.892245	0.892245	1	1	P3_Subcortical	A0A2K5WG07	Protein tyrosine phosphatase, non-receptor type 5(predicted) OS=Macaca fascicularis OX=9541 GN=PTPN5 PE=4 SV=1	PTPN5
0.916	0.614225	0.614225	1	1	P3_Subcortical	A0A2K5U4J6	Solute carrier family 25 member 5(predicted) OS=Macaca fascicularis OX=9541 GN=SLC25A5 PE=3 SV=1	SLC25A5
0.916	0.389416	0.389416	1	1	P3_Subcortical	A0A2K5UVU2	Aldolase_II domain-containing protein OS=Macaca fascicularis OX=9541 GN=ADD3 PE=4 SV=1	ADD3
0.916	0.336076	0.336076	1	1	P3_Subcortical	A0A2K5TWV1	Rap-GAP domain-containing protein OS=Macaca fascicularis OX=9541 GN=RAP1GAP PE=4 SV=1	RAP1GAP
0.915	0.399312	0.399312	1	1	P3_Subcortical	C0SJM7	Microsomal glutathione S-transferase 1 OS=Macaca fascicularis OX=9541 GN=MGST1 PE=2 SV=1	MGST1
0.914	0.310813	0.310813	1	1	P3_Subcortical	A0A2K5U896	Vacuolar protein sorting-associated protein 13A OS=Macaca fascicularis OX=9541 GN=VPS13A PE=4 SV=1	VPS13A
0.914	0.303331	0.303331	1	1	P3_Subcortical	A0A2K5VEX7	BAI1 associated protein 2(predicted) OS=Macaca fascicularis OX=9541 PE=4 SV=1	---
0.913	0.665443	0.665443	1	1	P3_Subcortical	A0A2K5VL39	G protein subunit alpha L(predicted) OS=Macaca fascicularis OX=9541 GN=GNAL PE=4 SV=1	GNAL
0.913	0.438193	0.438193	1	1	P3_Subcortical	A0A2K5V6S4	Voltage-dependent calcium channel gamma-8 subunit OS=Macaca fascicularis OX=9541 GN=CACNG8 PE=3 SV=1	CACNG8
0.912	0.82822	0.82822	1	1	P3_Subcortical	A0A2K5WF58	Hippocalcin(predicted) OS=Macaca fascicularis OX=9541 GN=HPCA PE=4 SV=1	HPCA
0.912	0.786325	0.786325	1	1	P3_Subcortical	G7PPB4	Ig-like domain-containing protein OS=Macaca fascicularis OX=9541 GN=THY1 PE=4 SV=1	THY1
0.912	0.460107	0.460107	1	1	P3_Subcortical	Q28480	Isocitrate dehydrogenase [NAD] subunit alpha, mitochondrial (Fragment) OS=Macaca fascicularis OX=9541 GN=IDH3A PE=2 SV=2	IDH3A
0.912	0.396907	0.396907	1	1	P3_Subcortical	A0A2K5WQI2	Cytoplasmic FMR1-interacting protein OS=Macaca fascicularis OX=9541 GN=CYFIP2 PE=3 SV=1	CYFIP2
0.912	0.378934	0.378934	1	1	P3_Subcortical	A0A2K5UQ24	ATP synthase subunit gamma OS=Macaca fascicularis OX=9541 PE=3 SV=1	---
0.911	0.880544	0.880544	1	1	P3_Subcortical	A0A2K5W3G9	Synapsin-1 isoform Ia(predicted) OS=Macaca fascicularis OX=9541 GN=SYN1 PE=4 SV=1	SYN1
0.911	0.45373	0.45373	1	1	P3_Subcortical	A0A2K5TRE1	ATP synthase subunit b, mitochondrial(predicted) OS=Macaca fascicularis OX=9541 PE=4 SV=1	---
0.911	0.44172	0.44172	1	1	P3_Subcortical	A0A2K5TMW5	V-type proton ATPase catalytic subunit A(predicted) OS=Macaca fascicularis OX=9541 PE=3 SV=1	---
0.91	0.43269	0.43269	1	1	P3_Subcortical	A0A2K5X0R9	Cell adhesion molecule 1(predicted) OS=Macaca fascicularis OX=9541 GN=CADM1 PE=4 SV=1	CADM1
0.91	0.264766	0.264766	1	1	P3_Subcortical	A0A2K5VFX5	SYT7 isoform 7(predicted) OS=Macaca fascicularis OX=9541 GN=SYT7 PE=4 SV=1	SYT7
0.909	0.3811	0.3811	1	1	P3_Subcortical	Q8HXW3	Succinate dehydrogenase [ubiquinone] flavoprotein subunit, mitochondrial OS=Macaca fascicularis OX=9541 GN=SDHA PE=2 SV=1	SDHA
0.909	0.328486	0.328486	1	1	P3_Subcortical	A0A2K5UMF2	Adenylate kinase 4, mitochondrial OS=Macaca fascicularis OX=9541 GN=AK4 PE=3 SV=1	AK4
0.909	0.315147	0.315147	1	1	P3_Subcortical	A0A2K5UXZ5	AP-2 complex subunit alpha OS=Macaca fascicularis OX=9541 GN=AP2A2 PE=3 SV=1	AP2A2
0.908	0.315818	0.315818	1	1	P3_Subcortical	G7PDL1	LRRCT domain-containing protein OS=Macaca fascicularis OX=9541 GN=LGI1 PE=4 SV=1	LGI1
0.907	0.463573	0.463573	1	1	P3_Subcortical	A0A2K5WJM3	Carboxylic ester hydrolase OS=Macaca fascicularis OX=9541 GN=ACHE PE=3 SV=1	ACHE
0.907	0.440804	0.440804	1	1	P3_Subcortical	A0A2K5VAQ3	WD_REPEATS_REGION domain-containing protein OS=Macaca fascicularis OX=9541 GN=DMXL2 PE=4 SV=1	DMXL2
0.907	0.252678	0.252678	1	1	P3_Subcortical	A0A2K5TPR7	Very long-chain-specific acyl-CoA dehydrogenase, mitochondrial OS=Macaca fascicularis OX=9541 GN=ACADVL PE=3 SV=1	ACADVL
0.906	0.368429	0.368429	1	1	P3_Subcortical	Q4R702	Testis cDNA, clone: QtsA-16712, similar to human ATPase, H+ transporting, lysosomal 34kDa, V1 subunit D(ATP6V1D) OS=Macaca fascicularis OX=9541 GN=ATP6V1D PE=2 SV=1	ATP6V1D
0.906	0.292881	0.292881	1	1	P3_Subcortical	A0A2K5VPU8	Non-specific serine/threonine protein kinase OS=Macaca fascicularis OX=9541 GN=MARK4 PE=4 SV=1	MARK4
0.905	0.502044	0.502044	1	1	P3_Subcortical	G7NU95	Up-regulated during skeletal muscle growth protein 5(predicted) OS=Macaca fascicularis OX=9541 GN=ATP5MD PE=4 SV=1	ATP5MD
0.905	0.443928	0.443928	1	1	P3_Subcortical	Q25QC0	Macaca fascicularis brain cDNA clone: QbsB-10949, similar to human cytochrome c oxidase subunit IV isoform 1 (COX4I1), mRNA, RefSeq: NM_001861.2 OS=Macaca fascicularis OX=9541 PE=2 SV=1	---
0.904	0.466562	0.466562	1	1	P3_Subcortical	A0A2K5V4L4	MOSC domain-containing protein OS=Macaca fascicularis OX=9541 PE=4 SV=1	---
0.904	0.416132	0.416132	1	1	P3_Subcortical	A0A2K5X746	Amphiphysin(predicted) OS=Macaca fascicularis OX=9541 GN=AMPH PE=4 SV=1	AMPH
0.904	0.364245	0.364245	1	1	P3_Subcortical	A0A2K5VEK8	Succinate--CoA ligase [ADP/GDP-forming] subunit alpha, mitochondrial OS=Macaca fascicularis OX=9541 GN=SUCLG1 PE=3 SV=1	SUCLG1
0.903	0.376503	0.376503	1	1	P3_Subcortical	A0A2K5UWG8	calcineurin subunit B type 1 isoform X1(predicted) OS=Macaca fascicularis OX=9541 GN=PPP3R1 PE=4 SV=1	PPP3R1
0.903	0.339005	0.339005	1	1	P3_Subcortical	A0A2K5VYI5	2-oxoglutarate dehydrogenase, mitochondrial OS=Macaca fascicularis OX=9541 GN=OGDH PE=4 SV=1	OGDH
0.903	0.301957	0.301957	1	1	P3_Subcortical	A0A2K5VV24	MFS domain-containing protein OS=Macaca fascicularis OX=9541 PE=3 SV=1	---
0.903	0.258592	0.258592	1	1	P3_Subcortical	A0A2K5WK98	Calcium-binding mitochondrial carrier protein Aralar2 isoform 2(predicted) OS=Macaca fascicularis OX=9541 PE=3 SV=1	---
0.901	0.401036	0.401036	1	1	P3_Subcortical	Q4R4W6	Brain cDNA, clone: QtrA-12443, similar to human ubiquinol-cytochrome c reductase core protein II(UQCRC2) OS=Macaca fascicularis OX=9541 PE=2 SV=1	---
0.9	0.484072	0.484072	1	1	P3_Subcortical	A0A2K5V277	t-SNARE coiled-coil homology domain-containing protein OS=Macaca fascicularis OX=9541 GN=STX1B PE=3 SV=1	STX1B
0.9	0.359026	0.359026	1	1	P3_Subcortical	A0A2K5VI43	DUF4592 domain-containing protein OS=Macaca fascicularis OX=9541 GN=KIAA1211L PE=4 SV=1	KIAA1211L
0.9	0.308639	0.308639	1	1	P3_Subcortical	A0A2K5TKB0	NADH dehydrogenase [ubiquinone] 1 alpha subcomplex subunit 12 OS=Macaca fascicularis OX=9541 GN=NDUFA12 PE=3 SV=1	NDUFA12
0.9	0.254037	0.254037	1	1	P3_Subcortical	A0A2K5VF50	Misshapen-like kinase 1 isoform 2(predicted) OS=Macaca fascicularis OX=9541 GN=MINK1 PE=4 SV=1	MINK1
0.899	0.643235	0.643235	1	1	P3_Subcortical	G7PGZ0	Synaptosomal-associated protein OS=Macaca fascicularis OX=9541 GN=SNAP25 PE=3 SV=1	SNAP25
0.899	0.555854	0.555854	1	1	P3_Subcortical	A0A2K5WHJ4	Heat shock 70 kDa protein 12A(predicted) OS=Macaca fascicularis OX=9541 GN=HSPA12A PE=4 SV=1	HSPA12A
0.899	0.377302	0.377302	1	1	P3_Subcortical	G7PFW8	POTRA domain-containing protein OS=Macaca fascicularis OX=9541 PE=4 SV=1	---
0.899	0.351514	0.351514	1	1	P3_Subcortical	A0A2K5WTJ2	Superoxide dismutase OS=Macaca fascicularis OX=9541 PE=3 SV=1	---
0.899	0.280014	0.280014	1	1	P3_Subcortical	I7GJE7	Tubulin alpha chain OS=Macaca fascicularis OX=9541 PE=2 SV=1	---
0.898	0.436753	0.436753	1	1	P3_Subcortical	A0A2K5TT07	Cytochrome b-c1 complex subunit Rieske, mitochondrial OS=Macaca fascicularis OX=9541 PE=4 SV=1	---
0.898	0.332138	0.332138	1	1	P3_Subcortical	Q4R5G7	Very-long-chain 3-oxoacyl-CoA reductase OS=Macaca fascicularis OX=9541 GN=HSD17B12 PE=2 SV=1	HSD17B12
0.897	0.398923	0.398923	1	1	P3_Subcortical	A0A2K5VU63	MHD domain-containing protein OS=Macaca fascicularis OX=9541 GN=SGIP1 PE=4 SV=1	SGIP1
0.897	0.305487	0.305487	1	1	P3_Subcortical	A0A2K5TJA2	Dynamin-type G domain-containing protein OS=Macaca fascicularis OX=9541 GN=OPA1 PE=3 SV=1	OPA1
0.896	0.608756	0.608756	1	1	P3_Subcortical	A0A2K5W4N6	SLC25A12 isoform 1(predicted) OS=Macaca fascicularis OX=9541 GN=SLC25A12 PE=3 SV=1	SLC25A12
0.896	0.585438	0.585438	1	1	P3_Subcortical	I7GCX4	Macaca fascicularis brain cDNA clone: QflA-20639, similar to human vesicle-associated membrane protein 2 (synaptobrevin2) (VAMP2), mRNA, RefSeq: NM_014232.1 OS=Macaca fascicularis OX=9541 PE=2 SV=1	---
0.896	0.253494	0.253494	1	1	P3_Subcortical	A0A2K5UJI8	MICOS complex subunit OS=Macaca fascicularis OX=9541 PE=3 SV=1	---
0.895	1.04332	1.04332	1	1	P3_Subcortical	A0A2K5VCN1	IF rod domain-containing protein OS=Macaca fascicularis OX=9541 GN=GFAP PE=3 SV=1	GFAP
0.895	0.632744	0.632744	1	1	P3_Subcortical	A0A2K5USW7	DNM1 isoform 4(predicted) OS=Macaca fascicularis OX=9541 GN=DNM1 PE=3 SV=1	DNM1
0.895	0.333331	0.333331	1	1	P3_Subcortical	G8F4T1	Mitochondrial pyruvate carrier OS=Macaca fascicularis OX=9541 GN=MPC2 PE=3 SV=1	MPC2
0.895	0.310292	0.310292	1	1	P3_Subcortical	A0A2K5WWP6	N-terminal EF-hand calcium-binding protein 2 (Fragment)(predicted) OS=Macaca fascicularis OX=9541 GN=NECAB2 PE=4 SV=1	NECAB2
0.894	0.66086	0.66086	1	1	P3_Subcortical	A0A2K5TLX4	Glutamate receptor 2 OS=Macaca fascicularis OX=9541 GN=GRIA2 PE=3 SV=1	GRIA2
0.894	0.319563	0.319563	1	1	P3_Subcortical	A0A2K5TTY4	NADH dehydrogenase [ubiquinone] 1 alpha subcomplex subunit 10, mitochondrial OS=Macaca fascicularis OX=9541 GN=NDUFA10 PE=3 SV=1	NDUFA10
0.894	0.313619	0.313619	1	1	P3_Subcortical	A0A2K5VJK1	SEC7 domain-containing protein OS=Macaca fascicularis OX=9541 GN=IQSEC1 PE=4 SV=1	IQSEC1
0.893	0.350757	0.350757	1	1	P3_Subcortical	A0A2K5X3T4	Clathrin heavy chain OS=Macaca fascicularis OX=9541 GN=CLTC PE=3 SV=1	CLTC
0.893	0.306974	0.306974	1	1	P3_Subcortical	Q4R761	V-type proton ATPase subunit E 1 OS=Macaca fascicularis OX=9541 GN=ATP6V1E1 PE=2 SV=1	ATP6V1E1
0.892	0.558333	0.558333	1	1	P3_Subcortical	Q38PU8	Glutamate receptor 1 OS=Macaca fascicularis OX=9541 GN=GRIA1 PE=2 SV=1	GRIA1
0.892	0.409055	0.409055	1	1	P3_Subcortical	G7NW61	BTB domain-containing protein OS=Macaca fascicularis OX=9541 GN=KCND3 PE=3 SV=1	KCND3
0.892	0.281073	0.281073	1	1	P3_Subcortical	A0A2K5U1U7	ATP synthase subunit d, mitochondrial OS=Macaca fascicularis OX=9541 PE=3 SV=1	---
0.891	0.503283	0.503283	1	1	P3_Subcortical	G7Q0P0	Macaca fascicularis brain cDNA clone: QflA-22527, similar to human crystallin, mu (CRYM), mRNA, RefSeq: NM_001888.1 OS=Macaca fascicularis OX=9541 PE=2 SV=1	---
0.891	0.469406	0.469406	1	1	P3_Subcortical	G7P6Y2	Sidoreflexin OS=Macaca fascicularis OX=9541 GN=SFXN1 PE=3 SV=1	SFXN1
0.891	0.461508	0.461508	1	1	P3_Subcortical	G7PQ88	Macaca fascicularis brain cDNA clone: QtrA-17030, similar to human mitochondrial carrier homolog 2 (C. elegans) (MTCH2),nuclear gene encoding mitochondrial protein, mRNA, RefSeq: NM_014342.2 OS=Macaca fascicularis OX=9541 PE=2 SV=1	---
0.89	0.449164	0.449164	1	1	P3_Subcortical	A0A2K5VDK7	Neutral cholesterol ester hydrolase 1(predicted) OS=Macaca fascicularis OX=9541 GN=NCEH1 PE=4 SV=1	NCEH1
0.89	0.389426	0.389426	1	1	P3_Subcortical	A0A2K5U416	NADH dehydrogenase [ubiquinone] 1 beta subcomplex subunit 4 isoform 2(predicted) OS=Macaca fascicularis OX=9541 GN=NDUFB4 PE=4 SV=1	NDUFB4
0.89	0.334793	0.334793	1	1	P3_Subcortical	G7PLC1	Macaca fascicularis brain cDNA clone: QorA-13654, similar to human LanC lantibiotic synthetase component C-like 1(bacterial) (LANCL1), mRNA, RefSeq: NM_006055.1 OS=Macaca fascicularis OX=9541 PE=2 SV=1	---
0.89	0.309728	0.309728	1	1	P3_Subcortical	Q4R6K9	NADH-ubiquinone oxidoreductase 75 kDa subunit, mitochondrial OS=Macaca fascicularis OX=9541 GN=NDUFS1 PE=2 SV=1	NDUFS1
0.889	0.485955	0.485955	1	1	P3_Subcortical	A0A2K5WKU9	Ganglioside-induced differentiation-associated protein 1(predicted) OS=Macaca fascicularis OX=9541 GN=GDAP1 PE=3 SV=1	GDAP1
0.889	0.452262	0.452262	1	1	P3_Subcortical	A0A2K5TST4	Peptidyl arginine deiminase 2(predicted) OS=Macaca fascicularis OX=9541 GN=PADI2 PE=4 SV=1	PADI2
0.889	0.305018	0.305018	1	1	P3_Subcortical	G7P4M4	PHB domain-containing protein OS=Macaca fascicularis OX=9541 GN=FLOT1 PE=4 SV=1	FLOT1
0.888	0.620707	0.620707	1	1	P3_Subcortical	A0A2K5TWF6	MFS domain-containing protein OS=Macaca fascicularis OX=9541 GN=SLC17A7 PE=4 SV=1	SLC17A7
0.888	0.365669	0.365669	1	1	P3_Subcortical	A0A2K5UNI4	F-box protein 2(predicted) OS=Macaca fascicularis OX=9541 GN=FBXO2 PE=4 SV=1	FBXO2
0.887	0.667014	0.667014	1	1	P3_Subcortical	G7PIJ5	Synaptotagmin I, isoform CRA_a(predicted) OS=Macaca fascicularis OX=9541 PE=4 SV=1	---
0.887	0.406877	0.406877	1	1	P3_Subcortical	Q2PFS5	ATP synthase subunit f, mitochondrial isoform 2b(predicted) OS=Macaca fascicularis OX=9541 PE=2 SV=1	---
0.887	0.297716	0.297716	1	1	P3_Subcortical	A0A2K5W8B2	NADH dehydrogenase(predicted) OS=Macaca fascicularis OX=9541 GN=NDUFB9 PE=3 SV=1	NDUFB9
0.886	0.409349	0.409349	1	1	P3_Subcortical	A0A2K5V940	TGF-beta resistance-associated protein TRAG(predicted) OS=Macaca fascicularis OX=9541 GN=WDR7 PE=4 SV=1	WDR7
0.886	0.341622	0.341622	1	1	P3_Subcortical	A0A2K5VEC2	Neurofascin isoform 1(predicted) OS=Macaca fascicularis OX=9541 GN=NFASC PE=4 SV=1	NFASC
0.886	0.334153	0.334153	1	1	P3_Subcortical	A0A2K5W932	FBXL16 isoform 1(predicted) OS=Macaca fascicularis OX=9541 GN=FBXL16 PE=4 SV=1	FBXL16
0.885	0.940317	0.940317	1	1	P3_Subcortical	A0A2K5UWG6	IF rod domain-containing protein OS=Macaca fascicularis OX=9541 GN=NEFL PE=3 SV=1	NEFL
0.885	0.351328	0.351328	1	1	P3_Subcortical	A0A2K5VMN0	AdoHcyase_NAD domain-containing protein OS=Macaca fascicularis OX=9541 GN=AHCYL1 PE=3 SV=1	AHCYL1
0.884	0.481032	0.481032	1	1	P3_Subcortical	A0A2K5U6B2	MFS domain-containing protein OS=Macaca fascicularis OX=9541 GN=SV2B PE=4 SV=1	SV2B
0.884	0.460827	0.460827	1	1	P3_Subcortical	A0A2K5WC95	Serine/threonine-protein phosphatase OS=Macaca fascicularis OX=9541 GN=PPP3CA PE=3 SV=1	PPP3CA
0.884	0.324534	0.324534	1	1	P3_Subcortical	A0A2K5V6F2	EH domain containing 3(predicted) OS=Macaca fascicularis OX=9541 GN=EHD3 PE=3 SV=1	EHD3
0.883	0.502722	0.502722	1	1	P3_Subcortical	P67992	Major prion protein OS=Macaca fascicularis OX=9541 GN=PRNP PE=2 SV=1	PRNP
0.883	0.356277	0.356277	1	1	P3_Subcortical	A0A2K5X6Q3	Apoptosis-inducing factor 1, mitochondrial isoform 2(predicted) OS=Macaca fascicularis OX=9541 GN=AIFM1 PE=4 SV=1	AIFM1
0.882	0.490751	0.490751	1	1	P3_Subcortical	A0A2K5VSR6	Phosphodiesterase OS=Macaca fascicularis OX=9541 GN=PDE2A PE=3 SV=1	PDE2A
0.882	0.426898	0.426898	1	1	P3_Subcortical	A0A2K5WT80	Contactin-associated protein-like 2(predicted) OS=Macaca fascicularis OX=9541 GN=CNTNAP2 PE=4 SV=1	CNTNAP2
0.882	0.425438	0.425438	1	1	P3_Subcortical	G7P4N9	V-type proton ATPase subunit G OS=Macaca fascicularis OX=9541 PE=3 SV=1	---
0.882	0.381571	0.381571	1	1	P3_Subcortical	G7NUC4	Hippocalcin like 4(predicted) OS=Macaca fascicularis OX=9541 GN=HPCAL4 PE=4 SV=1	HPCAL4
0.882	0.348073	0.348073	1	1	P3_Subcortical	A0A2K5WMW4	J domain-containing protein OS=Macaca fascicularis OX=9541 GN=SLC8A1 PE=3 SV=1	SLC8A1
0.882	0.33946	0.33946	1	1	P3_Subcortical	A0A2K5WN01	DDT isoform 2(predicted) OS=Macaca fascicularis OX=9541 PE=4 SV=1	---
0.881	0.462266	0.462266	1	1	P3_Subcortical	A0A2K5UM04	FERM domain-containing protein OS=Macaca fascicularis OX=9541 GN=EPB41L2 PE=4 SV=1	EPB41L2
0.881	0.383937	0.383937	1	1	P3_Subcortical	A0A2K5USJ4	AMP-binding domain-containing protein OS=Macaca fascicularis OX=9541 PE=4 SV=1	---
0.879	0.370959	0.370959	1	1	P3_Subcortical	A0A2K5VXG0	Contactin associated protein like 5(predicted) OS=Macaca fascicularis OX=9541 GN=CNTNAP5 PE=4 SV=1	CNTNAP5
0.878	0.522419	0.522419	1	1	P3_Subcortical	G7P7G8	NAD(P) transhydrogenase, mitochondrial(predicted) OS=Macaca fascicularis OX=9541 GN=NNT PE=4 SV=1	NNT
0.878	0.378804	0.378804	1	1	P3_Subcortical	G7PWM2	Protein S100 OS=Macaca fascicularis OX=9541 PE=2 SV=1	---
0.877	0.349124	0.349124	1	1	P3_Subcortical	A0A2K5WCU2	AU RNA binding methylglutaconyl-CoA hydratase(predicted) OS=Macaca fascicularis OX=9541 GN=AUH PE=3 SV=1	AUH
0.877	0.345048	0.345048	1	1	P3_Subcortical	A0A2K5VCS7	Contactin-1 isoform 1(predicted) OS=Macaca fascicularis OX=9541 GN=CNTN1 PE=4 SV=1	CNTN1
0.877	0.312614	0.312614	1	1	P3_Subcortical	A0A2K5UDS8	PKS_ER domain-containing protein OS=Macaca fascicularis OX=9541 GN=CRYZ PE=4 SV=1	CRYZ
0.877	0.299666	0.299666	1	1	P3_Subcortical	A0A2K5W7C2	PKS_ER domain-containing protein OS=Macaca fascicularis OX=9541 PE=4 SV=1	---
0.875	0.603669	0.603669	1	1	P3_Subcortical	A0A2K5X4U5	Alpha-1,4 glucan phosphorylase OS=Macaca fascicularis OX=9541 PE=3 SV=1	---
0.875	0.439887	0.439887	1	1	P3_Subcortical	A0A2K5VL44	ANK_REP_REGION domain-containing protein OS=Macaca fascicularis OX=9541 GN=GLS PE=3 SV=1	GLS
0.875	0.338101	0.338101	1	1	P3_Subcortical	A0A2K5V7A0	Secretory carrier-associated membrane protein OS=Macaca fascicularis OX=9541 GN=SCAMP5 PE=3 SV=1	SCAMP5
0.874	0.798366	0.798366	1	1	P3_Subcortical	A0A2K5VJ65	Myelin-associated glycoprotein isoform a(predicted) OS=Macaca fascicularis OX=9541 GN=MAG PE=4 SV=1	MAG
0.874	0.409464	0.409464	1	1	P3_Subcortical	A0A2K5WWG0	Alpha-synuclein OS=Macaca fascicularis OX=9541 GN=SNCA PE=3 SV=1	SNCA
0.874	0.394708	0.394708	1	1	P3_Subcortical	Q4R538	Tubulin alpha-1B chain OS=Macaca fascicularis OX=9541 GN=TUBA1B PE=2 SV=1	TUBA1B
0.874	0.298221	0.298221	1	1	P3_Subcortical	G7Q1G8	Sphingomyelin phosphodiesterase 3(predicted) OS=Macaca fascicularis OX=9541 GN=SMPD3 PE=4 SV=1	SMPD3
0.873	0.307093	0.307093	1	1	P3_Subcortical	G8F6B7	Secretory carrier-associated membrane protein OS=Macaca fascicularis OX=9541 GN=CLK2 PE=3 SV=1	CLK2
0.873	0.269985	0.269985	1	1	P3_Subcortical	A0A2K5WPQ4	Protein tweety homolog OS=Macaca fascicularis OX=9541 GN=TTYH2 PE=3 SV=1	TTYH2
0.872	0.542565	0.542565	1	1	P3_Subcortical	A0A2K5X6C6	Sodium/potassium-transporting ATPase subunit alpha OS=Macaca fascicularis OX=9541 PE=3 SV=1	---
0.872	0.419553	0.419553	1	1	P3_Subcortical	A0A2K5X7C9	SH3 and multiple ankyrin repeat domains protein 3 (Fragment)(predicted) OS=Macaca fascicularis OX=9541 GN=SHANK3 PE=4 SV=1	SHANK3
0.872	0.410831	0.410831	1	1	P3_Subcortical	A0A2K5WD78	ATP synthase subunit g, mitochondrial(predicted) OS=Macaca fascicularis OX=9541 PE=4 SV=1	---
0.872	0.346127	0.346127	1	1	P3_Subcortical	A0A2K5UPK0	Reticulon OS=Macaca fascicularis OX=9541 GN=RTN3 PE=4 SV=1	RTN3
0.872	0.307542	0.307542	1	1	P3_Subcortical	A0A2K5TPG8	Dimethylarginine dimethylaminohydrolase 1, isoform CRA_b(predicted) OS=Macaca fascicularis OX=9541 GN=DDAH1 PE=4 SV=1	DDAH1
0.872	0.253033	0.253033	1	1	P3_Subcortical	A0A2K5WLQ4	Integrin_alpha2 domain-containing protein OS=Macaca fascicularis OX=9541 GN=ITGA6 PE=3 SV=1	ITGA6
0.87	0.455363	0.455363	1	1	P3_Subcortical	A0A2K5WAJ2	ACTN1 isoform 1(predicted) OS=Macaca fascicularis OX=9541 PE=4 SV=1	---
0.87	0.371847	0.371847	1	1	P3_Subcortical	A0A2K5X386	Copine 5(predicted) OS=Macaca fascicularis OX=9541 GN=CPNE5 PE=4 SV=1	CPNE5
0.87	0.274881	0.274881	1	1	P3_Subcortical	G7P6Y3	Complexin-2(predicted) OS=Macaca fascicularis OX=9541 PE=4 SV=1	---
0.869	0.578398	0.578398	1	1	P3_Subcortical	G7P0Q2	Cytochrome c domain-containing protein OS=Macaca fascicularis OX=9541 PE=3 SV=1	---
0.869	0.302851	0.302851	1	1	P3_Subcortical	Q4R374	Cytochrome c oxidase subunit 6B1 OS=Macaca fascicularis OX=9541 GN=COX6B1 PE=3 SV=3	COX6B1
0.869	0.271014	0.271014	1	1	P3_Subcortical	A0A2K5VNW6	MICOS complex subunit MIC60 OS=Macaca fascicularis OX=9541 GN=IMMT PE=3 SV=1	IMMT
0.869	0.264289	0.264289	1	1	P3_Subcortical	G7PRI6	NADH dehydrogenase [ubiquinone] 1 alpha subcomplex subunit 8 OS=Macaca fascicularis OX=9541 GN=NDUFA8 PE=3 SV=1	NDUFA8
0.868	0.508098	0.508098	1	1	P3_Subcortical	A0A2K5TRZ4	sodium/calcium exchanger 2 isoform X1(predicted) OS=Macaca fascicularis OX=9541 GN=SLC8A2 PE=3 SV=1	SLC8A2
0.868	0.276935	0.276935	1	1	P3_Subcortical	A0A2K5WTK2	H.sapiens ras-related Hrab1A protein(predicted) OS=Macaca fascicularis OX=9541 PE=4 SV=1	---
0.866	0.558918	0.558918	1	1	P3_Subcortical	A0A2K5WV49	Neural cell adhesion molecule 2(predicted) OS=Macaca fascicularis OX=9541 GN=NCAM2 PE=4 SV=1	NCAM2
0.863	0.690089	0.690089	1	1	P3_Subcortical	A0A2K5W8Z6	Adenylate cyclase OS=Macaca fascicularis OX=9541 GN=ADCY5 PE=3 SV=1	ADCY5
0.863	0.532894	0.532894	1	1	P3_Subcortical	Q4R4V5	Sodium/potassium-transporting ATPase subunit beta-1 OS=Macaca fascicularis OX=9541 GN=ATP1B1 PE=2 SV=1	ATP1B1
0.863	0.460369	0.460369	1	1	P3_Subcortical	A0A2K5X5N3	Immunoglobulin superfamily member 8(predicted) OS=Macaca fascicularis OX=9541 GN=IGSF8 PE=4 SV=1	IGSF8
0.863	0.385385	0.385385	1	1	P3_Subcortical	A0A2K5X8W5	Ig-like domain-containing protein OS=Macaca fascicularis OX=9541 GN=HEPACAM PE=4 SV=1	HEPACAM
0.862	1.20351	1.20351	1	1	P3_Subcortical	A0A2K5X6R5	Neuronal pentraxin receptor(predicted) OS=Macaca fascicularis OX=9541 GN=NPTXR PE=4 SV=1	NPTXR
0.862	0.592475	0.592475	1	1	P3_Subcortical	A0A2K5U8K4	Anion exchange protein OS=Macaca fascicularis OX=9541 GN=SLC4A4 PE=3 SV=1	SLC4A4
0.862	0.585885	0.585885	1	1	P3_Subcortical	A0A2K5VV51	Calcium-transporting ATPase OS=Macaca fascicularis OX=9541 GN=ATP2B1 PE=3 SV=1	ATP2B1
0.862	0.298952	0.298952	1	1	P3_Subcortical	A0A2K5VPG8	Putative tyrosine-protein phosphatase auxilin(predicted) OS=Macaca fascicularis OX=9541 GN=DNAJC6 PE=4 SV=1	DNAJC6
0.861	0.285941	0.285941	1	1	P3_Subcortical	Q4R559	Aspartate aminotransferase, mitochondrial OS=Macaca fascicularis OX=9541 GN=GOT2 PE=2 SV=1	GOT2
0.86	0.388144	0.388144	1	1	P3_Subcortical	A0A2K5WGQ6	Phosphodiesterase OS=Macaca fascicularis OX=9541 GN=PDE1A PE=3 SV=1	PDE1A
0.86	0.26497	0.26497	1	1	P3_Subcortical	A0A2K5VST9	Ion_trans domain-containing protein OS=Macaca fascicularis OX=9541 GN=KCNMA1 PE=4 SV=1	KCNMA1
0.86	0.259909	0.259909	1	1	P3_Subcortical	G7PM48	Protein kinase C epsilon type OS=Macaca fascicularis OX=9541 GN=PRKCE PE=3 SV=1	PRKCE
0.857	0.253828	0.253828	1	1	P3_Subcortical	A0A2K5UCX6	Dynamin 1 like(predicted) OS=Macaca fascicularis OX=9541 PE=3 SV=1	---
0.855	0.630762	0.630762	1	1	P3_Subcortical	A0A2K5W6I4	Intercellular adhesion molecule 5(predicted) OS=Macaca fascicularis OX=9541 GN=ICAM5 PE=4 SV=1	ICAM5
0.855	0.400423	0.400423	1	1	P3_Subcortical	I7G4L8	LY6/PLAUR domain containing 1(predicted) OS=Macaca fascicularis OX=9541 PE=2 SV=1	---
0.854	0.502516	0.502516	1	1	P3_Subcortical	A0A2K5X2W2	Sema domain-containing protein OS=Macaca fascicularis OX=9541 GN=PLXNC1 PE=4 SV=1	PLXNC1
0.854	0.375857	0.375857	1	1	P3_Subcortical	A0A2K5X586	Sodium/potassium-transporting ATPase subunit beta OS=Macaca fascicularis OX=9541 GN=ATP1B2 PE=3 SV=1	ATP1B2
0.854	0.269965	0.269965	1	1	P3_Subcortical	P0C1Z2	Citrate synthase, mitochondrial OS=Macaca fascicularis OX=9541 GN=CS PE=2 SV=1	CS
0.854	0.263273	0.263273	1	1	P3_Subcortical	Q4R4S7	Gap junction alpha-1 protein OS=Macaca fascicularis OX=9541 GN=GJA1 PE=2 SV=1	GJA1
0.853	0.355874	0.355874	1	1	P3_Subcortical	G7PMH0	Sidoreflexin OS=Macaca fascicularis OX=9541 GN=SFXN5 PE=3 SV=1	SFXN5
0.852	0.806671	0.806671	1	1	P3_Subcortical	A0A2K5VDG6	Protein kinase domain-containing protein OS=Macaca fascicularis OX=9541 GN=CAMK2A PE=3 SV=1	CAMK2A
0.852	0.371411	0.371411	1	1	P3_Subcortical	A0A2K5X5S8	MAST3 isoform 1(predicted) OS=Macaca fascicularis OX=9541 GN=MAST3 PE=4 SV=1	MAST3
0.852	0.258643	0.258643	1	1	P3_Subcortical	A0A2K5WXI3	PHB domain-containing protein OS=Macaca fascicularis OX=9541 GN=FLOT2 PE=4 SV=1	FLOT2
0.85	0.559437	0.559437	1	1	P3_Subcortical	A0A2K5UGT1	Calcium-transporting ATPase OS=Macaca fascicularis OX=9541 GN=ATP2B4 PE=3 SV=1	ATP2B4
0.85	0.310224	0.310224	1	1	P3_Subcortical	A0A2K5WAU8	Rho-related GTP-binding protein RhoC(predicted) OS=Macaca fascicularis OX=9541 GN=RHOC PE=4 SV=1	RHOC
0.848	0.254658	0.254658	1	1	P3_Subcortical	A0A2K5WEX6	RAP1A, member of RAS oncogene family(predicted) OS=Macaca fascicularis OX=9541 GN=RAP1A PE=4 SV=1	RAP1A
0.847	0.518342	0.518342	1	1	P3_Subcortical	A0A2K5U5M4	Protein kinase C and casein kinase substrate in neurons protein 1(predicted) OS=Macaca fascicularis OX=9541 GN=PACSIN1 PE=4 SV=1	PACSIN1
0.847	0.42994	0.42994	1	1	P3_Subcortical	A0A2K5TUI8	RYR2 isoform 1(predicted) OS=Macaca fascicularis OX=9541 GN=RYR2 PE=4 SV=1	RYR2
0.847	0.394534	0.394534	1	1	P3_Subcortical	A0A2K5VW25	ENTH domain-containing protein OS=Macaca fascicularis OX=9541 GN=SNAP91 PE=4 SV=1	SNAP91
0.847	0.305627	0.305627	1	1	P3_Subcortical	A0A2K5X2K0	Dual specificity protein phosphatase OS=Macaca fascicularis OX=9541 GN=DUSP3 PE=3 SV=1	DUSP3
0.847	0.292411	0.292411	1	1	P3_Subcortical	A0A2K5WGS8	Mitochondrial Rho GTPase OS=Macaca fascicularis OX=9541 GN=RHOT1 PE=3 SV=1	RHOT1
0.847	0.263197	0.263197	1	1	P3_Subcortical	G7P893	Cytochrome b-c1 complex subunit 8(predicted) OS=Macaca fascicularis OX=9541 GN=UQCRQ PE=4 SV=1	UQCRQ
0.846	0.273189	0.273189	1	1	P3_Subcortical	A0A2K5VSU6	Isovaleryl-CoA dehydrogenase(predicted) OS=Macaca fascicularis OX=9541 GN=IVD PE=3 SV=1	IVD
0.845	0.654315	0.654315	1	1	P3_Subcortical	A0A2K5VYS5	Tyrosine-protein phosphatase non-receptor type substrate 1(predicted) OS=Macaca fascicularis OX=9541 PE=4 SV=1	---
0.843	0.524806	0.524806	1	1	P3_Subcortical	A0A2K5WUC0	Aquaporin 4(predicted) OS=Macaca fascicularis OX=9541 GN=AQP4 PE=3 SV=1	AQP4
0.843	0.31353	0.31353	1	1	P3_Subcortical	A0A2K5U8Q1	ADAM metallopeptidase domain 22(predicted) OS=Macaca fascicularis OX=9541 GN=ADAM22 PE=4 SV=1	ADAM22
0.842	0.432264	0.432264	1	1	P3_Subcortical	A0A2K5UW82	Fructose-bisphosphate aldolase OS=Macaca fascicularis OX=9541 PE=3 SV=1	---
0.842	0.275673	0.275673	1	1	P3_Subcortical	A0A2K5VIB1	Endophilin-A1(predicted) OS=Macaca fascicularis OX=9541 GN=SH3GL2 PE=4 SV=1	SH3GL2
0.84	0.466928	0.466928	1	1	P3_Subcortical	A0A2K5V5M0	FERM domain-containing protein OS=Macaca fascicularis OX=9541 GN=EPB41L3 PE=4 SV=1	EPB41L3
0.84	0.286591	0.286591	1	1	P3_Subcortical	G7PC68	Macaca fascicularis brain cDNA clone: QtrA-13555, similar to human calbindin 1, 28kDa (CALB1), mRNA, RefSeq: NM_004929.2 OS=Macaca fascicularis OX=9541 PE=2 SV=1	---
0.839	0.501741	0.501741	1	1	P3_Subcortical	A0A2K5WI75	MARVEL domain-containing protein OS=Macaca fascicularis OX=9541 GN=SYP PE=4 SV=1	SYP
0.839	0.391937	0.391937	1	1	P3_Subcortical	G7Q3M1	Glutamate receptor 3 OS=Macaca fascicularis OX=9541 GN=GRIA3 PE=3 SV=1	GRIA3
0.838	0.352638	0.352638	1	1	P3_Subcortical	A0A2K5TRR2	Tenascin-R(predicted) OS=Macaca fascicularis OX=9541 GN=TNR PE=4 SV=1	TNR
0.838	0.34436	0.34436	1	1	P3_Subcortical	A0A2K5VG38	Succinate--CoA ligase [ADP-forming] subunit beta, mitochondrial OS=Macaca fascicularis OX=9541 GN=SUCLA2 PE=3 SV=1	SUCLA2
0.838	0.334538	0.334538	1	1	P3_Subcortical	G7PME0	Protein kinase domain-containing protein OS=Macaca fascicularis OX=9541 GN=AAK1 PE=4 SV=1	AAK1
0.837	0.383678	0.383678	1	1	P3_Subcortical	A0A2K5UVJ1	Neurexin 3(predicted) OS=Macaca fascicularis OX=9541 GN=NRXN3 PE=4 SV=1	NRXN3
0.837	0.306256	0.306256	1	1	P3_Subcortical	A0A2K5VXZ8	Mitochondrial carrier 1(predicted) OS=Macaca fascicularis OX=9541 GN=MTCH1 PE=3 SV=1	MTCH1
0.836	0.469615	0.469615	1	1	P3_Subcortical	G7NTR9	MFS domain-containing protein OS=Macaca fascicularis OX=9541 PE=4 SV=1	---
0.836	0.270754	0.270754	1	1	P3_Subcortical	A0A2K5V5U7	5'-nucleotidase, ecto (CD73), isoform CRA_a(predicted) OS=Macaca fascicularis OX=9541 GN=NT5E PE=3 SV=1	NT5E
0.835	0.324582	0.324582	1	1	P3_Subcortical	I7GHA1	Malate dehydrogenase OS=Macaca fascicularis OX=9541 GN=MDH1 PE=2 SV=1	MDH1
0.835	0.296469	0.296469	1	1	P3_Subcortical	G7PMC6	CB1 cannabinoid receptor-interacting protein 1 OS=Macaca fascicularis OX=9541 GN=CNRIP1 PE=4 SV=1	CNRIP1
0.834	0.500179	0.500179	1	1	P3_Subcortical	C3W4Y8	Cytochrome c oxidase subunit 2 OS=Macaca fascicularis OX=9541 GN=COX2 PE=3 SV=1	COX2
0.834	0.429453	0.429453	1	1	P3_Subcortical	A0A2K5U0X1	Cell adhesion molecule 2 isoform 4(predicted) OS=Macaca fascicularis OX=9541 GN=CADM2 PE=4 SV=1	CADM2
0.834	0.390869	0.390869	1	1	P3_Subcortical	A0A2K5UYT0	AIP3 domain-containing protein OS=Macaca fascicularis OX=9541 GN=SRCIN1 PE=4 SV=1	SRCIN1
0.833	0.643266	0.643266	1	1	P3_Subcortical	A0A2K5VU34	INF2 isoform 1(predicted) OS=Macaca fascicularis OX=9541 GN=INF2 PE=4 SV=1	INF2
0.833	0.323385	0.323385	1	1	P3_Subcortical	A0A2K5VEI6	AAA domain-containing protein OS=Macaca fascicularis OX=9541 GN=AFG3L2 PE=3 SV=1	AFG3L2
0.832	0.760589	0.760589	1	1	P3_Subcortical	A0A2K5VEW0	Amino acid transporter OS=Macaca fascicularis OX=9541 GN=SLC1A2 PE=3 SV=1	SLC1A2
0.832	0.320701	0.320701	1	1	P3_Subcortical	G7PIA0	Glycerol-3-phosphate dehydrogenase [NAD(+)] OS=Macaca fascicularis OX=9541 PE=3 SV=1	---
0.832	0.263084	0.263084	1	1	P3_Subcortical	Q5VAN0	ADP-ribosyl cyclase/cyclic ADP-ribose hydrolase 1 OS=Macaca fascicularis OX=9541 GN=CD38 PE=2 SV=1	CD38
0.832	0.260836	0.260836	1	1	P3_Subcortical	Q60HG8	Alpha-crystallin B chain OS=Macaca fascicularis OX=9541 GN=CRYAB PE=2 SV=1	CRYAB
0.83	0.38365	0.38365	1	1	P3_Subcortical	A0A2K5VPJ1	Fibronectin type-III domain-containing protein OS=Macaca fascicularis OX=9541 PE=4 SV=1	---
0.829	0.448901	0.448901	1	1	P3_Subcortical	A0A2K5TRX2	ATP synthase subunit O, mitochondrial(predicted) OS=Macaca fascicularis OX=9541 PE=3 SV=1	---
0.824	0.469739	0.469739	1	1	P3_Subcortical	A0A2K5UMZ9	Hyaluronan and proteoglycan link protein 4(predicted) OS=Macaca fascicularis OX=9541 GN=HAPLN4 PE=4 SV=1	HAPLN4
0.824	0.463161	0.463161	1	1	P3_Subcortical	A0A2K5VNV1	Transporter OS=Macaca fascicularis OX=9541 GN=SLC6A17 PE=3 SV=1	SLC6A17
0.824	0.346523	0.346523	1	1	P3_Subcortical	A0A2K5UKQ8	Alpha-carbonic anhydrase domain-containing protein OS=Macaca fascicularis OX=9541 PE=3 SV=1	---
0.823	0.254394	0.254394	1	1	P3_Subcortical	A0A2K5V4T2	Amyloid-beta protein intracellular domain-associated protein 1(predicted) OS=Macaca fascicularis OX=9541 PE=4 SV=1	---
0.821	0.382412	0.382412	1	1	P3_Subcortical	A2V9Z3	Apolipoprotein E OS=Macaca fascicularis OX=9541 GN=APOE PE=2 SV=1	APOE
0.82	0.411258	0.411258	1	1	P3_Subcortical	A0A2K5UX43	Glycerol-3-phosphate dehydrogenase OS=Macaca fascicularis OX=9541 GN=GPD2 PE=3 SV=1	GPD2
0.82	0.322598	0.322598	1	1	P3_Subcortical	A0A2K5WU15	transcriptional activator protein Pur-alpha(predicted) OS=Macaca fascicularis OX=9541 GN=PURA PE=4 SV=1	PURA
0.818	0.927228	0.927228	1	1	P3_Subcortical	A0A2K5VVV5	PPP1R1B isoform 1(predicted) OS=Macaca fascicularis OX=9541 GN=PPP1R1B PE=4 SV=1	PPP1R1B
0.817	0.580657	0.580657	1	1	P3_Subcortical	A0A2K5UV79	Sodium/potassium-transporting ATPase subunit alpha OS=Macaca fascicularis OX=9541 GN=ATP1A4 PE=3 SV=1	ATP1A4
0.817	0.493742	0.493742	1	1	P3_Subcortical	G7PBW0	Proenkephalin-A(predicted) OS=Macaca fascicularis OX=9541 GN=PENK PE=3 SV=1	PENK
0.816	0.295517	0.295517	1	1	P3_Subcortical	A0A2K5TJR0	Caskin-1 (Fragment)(predicted) OS=Macaca fascicularis OX=9541 GN=CASKIN1 PE=4 SV=1	CASKIN1
0.815	0.38847	0.38847	1	1	P3_Subcortical	G7NYT4	Transporter OS=Macaca fascicularis OX=9541 GN=SLC6A1 PE=3 SV=1	SLC6A1
0.814	0.479771	0.479771	1	1	P3_Subcortical	A0A2K5X4L0	MARVEL domain-containing protein OS=Macaca fascicularis OX=9541 GN=SYNPR PE=4 SV=1	SYNPR
0.814	0.443627	0.443627	1	1	P3_Subcortical	A0A2K5W4W3	NPTN isoform 2(predicted) OS=Macaca fascicularis OX=9541 GN=NPTN PE=4 SV=1	NPTN
0.814	0.376139	0.376139	1	1	P3_Subcortical	A0A2K5UNM0	GPI inositol-deacylase OS=Macaca fascicularis OX=9541 GN=PGAP1 PE=3 SV=1	PGAP1
0.813	0.456183	0.456183	1	1	P3_Subcortical	G7PEV6	Adipose specific 2(predicted) OS=Macaca fascicularis OX=9541 GN=ADIRF PE=4 SV=1	ADIRF
0.813	0.304127	0.304127	1	1	P3_Subcortical	A0A2K5VFG4	Receptor-type tyrosine-protein phosphatase alpha OS=Macaca fascicularis OX=9541 GN=PTPRA PE=3 SV=1	PTPRA
0.812	0.470236	0.470236	1	1	P3_Subcortical	A0A2K5U2B4	Solute carrier family 12 member 5 isoform 2(predicted) OS=Macaca fascicularis OX=9541 GN=SLC12A5 PE=4 SV=1	SLC12A5
0.812	0.259016	0.259016	1	1	P3_Subcortical	A0A2K5UAJ4	UDENN domain-containing protein OS=Macaca fascicularis OX=9541 GN=MADD PE=4 SV=1	MADD
0.812	0.252382	0.252382	1	1	P3_Subcortical	A0A2K5V1B9	Phospholipid-transporting ATPase OS=Macaca fascicularis OX=9541 GN=ATP11A PE=3 SV=1	ATP11A
0.81	0.294117	0.294117	1	1	P3_Subcortical	A0A2K5UZ84	BAR domain-containing protein OS=Macaca fascicularis OX=9541 GN=BIN1 PE=4 SV=1	BIN1
0.809	0.440745	0.440745	1	1	P3_Subcortical	A0A2K5WMQ0	Cytochrome c1, heme protein, mitochondrial (Fragment)(predicted) OS=Macaca fascicularis OX=9541 GN=CYC1 PE=4 SV=1	CYC1
0.806	0.504479	0.504479	1	1	P3_Subcortical	A0A2K5U340	SYNGAP1 isoform 3(predicted) OS=Macaca fascicularis OX=9541 GN=SYNGAP1 PE=4 SV=1	SYNGAP1
0.806	0.339721	0.339721	1	1	P3_Subcortical	A0A2K5UJB0	Cell adhesion molecule 3 isoform 2(predicted) OS=Macaca fascicularis OX=9541 PE=4 SV=1	---
0.805	0.509402	0.509402	1	1	P3_Subcortical	A0A2K5ULK1	Amino acid transporter OS=Macaca fascicularis OX=9541 GN=SLC1A3 PE=3 SV=1	SLC1A3
0.805	0.412287	0.412287	1	1	P3_Subcortical	A0A2K5V4S2	Proline-rich transmembrane protein 2(predicted) OS=Macaca fascicularis OX=9541 GN=PRRT2 PE=4 SV=1	PRRT2
0.805	0.264806	0.264806	1	1	P3_Subcortical	A0A2K5TQY7	Epididymis secretory sperm binding protein(predicted) OS=Macaca fascicularis OX=9541 PE=4 SV=1	---
0.804	0.259662	0.259662	1	1	P3_Subcortical	A0A2K5WGN7	RIMS1 isoform 1(predicted) OS=Macaca fascicularis OX=9541 GN=RIMS1 PE=4 SV=1	RIMS1
0.803	0.302036	0.302036	1	1	P3_Subcortical	A0A2K5TTB1	Phosphatidylinositol 4-kinase alpha(predicted) OS=Macaca fascicularis OX=9541 GN=PI4KA PE=3 SV=1	PI4KA
0.802	0.356729	0.356729	1	1	P3_Subcortical	A0A2K5TV95	Microtubule associated protein 1A(predicted) OS=Macaca fascicularis OX=9541 GN=MAP1A PE=4 SV=1	MAP1A
0.802	0.264772	0.264772	1	1	P3_Subcortical	Q8SPH5	Cytochrome b-c1 complex subunit 6, mitochondrial OS=Macaca fascicularis OX=9541 GN=UQCRH PE=3 SV=1	UQCRH
0.8	0.434663	0.434663	1	1	P3_Subcortical	G7NXZ8	C2 domain-containing protein OS=Macaca fascicularis OX=9541 GN=CPNE4 PE=4 SV=1	CPNE4
0.8	0.291255	0.291255	1	1	P3_Subcortical	A0A2K5V0B5	ras-related protein Rab-6B isoform X1(predicted) OS=Macaca fascicularis OX=9541 GN=RAB6B PE=4 SV=1	RAB6B
0.799	0.29697	0.29697	1	1	P3_Subcortical	A0A2K5WEA7	Succinyl-CoA:3-ketoacid-coenzyme A transferase OS=Macaca fascicularis OX=9541 GN=OXCT1 PE=3 SV=1	OXCT1
0.798	0.426695	0.426695	1	1	P3_Subcortical	A0A2K5VUN9	ALCAM isoform 3(predicted) OS=Macaca fascicularis OX=9541 PE=4 SV=1	---
0.798	0.259656	0.259656	1	1	P3_Subcortical	A0A2K5WAC7	Spectrin beta chain OS=Macaca fascicularis OX=9541 GN=SPTBN1 PE=3 SV=1	SPTBN1
0.796	0.37943	0.37943	1	1	P3_Subcortical	G7PCY5	Protein-tyrosine kinase 2-beta isoform a(predicted) OS=Macaca fascicularis OX=9541 GN=PTK2B PE=3 SV=1	PTK2B
0.795	0.4526	0.4526	1	1	P3_Subcortical	A0A2K5UKX2	Protein kinase C OS=Macaca fascicularis OX=9541 GN=PRKCA PE=3 SV=1	PRKCA
0.795	0.328746	0.328746	1	1	P3_Subcortical	A0A2K5WMZ5	Spectrin beta chain OS=Macaca fascicularis OX=9541 GN=SPTB PE=3 SV=1	SPTB
0.795	0.280922	0.280922	1	1	P3_Subcortical	I7G2M6	Macaca fascicularis brain cDNA clone: QmoA-11396, similar to human ras homolog gene family, member B (RHOB), mRNA, RefSeq: NM_004040.2 OS=Macaca fascicularis OX=9541 PE=2 SV=1	---
0.794	0.395291	0.395291	1	1	P3_Subcortical	A0A2K5WGR0	syntaxin-binding protein 1(predicted) OS=Macaca fascicularis OX=9541 GN=STXBP1 PE=3 SV=1	STXBP1
0.791	0.284761	0.284761	1	1	P3_Subcortical	G7P1E6	DAGKc domain-containing protein OS=Macaca fascicularis OX=9541 GN=AGK PE=4 SV=1	AGK
0.79	1.07064	1.07064	1	1	P3_Subcortical	A0A2K5WSA7	Phosphodiesterase OS=Macaca fascicularis OX=9541 GN=PDE10A PE=3 SV=1	PDE10A
0.79	0.482715	0.482715	1	1	P3_Subcortical	A0A2K5W513	Opioid binding protein/cell adhesion molecule like(predicted) OS=Macaca fascicularis OX=9541 GN=OPCML PE=4 SV=1	OPCML
0.789	0.315944	0.315944	1	1	P3_Subcortical	A0A2K5TKM1	Neuronal pentraxin-1(predicted) OS=Macaca fascicularis OX=9541 PE=4 SV=1	---
0.787	0.316843	0.316843	1	1	P3_Subcortical	A0A2K5X708	Phosphatidate cytidylyltransferase OS=Macaca fascicularis OX=9541 GN=CDS2 PE=3 SV=1	CDS2
0.781	0.351525	0.351525	1	1	P3_Subcortical	P68223	Hemoglobin subunit beta OS=Macaca fascicularis OX=9541 GN=HBB PE=1 SV=2	HBB
0.781	0.299012	0.299012	1	1	P3_Subcortical	A0A2K5WSB8	Gelsolin isoform a(predicted) OS=Macaca fascicularis OX=9541 GN=GSN PE=4 SV=1	GSN
0.78	1.0402	1.0402	1	1	P3_Subcortical	Q4R5G3	Brain cDNA, clone: QnpA-12365, similar to human aldehyde dehydrogenase 1 family, member A1 (ALDH1A1),mRNA, RefSeq: NM_000689.3 OS=Macaca fascicularis OX=9541 PE=2 SV=1	---
0.78	0.524039	0.524039	1	1	P3_Subcortical	A0A2K5W072	Bassoon presynaptic cytomatrix protein(predicted) OS=Macaca fascicularis OX=9541 GN=BSN PE=4 SV=1	BSN
0.78	0.302729	0.302729	1	1	P3_Subcortical	A0A2K5V3X8	G protein subunit alpha o1(predicted) OS=Macaca fascicularis OX=9541 GN=GNAO1 PE=4 SV=1	GNAO1
0.779	0.3631	0.3631	1	1	P3_Subcortical	A0A2K5WEI8	calmodulin regulator protein PCP4(predicted) OS=Macaca fascicularis OX=9541 GN=PCP4 PE=4 SV=1	PCP4
0.772	0.33937	0.33937	1	1	P3_Subcortical	I7GMV3	Macaca fascicularis brain cDNA clone: QflA-18452, similar to human potassium channel tetramerisation domain containing 4(KCTD4), mRNA, RefSeq: NM_198404.1 OS=Macaca fascicularis OX=9541 PE=2 SV=1	---
0.771	0.287438	0.287438	1	1	P3_Subcortical	A0A2K5VSB6	LanC like 2(predicted) OS=Macaca fascicularis OX=9541 GN=LANCL2 PE=4 SV=1	LANCL2
0.77	0.393296	0.393296	1	1	P3_Subcortical	A0A2K5W261	Inositol 1,4,5-trisphosphate receptor type 1 isoform 3(predicted) OS=Macaca fascicularis OX=9541 GN=ITPR1 PE=4 SV=1	ITPR1
0.77	0.331981	0.331981	1	1	P3_Subcortical	A0A2K5URR3	Calcium-transporting ATPase OS=Macaca fascicularis OX=9541 GN=ATP2A2 PE=3 SV=1	ATP2A2
0.768	0.330987	0.330987	1	1	P3_Subcortical	A0A2K5WVK1	ATP synthase membrane subunit e OS=Macaca fascicularis OX=9541 GN=ATP5ME PE=4 SV=1	ATP5ME
0.766	0.353943	0.353943	1	1	P3_Subcortical	G7P7W6	Proteoglycan link protein(predicted) OS=Macaca fascicularis OX=9541 GN=HAPLN1 PE=4 SV=1	HAPLN1
0.764	0.490463	0.490463	1	1	P3_Subcortical	A0A2K5UT70	Protein kinase C OS=Macaca fascicularis OX=9541 GN=PRKCB PE=3 SV=1	PRKCB
0.764	0.284024	0.284024	1	1	P3_Subcortical	A0A2K5V1I8	Disks large 4(predicted) OS=Macaca fascicularis OX=9541 GN=DLG4 PE=3 SV=1	DLG4
0.764	0.281361	0.281361	1	1	P3_Subcortical	A0A2K5VTV1	ras-related C3 botulinum toxin substrate 1 isoform X1(predicted) OS=Macaca fascicularis OX=9541 PE=4 SV=1	---
0.761	0.253199	0.253199	1	1	P3_Subcortical	A0A2K5WYT5	LETM1 and EF-hand domain-containing protein 1, mitochondrial(predicted) OS=Macaca fascicularis OX=9541 GN=LETM1 PE=4 SV=1	LETM1
0.758	0.263557	0.263557	1	1	P3_Subcortical	A0A2K5WHV4	Glycoprotein M6B, isoform CRA_d(predicted) OS=Macaca fascicularis OX=9541 GN=GPM6B PE=4 SV=1	GPM6B
0.757	0.336919	0.336919	1	1	P3_Subcortical	A0A2K5U4S2	t-SNARE coiled-coil homology domain-containing protein OS=Macaca fascicularis OX=9541 GN=STX1A PE=3 SV=1	STX1A
0.756	0.350191	0.350191	1	1	P3_Subcortical	A0A2K5UPR5	Reticulon OS=Macaca fascicularis OX=9541 GN=RTN3 PE=4 SV=1	RTN3
0.754	0.568263	0.568263	1	1	P3_Subcortical	A0A2K5VJW6	IF rod domain-containing protein OS=Macaca fascicularis OX=9541 GN=NEFM PE=3 SV=1	NEFM
0.753	0.303313	0.303313	1	1	P3_Subcortical	A0A2K5VVW9	Amine oxidase OS=Macaca fascicularis OX=9541 GN=MAOA PE=3 SV=1	MAOA
0.752	0.305173	0.305173	1	1	P3_Subcortical	Q4R5E9	Secretogranin-2 OS=Macaca fascicularis OX=9541 GN=SCG2 PE=2 SV=1	SCG2
0.751	0.288507	0.288507	1	1	P3_Subcortical	A0A2K5VG07	1-phosphatidylinositol 4,5-bisphosphate phosphodiesterase OS=Macaca fascicularis OX=9541 GN=PLCB1 PE=4 SV=1	PLCB1
0.75	0.308858	0.308858	1	1	P3_Subcortical	A0A2K5VI44	ELFV_dehydrog domain-containing protein OS=Macaca fascicularis OX=9541 PE=3 SV=1	---
0.749	0.325732	0.325732	1	1	P3_Subcortical	A0A2K5UV16	Glucose 1,6-bisphosphate synthase(predicted) OS=Macaca fascicularis OX=9541 GN=PGM2L1 PE=4 SV=1	PGM2L1
0.745	0.309784	0.309784	1	1	P3_Subcortical	G7PJX2	N-methyl D-aspartate receptor subtype 2B(predicted) OS=Macaca fascicularis OX=9541 GN=GRIN2B PE=3 SV=1	GRIN2B
0.742	0.321463	0.321463	1	1	P3_Subcortical	A0A2K5WDL1	Neuronal growth regulator 1(predicted) OS=Macaca fascicularis OX=9541 GN=NEGR1 PE=4 SV=1	NEGR1
0.742	0.260995	0.260995	1	1	P3_Subcortical	A0A2K5WQ84	UPAR/Ly6 domain-containing protein OS=Macaca fascicularis OX=9541 PE=4 SV=1	---
0.739	0.287165	0.287165	1	1	P3_Subcortical	A0A2K5TVK4	Pleckstrin-like proteiny and SEC7 domain-containing protein 3 (Fragment)(predicted) OS=Macaca fascicularis OX=9541 GN=PSD3 PE=4 SV=1	PSD3
0.735	0.341824	0.341824	1	1	P3_Subcortical	A0A2K5TT71	PCLO isoform 1(predicted) OS=Macaca fascicularis OX=9541 GN=PCLO PE=4 SV=1	PCLO
0.735	0.306961	0.306961	1	1	P3_Subcortical	A0A2K5UWW0	PDZ domain-containing protein OS=Macaca fascicularis OX=9541 GN=LRRC7 PE=4 SV=1	LRRC7
0.733	0.298882	0.298882	1	1	P3_Subcortical	A0A2K5U0H8	60S ribosomal protein L6 OS=Macaca fascicularis OX=9541 PE=3 SV=1	---
0.731	0.355896	0.355896	1	1	P3_Subcortical	A0A2K5VF31	Adenylate kinase 5(predicted) OS=Macaca fascicularis OX=9541 GN=AK5 PE=3 SV=1	AK5
0.718	0.375491	0.375491	1	1	P3_Subcortical	A0A2K5TNL4	Glutamine synthetase OS=Macaca fascicularis OX=9541 PE=3 SV=1	---
0.716	0.251982	0.251982	1	1	P3_Subcortical	A0A2K5WKL6	Synaptogyrin OS=Macaca fascicularis OX=9541 PE=3 SV=1	---
0.716	0.250431	0.250431	1	1	P3_Subcortical	A0A2K5UA21	Nitric oxide synthase OS=Macaca fascicularis OX=9541 GN=NOS1 PE=3 SV=1	NOS1
0.714	0.256902	0.256902	1	1	P3_Subcortical	A0A2K5WC79	Protein kinase domain-containing protein OS=Macaca fascicularis OX=9541 GN=CAMK2B PE=4 SV=1	CAMK2B
0.713	0.417442	0.417442	1	1	P3_Subcortical	G7PSI6	Guanine deaminase OS=Macaca fascicularis OX=9541 GN=GDA PE=3 SV=1	GDA
0.713	0.348678	0.348678	1	1	P3_Subcortical	A0A2K5X2Q1	Neuropilin OS=Macaca fascicularis OX=9541 GN=NRP2 PE=3 SV=1	NRP2
0.713	0.26142	0.26142	1	1	P3_Subcortical	A0A2K5TQK0	Beta-synuclein OS=Macaca fascicularis OX=9541 GN=SNCB PE=3 SV=1	SNCB
0.709	0.37285	0.37285	1	1	P3_Subcortical	G7PLL1	Macaca fascicularis brain cDNA clone: QccE-17419, similar to human hippocalcin-like 1 (HPCAL1), transcript variant 1, mRNA, RefSeq: NM_002149.2 OS=Macaca fascicularis OX=9541 PE=2 SV=1	---
0.707	0.273269	0.273269	1	1	P3_Subcortical	A0A2K5WIV1	Sodium/potassium-transporting ATPase subunit alpha OS=Macaca fascicularis OX=9541 GN=ATP1A1 PE=3 SV=1	ATP1A1
