# Supplementary material for: Spatiotemporal proteomic atlas of multiple brain regions across early fetal to neonatal stages in cynomolgus monkey
Source: Nat Commun. 2023 Jul 3;14:3917. doi: 10.1038/s41467-023-39411-7 (PMC10317979; doi:10.1038/s41467-023-39411-7)
Supplement: Supplementary file 11 — Supplementary Data 8 [file 41467_2023_39411_MOESM11_ESM.xlsx]

## Sheet: Region_marker_enrichment
marker_protein_GO_enrichmen	GO Terms Description	GO Terms Level	GO Terms ID	Mapping	Background	All Mapping	All Background	Fold Enrichment	Fisher' exact test P value
Ref_E50	RNA splicing	6	GO:0008380	143	273	943	7979	4.43	4.43201e-63
Ref_E50	RNA splicing, via transesterification reactions	7	GO:0000375	135	249	943	7979	4.59	6.44887e-62
Ref_E50	mRNA splicing, via spliceosome	7	GO:0000398	134	246	943	7979	4.61	8.75569e-62
Ref_E50	mRNA export from nucleus	6	GO:0006406	46	88	943	7979	4.42	1.40507e-20
Ref_E50	cotranslational protein targeting to membrane	6	GO:0006613	37	67	943	7979	4.67	7.50206e-18
Ref_E50	mRNA 3'-end processing	7	GO:0031124	36	67	943	7979	4.55	6.96531e-17
Ref_E50	protein targeting to ER	6	GO:0045047	37	71	943	7979	4.41	9.81006e-17
Ref_E50	spliceosomal complex assembly	6	GO:0000245	27	46	943	7979	4.97	2.90061e-14
Ref_E50	negative regulation of mRNA metabolic process	7	GO:1903312	32	63	943	7979	4.3	3.11643e-14
Ref_E50	ribonucleoprotein complex export from nucleus	6	GO:0071426	50	100	943	7979	4.23	8.80407e-14
Ref_E50	regulation of mRNA splicing, via spliceosome	7	GO:0048024	38	81	943	7979	3.97	9.8003e-14
Ref_E50	RNA 3'-end processing	6	GO:0031123	44	95	943	7979	3.92	1.944e-13
Ref_E50	regulation of RNA splicing	6	GO:0043484	49	107	943	7979	3.87	3.62488e-13
Ref_E50	regulation of mRNA processing	6	GO:0050684	57	117	943	7979	4.12	8.26006e-13
Ref_E50	nucleic acid transport	6	GO:0050657	55	121	943	7979	3.85	8.91398e-13
Ref_E50	mRNA catabolic process	6	GO:0006402	59	160	943	7979	3.12	9.36917e-13
Ref_E50	nuclear export	6	GO:0051168	59	124	943	7979	4.03	9.42912e-13
Ref_E50	nuclear-transcribed mRNA catabolic process	7	GO:0000956	56	145	943	7979	3.27	9.74221e-13
Ref_E50	nucleic acid-templated transcription	6	GO:0097659	106	436	943	7979	2.06	1.58673e-12
Ref_E50	negative regulation of RNA biosynthetic process	7	GO:1902679	134	564	943	7979	2.01	1.66633e-12
Ref_E50	protein localization to endoplasmic reticulum	6	GO:0070972	38	88	943	7979	3.65	2.1717e-12
Ref_E50	regulation of mRNA metabolic process	6	GO:1903311	88	216	943	7979	3.45	2.25142e-12
Ref_E50	mRNA processing	6	GO:0006397	151	304	943	7979	4.2	2.57405e-12
Ref_E50	posttranscriptional regulation of gene expression	6	GO:0010608	94	321	943	7979	2.48	2.78533e-12
Ref_E50	regulation of chromosome organization	6	GO:0033044	67	235	943	7979	2.41	2.92022e-12
Ref_E50	transcription from RNA polymerase II promoter	6	GO:0006366	92	361	943	7979	2.16	4.73444e-12
Ref_E50	positive regulation of RNA metabolic process	6	GO:0051254	173	827	943	7979	1.77	4.78073e-12
Ref_E50	positive regulation of gene expression	6	GO:0010628	208	977	943	7979	1.8	5.37259e-12
Ref_E50	negative regulation of RNA metabolic process	6	GO:0051253	161	626	943	7979	2.18	5.56899e-12
Ref_E50	negative regulation of gene expression	6	GO:0010629	236	898	943	7979	2.22	6.87306e-12
Ref_E50	positive regulation of RNA biosynthetic process	7	GO:1902680	153	761	943	7979	1.7	8.10008e-12
Ref_E50	regulation of translation	6	GO:0006417	64	228	943	7979	2.38	1.27938e-11
Ref_E50	positive regulation of chromosome organization	7	GO:2001252	41	123	943	7979	2.82	2.12517e-10
Ref_E50	negative regulation of mRNA processing	7	GO:0050686	18	30	943	7979	5.08	3.74655e-10
Ref_E50	DNA geometric change	6	GO:0032392	24	51	943	7979	3.98	4.10095e-10
Ref_E50	regulation of mRNA 3'-end processing	7	GO:0031440	15	22	943	7979	5.77	8.43596e-10
Ref_E50	negative regulation of translation	7	GO:0017148	34	96	943	7979	3	1.23539e-09
Ref_E50	regulation of mRNA catabolic process	6	GO:0061013	37	112	943	7979	2.8	2.16087e-09
Ref_E50	negative regulation of chromosome organization	7	GO:2001251	30	82	943	7979	3.1	4.85235e-09
Ref_E50	negative regulation of DNA metabolic process	6	GO:0051053	28	74	943	7979	3.2	6.62369e-09
Ref_E50	DNA packaging	6	GO:0006323	30	83	943	7979	3.06	6.75585e-09
Ref_E50	regulation of nucleic acid-templated transcription	7	GO:1903506	262	1440	943	7979	1.54	8.8386e-09
Ref_E50	regulation of RNA biosynthetic process	6	GO:2001141	262	1442	943	7979	1.54	9.8444e-09
Ref_E50	regulation of DNA recombination	6	GO:0000018	19	39	943	7979	4.12	1.3627e-08
Ref_E50	nuclear import	6	GO:0051170	32	95	943	7979	2.85	1.55618e-08
Ref_E50	cytoplasmic translation	6	GO:0002181	21	47	943	7979	3.78	1.6444e-08
Ref_E50	regulation of gene expression, epigenetic	6	GO:0040029	41	141	943	7979	2.46	2.01875e-08
Ref_E50	positive regulation of RNA splicing	7	GO:0033120	17	33	943	7979	4.36	2.74347e-08
Ref_E50	protein localization to chromosome	6	GO:0034502	18	37	943	7979	4.12	3.39519e-08
Ref_E50	DNA duplex unwinding	7	GO:0032508	19	41	943	7979	3.92	3.8337e-08
Ref_E50	regulation of transcription, DNA-templated	6	GO:0006355	252	1406	943	7979	1.52	4.5239e-08
Ref_E50	mRNA splice site selection	6	GO:0006376	14	24	943	7979	4.94	5.91287e-08
Ref_E50	positive regulation of translation	7	GO:0045727	28	82	943	7979	2.89	8.87127e-08
Ref_E50	DNA-dependent DNA replication	6	GO:0006261	26	75	943	7979	2.93	1.81391e-07
Ref_E50	negative regulation of cell cycle process	6	GO:0010948	41	152	943	7979	2.28	2.01924e-07
Ref_E50	termination of RNA polymerase II transcription	7	GO:0006369	14	26	943	7979	4.56	2.31499e-07
Ref_E50	negative regulation of RNA splicing	7	GO:0033119	14	26	943	7979	4.56	2.31499e-07
Ref_E50	regulation of chromatin organization	7	GO:1902275	35	121	943	7979	2.45	2.53622e-07
Ref_E50	DNA-templated transcription, elongation	6	GO:0006354	23	64	943	7979	3.04	4.42665e-07
Ref_E50	positive regulation of DNA metabolic process	6	GO:0051054	39	146	943	7979	2.26	5.2644e-07
Ref_E50	regulation of DNA repair	6	GO:0006282	21	56	943	7979	3.17	6.18259e-07
Ref_E50	positive regulation of mRNA processing	7	GO:0050685	14	28	943	7979	4.23	7.64755e-07
Ref_E50	positive regulation of mRNA metabolic process	7	GO:1903313	21	57	943	7979	3.12	8.71377e-07
Ref_E50	negative regulation of mRNA catabolic process	7	GO:1902373	15	33	943	7979	3.85	1.44658e-06
Ref_E50	negative regulation of RNA catabolic process	7	GO:1902369	16	37	943	7979	3.66	1.46987e-06
Ref_E50	double-strand break repair	6	GO:0006302	28	93	943	7979	2.55	1.66379e-06
Ref_E50	regulation of histone modification	7	GO:0031056	29	99	943	7979	2.48	2.0301e-06
Ref_E50	histone mRNA metabolic process	6	GO:0008334	10	16	943	7979	5.29	2.08098e-06
Ref_E50	protein localization to nucleus	6	GO:0034504	33	124	943	7979	2.25	4.28892e-06
Ref_E50	rRNA metabolic process	6	GO:0016072	39	158	943	7979	2.09	4.44781e-06
Ref_E50	in utero embryonic development	7	GO:0001701	48	212	943	7979	1.92	5.0113e-06
Ref_E50	ncRNA processing	6	GO:0034470	50	227	943	7979	1.86	7.28743e-06
Ref_E50	positive regulation of cell cycle process	6	GO:0090068	38	156	943	7979	2.06	8.21965e-06
Ref_E50	rRNA processing	7	GO:0006364	34	134	943	7979	2.15	9.58828e-06
Ref_E50	dosage compensation	7	GO:0007549	8	12	943	7979	5.64	1.18259e-05
Ref_E50	nucleotide-excision repair	6	GO:0006289	23	76	943	7979	2.56	1.27115e-05
Ref_E50	regulation of double-strand break repair	7	GO:2000779	13	30	943	7979	3.67	1.40159e-05
Ref_E50	regulation of DNA replication	6	GO:0006275	19	58	943	7979	2.77	2.06921e-05
Ref_E50	regulation of DNA-dependent DNA replication	7	GO:0090329	12	27	943	7979	3.76	2.20812e-05
Ref_E50	telomere capping	6	GO:0016233	7	10	943	7979	5.92	2.739e-05
Ref_E50	regulation of RNA export from nucleus	6	GO:0046831	8	13	943	7979	5.21	2.75591e-05
Ref_E50	negative regulation of DNA recombination	7	GO:0045910	8	13	943	7979	5.21	2.75591e-05
Ref_E50	translesion synthesis	7	GO:0019985	11	24	943	7979	3.88	3.43455e-05
Ref_E50	chordate embryonic development	6	GO:0043009	66	346	943	7979	1.61	4.24665e-05
Ref_E50	base-excision repair	6	GO:0006284	12	29	943	7979	3.5	5.26009e-05
Ref_E50	transcription-coupled nucleotide-excision repair	7	GO:0006283	19	62	943	7979	2.59	5.8938e-05
Ref_E50	protein localization to cytoplasmic stress granule	6	GO:1903608	6	8	943	7979	6.35	6.08581e-05
Ref_E50	histone H2B ubiquitination	7	GO:0033523	6	8	943	7979	6.35	6.08581e-05
Ref_E50	endodermal cell fate commitment	6	GO:0001711	6	8	943	7979	6.35	6.08581e-05
Ref_E50	positive regulation of mitotic cell cycle	6	GO:0045931	25	94	943	7979	2.25	6.20481e-05
Ref_E50	mRNA cleavage involved in mRNA processing	7	GO:0098787	7	11	943	7979	5.38	6.76249e-05
Ref_E50	nucleotide-excision repair, DNA incision	6	GO:0033683	12	30	943	7979	3.38	7.83242e-05
Ref_E50	CRD-mediated mRNA stabilization	6	GO:0070934	5	6	943	7979	7.05	0.000123621
Ref_E50	negative regulation of DNA replication	7	GO:0008156	9	19	943	7979	4.01	0.000132597
Ref_E50	postreplication repair	6	GO:0006301	12	32	943	7979	3.17	0.000163254
Ref_E50	DNA ligation involved in DNA repair	6	GO:0051103	6	9	943	7979	5.64	0.000164266
Ref_E50	viral mRNA export from host cell nucleus	6	GO:0046784	6	9	943	7979	5.64	0.000164266
Ref_E50	gene silencing by miRNA	6	GO:0035195	13	37	943	7979	2.97	0.000188666
Ref_E50	spliceosomal snRNP assembly	6	GO:0000387	11	28	943	7979	3.32	0.000188793
Ref_E50	regulation of DNA endoreduplication	6	GO:0032875	4	4	943	7979	8.46	0.000194005
Ref_E50	negative regulation of DNA endoreduplication	7	GO:0032876	4	4	943	7979	8.46	0.000194005
Ref_E50	mRNA cleavage	6	GO:0006379	9	20	943	7979	3.81	0.000215958
Ref_E50	DNA synthesis involved in DNA repair	6	GO:0000731	11	29	943	7979	3.21	0.000272022
Ref_E50	positive regulation of cell cycle phase transition	7	GO:1901989	15	48	943	7979	2.64	0.000274597
Ref_E50	viral translation	6	GO:0019081	8	17	943	7979	3.98	0.000336556
Ref_E50	positive regulation of organelle organization	6	GO:0010638	72	412	943	7979	1.48	0.000337085
Ref_E50	histone monoubiquitination	7	GO:0010390	9	21	943	7979	3.63	0.000338588
Ref_E50	DNA-templated transcription, termination	6	GO:0006353	16	54	943	7979	2.51	0.000343153
Ref_E50	cellular response to UV	6	GO:0034644	15	49	943	7979	2.59	0.000353204
Ref_E50	histone deacetylation	6	GO:0016575	15	49	943	7979	2.59	0.000353204
Ref_E50	fibrinolysis	6	GO:0042730	5	7	943	7979	6.04	0.000390387
Ref_E50	protein deacetylation	7	GO:0006476	15	50	943	7979	2.54	0.000450376
Ref_E50	telomere maintenance via telomerase	7	GO:0007004	7	14	943	7979	4.23	0.000509604
Ref_E50	cellular response to interleukin-12	6	GO:0071349	12	36	943	7979	2.82	0.00057765
Ref_E50	negative regulation of gene expression, epigenetic	7	GO:0045814	14	46	943	7979	2.58	0.00058957
Ref_E50	non-recombinational repair	6	GO:0000726	13	41	943	7979	2.68	0.000594348
Ref_E50	negative regulation of DNA repair	6	GO:0045738	6	11	943	7979	4.62	0.000731925
Ref_E50	regulation of cell cycle phase transition	6	GO:1901987	45	237	943	7979	1.61	0.000768463
Ref_E50	mismatch repair	6	GO:0006298	8	19	943	7979	3.56	0.000842279
Ref_E50	telomere maintenance via telomere lengthening	6	GO:0010833	7	15	943	7979	3.95	0.000858593
Ref_E50	regulation of mitotic nuclear division	6	GO:0007088	24	104	943	7979	1.95	0.000859533
Ref_E50	mature ribosome assembly	6	GO:0042256	4	5	943	7979	6.77	0.000878654
Ref_E50	regulation of DNA biosynthetic process	6	GO:2000278	19	75	943	7979	2.14	0.000885104
Ref_E50	mRNA polyadenylation	6	GO:0006378	10	28	943	7979	3.02	0.000898067
Ref_E50	regulation of cell cycle G1/S phase transition	7	GO:1902806	22	93	943	7979	2	0.000980691
Ref_E50	negative regulation of organelle organization	6	GO:0010639	47	255	943	7979	1.56	0.00115149
Ref_E50	regulation of nuclear division	6	GO:0051783	26	119	943	7979	1.85	0.0012687
Ref_E50	recombinational repair	6	GO:0000725	12	39	943	7979	2.6	0.00129034
Ref_E50	negative regulation of chromosome separation	6	GO:1905819	7	16	943	7979	3.7	0.00137188
Ref_E50	RNA-dependent DNA biosynthetic process	6	GO:0006278	7	16	943	7979	3.7	0.00137188
Ref_E50	SMAD protein complex assembly	7	GO:0007183	3	3	943	7979	8.46	0.00164615
Ref_E50	messenger ribonucleoprotein complex assembly	6	GO:1990120	3	3	943	7979	8.46	0.00164615
Ref_E50	positive regulation of DNA repair	6	GO:0045739	10	30	943	7979	2.82	0.00164926
Ref_E50	regulation of B cell mediated immunity	7	GO:0002712	8	21	943	7979	3.22	0.00182674
Ref_E50	regulation of mitotic cell cycle phase transition	6	GO:1901990	41	220	943	7979	1.58	0.00187243
Ref_E50	primary miRNA processing	7	GO:0031053	5	9	943	7979	4.7	0.00190877
Ref_E50	histone H3-K27 methylation	7	GO:0070734	5	9	943	7979	4.7	0.00190877
Ref_E50	regulation of G0 to G1 transition	6	GO:0070316	9	26	943	7979	2.93	0.00208254
Ref_E50	regulation of keratinocyte differentiation	6	GO:0045616	7	17	943	7979	3.48	0.00209661
Ref_E50	protein localization to chromatin	7	GO:0071168	7	17	943	7979	3.48	0.00209661
Ref_E50	negative regulation of protein metabolic process	6	GO:0051248	100	647	943	7979	1.31	0.00228131
Ref_E50	mRNA 3'-splice site recognition	7	GO:0000389	4	6	943	7979	5.64	0.00238872
Ref_E50	protein deacylation	6	GO:0035601	15	58	943	7979	2.19	0.0024057
Ref_E50	ncRNA transcription	6	GO:0098781	17	70	943	7979	2.05	0.00264756
Ref_E50	regulation of mitotic spindle assembly	6	GO:1901673	7	18	943	7979	3.29	0.00308498
Ref_E50	DNA methylation or demethylation	6	GO:0044728	10	33	943	7979	2.56	0.00365431
Ref_E50	negative regulation of mitotic cell cycle	6	GO:0045930	28	141	943	7979	1.68	0.00375095
Ref_E50	regulation of translational initiation	7	GO:0006446	14	55	943	7979	2.15	0.00388222
Ref_E50	regulation of gene silencing by miRNA	6	GO:0060964	10	34	943	7979	2.49	0.00463976
Ref_E50	epithelial to mesenchymal transition	6	GO:0001837	10	34	943	7979	2.49	0.00463976
Ref_E50	DNA replication-independent nucleosome assembly	6	GO:0006336	8	24	943	7979	2.82	0.00478075
Ref_E50	somatic cell DNA recombination	6	GO:0016444	9	29	943	7979	2.63	0.00481698
Ref_E50	poly(A)+ mRNA export from nucleus	7	GO:0016973	4	7	943	7979	4.84	0.00505316
Ref_E50	establishment of protein localization to chromatin	6	GO:0071169	4	7	943	7979	4.84	0.00505316
Ref_E50	intra-S DNA damage checkpoint	6	GO:0031573	4	7	943	7979	4.84	0.00505316
Ref_E50	DNA strand elongation involved in DNA replication	6	GO:0006271	6	15	943	7979	3.38	0.00522128
Ref_E50	snRNA metabolic process	6	GO:0016073	16	69	943	7979	1.96	0.0056735
Ref_E50	spliceosomal tri-snRNP complex assembly	7	GO:0000244	5	11	943	7979	3.85	0.00571134
Ref_E50	negative regulation of cell cycle arrest	6	GO:0071157	5	11	943	7979	3.85	0.00571134
Ref_E50	3'-UTR-mediated mRNA stabilization	6	GO:0070935	5	11	943	7979	3.85	0.00571134
Ref_E50	negative regulation of apoptotic process	7	GO:0043066	79	509	943	7979	1.31	0.00581098
Ref_E50	regulation of mitotic recombination	7	GO:0000019	3	4	943	7979	6.35	0.0060026
Ref_E50	CUT catabolic process	7	GO:0071034	3	4	943	7979	6.35	0.0060026
Ref_E50	CUT metabolic process	6	GO:0071043	3	4	943	7979	6.35	0.0060026
Ref_E50	convergent extension involved in axis elongation	6	GO:0060028	3	4	943	7979	6.35	0.0060026
Ref_E50	histone ubiquitination	6	GO:0016574	9	30	943	7979	2.54	0.00617458
Ref_E50	positive regulation of mitotic nuclear division	7	GO:0045840	9	30	943	7979	2.54	0.00617458
Ref_E50	negative regulation of G0 to G1 transition	7	GO:0070317	8	25	943	7979	2.71	0.00631587
Ref_E50	rRNA modification	6	GO:0000154	8	25	943	7979	2.71	0.00631587
Ref_E50	regulation of telomere maintenance via telomerase	6	GO:0032210	11	41	943	7979	2.27	0.00656746
Ref_E50	platelet degranulation	6	GO:0002576	20	95	943	7979	1.78	0.00682194
Ref_E50	regulation of NIK/NF-kappaB signaling	6	GO:1901222	12	47	943	7979	2.16	0.00708285
Ref_E50	negative regulation of programmed cell death	6	GO:0043069	80	521	943	7979	1.3	0.00727375
Ref_E50	positive regulation of DNA biosynthetic process	7	GO:2000573	13	53	943	7979	2.08	0.00740711
Ref_E50	positive regulation of viral life cycle	6	GO:1903902	13	53	943	7979	2.08	0.00740711
Ref_E50	positive regulation of DNA recombination	7	GO:0045911	6	16	943	7979	3.17	0.00753091
Ref_E50	DNA-templated transcription, initiation	6	GO:0006352	22	109	943	7979	1.71	0.00786063
Ref_E50	ncRNA 3'-end processing	7	GO:0043628	8	26	943	7979	2.6	0.00819735
Ref_E50	negative regulation of nuclear division	7	GO:0051784	8	26	943	7979	2.6	0.00819735
Ref_E50	regulation of immunoglobulin production	6	GO:0002637	8	26	943	7979	2.6	0.00819735
Ref_E50	beta-catenin-TCF complex assembly	6	GO:1904837	7	21	943	7979	2.82	0.00820727
Ref_E50	chromosome condensation	7	GO:0030261	7	21	943	7979	2.82	0.00820727
Ref_E50	negative regulation of cell cycle phase transition	7	GO:1901988	20	97	943	7979	1.74	0.00864348
Ref_E50	protein tetramerization	7	GO:0051262	22	110	943	7979	1.69	0.00876389
Ref_E50	peptidyl-proline modification	7	GO:0018208	10	37	943	7979	2.29	0.00888144
Ref_E50	histone mRNA catabolic process	7	GO:0071044	4	8	943	7979	4.23	0.00916672
Ref_E50	nuclear pore complex assembly	6	GO:0051292	4	8	943	7979	4.23	0.00916672
Ref_E50	ribosomal protein import into nucleus	6	GO:0006610	4	8	943	7979	4.23	0.00916672
Ref_E50	regulation of nucleocytoplasmic transport	6	GO:0046822	17	79	943	7979	1.82	0.0096933
Ref_E50	regulation of protein acetylation	7	GO:1901983	12	49	943	7979	2.07	0.0100259
Ref_E50	dsRNA fragmentation	6	GO:0031050	8	27	943	7979	2.51	0.0104693
Ref_E50	DNA alkylation	6	GO:0006305	8	27	943	7979	2.51	0.0104693
Ref_E50	CENP-A containing nucleosome assembly	6	GO:0034080	6	17	943	7979	2.99	0.0104951
Ref_E50	mRNA transcription	6	GO:0009299	5	13	943	7979	3.25	0.0130022
Ref_E50	pore complex assembly	6	GO:0046931	5	13	943	7979	3.25	0.0130022
Ref_E50	regulation of mRNA export from nucleus	6	GO:0010793	3	5	943	7979	5.08	0.0136885
Ref_E50	snRNA transcription	7	GO:0009301	12	51	943	7979	1.99	0.0138369
Ref_E50	citrulline biosynthetic process	6	GO:0019240	2	2	943	7979	8.46	0.0139547
Ref_E50	DNA methylation on cytosine within a CG sequence	6	GO:0010424	2	2	943	7979	8.46	0.0139547
Ref_E50	regulation of RNA interference	6	GO:1900368	2	2	943	7979	8.46	0.0139547
Ref_E50	response to DNA damage checkpoint signaling	6	GO:0072423	2	2	943	7979	8.46	0.0139547
Ref_E50	base-excision repair, DNA ligation	7	GO:0006288	2	2	943	7979	8.46	0.0139547
Ref_E50	regulation of DNA recombination at telomere	7	GO:0072695	2	2	943	7979	8.46	0.0139547
Ref_E50	pre-miRNA export from nucleus	6	GO:0035281	2	2	943	7979	8.46	0.0139547
Ref_E50	C-5 methylation of cytosine	6	GO:0090116	2	2	943	7979	8.46	0.0139547
Ref_E50	negative regulation of RNA export from nucleus	6	GO:0046832	2	2	943	7979	8.46	0.0139547
Ref_E50	peptidyl-lysine modification	7	GO:0018205	29	162	943	7979	1.51	0.014062
Ref_E50	regulation of mitotic spindle organization	7	GO:0060236	9	34	943	7979	2.24	0.0147014
Ref_E50	glucocorticoid receptor signaling pathway	6	GO:0042921	4	9	943	7979	3.76	0.0149731
Ref_E50	negative regulation of double-strand break repair	7	GO:2000780	4	9	943	7979	3.76	0.0149731
Ref_E50	mRNA transcription from RNA polymerase II promoter	7	GO:0042789	4	9	943	7979	3.76	0.0149731
Ref_E50	regulation of fibroblast apoptotic process	7	GO:2000269	4	9	943	7979	3.76	0.0149731
Ref_E50	negative regulation of mitotic nuclear division	7	GO:0045839	7	24	943	7979	2.47	0.0178276
Ref_E50	histone H2A acetylation	7	GO:0043968	5	14	943	7979	3.02	0.0182944
Ref_E50	regulation of sister chromatid cohesion	6	GO:0007063	5	14	943	7979	3.02	0.0182944
Ref_E50	regulation of DNA methylation	6	GO:0044030	5	14	943	7979	3.02	0.0182944
Ref_E50	positive regulation of viral transcription	7	GO:0050434	6	19	943	7979	2.67	0.0187264
Ref_E50	positive regulation of immunoglobulin production	7	GO:0002639	6	19	943	7979	2.67	0.0187264
Ref_E50	cellular response to leukemia inhibitory factor	6	GO:1990830	15	72	943	7979	1.76	0.0194168
Ref_E50	regulation of spindle organization	6	GO:0090224	9	36	943	7979	2.12	0.0212905
Ref_E50	protein alkylation	6	GO:0008213	17	86	943	7979	1.67	0.0219606
Ref_E50	regulation of deoxyribonuclease activity	6	GO:0032070	4	10	943	7979	3.38	0.0226565
Ref_E50	replication fork processing	6	GO:0031297	5	15	943	7979	2.82	0.024831
Ref_E50	mRNA 5'-splice site recognition	7	GO:0000395	3	6	943	7979	4.23	0.0249883
Ref_E50	negative regulation of DNA damage checkpoint	6	GO:2000002	3	6	943	7979	4.23	0.0249883
Ref_E50	regulation of isotype switching to IgA isotypes	6	GO:0048296	3	6	943	7979	4.23	0.0249883
Ref_E50	small nucleolar ribonucleoprotein complex assembly	6	GO:0000491	3	6	943	7979	4.23	0.0249883
Ref_E50	positive regulation of sister chromatid cohesion	6	GO:0045876	3	6	943	7979	4.23	0.0249883
Ref_E50	positive regulation of RNA export from nucleus	6	GO:0046833	3	6	943	7979	4.23	0.0249883
Ref_E50	hematopoietic stem cell differentiation	6	GO:0060218	3	6	943	7979	4.23	0.0249883
Ref_E50	box C/D snoRNP assembly	7	GO:0000492	3	6	943	7979	4.23	0.0249883
Ref_E50	negative regulation of gene silencing by RNA	6	GO:0060967	3	6	943	7979	4.23	0.0249883
Ref_E50	positive regulation of viral genome replication	7	GO:0045070	9	37	943	7979	2.06	0.0252791
Ref_E50	histone lysine methylation	6	GO:0034968	10	43	943	7979	1.97	0.0255044
Ref_E50	negative regulation of cellular catabolic process	6	GO:0031330	28	163	943	7979	1.45	0.0259976
Ref_E50	protein heterooligomerization	7	GO:0051291	19	102	943	7979	1.58	0.0286917
Ref_E50	myoblast differentiation	6	GO:0045445	6	21	943	7979	2.42	0.0305216
Ref_E50	L-serine metabolic process	6	GO:0006563	4	11	943	7979	3.08	0.0323394
Ref_E50	triglyceride catabolic process	7	GO:0019433	4	11	943	7979	3.08	0.0323394
Ref_E50	serine family amino acid biosynthetic process	6	GO:0009070	5	16	943	7979	2.64	0.0326947
Ref_E50	reciprocal DNA recombination	6	GO:0035825	5	16	943	7979	2.64	0.0326947
Ref_E50	regulation of viral entry into host cell	6	GO:0046596	5	16	943	7979	2.64	0.0326947
Ref_E50	regulation of DNA damage checkpoint	6	GO:2000001	5	16	943	7979	2.64	0.0326947
Ref_E50	positive regulation of telomerase activity	6	GO:0051973	7	27	943	7979	2.19	0.0334631
Ref_E50	regulation of B cell activation	6	GO:0050864	11	52	943	7979	1.79	0.0377867
Ref_E50	protein targeting to nuclear inner membrane	6	GO:0036228	2	3	943	7979	5.64	0.0385718
Ref_E50	positive regulation of dendritic cell chemotaxis	7	GO:2000510	2	3	943	7979	5.64	0.0385718
Ref_E50	glycine biosynthetic process from serine	7	GO:0019264	2	3	943	7979	5.64	0.0385718
Ref_E50	regulation of dendritic cell chemotaxis	6	GO:2000508	2	3	943	7979	5.64	0.0385718
Ref_E50	actin filament bundle distribution	6	GO:0070650	2	3	943	7979	5.64	0.0385718
Ref_E50	nitric oxide homeostasis	6	GO:0033484	2	3	943	7979	5.64	0.0385718
Ref_E50	regulation of mitochondrial DNA replication	7	GO:0090296	2	3	943	7979	5.64	0.0385718
Ref_E50	telomeric 3' overhang formation	6	GO:0031860	2	3	943	7979	5.64	0.0385718
Ref_E50	regulation of intestinal cholesterol absorption	7	GO:0030300	2	3	943	7979	5.64	0.0385718
Ref_E50	regulation of MDA-5 signaling pathway	6	GO:0039533	2	3	943	7979	5.64	0.0385718
Ref_E50	regulation of hemoglobin biosynthetic process	6	GO:0046984	2	3	943	7979	5.64	0.0385718
Ref_E50	glomerular visceral epithelial cell migration	6	GO:0090521	2	3	943	7979	5.64	0.0385718
Ref_E50	regulation of single strand break repair	7	GO:1903516	2	3	943	7979	5.64	0.0385718
Ref_E50	diterpenoid metabolic process	6	GO:0016101	10	46	943	7979	1.84	0.0392642
Ref_E50	regulation of mitotic sister chromatid segregation	6	GO:0033047	10	46	943	7979	1.84	0.0392642
Ref_E50	deoxyribonucleoside triphosphate catabolic process	6	GO:0009204	3	7	943	7979	3.63	0.0399397
Ref_E50	positive regulation of nuclease activity	6	GO:0032075	3	7	943	7979	3.63	0.0399397
Ref_E50	positive regulation of chromatin silencing	6	GO:0031937	3	7	943	7979	3.63	0.0399397
Ref_E50	regulation of protein localization to endosome	6	GO:1905666	3	7	943	7979	3.63	0.0399397
Ref_E50	ncRNA export from nucleus	6	GO:0097064	3	7	943	7979	3.63	0.0399397
Ref_E50	cellular response to mineralocorticoid stimulus	7	GO:0071389	3	7	943	7979	3.63	0.0399397
Ref_E50	mesonephric epithelium development	6	GO:0072163	9	40	943	7979	1.9	0.0403598
Ref_E50	positive regulation of NIK/NF-kappaB signaling	7	GO:1901224	8	34	943	7979	1.99	0.0408173
Ref_E50	tRNA metabolic process	6	GO:0006399	20	113	943	7979	1.5	0.0411153
Ref_E50	regulation of apoptotic process	6	GO:0042981	120	877	943	7979	1.16	0.0412603
Ref_E50	NLS-bearing protein import into nucleus	6	GO:0006607	5	17	943	7979	2.49	0.0419446
Ref_E50	miRNA metabolic process	6	GO:0010586	5	17	943	7979	2.49	0.0419446
Ref_E50	deoxyribonucleoside triphosphate metabolic process	6	GO:0009200	5	17	943	7979	2.49	0.0419446
Ref_E50	rRNA transcription	7	GO:0009303	5	17	943	7979	2.49	0.0419446
Ref_E50	DNA catabolic process, endonucleolytic	6	GO:0000737	4	12	943	7979	2.82	0.0440845
Ref_E50	cellular response to X-ray	6	GO:0071481	4	12	943	7979	2.82	0.0440845
Ref_E50	snoRNA processing	7	GO:0043144	4	12	943	7979	2.82	0.0440845
Ref_E50	negative regulation of DNA biosynthetic process	7	GO:2000279	6	23	943	7979	2.21	0.0463332
Ref_E50	histone H3-K4 methylation	7	GO:0051568	6	23	943	7979	2.21	0.0463332
Ref_E50	histone H4 acetylation	7	GO:0043967	9	41	943	7979	1.86	0.0465047
Ref_E50	regulation of muscle cell apoptotic process	7	GO:0010660	11	54	943	7979	1.72	0.0482435
E90_Cortical	regulation of RNA splicing	6	GO:0043484	31	107	300	7979	7.71	1.4205e-29
E90_Cortical	regulation of mRNA processing	6	GO:0050684	29	117	300	7979	6.59	5.30687e-14
E90_Cortical	RNA splicing	6	GO:0008380	58	273	300	7979	5.65	9.15934e-14
E90_Cortical	regulation of mRNA splicing, via spliceosome	7	GO:0048024	26	81	300	7979	8.54	1.3578e-13
E90_Cortical	negative regulation of RNA biosynthetic process	7	GO:1902679	60	564	300	7979	2.83	2.3474e-13
E90_Cortical	mRNA processing	6	GO:0006397	61	304	300	7979	5.34	9.22817e-13
E90_Cortical	regulation of mRNA metabolic process	6	GO:1903311	44	216	300	7979	5.42	9.64451e-13
E90_Cortical	RNA splicing, via transesterification reactions	7	GO:0000375	55	249	300	7979	5.87	1.04161e-12
E90_Cortical	mRNA splicing, via spliceosome	7	GO:0000398	54	246	300	7979	5.84	1.11533e-12
E90_Cortical	regulation of nucleic acid-templated transcription	7	GO:1903506	106	1440	300	7979	1.96	1.98352e-12
E90_Cortical	negative regulation of RNA metabolic process	6	GO:0051253	74	626	300	7979	3.14	1.9843e-12
E90_Cortical	regulation of RNA biosynthetic process	6	GO:2001141	106	1442	300	7979	1.96	2.58593e-12
E90_Cortical	negative regulation of gene expression	6	GO:0010629	82	898	300	7979	2.43	2.91855e-12
E90_Cortical	positive regulation of RNA metabolic process	6	GO:0051254	73	827	300	7979	2.35	4.37617e-12
E90_Cortical	negative regulation of mRNA metabolic process	7	GO:1903312	18	63	300	7979	7.6	7.61613e-12
E90_Cortical	regulation of transcription, DNA-templated	6	GO:0006355	99	1406	300	7979	1.87	3.76529e-11
E90_Cortical	posttranscriptional regulation of gene expression	6	GO:0010608	38	321	300	7979	3.15	2.00496e-10
E90_Cortical	positive regulation of RNA biosynthetic process	7	GO:1902680	64	761	300	7979	2.24	3.09318e-10
E90_Cortical	positive regulation of gene expression	6	GO:0010628	75	977	300	7979	2.04	4.62665e-10
E90_Cortical	regulation of mRNA catabolic process	6	GO:0061013	20	112	300	7979	4.75	4.8248e-09
E90_Cortical	spliceosomal complex assembly	6	GO:0000245	13	46	300	7979	7.52	7.71723e-09
E90_Cortical	negative regulation of mRNA catabolic process	7	GO:1902373	11	33	300	7979	8.87	1.63489e-08
E90_Cortical	negative regulation of RNA catabolic process	7	GO:1902369	11	37	300	7979	7.91	6.31166e-08
E90_Cortical	positive regulation of RNA splicing	7	GO:0033120	10	33	300	7979	8.06	2.08641e-07
E90_Cortical	positive regulation of DNA metabolic process	6	GO:0051054	20	146	300	7979	3.64	4.71078e-07
E90_Cortical	regulation of neuron differentiation	7	GO:0045664	43	525	300	7979	2.18	8.39148e-07
E90_Cortical	mRNA splice site selection	6	GO:0006376	8	24	300	7979	8.87	1.5817e-06
E90_Cortical	DNA geometric change	6	GO:0032392	11	51	300	7979	5.74	2.19497e-06
E90_Cortical	generation of neurons	6	GO:0048699	70	1087	300	7979	1.71	2.42932e-06
E90_Cortical	positive regulation of chromosome organization	7	GO:2001252	17	123	300	7979	3.68	3.07131e-06
E90_Cortical	regulation of neurogenesis	6	GO:0050767	46	608	300	7979	2.01	3.07443e-06
E90_Cortical	negative regulation of RNA splicing	7	GO:0033119	8	26	300	7979	8.18	3.14572e-06
E90_Cortical	regulation of neuron projection development	6	GO:0010975	37	448	300	7979	2.2	4.38962e-06
E90_Cortical	regulation of translation	6	GO:0006417	24	228	300	7979	2.8	4.40692e-06
E90_Cortical	regulation of chromosome organization	6	GO:0033044	24	235	300	7979	2.72	7.45055e-06
E90_Cortical	positive regulation of mitotic cell cycle	6	GO:0045931	14	94	300	7979	3.96	9.62102e-06
E90_Cortical	negative regulation of mRNA processing	7	GO:0050686	8	30	300	7979	7.09	1.03325e-05
E90_Cortical	DNA duplex unwinding	7	GO:0032508	9	41	300	7979	5.84	1.61388e-05
E90_Cortical	negative regulation of neuron differentiation	7	GO:0045665	19	168	300	7979	3.01	1.62728e-05
E90_Cortical	3'-UTR-mediated mRNA stabilization	6	GO:0070935	5	11	300	7979	12.09	2.78657e-05
E90_Cortical	negative regulation of neurogenesis	6	GO:0050768	20	199	300	7979	2.67	5.49547e-05
E90_Cortical	regulation of telomere maintenance via telomerase	6	GO:0032210	8	41	300	7979	5.19	0.000117597
E90_Cortical	protein localization to cytoplasmic stress granule	6	GO:1903608	4	8	300	7979	13.3	0.000121654
E90_Cortical	positive regulation of neuron differentiation	7	GO:0045666	26	315	300	7979	2.2	0.000127783
E90_Cortical	negative regulation of cell cycle process	6	GO:0010948	16	152	300	7979	2.8	0.000179219
E90_Cortical	positive regulation of neurogenesis	6	GO:0050769	29	377	300	7979	2.05	0.000180062
E90_Cortical	positive regulation of axonogenesis	7	GO:0050772	11	81	300	7979	3.61	0.000204479
E90_Cortical	negative regulation of chromosome organization	7	GO:2001251	11	82	300	7979	3.57	0.000228402
E90_Cortical	negative regulation of translation	7	GO:0017148	12	96	300	7979	3.32	0.000235878
E90_Cortical	positive regulation of cell development	6	GO:0010720	31	421	300	7979	1.96	0.000235919
E90_Cortical	positive regulation of cell cycle process	6	GO:0090068	16	156	300	7979	2.73	0.000242301
E90_Cortical	negative regulation of cell development	6	GO:0010721	20	222	300	7979	2.4	0.000248256
E90_Cortical	ribonucleoprotein complex export from nucleus	6	GO:0071426	12	100	300	7979	3.19	0.000346858
E90_Cortical	peptidyl-lysine modification	7	GO:0018205	16	162	300	7979	2.63	0.000372784
E90_Cortical	mRNA export from nucleus	6	GO:0006406	11	88	300	7979	3.32	0.000427338
E90_Cortical	nucleic acid-templated transcription	6	GO:0097659	31	436	300	7979	1.89	0.000434987
E90_Cortical	regulation of DNA biosynthetic process	6	GO:2000278	10	75	300	7979	3.55	0.000460791
E90_Cortical	regulation of mitotic nuclear division	6	GO:0007088	12	104	300	7979	3.07	0.000499208
E90_Cortical	positive regulation of DNA biosynthetic process	7	GO:2000573	8	53	300	7979	4.01	0.000737336
E90_Cortical	non-recombinational repair	6	GO:0000726	7	41	300	7979	4.54	0.000740565
E90_Cortical	positive regulation of DNA repair	6	GO:0045739	6	30	300	7979	5.32	0.00074342
E90_Cortical	nuclear export	6	GO:0051168	13	124	300	7979	2.79	0.000745899
E90_Cortical	dosage compensation	7	GO:0007549	4	12	300	7979	8.87	0.000763167
E90_Cortical	RNA 3'-end processing	6	GO:0031123	11	95	300	7979	3.08	0.000825694
E90_Cortical	mRNA 3'-end processing	7	GO:0031124	9	67	300	7979	3.57	0.000835273
E90_Cortical	positive regulation of translation	7	GO:0045727	10	82	300	7979	3.24	0.000943179
E90_Cortical	CRD-mediated mRNA stabilization	6	GO:0070934	3	6	300	7979	13.3	0.00096721
E90_Cortical	positive regulation of innate immune response	6	GO:0045089	13	128	300	7979	2.7	0.00100635
E90_Cortical	DNA packaging	6	GO:0006323	10	83	300	7979	3.2	0.0010375
E90_Cortical	transcription from RNA polymerase II promoter	6	GO:0006366	26	361	300	7979	1.92	0.00105242
E90_Cortical	regulation of DNA repair	6	GO:0006282	8	56	300	7979	3.8	0.00107183
E90_Cortical	positive regulation of mRNA metabolic process	7	GO:1903313	8	57	300	7979	3.73	0.00120695
E90_Cortical	regulation of lens fiber cell differentiation	6	GO:1902746	2	2	300	7979	26.6	0.00140913
E90_Cortical	regulation of nuclear division	6	GO:0051783	12	119	300	7979	2.68	0.00165954
E90_Cortical	negative regulation of DNA metabolic process	6	GO:0051053	9	74	300	7979	3.23	0.00171613
E90_Cortical	nucleic acid transport	6	GO:0050657	12	121	300	7979	2.64	0.00191479
E90_Cortical	histone deacetylation	6	GO:0016575	7	49	300	7979	3.8	0.00218897
E90_Cortical	positive regulation of microtubule polymerization	7	GO:0031116	6	37	300	7979	4.31	0.00233373
E90_Cortical	protein localization to chromosome	6	GO:0034502	6	37	300	7979	4.31	0.00233373
E90_Cortical	protein deacetylation	7	GO:0006476	7	50	300	7979	3.72	0.00246514
E90_Cortical	forebrain neuron fate commitment	6	GO:0021877	3	8	300	7979	9.97	0.00255998
E90_Cortical	regulation of cytoskeleton organization	6	GO:0051493	25	366	300	7979	1.82	0.00270931
E90_Cortical	negative regulation of cellular catabolic process	6	GO:0031330	14	163	300	7979	2.28	0.00324688
E90_Cortical	positive regulation of organelle organization	6	GO:0010638	27	412	300	7979	1.74	0.00331351
E90_Cortical	negative regulation of organelle organization	6	GO:0010639	19	255	300	7979	1.98	0.00337802
E90_Cortical	positive regulation of mRNA processing	7	GO:0050685	5	28	300	7979	4.75	0.0035034
E90_Cortical	regulation of mitotic spindle assembly	6	GO:1901673	4	18	300	7979	5.91	0.00394647
E90_Cortical	positive regulation of axon extension	6	GO:0045773	6	41	300	7979	3.89	0.00398042
E90_Cortical	regulation of axonogenesis	7	GO:0050770	14	167	300	7979	2.23	0.00404334
E90_Cortical	negative regulation of dendrite extension	6	GO:1903860	2	3	300	7979	17.73	0.0041221
E90_Cortical	regulation of dendrite development	7	GO:0050773	13	150	300	7979	2.31	0.00416482
E90_Cortical	regulation of translational initiation	7	GO:0006446	7	55	300	7979	3.39	0.00426888
E90_Cortical	positive regulation of mitotic nuclear division	7	GO:0045840	5	30	300	7979	4.43	0.00477777
E90_Cortical	positive regulation of lymphocyte activation	6	GO:0051251	11	119	300	7979	2.46	0.00502856
E90_Cortical	cellular response to leukemia inhibitory factor	6	GO:1990830	8	72	300	7979	2.96	0.00537906
E90_Cortical	protein deacylation	6	GO:0035601	7	58	300	7979	3.21	0.00574841
E90_Cortical	histone acetylation	6	GO:0016573	8	73	300	7979	2.91	0.00584939
E90_Cortical	regulation of gene expression, epigenetic	6	GO:0040029	12	141	300	7979	2.26	0.0066993
E90_Cortical	positive regulation of interleukin-6 secretion	7	GO:2000778	3	11	300	7979	7.25	0.00693495
E90_Cortical	spliceosomal tri-snRNP complex assembly	7	GO:0000244	3	11	300	7979	7.25	0.00693495
E90_Cortical	beta-catenin-TCF complex assembly	6	GO:1904837	4	21	300	7979	5.07	0.00706347
E90_Cortical	myoblast differentiation	6	GO:0045445	4	21	300	7979	5.07	0.00706347
E90_Cortical	negative regulation of gene expression, epigenetic	7	GO:0045814	6	46	300	7979	3.47	0.00708988
E90_Cortical	DNA methylation or demethylation	6	GO:0044728	5	33	300	7979	4.03	0.00725953
E90_Cortical	regulation of microtubule polymerization	6	GO:0031113	7	61	300	7979	3.05	0.00758169
E90_Cortical	double-strand break repair	6	GO:0006302	9	93	300	7979	2.57	0.00803436
E90_Cortical	axon midline choice point recognition	6	GO:0016199	2	4	300	7979	13.3	0.00803951
E90_Cortical	regulation of DNA endoreduplication	6	GO:0032875	2	4	300	7979	13.3	0.00803951
E90_Cortical	negative regulation of DNA endoreduplication	7	GO:0032876	2	4	300	7979	13.3	0.00803951
E90_Cortical	regulation of mitotic spindle organization	7	GO:0060236	5	34	300	7979	3.91	0.00825532
E90_Cortical	positive regulation of cell cycle phase transition	7	GO:1901989	6	48	300	7979	3.32	0.00872596
E90_Cortical	regulation of protein acetylation	7	GO:1901983	6	49	300	7979	3.26	0.00963809
E90_Cortical	protein acetylation	7	GO:0006473	9	96	300	7979	2.49	0.00982492
E90_Cortical	regulation of spindle organization	6	GO:0090224	5	36	300	7979	3.69	0.0105233
E90_Cortical	cellular response to interleukin-12	6	GO:0071349	5	36	300	7979	3.69	0.0105233
E90_Cortical	regulation of RNA export from nucleus	6	GO:0046831	3	13	300	7979	6.14	0.0113689
E90_Cortical	negative regulation of DNA recombination	7	GO:0045910	3	13	300	7979	6.14	0.0113689
E90_Cortical	DNA replication-independent nucleosome assembly	6	GO:0006336	4	24	300	7979	4.43	0.0114802
E90_Cortical	negative regulation of gene silencing by miRNA	7	GO:0060965	2	5	300	7979	10.64	0.0130675
E90_Cortical	cellular hyperosmotic salinity response	6	GO:0071475	2	5	300	7979	10.64	0.0130675
E90_Cortical	negative regulation of G0 to G1 transition	7	GO:0070317	4	25	300	7979	4.26	0.0132713
E90_Cortical	histone H2A acetylation	7	GO:0043968	3	14	300	7979	5.7	0.014073
E90_Cortical	regulation of G0 to G1 transition	6	GO:0070316	4	26	300	7979	4.09	0.0152309
E90_Cortical	regulation of chromatin organization	7	GO:1902275	10	121	300	7979	2.2	0.015491
E90_Cortical	regulation of cell cycle phase transition	6	GO:1901987	16	237	300	7979	1.8	0.0167468
E90_Cortical	forebrain neuron differentiation	7	GO:0021879	5	41	300	7979	3.24	0.0179722
E90_Cortical	regulation of striated muscle cell differentiation	6	GO:0051153	6	56	300	7979	2.85	0.0180009
E90_Cortical	mRNA 5'-splice site recognition	7	GO:0000395	2	6	300	7979	8.87	0.0191177
E90_Cortical	negative regulation of centrosome cycle	7	GO:0046606	2	6	300	7979	8.87	0.0191177
E90_Cortical	box C/D snoRNP assembly	7	GO:0000492	2	6	300	7979	8.87	0.0191177
E90_Cortical	pentose biosynthetic process	6	GO:0019322	2	6	300	7979	8.87	0.0191177
E90_Cortical	small nucleolar ribonucleoprotein complex assembly	6	GO:0000491	2	6	300	7979	8.87	0.0191177
E90_Cortical	negative regulation of gene silencing by RNA	6	GO:0060967	2	6	300	7979	8.87	0.0191177
E90_Cortical	positive regulation of RNA export from nucleus	6	GO:0046833	2	6	300	7979	8.87	0.0191177
E90_Cortical	mRNA 3'-splice site recognition	7	GO:0000389	2	6	300	7979	8.87	0.0191177
E90_Cortical	spliceosomal snRNP assembly	6	GO:0000387	4	28	300	7979	3.8	0.0196736
E90_Cortical	NADP metabolic process	7	GO:0006739	4	28	300	7979	3.8	0.0196736
E90_Cortical	positive regulation of nuclear division	7	GO:0051785	5	42	300	7979	3.17	0.0197927
E90_Cortical	positive regulation of DNA recombination	7	GO:0045911	3	16	300	7979	4.99	0.0204838
E90_Cortical	somatic cell DNA recombination	6	GO:0016444	4	29	300	7979	3.67	0.0221646
E90_Cortical	regulation of microtubule depolymerization	6	GO:0031114	4	29	300	7979	3.67	0.0221646
E90_Cortical	cholesterol biosynthetic process	6	GO:0006695	4	29	300	7979	3.67	0.0221646
E90_Cortical	positive regulation of protein polymerization	6	GO:0032273	8	93	300	7979	2.29	0.0233386
E90_Cortical	CENP-A containing nucleosome assembly	6	GO:0034080	3	17	300	7979	4.69	0.0241956
E90_Cortical	rRNA transcription	7	GO:0009303	3	17	300	7979	4.69	0.0241956
E90_Cortical	regulation of double-strand break repair	7	GO:2000779	4	30	300	7979	3.55	0.0248395
E90_Cortical	secondary alcohol biosynthetic process	6	GO:1902653	4	30	300	7979	3.55	0.0248395
E90_Cortical	positive regulation of nucleocytoplasmic transport	6	GO:0046824	5	45	300	7979	2.96	0.025965
E90_Cortical	establishment of protein localization to chromatin	6	GO:0071169	2	7	300	7979	7.6	0.0261066
E90_Cortical	regulation of mitotic sister chromatid segregation	6	GO:0033047	5	46	300	7979	2.89	0.0282668
E90_Cortical	forebrain generation of neurons	7	GO:0021872	5	47	300	7979	2.83	0.0306941
E90_Cortical	regulation of neuron migration	6	GO:2001222	4	32	300	7979	3.32	0.0307509
E90_Cortical	negative regulation of cytoskeleton organization	7	GO:0051494	8	98	300	7979	2.17	0.0307575
E90_Cortical	positive regulation of T cell activation	7	GO:0050870	7	81	300	7979	2.3	0.0321449
E90_Cortical	positive regulation of immunoglobulin production	7	GO:0002639	3	19	300	7979	4.2	0.0326316
E90_Cortical	regulation of endodeoxyribonuclease activity	7	GO:0032071	2	8	300	7979	6.65	0.0339554
E90_Cortical	positive regulation of double-strand break repair	7	GO:2000781	2	8	300	7979	6.65	0.0339554
E90_Cortical	3'-UTR-mediated mRNA destabilization	6	GO:0061158	2	8	300	7979	6.65	0.0339554
E90_Cortical	regulation of brown fat cell differentiation	6	GO:0090335	2	8	300	7979	6.65	0.0339554
E90_Cortical	positive regulation of collateral sprouting	6	GO:0048672	2	8	300	7979	6.65	0.0339554
E90_Cortical	regulation of skeletal muscle tissue development	6	GO:0048641	4	33	300	7979	3.22	0.0339911
E90_Cortical	neural crest cell differentiation	6	GO:0014033	4	33	300	7979	3.22	0.0339911
E90_Cortical	protein acylation	6	GO:0043543	9	119	300	7979	2.01	0.0348958
E90_Cortical	protein localization to microtubule cytoskeleton	7	GO:0072698	3	20	300	7979	3.99	0.0373507
E90_Cortical	cerebral cortex radial glia guided migration	6	GO:0021801	3	20	300	7979	3.99	0.0373507
E90_Cortical	regulation of gene silencing by miRNA	6	GO:0060964	4	34	300	7979	3.13	0.0374225
E90_Cortical	epithelial to mesenchymal transition	6	GO:0001837	4	34	300	7979	3.13	0.0374225
E90_Cortical	regulation of mitotic cell cycle phase transition	6	GO:1901990	14	220	300	7979	1.69	0.0376172
E90_Cortical	mRNA catabolic process	6	GO:0006402	11	160	300	7979	1.83	0.0385134
E90_Cortical	negative regulation of mitotic cell cycle	6	GO:0045930	10	141	300	7979	1.89	0.0394961
E90_Cortical	regulation of apoptotic process	6	GO:0042981	43	877	300	7979	1.3	0.040145
E90_Cortical	regulation of B cell mediated immunity	7	GO:0002712	3	21	300	7979	3.8	0.0423986
E90_Cortical	protein localization to cytoskeleton	6	GO:0044380	3	21	300	7979	3.8	0.0423986
E90_Cortical	glucocorticoid receptor signaling pathway	6	GO:0042921	2	9	300	7979	5.91	0.0425902
E90_Cortical	regulation of fibroblast apoptotic process	7	GO:2000269	2	9	300	7979	5.91	0.0425902
E90_Cortical	RNA interference	6	GO:0016246	2	9	300	7979	5.91	0.0425902
E90_Cortical	positive regulation of synapse maturation	6	GO:0090129	2	9	300	7979	5.91	0.0425902
E90_Cortical	regulation of synapse maturation	6	GO:0090128	2	9	300	7979	5.91	0.0425902
E90_Cortical	negative regulation of apoptotic process	7	GO:0043066	27	509	300	7979	1.41	0.0431367
E90_Cortical	negative regulation of protein metabolic process	6	GO:0051248	33	647	300	7979	1.36	0.0433956
E90_Cortical	regulation of cholesterol biosynthetic process	6	GO:0045540	4	36	300	7979	2.96	0.0448612
E90_Cortical	cerebral cortex cell migration	6	GO:0021795	4	36	300	7979	2.96	0.0448612
E90_Cortical	nuclear-transcribed mRNA catabolic process	7	GO:0000956	10	145	300	7979	1.83	0.0463419
E90_Cortical	negative regulation of protein depolymerization	7	GO:1901880	5	53	300	7979	2.51	0.047971
E90_Subcortical	regulation of mRNA metabolic process	6	GO:1903311	24	216	233	7979	3.8	1.46194e-08
E90_Subcortical	regulation of RNA splicing	6	GO:0043484	16	107	233	7979	5.12	6.81745e-08
E90_Subcortical	positive regulation of mitotic cell cycle	6	GO:0045931	15	94	233	7979	5.46	7.29482e-08
E90_Subcortical	negative regulation of mRNA metabolic process	7	GO:1903312	12	63	233	7979	6.52	2.06941e-07
E90_Subcortical	negative regulation of RNA metabolic process	6	GO:0051253	40	626	233	7979	2.19	1.6243e-06
E90_Subcortical	RNA splicing, via transesterification reactions	7	GO:0000375	22	249	233	7979	3.03	3.21461e-06
E90_Subcortical	regulation of mRNA catabolic process	6	GO:0061013	14	112	233	7979	4.28	4.19415e-06
E90_Subcortical	RNA splicing	6	GO:0008380	23	273	233	7979	2.89	4.27576e-06
E90_Subcortical	mRNA processing	6	GO:0006397	24	304	233	7979	2.7	8.06379e-06
E90_Subcortical	mRNA splicing, via spliceosome	7	GO:0000398	21	246	233	7979	2.92	9.30661e-06
E90_Subcortical	platelet degranulation	6	GO:0002576	12	95	233	7979	4.33	1.85463e-05
E90_Subcortical	regulation of mRNA splicing, via spliceosome	7	GO:0048024	11	81	233	7979	4.65	2.07909e-05
E90_Subcortical	regulation of cytoskeleton organization	6	GO:0051493	26	366	233	7979	2.43	2.19614e-05
E90_Subcortical	positive regulation of cell cycle process	6	GO:0090068	15	156	233	7979	3.29	4.7189e-05
E90_Subcortical	positive regulation of cell cycle phase transition	7	GO:1901989	8	48	233	7979	5.71	6.44656e-05
E90_Subcortical	regulation of viral entry into host cell	6	GO:0046596	5	16	233	7979	10.7	6.82727e-05
E90_Subcortical	negative regulation of RNA splicing	7	GO:0033119	6	26	233	7979	7.9	8.1946e-05
E90_Subcortical	negative regulation of gene expression	6	GO:0010629	46	898	233	7979	1.75	8.66824e-05
E90_Subcortical	response to genistein	6	GO:0033595	3	4	233	7979	25.68	9.62361e-05
E90_Subcortical	regulation of mitotic spindle assembly	6	GO:1901673	5	18	233	7979	9.51	0.000127657
E90_Subcortical	DNA packaging	6	GO:0006323	10	83	233	7979	4.13	0.000139413
E90_Subcortical	positive regulation of gene expression	6	GO:0010628	48	977	233	7979	1.68	0.000165043
E90_Subcortical	negative regulation of apoptotic process	7	GO:0043066	30	509	233	7979	2.02	0.000166873
E90_Subcortical	negative regulation of mRNA processing	7	GO:0050686	6	30	233	7979	6.85	0.000191637
E90_Subcortical	negative regulation of protein polymerization	6	GO:0032272	7	43	233	7979	5.57	0.000217344
E90_Subcortical	negative regulation of programmed cell death	6	GO:0043069	30	521	233	7979	1.97	0.000250811
E90_Subcortical	negative regulation of mRNA catabolic process	7	GO:1902373	6	33	233	7979	6.23	0.000332201
E90_Subcortical	regulation of mitotic spindle organization	7	GO:0060236	6	34	233	7979	6.04	0.000393662
E90_Subcortical	regulation of apoptotic process	6	GO:0042981	43	877	233	7979	1.68	0.000404354
E90_Subcortical	negative regulation of RNA biosynthetic process	7	GO:1902679	31	564	233	7979	1.88	0.000443723
E90_Subcortical	negative regulation of organelle organization	6	GO:0010639	18	255	233	7979	2.42	0.000458702
E90_Subcortical	regulation of spindle organization	6	GO:0090224	6	36	233	7979	5.71	0.000542993
E90_Subcortical	cellular response to interleukin-12	6	GO:0071349	6	36	233	7979	5.71	0.000542993
E90_Subcortical	regulation of mRNA processing	6	GO:0050684	11	117	233	7979	3.22	0.000591284
E90_Subcortical	negative regulation of RNA catabolic process	7	GO:1902369	6	37	233	7979	5.55	0.000632487
E90_Subcortical	DNA geometric change	6	GO:0032392	7	51	233	7979	4.7	0.000640434
E90_Subcortical	positive regulation of cytoplasmic transport	6	GO:1903651	4	15	233	7979	9.13	0.000750461
E90_Subcortical	regulation of protein localization to endosome	6	GO:1905666	3	7	233	7979	14.68	0.000788748
E90_Subcortical	positive regulation of RNA metabolic process	6	GO:0051254	40	827	233	7979	1.66	0.000869565
E90_Subcortical	positive regulation of cytoskeleton organization	7	GO:0051495	13	162	233	7979	2.75	0.000882731
E90_Subcortical	positive regulation of organelle organization	6	GO:0010638	24	412	233	7979	1.99	0.000915364
E90_Subcortical	epidermal cell differentiation	6	GO:0009913	8	71	233	7979	3.86	0.00102082
E90_Subcortical	negative regulation of protein metabolic process	6	GO:0051248	33	647	233	7979	1.75	0.00107071
E90_Subcortical	posttranscriptional regulation of gene expression	6	GO:0010608	20	321	233	7979	2.13	0.00109554
E90_Subcortical	retinoid metabolic process	7	GO:0001523	6	42	233	7979	4.89	0.00126372
E90_Subcortical	positive regulation of protein polymerization	6	GO:0032273	9	93	233	7979	3.31	0.0015078
E90_Subcortical	cellular response to superoxide	6	GO:0071451	3	9	233	7979	11.41	0.0018125
E90_Subcortical	regulation of nucleic acid-templated transcription	7	GO:1903506	60	1440	233	7979	1.43	0.00186671
E90_Subcortical	regulation of RNA biosynthetic process	6	GO:2001141	60	1442	233	7979	1.42	0.00193096
E90_Subcortical	diterpenoid metabolic process	6	GO:0016101	6	46	233	7979	4.47	0.0020477
E90_Subcortical	negative regulation of cytoskeleton organization	7	GO:0051494	9	98	233	7979	3.14	0.00217526
E90_Subcortical	sensory perception of sound	6	GO:0007605	8	80	233	7979	3.42	0.00222182
E90_Subcortical	regulation of actin filament polymerization	6	GO:0030833	9	99	233	7979	3.11	0.00233337
E90_Subcortical	positive regulation of RNA biosynthetic process	7	GO:1902680	36	761	233	7979	1.62	0.00238041
E90_Subcortical	positive regulation of ATPase activity	6	GO:0032781	6	49	233	7979	4.19	0.00284274
E90_Subcortical	regulation of mitotic nuclear division	6	GO:0007088	9	104	233	7979	2.96	0.00326636
E90_Subcortical	3'-UTR-mediated mRNA stabilization	6	GO:0070935	3	11	233	7979	9.34	0.0034093
E90_Subcortical	negative regulation of viral entry into host cell	7	GO:0046597	3	11	233	7979	9.34	0.0034093
E90_Subcortical	negative regulation of cytokine secretion	6	GO:0050710	4	22	233	7979	6.23	0.00342509
E90_Subcortical	cellular response to potassium ion	6	GO:0035865	3	12	233	7979	8.56	0.00444853
E90_Subcortical	regulation of transcription, DNA-templated	6	GO:0006355	57	1406	233	7979	1.39	0.00464608
E90_Subcortical	negative regulation of endopeptidase activity	7	GO:0010951	9	110	233	7979	2.8	0.00474904
E90_Subcortical	DNA replication-independent nucleosome assembly	6	GO:0006336	4	24	233	7979	5.71	0.00475325
E90_Subcortical	regulation of DNA endoreduplication	6	GO:0032875	2	4	233	7979	17.12	0.0049005
E90_Subcortical	negative regulation of DNA endoreduplication	7	GO:0032876	2	4	233	7979	17.12	0.0049005
E90_Subcortical	positive regulation of viral entry into host cell	7	GO:0046598	2	4	233	7979	17.12	0.0049005
E90_Subcortical	negative regulation of cell development	6	GO:0010721	14	222	233	7979	2.16	0.00542579
E90_Subcortical	regulation of cytoplasmic transport	6	GO:1903649	4	25	233	7979	5.48	0.00553106
E90_Subcortical	negative regulation of DNA metabolic process	6	GO:0051053	7	74	233	7979	3.24	0.00564997
E90_Subcortical	negative regulation of peptidase activity	6	GO:0010466	9	113	233	7979	2.73	0.005664
E90_Subcortical	DNA duplex unwinding	7	GO:0032508	5	41	233	7979	4.18	0.00646738
E90_Subcortical	post-translational protein modification	6	GO:0043687	14	228	233	7979	2.1	0.00683236
E90_Subcortical	histone H2A acetylation	7	GO:0043968	3	14	233	7979	7.34	0.00704953
E90_Subcortical	regulation of smooth muscle cell migration	6	GO:0014910	6	59	233	7979	3.48	0.00719536
E90_Subcortical	negative regulation of apoptotic signaling pathway	6	GO:2001234	10	139	233	7979	2.46	0.00738047
E90_Subcortical	regulation of nuclear division	6	GO:0051783	9	119	233	7979	2.59	0.00789777
E90_Subcortical	regulation of protein localization to cilium	6	GO:1903564	2	5	233	7979	13.7	0.00801057
E90_Subcortical	regulation of endoribonuclease activity	7	GO:0060699	2	5	233	7979	13.7	0.00801057
E90_Subcortical	regulation of lamellipodium morphogenesis	6	GO:2000392	2	5	233	7979	13.7	0.00801057
E90_Subcortical	regulation of cell cycle phase transition	6	GO:1901987	14	237	233	7979	2.02	0.00947408
E90_Subcortical	negative regulation of chromosome organization	7	GO:2001251	7	82	233	7979	2.92	0.00981504
E90_Subcortical	serine family amino acid biosynthetic process	6	GO:0009070	3	16	233	7979	6.42	0.0103889
E90_Subcortical	regulation of tumor necrosis factor production	6	GO:0032680	5	46	233	7979	3.72	0.0105183
E90_Subcortical	positive regulation of DNA repair	6	GO:0045739	4	30	233	7979	4.57	0.0106951
E90_Subcortical	positive regulation of mitotic nuclear division	7	GO:0045840	4	30	233	7979	4.57	0.0106951
E90_Subcortical	mRNA 5'-splice site recognition	7	GO:0000395	2	6	233	7979	11.41	0.0117855
E90_Subcortical	box C/D snoRNP assembly	7	GO:0000492	2	6	233	7979	11.41	0.0117855
E90_Subcortical	CRD-mediated mRNA stabilization	6	GO:0070934	2	6	233	7979	11.41	0.0117855
E90_Subcortical	arginine catabolic process	7	GO:0006527	2	6	233	7979	11.41	0.0117855
E90_Subcortical	regulation of ribonuclease activity	6	GO:0060700	2	6	233	7979	11.41	0.0117855
E90_Subcortical	small nucleolar ribonucleoprotein complex assembly	6	GO:0000491	2	6	233	7979	11.41	0.0117855
E90_Subcortical	CENP-A containing nucleosome assembly	6	GO:0034080	3	17	233	7979	6.04	0.0123473
E90_Subcortical	positive regulation of innate immune response	6	GO:0045089	9	128	233	7979	2.41	0.0124348
E90_Subcortical	negative regulation of neurogenesis	6	GO:0050768	12	199	233	7979	2.07	0.0135717
E90_Subcortical	regulation of protein acetylation	7	GO:1901983	5	49	233	7979	3.49	0.0136391
E90_Subcortical	cellular response to UV	6	GO:0034644	5	49	233	7979	3.49	0.0136391
E90_Subcortical	cellular response to gamma radiation	6	GO:0071480	3	18	233	7979	5.71	0.0145027
E90_Subcortical	positive regulation of RNA splicing	7	GO:0033120	4	33	233	7979	4.15	0.0149209
E90_Subcortical	lysine catabolic process	7	GO:0006554	2	7	233	7979	9.78	0.0161843
E90_Subcortical	protein nitrosylation	6	GO:0017014	2	7	233	7979	9.78	0.0161843
E90_Subcortical	L-serine biosynthetic process	7	GO:0006564	2	7	233	7979	9.78	0.0161843
E90_Subcortical	positive regulation of nuclease activity	6	GO:0032075	2	7	233	7979	9.78	0.0161843
E90_Subcortical	epithelial to mesenchymal transition	6	GO:0001837	4	34	233	7979	4.03	0.0165326
E90_Subcortical	auditory receptor cell differentiation	7	GO:0042491	3	19	233	7979	5.41	0.0168574
E90_Subcortical	regulation of interleukin-1 beta production	6	GO:0032651	3	19	233	7979	5.41	0.0168574
E90_Subcortical	cellular response to calcium ion	6	GO:0071277	5	53	233	7979	3.23	0.0186945
E90_Subcortical	epithelial cell morphogenesis	6	GO:0003382	3	20	233	7979	5.14	0.0194132
E90_Subcortical	histone acetylation	6	GO:0016573	6	73	233	7979	2.81	0.0194363
E90_Subcortical	protein localization to cytoplasmic stress granule	6	GO:1903608	2	8	233	7979	8.56	0.0211674
E90_Subcortical	ethanol metabolic process	6	GO:0006067	2	8	233	7979	8.56	0.0211674
E90_Subcortical	cellular response to manganese ion	6	GO:0071287	2	8	233	7979	8.56	0.0211674
E90_Subcortical	forebrain neuron fate commitment	6	GO:0021877	2	8	233	7979	8.56	0.0211674
E90_Subcortical	lysine metabolic process	6	GO:0006553	2	8	233	7979	8.56	0.0211674
E90_Subcortical	regulation of glial cell migration	6	GO:1903975	2	8	233	7979	8.56	0.0211674
E90_Subcortical	histone-serine phosphorylation	7	GO:0035404	2	8	233	7979	8.56	0.0211674
E90_Subcortical	regulation of microtubule nucleation	7	GO:0010968	2	8	233	7979	8.56	0.0211674
E90_Subcortical	positive regulation of podosome assembly	6	GO:0071803	2	8	233	7979	8.56	0.0211674
E90_Subcortical	generation of neurons	6	GO:0048699	43	1087	233	7979	1.35	0.0215951
E90_Subcortical	regulation of translational initiation	7	GO:0006446	5	55	233	7979	3.11	0.0216303
E90_Subcortical	positive regulation of microtubule polymerization	7	GO:0031116	4	37	233	7979	3.7	0.0220049
E90_Subcortical	negative regulation of protein secretion	6	GO:0050709	5	56	233	7979	3.06	0.0232045
E90_Subcortical	regulation of DNA repair	6	GO:0006282	5	56	233	7979	3.06	0.0232045
E90_Subcortical	protein polymerization	7	GO:0051258	6	77	233	7979	2.67	0.0246095
E90_Subcortical	regulation of chromatin organization	7	GO:1902275	8	121	233	7979	2.26	0.0250244
E90_Subcortical	negative regulation of neuron differentiation	7	GO:0045665	10	168	233	7979	2.04	0.0251462
E90_Subcortical	positive regulation of ion transmembrane transport	6	GO:0034767	7	99	233	7979	2.42	0.025426
E90_Subcortical	triglyceride metabolic process	6	GO:0006641	4	39	233	7979	3.51	0.0261997
E90_Subcortical	ribonucleoprotein complex export from nucleus	6	GO:0071426	7	100	233	7979	2.4	0.0266864
E90_Subcortical	negative regulation of interleukin-1 production	6	GO:0032692	2	9	233	7979	7.61	0.0266974
E90_Subcortical	positive regulation of bone remodeling	6	GO:0046852	2	9	233	7979	7.61	0.0266974
E90_Subcortical	DNA replication-dependent nucleosome assembly	6	GO:0006335	2	9	233	7979	7.61	0.0266974
E90_Subcortical	arginine metabolic process	6	GO:0006525	2	9	233	7979	7.61	0.0266974
E90_Subcortical	linoleic acid metabolic process	6	GO:0043651	2	9	233	7979	7.61	0.0266974
E90_Subcortical	DNA ligation involved in DNA repair	6	GO:0051103	2	9	233	7979	7.61	0.0266974
E90_Subcortical	glomerular visceral epithelial cell development	6	GO:0072015	2	9	233	7979	7.61	0.0266974
E90_Subcortical	positive regulation of chromosome organization	7	GO:2001252	8	123	233	7979	2.23	0.0272735
E90_Subcortical	regulation of mitotic cell cycle phase transition	6	GO:1901990	12	220	233	7979	1.87	0.0274643
E90_Subcortical	nuclear export	6	GO:0051168	8	124	233	7979	2.21	0.0284492
E90_Subcortical	regulation of protein modification process	6	GO:0031399	40	1018	233	7979	1.35	0.0292456
E90_Subcortical	histone H4 acetylation	7	GO:0043967	4	41	233	7979	3.34	0.0308429
E90_Subcortical	positive regulation of gliogenesis	7	GO:0014015	4	41	233	7979	3.34	0.0308429
E90_Subcortical	mRNA splice site selection	6	GO:0006376	3	24	233	7979	4.28	0.0316552
E90_Subcortical	hair cell differentiation	6	GO:0035315	3	24	233	7979	4.28	0.0316552
E90_Subcortical	regulation of microtubule polymerization	6	GO:0031113	5	61	233	7979	2.81	0.0321788
E90_Subcortical	galactose catabolic process	7	GO:0019388	2	10	233	7979	6.85	0.0327383
E90_Subcortical	positive regulation of endothelial cell chemotaxis	6	GO:2001028	2	10	233	7979	6.85	0.0327383
E90_Subcortical	dermatan sulfate proteoglycan biosynthetic process	7	GO:0050651	2	10	233	7979	6.85	0.0327383
E90_Subcortical	acute-phase response	6	GO:0006953	2	10	233	7979	6.85	0.0327383
E90_Subcortical	dermatan sulfate proteoglycan metabolic process	6	GO:0050655	2	10	233	7979	6.85	0.0327383
E90_Subcortical	regulation of deoxyribonuclease activity	6	GO:0032070	2	10	233	7979	6.85	0.0327383
E90_Subcortical	regulation of SMAD protein import into nucleus	6	GO:0060390	2	10	233	7979	6.85	0.0327383
E90_Subcortical	positive regulation of nuclear division	7	GO:0051785	4	42	233	7979	3.26	0.0333347
E90_Subcortical	negative regulation of cell cycle process	6	GO:0010948	9	152	233	7979	2.03	0.0337224
E90_Subcortical	negative regulation of G0 to G1 transition	7	GO:0070317	3	25	233	7979	4.11	0.0352176
E90_Subcortical	establishment of endothelial barrier	6	GO:0061028	3	25	233	7979	4.11	0.0352176
E90_Subcortical	negative regulation of muscle cell differentiation	6	GO:0051148	3	25	233	7979	4.11	0.0352176
E90_Subcortical	negative regulation of viral life cycle	6	GO:1903901	4	43	233	7979	3.19	0.0359408
E90_Subcortical	negative regulation of peptide secretion	6	GO:0002792	5	63	233	7979	2.72	0.036299
E90_Subcortical	regulation of G0 to G1 transition	6	GO:0070316	3	26	233	7979	3.95	0.0389778
E90_Subcortical	auditory receptor cell development	6	GO:0060117	2	11	233	7979	6.23	0.0392558
E90_Subcortical	L-serine metabolic process	6	GO:0006563	2	11	233	7979	6.23	0.0392558
E90_Subcortical	triglyceride catabolic process	7	GO:0019433	2	11	233	7979	6.23	0.0392558
E90_Subcortical	galactose metabolic process	6	GO:0006012	2	11	233	7979	6.23	0.0392558
E90_Subcortical	chaperone-mediated protein complex assembly	7	GO:0051131	2	11	233	7979	6.23	0.0392558
E90_Subcortical	negative regulation of proteolysis	7	GO:0045861	10	182	233	7979	1.88	0.0403567
E90_Subcortical	regulation of chromosome organization	6	GO:0033044	12	235	233	7979	1.75	0.0423509
E90_Subcortical	mRNA export from nucleus	6	GO:0006406	6	88	233	7979	2.33	0.0433378
E90_Subcortical	regulation of mitotic sister chromatid segregation	6	GO:0033047	4	46	233	7979	2.98	0.0444473
E90_Subcortical	spliceosomal complex assembly	6	GO:0000245	4	46	233	7979	2.98	0.0444473
E90_Subcortical	keratinocyte differentiation	7	GO:0030216	4	46	233	7979	2.98	0.0444473
E90_Subcortical	regulation of I-kappaB kinase/NF-kappaB signaling	6	GO:0043122	6	89	233	7979	2.31	0.0453864
E90_Subcortical	mRNA 3'-end processing	7	GO:0031124	5	67	233	7979	2.56	0.0454755
E90_Subcortical	glomerular epithelial cell differentiation	7	GO:0072311	2	12	233	7979	5.71	0.0462173
E90_Subcortical	negative regulation of NIK/NF-kappaB signaling	7	GO:1901223	2	12	233	7979	5.71	0.0462173
E90_Subcortical	peripheral nervous system axon regeneration	6	GO:0014012	2	12	233	7979	5.71	0.0462173
E90_Subcortical	regulation of protein localization to cell cortex	7	GO:1904776	2	12	233	7979	5.71	0.0462173
E90_Subcortical	negative regulation of steroid metabolic process	6	GO:0045939	2	12	233	7979	5.71	0.0462173
E90_Subcortical	response to mineralocorticoid	6	GO:0051385	3	28	233	7979	3.67	0.0470821
E90_Subcortical	positive regulation of potassium ion transport	6	GO:0043268	3	28	233	7979	3.67	0.0470821
E90_Subcortical	positive regulation of protein metabolic process	6	GO:0051247	35	902	233	7979	1.33	0.0473312
E90_Subcortical	regulation of NIK/NF-kappaB signaling	6	GO:1901222	4	47	233	7979	2.91	0.0475124
E90_Subcortical	regulation of cell cycle G2/M phase transition	7	GO:1902749	7	114	233	7979	2.1	0.0489602
E120_Cortical	generation of neurons	6	GO:0048699	18	1087	48	7979	2.75	2.91471e-05
E120_Cortical	positive regulation of axon extension	6	GO:0045773	4	41	48	7979	16.22	9.91626e-05
E120_Cortical	positive regulation of axonogenesis	7	GO:0050772	5	81	48	7979	10.26	0.000115786
E120_Cortical	axonogenesis	6	GO:0007409	8	277	48	7979	4.8	0.000214929
E120_Cortical	regulation of axonogenesis	7	GO:0050770	6	167	48	7979	5.97	0.000455224
E120_Cortical	regulation of microtubule polymerization	6	GO:0031113	4	61	48	7979	10.9	0.000467896
E120_Cortical	regulation of phospholipid biosynthetic process	6	GO:0071071	2	6	48	7979	55.41	0.000523481
E120_Cortical	regulation of microtubule depolymerization	6	GO:0031114	3	29	48	7979	17.2	0.000668981
E120_Cortical	regulation of neuron differentiation	7	GO:0045664	10	525	48	7979	3.17	0.000938529
E120_Cortical	regulation of neuron projection development	6	GO:0010975	9	448	48	7979	3.34	0.00120812
E120_Cortical	peripheral nervous system axon regeneration	6	GO:0014012	2	12	48	7979	27.7	0.00225083
E120_Cortical	positive regulation of neuron differentiation	7	GO:0045666	7	315	48	7979	3.69	0.00255492
E120_Cortical	negative regulation of microtubule polymerization	7	GO:0031115	2	13	48	7979	25.57	0.00264988
E120_Cortical	regulation of neurogenesis	6	GO:0050767	10	608	48	7979	2.73	0.00283316
E120_Cortical	positive regulation of cell development	6	GO:0010720	8	421	48	7979	3.16	0.00329568
E120_Cortical	regulation of extracellular matrix disassembly	6	GO:0010715	2	15	48	7979	22.16	0.0035399
E120_Cortical	negative regulation of protein depolymerization	7	GO:1901880	3	53	48	7979	9.41	0.00387669
E120_Cortical	negative regulation of protein complex disassembly	6	GO:0043242	3	55	48	7979	9.07	0.00430524
E120_Cortical	central nervous system neuron differentiation	6	GO:0021953	4	122	48	7979	5.45	0.00602578
E120_Cortical	positive regulation of neurogenesis	6	GO:0050769	7	377	48	7979	3.09	0.0068542
E120_Cortical	regulation of protein depolymerization	6	GO:1901879	3	67	48	7979	7.44	0.00747559
E120_Cortical	dendrite morphogenesis	6	GO:0048813	3	72	48	7979	6.93	0.00911409
E120_Cortical	forebrain neuron development	6	GO:0021884	2	27	48	7979	12.31	0.0113027
E120_Cortical	negative regulation of organelle organization	6	GO:0010639	5	255	48	7979	3.26	0.0179133
E120_Cortical	astrocyte differentiation	6	GO:0048708	2	36	48	7979	9.23	0.0196035
E120_Cortical	regulation of phospholipase activity	6	GO:0010517	2	37	48	7979	8.99	0.0206451
E120_Cortical	positive regulation of microtubule polymerization	7	GO:0031116	2	37	48	7979	8.99	0.0206451
E120_Cortical	negative regulation of cytoskeleton organization	7	GO:0051494	3	98	48	7979	5.09	0.0208541
E120_Cortical	regulation of cytoskeleton organization	6	GO:0051493	6	366	48	7979	2.73	0.0215515
E120_Cortical	cAMP-mediated signaling	6	GO:0019933	2	39	48	7979	8.52	0.0227962
E120_Cortical	forebrain neuron differentiation	7	GO:0021879	2	41	48	7979	8.11	0.0250358
E120_Cortical	regulation of phospholipid metabolic process	6	GO:1903725	2	42	48	7979	7.92	0.0261881
E120_Cortical	negative regulation of protein polymerization	6	GO:0032272	2	43	48	7979	7.73	0.0273617
E120_Cortical	forebrain generation of neurons	7	GO:0021872	2	47	48	7979	7.07	0.0322629
E120_Cortical	cellular response to calcium ion	6	GO:0071277	2	53	48	7979	6.27	0.0402052
E120_Cortical	positive regulation of protein catabolic process	6	GO:0045732	3	132	48	7979	3.78	0.0446204
E120_Cortical	regulation of DNA replication	6	GO:0006275	2	58	48	7979	5.73	0.0473283
E120_Subcortical	cellular divalent inorganic cation homeostasis	7	GO:0072503	11	197	84	7979	5.3	6.04827e-06
E120_Subcortical	divalent inorganic cation homeostasis	7	GO:0072507	11	209	84	7979	5	1.06406e-05
E120_Subcortical	cellular metal ion homeostasis	7	GO:0006875	11	249	84	7979	4.2	5.42619e-05
E120_Subcortical	metal ion homeostasis	7	GO:0055065	11	274	84	7979	3.81	0.00012822
E120_Subcortical	cellular cation homeostasis	6	GO:0030003	11	286	84	7979	3.65	0.00018707
E120_Subcortical	peripheral nervous system axon regeneration	6	GO:0014012	3	12	84	7979	23.75	0.000231247
E120_Subcortical	cation homeostasis	6	GO:0055080	11	315	84	7979	3.32	0.000430266
E120_Subcortical	inorganic ion homeostasis	6	GO:0098771	11	321	84	7979	3.26	0.000504741
E120_Subcortical	glutamine family amino acid catabolic process	6	GO:0009065	3	19	84	7979	15	0.000965721
E120_Subcortical	anterograde trans-synaptic signaling	6	GO:0098916	10	312	84	7979	3.04	0.0015313
E120_Subcortical	chemical synaptic transmission	7	GO:0007268	10	312	84	7979	3.04	0.0015313
E120_Subcortical	imitative learning	6	GO:0098596	2	6	84	7979	31.66	0.00159836
E120_Subcortical	arginine catabolic process	7	GO:0006527	2	6	84	7979	31.66	0.00159836
E120_Subcortical	axon extension involved in axon guidance	6	GO:0048846	2	7	84	7979	27.14	0.00222241
E120_Subcortical	protein nitrosylation	6	GO:0017014	2	7	84	7979	27.14	0.00222241
E120_Subcortical	positive regulation of endothelial cell migration	6	GO:0010595	4	58	84	7979	6.55	0.00314851
E120_Subcortical	regulation of metal ion transport	6	GO:0010959	8	235	84	7979	3.23	0.00318763
E120_Subcortical	negative regulation of neuron apoptotic process	7	GO:0043524	5	97	84	7979	4.9	0.00346515
E120_Subcortical	regulation of potassium ion transport	7	GO:0043266	4	60	84	7979	6.33	0.00356169
E120_Subcortical	negative regulation of neuron death	6	GO:1901215	6	141	84	7979	4.04	0.00359525
E120_Subcortical	arginine metabolic process	6	GO:0006525	2	9	84	7979	21.11	0.00375803
E120_Subcortical	regulation of nitric-oxide synthase activity	6	GO:0050999	3	31	84	7979	9.19	0.00409049
E120_Subcortical	regulation of calcium ion transport	7	GO:0051924	6	145	84	7979	3.93	0.00412562
E120_Subcortical	positive regulation of cell development	6	GO:0010720	11	421	84	7979	2.48	0.00441932
E120_Subcortical	glucan catabolic process	6	GO:0009251	2	10	84	7979	19	0.00466552
E120_Subcortical	regulation of cation channel activity	6	GO:2001257	5	107	84	7979	4.44	0.00526786
E120_Subcortical	positive regulation of neuron differentiation	7	GO:0045666	9	315	84	7979	2.71	0.00566132
E120_Subcortical	regulation of cation transmembrane transport	7	GO:1904062	7	205	84	7979	3.24	0.00567653
E120_Subcortical	positive regulation of neurogenesis	6	GO:0050769	10	377	84	7979	2.52	0.00598244
E120_Subcortical	cellular response to epinephrine stimulus	6	GO:0071872	2	12	84	7979	15.83	0.00674991
E120_Subcortical	generation of neurons	6	GO:0048699	20	1087	84	7979	1.75	0.00786797
E120_Subcortical	gliogenesis	6	GO:0042063	6	166	84	7979	3.43	0.00790774
E120_Subcortical	regulation of dopamine secretion	6	GO:0014059	2	13	84	7979	14.61	0.00792293
E120_Subcortical	regulation of dopamine metabolic process	6	GO:0042053	2	13	84	7979	14.61	0.00792293
E120_Subcortical	regulation of neuron differentiation	7	GO:0045664	12	525	84	7979	2.17	0.008481
E120_Subcortical	regulation of nucleotide biosynthetic process	6	GO:0030808	3	41	84	7979	6.95	0.00899628
E120_Subcortical	cAMP metabolic process	7	GO:0046058	2	14	84	7979	13.57	0.00918061
E120_Subcortical	regulation of ion transmembrane transport	6	GO:0034765	7	228	84	7979	2.92	0.00995695
E120_Subcortical	positive regulation of monooxygenase activity	6	GO:0032770	2	15	84	7979	12.67	0.0105211
E120_Subcortical	regulation of neurogenesis	6	GO:0050767	13	608	84	7979	2.03	0.0105411
E120_Subcortical	positive regulation of lipid biosynthetic process	6	GO:0046889	3	44	84	7979	6.48	0.0109278
E120_Subcortical	positive regulation of interleukin-2 production	6	GO:0032743	2	17	84	7979	11.18	0.0134431
E120_Subcortical	regulation of muscle contraction	6	GO:0006937	4	89	84	7979	4.27	0.0141779
E120_Subcortical	regulation of cardiac muscle contraction	7	GO:0055117	3	50	84	7979	5.7	0.0154605
E120_Subcortical	negative regulation of potassium ion transport	6	GO:0043267	2	19	84	7979	10	0.0166747
E120_Subcortical	purine ribonucleotide metabolic process	6	GO:0009150	8	318	84	7979	2.39	0.0183377
E120_Subcortical	cGMP metabolic process	7	GO:0046068	2	20	84	7979	9.5	0.0184021
E120_Subcortical	regulation of neuron projection development	6	GO:0010975	10	448	84	7979	2.12	0.0186871
E120_Subcortical	regulation of neuron apoptotic process	6	GO:0043523	5	148	84	7979	3.21	0.0196289
E120_Subcortical	regulation of purine nucleotide metabolic process	7	GO:1900542	3	55	84	7979	5.18	0.0199345
E120_Subcortical	regulation of striated muscle contraction	7	GO:0006942	3	58	84	7979	4.91	0.0229264
E120_Subcortical	long-chain fatty acid transport	6	GO:0015909	2	23	84	7979	8.26	0.0240109
E120_Subcortical	positive regulation of leukocyte chemotaxis	6	GO:0002690	2	24	84	7979	7.92	0.0260172
E120_Subcortical	regulation of nucleotide metabolic process	6	GO:0006140	3	61	84	7979	4.67	0.0261495
E120_Subcortical	negative regulation of synapse organization	6	GO:1905809	2	25	84	7979	7.6	0.0280891
E120_Subcortical	cyclic nucleotide metabolic process	6	GO:0009187	2	27	84	7979	7.04	0.0324236
E120_Subcortical	forebrain neuron development	6	GO:0021884	2	27	84	7979	7.04	0.0324236
E120_Subcortical	positive regulation of dendrite extension	6	GO:1903861	2	27	84	7979	7.04	0.0324236
E120_Subcortical	response to mineralocorticoid	6	GO:0051385	2	28	84	7979	6.78	0.0346832
E120_Subcortical	receptor-mediated endocytosis	6	GO:0006898	4	118	84	7979	3.22	0.0354979
E120_Subcortical	positive regulation of blood vessel diameter	7	GO:0097755	2	31	84	7979	6.13	0.0418131
E120_Subcortical	positive regulation of sodium ion transport	6	GO:0010765	2	32	84	7979	5.94	0.044302
E120_Subcortical	regulation of cardiac muscle cell contraction	6	GO:0086004	2	33	84	7979	5.76	0.0468446
P3_Cortical	hydrogen ion transmembrane transport	6	GO:1902600	23	70	440	7979	5.96	1.02152e-12
P3_Cortical	purine nucleoside monophosphate metabolic process	6	GO:0009126	43	207	440	7979	3.77	1.26821e-12
P3_Cortical	ribonucleoside monophosphate metabolic process	6	GO:0009161	43	212	440	7979	3.68	1.61793e-12
P3_Cortical	ATP metabolic process	7	GO:0046034	36	162	440	7979	4.03	1.70308e-12
P3_Cortical	monovalent inorganic cation transport	6	GO:0015672	39	191	440	7979	3.7	1.94789e-12
P3_Cortical	inorganic ion transmembrane transport	6	GO:0098660	62	322	440	7979	3.49	2.39042e-12
P3_Cortical	metal ion transport	6	GO:0030001	59	328	440	7979	3.26	2.67952e-12
P3_Cortical	purine ribonucleotide metabolic process	6	GO:0009150	56	318	440	7979	3.19	2.6853e-12
P3_Cortical	anterograde trans-synaptic signaling	6	GO:0098916	67	312	440	7979	3.89	2.82319e-12
P3_Cortical	chemical synaptic transmission	7	GO:0007268	67	312	440	7979	3.89	2.82319e-12
P3_Cortical	ribonucleoside triphosphate metabolic process	6	GO:0009199	37	179	440	7979	3.75	3.0328e-12
P3_Cortical	cation transmembrane transport	6	GO:0098655	60	332	440	7979	3.28	3.25617e-12
P3_Cortical	inorganic cation transmembrane transport	7	GO:0098662	57	295	440	7979	3.5	3.39051e-12
P3_Cortical	purine nucleoside triphosphate metabolic process	6	GO:0009144	37	185	440	7979	3.63	5.38525e-12
P3_Cortical	cellular cation homeostasis	6	GO:0030003	46	286	440	7979	2.92	3.08469e-11
P3_Cortical	citrate metabolic process	7	GO:0006101	15	33	440	7979	8.24	4.34939e-11
P3_Cortical	calcium ion regulated exocytosis	6	GO:0017156	22	78	440	7979	5.11	9.79482e-11
P3_Cortical	inorganic ion homeostasis	6	GO:0098771	48	321	440	7979	2.71	1.41492e-10
P3_Cortical	regulation of ion transmembrane transport	6	GO:0034765	39	228	440	7979	3.1	1.52121e-10
P3_Cortical	cation homeostasis	6	GO:0055080	47	315	440	7979	2.71	2.41101e-10
P3_Cortical	tricarboxylic acid metabolic process	6	GO:0072350	15	37	440	7979	7.35	3.20011e-10
P3_Cortical	ATP hydrolysis coupled ion transmembrane transport	6	GO:0099131	17	49	440	7979	6.29	3.76041e-10
P3_Cortical	anion transmembrane transport	6	GO:0098656	30	153	440	7979	3.56	7.58258e-10
P3_Cortical	regulation of metal ion transport	6	GO:0010959	38	235	440	7979	2.93	1.39911e-09
P3_Cortical	generation of neurons	6	GO:0048699	104	1087	440	7979	1.74	3.64213e-09
P3_Cortical	cellular metal ion homeostasis	7	GO:0006875	38	249	440	7979	2.77	7.40756e-09
P3_Cortical	regulation of cation transmembrane transport	7	GO:1904062	33	205	440	7979	2.92	1.98944e-08
P3_Cortical	synaptic vesicle recycling	6	GO:0036465	14	42	440	7979	6.04	2.49358e-08
P3_Cortical	cellular divalent inorganic cation homeostasis	7	GO:0072503	32	197	440	7979	2.95	2.6325e-08
P3_Cortical	metal ion homeostasis	7	GO:0055065	39	274	440	7979	2.58	3.38718e-08
P3_Cortical	NADH dehydrogenase complex assembly	7	GO:0010257	17	64	440	7979	4.82	3.69336e-08
P3_Cortical	regulation of heart contraction	6	GO:0008016	24	124	440	7979	3.51	5.12194e-08
P3_Cortical	divalent metal ion transport	7	GO:0070838	28	167	440	7979	3.04	1.00718e-07
P3_Cortical	divalent inorganic cation transport	6	GO:0072511	28	167	440	7979	3.04	1.00718e-07
P3_Cortical	divalent inorganic cation homeostasis	7	GO:0072507	32	209	440	7979	2.78	1.10533e-07
P3_Cortical	cellular monovalent inorganic cation homeostasis	7	GO:0030004	15	55	440	7979	4.95	1.61922e-07
P3_Cortical	acidic amino acid transport	6	GO:0015800	12	35	440	7979	6.22	1.7803e-07
P3_Cortical	gluconeogenesis	7	GO:0006094	12	38	440	7979	5.73	4.96308e-07
P3_Cortical	nicotinamide nucleotide metabolic process	6	GO:0046496	20	103	440	7979	3.52	6.40241e-07
P3_Cortical	protein oligomerization	6	GO:0051259	44	366	440	7979	2.18	6.46243e-07
P3_Cortical	monovalent inorganic cation homeostasis	7	GO:0055067	15	62	440	7979	4.39	8.85684e-07
P3_Cortical	dicarboxylic acid transport	6	GO:0006835	12	41	440	7979	5.31	1.24419e-06
P3_Cortical	hexose biosynthetic process	6	GO:0019319	12	41	440	7979	5.31	1.24419e-06
P3_Cortical	dicarboxylic acid metabolic process	6	GO:0043648	17	81	440	7979	3.81	1.43868e-06
P3_Cortical	sodium ion transport	7	GO:0006814	18	90	440	7979	3.63	1.4883e-06
P3_Cortical	carboxylic acid transmembrane transport	6	GO:1905039	16	75	440	7979	3.87	2.33746e-06
P3_Cortical	regulation of calcium ion-dependent exocytosis	7	GO:0017158	15	69	440	7979	3.94	3.77568e-06
P3_Cortical	regulation of calcium ion transport	7	GO:0051924	23	145	440	7979	2.88	3.80949e-06
P3_Cortical	mitochondrial respiratory chain complex assembly	7	GO:0033108	17	87	440	7979	3.54	4.07541e-06
P3_Cortical	NAD metabolic process	7	GO:0019674	14	62	440	7979	4.09	4.95474e-06
P3_Cortical	regulation of synaptic vesicle recycling	6	GO:1903421	8	20	440	7979	7.25	5.61693e-06
P3_Cortical	pyruvate metabolic process	7	GO:0006090	14	63	440	7979	4.03	6.05477e-06
P3_Cortical	calcium ion transmembrane import into cytosol	6	GO:0097553	9	27	440	7979	6.04	8.35649e-06
P3_Cortical	purine nucleotide biosynthetic process	6	GO:0006164	22	143	440	7979	2.79	1.02796e-05
P3_Cortical	regulation of neuron projection development	6	GO:0010975	47	448	440	7979	1.9	1.22376e-05
P3_Cortical	purine ribonucleotide biosynthetic process	7	GO:0009152	21	136	440	7979	2.8	1.54144e-05
P3_Cortical	non-canonical Wnt signaling pathway	6	GO:0035567	12	54	440	7979	4.03	2.80485e-05
P3_Cortical	glucose metabolic process	6	GO:0006006	15	81	440	7979	3.36	2.94447e-05
P3_Cortical	protein homooligomerization	7	GO:0051260	26	200	440	7979	2.36	3.60759e-05
P3_Cortical	amino acid transmembrane transport	6	GO:0003333	11	47	440	7979	4.24	3.61788e-05
P3_Cortical	ribonucleotide biosynthetic process	6	GO:0009260	21	144	440	7979	2.64	3.73289e-05
P3_Cortical	2-oxoglutarate metabolic process	7	GO:0006103	7	19	440	7979	6.68	4.17271e-05
P3_Cortical	regulation of sodium ion transport	7	GO:0002028	13	65	440	7979	3.63	4.3057e-05
P3_Cortical	glutamate metabolic process	6	GO:0006536	7	20	440	7979	6.35	6.1171e-05
P3_Cortical	regulation of neuron differentiation	7	GO:0045664	50	525	440	7979	1.73	8.48849e-05
P3_Cortical	regulation of regulated secretory pathway	6	GO:1903305	15	89	440	7979	3.06	9.18897e-05
P3_Cortical	ribonucleoside triphosphate biosynthetic process	6	GO:0009201	13	70	440	7979	3.37	9.66996e-05
P3_Cortical	succinate metabolic process	7	GO:0006105	5	10	440	7979	9.07	9.97227e-05
P3_Cortical	transition metal ion transport	7	GO:0000041	12	62	440	7979	3.51	0.000118151
P3_Cortical	negative regulation of beta-amyloid formation	7	GO:1902430	4	6	440	7979	12.09	0.000125224
P3_Cortical	isocitrate metabolic process	7	GO:0006102	4	6	440	7979	12.09	0.000125224
P3_Cortical	dendrite morphogenesis	6	GO:0048813	13	72	440	7979	3.27	0.000130599
P3_Cortical	regulation of neurogenesis	6	GO:0050767	55	608	440	7979	1.64	0.000147698
P3_Cortical	ferric iron transport	7	GO:0015682	8	30	440	7979	4.84	0.000160041
P3_Cortical	trivalent inorganic cation transport	6	GO:0072512	8	30	440	7979	4.84	0.000160041
P3_Cortical	GMP metabolic process	7	GO:0046037	7	23	440	7979	5.52	0.000167417
P3_Cortical	L-glutamate transport	7	GO:0015813	6	17	440	7979	6.4	0.000199707
P3_Cortical	L-amino acid transport	6	GO:0015807	9	39	440	7979	4.18	0.000208993
P3_Cortical	regulation of receptor-mediated endocytosis	6	GO:0048259	12	66	440	7979	3.3	0.000220301
P3_Cortical	inorganic anion transport	6	GO:0015698	12	66	440	7979	3.3	0.000220301
P3_Cortical	regulation of cation channel activity	6	GO:2001257	16	107	440	7979	2.71	0.000232002
P3_Cortical	monocarboxylic acid transport	6	GO:0015718	11	58	440	7979	3.44	0.000273
P3_Cortical	glutamate catabolic process	7	GO:0006538	4	7	440	7979	10.36	0.000279456
P3_Cortical	adenine transport	6	GO:0015853	4	7	440	7979	10.36	0.000279456
P3_Cortical	acetyl-CoA biosynthetic process	6	GO:0006085	5	12	440	7979	7.56	0.000285759
P3_Cortical	protein tetramerization	7	GO:0051262	16	110	440	7979	2.64	0.000320734
P3_Cortical	purine nucleoside diphosphate metabolic process	6	GO:0009135	12	70	440	7979	3.11	0.00038964
P3_Cortical	regulation of synaptic vesicle endocytosis	7	GO:1900242	5	13	440	7979	6.97	0.000443439
P3_Cortical	dicarboxylic acid catabolic process	6	GO:0043649	5	13	440	7979	6.97	0.000443439
P3_Cortical	positive regulation of cell development	6	GO:0010720	40	421	440	7979	1.72	0.000469172
P3_Cortical	chloride transport	7	GO:0006821	9	44	440	7979	3.71	0.000546912
P3_Cortical	guanosine-containing compound metabolic process	7	GO:1901068	9	44	440	7979	3.71	0.000546912
P3_Cortical	positive regulation of neuron differentiation	7	GO:0045666	32	315	440	7979	1.84	0.000558662
P3_Cortical	regulation of dendrite development	7	GO:0050773	19	150	440	7979	2.3	0.000558943
P3_Cortical	ribonucleoside diphosphate metabolic process	6	GO:0009185	12	73	440	7979	2.98	0.0005795
P3_Cortical	ephrin receptor signaling pathway	6	GO:0048013	12	73	440	7979	2.98	0.0005795
P3_Cortical	axonogenesis	6	GO:0007409	29	277	440	7979	1.9	0.000620769
P3_Cortical	purine nucleobase transmembrane transport	6	GO:1904823	3	4	440	7979	13.6	0.000639067
P3_Cortical	peptidyl-threonine phosphorylation	7	GO:0018107	12	74	440	7979	2.94	0.00065793
P3_Cortical	positive regulation of synaptic vesicle recycling	7	GO:1903423	5	14	440	7979	6.48	0.000658763
P3_Cortical	regulation of beta-amyloid formation	6	GO:1902003	5	14	440	7979	6.48	0.000658763
P3_Cortical	monocarboxylic acid metabolic process	6	GO:0032787	29	279	440	7979	1.88	0.000697702
P3_Cortical	receptor-mediated endocytosis	6	GO:0006898	16	118	440	7979	2.46	0.000712925
P3_Cortical	cardiac muscle cell contraction	6	GO:0086003	7	29	440	7979	4.38	0.000799127
P3_Cortical	positive regulation of neurogenesis	6	GO:0050769	36	377	440	7979	1.73	0.000821274
P3_Cortical	regulation of axonogenesis	7	GO:0050770	20	167	440	7979	2.17	0.000833583
P3_Cortical	regulation of anion transport	6	GO:0044070	11	66	440	7979	3.02	0.000864872
P3_Cortical	positive regulation of calcium ion transport	6	GO:0051928	11	66	440	7979	3.02	0.000864872
P3_Cortical	L-alpha-amino acid transmembrane transport	7	GO:1902475	8	38	440	7979	3.82	0.000906384
P3_Cortical	cardiac muscle contraction	6	GO:0060048	9	47	440	7979	3.47	0.000907516
P3_Cortical	regulation of synapse structural plasticity	6	GO:0051823	4	9	440	7979	8.06	0.000920503
P3_Cortical	gamma-aminobutyric acid transport	6	GO:0015812	4	9	440	7979	8.06	0.000920503
P3_Cortical	positive regulation of ion transmembrane transport	6	GO:0034767	14	99	440	7979	2.56	0.000995925
P3_Cortical	peptidyl-threonine modification	7	GO:0018210	12	78	440	7979	2.79	0.00106633
P3_Cortical	insulin receptor signaling pathway	6	GO:0008286	10	58	440	7979	3.13	0.00112494
P3_Cortical	regulation of insulin secretion	6	GO:0050796	15	112	440	7979	2.43	0.00117945
P3_Cortical	ribonucleoside monophosphate biosynthetic process	6	GO:0009156	13	90	440	7979	2.62	0.00122475
P3_Cortical	negative regulation of heart contraction	6	GO:0045822	5	16	440	7979	5.67	0.00131115
P3_Cortical	regulation of cardiac muscle contraction	7	GO:0055117	9	50	440	7979	3.26	0.00144088
P3_Cortical	ATP transport	6	GO:0015867	4	10	440	7979	7.25	0.00146769
P3_Cortical	regulation of potassium ion transport	7	GO:0043266	10	60	440	7979	3.02	0.00147285
P3_Cortical	purine ribonucleoside metabolic process	6	GO:0046128	10	61	440	7979	2.97	0.001677
P3_Cortical	regulation of cardiac muscle cell contraction	6	GO:0086004	7	33	440	7979	3.85	0.0018067
P3_Cortical	inorganic cation import into cell	6	GO:0098659	6	25	440	7979	4.35	0.00196083
P3_Cortical	glucose catabolic process	7	GO:0006007	7	34	440	7979	3.73	0.00216917
P3_Cortical	glycolytic process through glucose-6-phosphate	7	GO:0061620	7	34	440	7979	3.73	0.00216917
P3_Cortical	adenine nucleotide transport	7	GO:0051503	4	11	440	7979	6.59	0.00220662
P3_Cortical	auditory receptor cell development	6	GO:0060117	4	11	440	7979	6.59	0.00220662
P3_Cortical	protein autophosphorylation	7	GO:0046777	17	144	440	7979	2.14	0.00233889
P3_Cortical	clathrin-dependent endocytosis	7	GO:0072583	5	18	440	7979	5.04	0.00234675
P3_Cortical	negative regulation of neuron apoptotic process	7	GO:0043524	13	97	440	7979	2.43	0.00244696
P3_Cortical	glycolytic process through fructose-6-phosphate	6	GO:0061615	7	35	440	7979	3.63	0.00258532
P3_Cortical	inorganic anion transmembrane transport	7	GO:0098661	8	45	440	7979	3.22	0.00284811
P3_Cortical	calcium ion import across plasma membrane	6	GO:0098703	3	6	440	7979	9.07	0.00293917
P3_Cortical	glutamine family amino acid catabolic process	6	GO:0009065	5	19	440	7979	4.77	0.00304261
P3_Cortical	cardiac muscle hypertrophy	6	GO:0003300	5	19	440	7979	4.77	0.00304261
P3_Cortical	fructose metabolic process	6	GO:0006000	4	12	440	7979	6.04	0.00316705
P3_Cortical	C4-dicarboxylate transport	7	GO:0015740	4	12	440	7979	6.04	0.00316705
P3_Cortical	purine nucleotide transport	6	GO:0015865	4	12	440	7979	6.04	0.00316705
P3_Cortical	vesicle fusion to plasma membrane	6	GO:0099500	4	12	440	7979	6.04	0.00316705
P3_Cortical	regulation of dendrite morphogenesis	7	GO:0048814	12	89	440	7979	2.45	0.00337004
P3_Cortical	regulation of muscle contraction	6	GO:0006937	12	89	440	7979	2.45	0.00337004
P3_Cortical	regulation of establishment of planar polarity	6	GO:0090175	7	37	440	7979	3.43	0.00359897
P3_Cortical	ribonucleoside bisphosphate metabolic process	6	GO:0033875	11	79	440	7979	2.52	0.00382223
P3_Cortical	GDP metabolic process	7	GO:0046710	5	20	440	7979	4.53	0.00387587
P3_Cortical	regulation of striated muscle contraction	7	GO:0006942	9	58	440	7979	2.81	0.0041468
P3_Cortical	sensory perception of sound	6	GO:0007605	11	80	440	7979	2.49	0.00421816
P3_Cortical	intracellular distribution of mitochondria	6	GO:0048312	4	13	440	7979	5.58	0.00437754
P3_Cortical	amino acid import	6	GO:0043090	4	13	440	7979	5.58	0.00437754
P3_Cortical	negative regulation of neuron death	6	GO:1901215	16	141	440	7979	2.06	0.00461229
P3_Cortical	nucleoside diphosphate phosphorylation	6	GO:0006165	8	49	440	7979	2.96	0.00491512
P3_Cortical	hexose catabolic process	6	GO:0019320	8	49	440	7979	2.96	0.00491512
P3_Cortical	cellular response to mineralocorticoid stimulus	7	GO:0071389	3	7	440	7979	7.77	0.00493395
P3_Cortical	regulation of dendritic spine maintenance	6	GO:1902950	3	7	440	7979	7.77	0.00493395
P3_Cortical	potassium ion transport	7	GO:0006813	10	72	440	7979	2.52	0.00581201
P3_Cortical	cellular response to forskolin	6	GO:1904322	4	14	440	7979	5.18	0.00586505
P3_Cortical	negative regulation of sodium ion transport	6	GO:0010766	4	14	440	7979	5.18	0.00586505
P3_Cortical	cristae formation	6	GO:0042407	5	22	440	7979	4.12	0.00601034
P3_Cortical	negative regulation of exocytosis	6	GO:0045920	5	22	440	7979	4.12	0.00601034
P3_Cortical	nucleotide phosphorylation	6	GO:0046939	8	51	440	7979	2.84	0.00630444
P3_Cortical	ribonucleoside bisphosphate biosynthetic process	6	GO:0034030	7	41	440	7979	3.1	0.00650078
P3_Cortical	pyruvate biosynthetic process	7	GO:0042866	7	41	440	7979	3.1	0.00650078
P3_Cortical	central nervous system neuron differentiation	6	GO:0021953	14	122	440	7979	2.08	0.00707147
P3_Cortical	regulation of calcium-mediated signaling	6	GO:0050848	9	63	440	7979	2.59	0.00723098
P3_Cortical	cellular response to beta-amyloid	6	GO:1904646	5	23	440	7979	3.94	0.00733887
P3_Cortical	regulation of anion transmembrane transport	7	GO:1903959	5	23	440	7979	3.94	0.00733887
P3_Cortical	regulation of neuron apoptotic process	6	GO:0043523	16	148	440	7979	1.96	0.00735196
P3_Cortical	cellular response to manganese ion	6	GO:0071287	3	8	440	7979	6.8	0.00757356
P3_Cortical	regulation of gamma-aminobutyric acid secretion	6	GO:0014052	3	8	440	7979	6.8	0.00757356
P3_Cortical	oxaloacetate metabolic process	7	GO:0006107	3	8	440	7979	6.8	0.00757356
P3_Cortical	regulation of aspartic-type peptidase activity	6	GO:1905245	3	8	440	7979	6.8	0.00757356
P3_Cortical	regulation of anion channel activity	6	GO:0010359	3	8	440	7979	6.8	0.00757356
P3_Cortical	regulation of peptidyl-cysteine S-nitrosylation	7	GO:2000169	3	8	440	7979	6.8	0.00757356
P3_Cortical	peptidyl-serine phosphorylation	7	GO:0018105	15	137	440	7979	1.99	0.00829541
P3_Cortical	cellular response to corticosterone stimulus	6	GO:0071386	2	3	440	7979	12.09	0.00877001
P3_Cortical	GMP catabolic process	7	GO:0046038	2	3	440	7979	12.09	0.00877001
P3_Cortical	regulation of calcium:sodium antiporter activity	7	GO:1903279	2	3	440	7979	12.09	0.00877001
P3_Cortical	SNARE complex disassembly	7	GO:0035494	2	3	440	7979	12.09	0.00877001
P3_Cortical	aspartate catabolic process	7	GO:0006533	2	3	440	7979	12.09	0.00877001
P3_Cortical	positive regulation of potassium ion import	6	GO:1903288	2	3	440	7979	12.09	0.00877001
P3_Cortical	regulation of defense response to virus by virus	6	GO:0050690	5	24	440	7979	3.78	0.00885915
P3_Cortical	Wnt signaling pathway, calcium modulating pathway	7	GO:0007223	5	24	440	7979	3.78	0.00885915
P3_Cortical	positive regulation of dendrite morphogenesis	7	GO:0050775	7	44	440	7979	2.88	0.00961568
P3_Cortical	mechanoreceptor differentiation	6	GO:0042490	6	34	440	7979	3.2	0.00978738
P3_Cortical	cellular response to insulin stimulus	6	GO:0032869	14	127	440	7979	2	0.00997998
P3_Cortical	ADP transport	6	GO:0015866	3	9	440	7979	6.04	0.0109001
P3_Cortical	SNARE complex assembly	7	GO:0035493	3	9	440	7979	6.04	0.0109001
P3_Cortical	protein localization to membrane raft	6	GO:1903044	3	9	440	7979	6.04	0.0109001
P3_Cortical	positive regulation of cation channel activity	6	GO:2001259	7	46	440	7979	2.76	0.0122223
P3_Cortical	regulation of clathrin-dependent endocytosis	7	GO:2000369	4	17	440	7979	4.27	0.0122291
P3_Cortical	negative regulation of ion transmembrane transport	6	GO:0034766	8	57	440	7979	2.55	0.0122767
P3_Cortical	ADP metabolic process	7	GO:0046031	7	47	440	7979	2.7	0.0137009
P3_Cortical	dicarboxylic acid biosynthetic process	6	GO:0043650	3	10	440	7979	5.44	0.0149426
P3_Cortical	positive regulation of insulin secretion	7	GO:0032024	7	48	440	7979	2.64	0.0153033
P3_Cortical	retrograde axonal protein transport	7	GO:0099642	2	4	440	7979	9.07	0.016901
P3_Cortical	tricarboxylic acid transport	6	GO:0006842	2	4	440	7979	9.07	0.016901
P3_Cortical	activation of meiosis	7	GO:0090427	2	4	440	7979	9.07	0.016901
P3_Cortical	glycine transport	6	GO:0015816	2	4	440	7979	9.07	0.016901
P3_Cortical	positive regulation of norepinephrine secretion	7	GO:0010701	2	4	440	7979	9.07	0.016901
P3_Cortical	protein succinylation	7	GO:0018335	2	4	440	7979	9.07	0.016901
P3_Cortical	lipid tube assembly	6	GO:0060988	2	4	440	7979	9.07	0.016901
P3_Cortical	tricarboxylic acid transmembrane transport	7	GO:0035674	2	4	440	7979	9.07	0.016901
P3_Cortical	guanine metabolic process	6	GO:0046098	2	4	440	7979	9.07	0.016901
P3_Cortical	nucleoside monophosphate phosphorylation	6	GO:0046940	5	28	440	7979	3.24	0.0170988
P3_Cortical	peptidyl-serine modification	7	GO:0018209	15	149	440	7979	1.83	0.0171444
P3_Cortical	auditory receptor cell differentiation	7	GO:0042491	4	19	440	7979	3.82	0.0182552
P3_Cortical	cellular monovalent inorganic anion homeostasis	7	GO:0030320	3	11	440	7979	4.95	0.0197185
P3_Cortical	cellular anion homeostasis	6	GO:0030002	3	11	440	7979	4.95	0.0197185
P3_Cortical	monovalent inorganic anion homeostasis	7	GO:0055083	3	11	440	7979	4.95	0.0197185
P3_Cortical	negative regulation of adenylate cyclase activity	6	GO:0007194	3	11	440	7979	4.95	0.0197185
P3_Cortical	negative regulation of necrotic cell death	6	GO:0060547	3	11	440	7979	4.95	0.0197185
P3_Cortical	axonal transport	7	GO:0098930	7	51	440	7979	2.49	0.0209037
P3_Cortical	positive regulation of cytokinesis	6	GO:0032467	4	20	440	7979	3.63	0.0218501
P3_Cortical	regulation of protein localization to membrane	6	GO:1905475	14	141	440	7979	1.8	0.023222
P3_Cortical	cellular response to ethanol	6	GO:0071361	3	12	440	7979	4.53	0.0252357
P3_Cortical	cellular response to potassium ion	6	GO:0035865	3	12	440	7979	4.53	0.0252357
P3_Cortical	axonal transport of mitochondrion	6	GO:0019896	3	12	440	7979	4.53	0.0252357
P3_Cortical	polarized epithelial cell differentiation	6	GO:0030859	3	12	440	7979	4.53	0.0252357
P3_Cortical	positive regulation of positive chemotaxis	6	GO:0050927	3	12	440	7979	4.53	0.0252357
P3_Cortical	ventricular cardiac muscle cell action potential	7	GO:0086005	3	12	440	7979	4.53	0.0252357
P3_Cortical	cellular response to calcium ion	6	GO:0071277	7	53	440	7979	2.4	0.0253451
P3_Cortical	regulation of amino acid transport	6	GO:0051955	5	31	440	7979	2.92	0.0258354
P3_Cortical	Schwann cell differentiation	6	GO:0014037	4	21	440	7979	3.45	0.0258476
P3_Cortical	glutamate biosynthetic process	7	GO:0006537	2	5	440	7979	7.25	0.0271468
P3_Cortical	catechol-containing compound catabolic process	6	GO:0019614	2	5	440	7979	7.25	0.0271468
P3_Cortical	induction of positive chemotaxis	7	GO:0050930	2	5	440	7979	7.25	0.0271468
P3_Cortical	cellular response to L-glutamate	6	GO:1905232	2	5	440	7979	7.25	0.0271468
P3_Cortical	transition between fast and slow fiber	6	GO:0014883	2	5	440	7979	7.25	0.0271468
P3_Cortical	anterograde axonal protein transport	6	GO:0099641	2	5	440	7979	7.25	0.0271468
P3_Cortical	proline transport	6	GO:0015824	2	5	440	7979	7.25	0.0271468
P3_Cortical	regulation of diacylglycerol kinase activity	6	GO:1905687	2	5	440	7979	7.25	0.0271468
P3_Cortical	AMPA glutamate receptor clustering	7	GO:0097113	2	5	440	7979	7.25	0.0271468
P3_Cortical	negative regulation of dendritic spine maintenance	7	GO:1902951	2	5	440	7979	7.25	0.0271468
P3_Cortical	alanine transport	6	GO:0032328	2	5	440	7979	7.25	0.0271468
P3_Cortical	positive regulation of endopeptidase activity	7	GO:0010950	11	104	440	7979	1.92	0.0276931
P3_Cortical	inner ear receptor cell differentiation	7	GO:0060113	5	32	440	7979	2.83	0.0292797
P3_Cortical	positive regulation of sodium ion transport	6	GO:0010765	5	32	440	7979	2.83	0.0292797
P3_Cortical	positive regulation of lipid kinase activity	6	GO:0090218	4	22	440	7979	3.3	0.0302559
P3_Cortical	nicotinamide nucleotide biosynthetic process	7	GO:0019359	7	55	440	7979	2.31	0.0303924
P3_Cortical	pyridine nucleotide biosynthetic process	6	GO:0019363	7	55	440	7979	2.31	0.0303924
P3_Cortical	protein phosphorylation	6	GO:0006468	40	538	440	7979	1.35	0.0310855
P3_Cortical	establishment of apical/basal cell polarity	6	GO:0035089	3	13	440	7979	4.18	0.0314931
P3_Cortical	glutamine metabolic process	6	GO:0006541	3	13	440	7979	4.18	0.0314931
P3_Cortical	glutamine family amino acid biosynthetic process	6	GO:0009084	3	13	440	7979	4.18	0.0314931
P3_Cortical	positive regulation of superoxide anion generation	7	GO:0032930	3	13	440	7979	4.18	0.0314931
P3_Cortical	positive regulation of peptide hormone secretion	6	GO:0090277	8	68	440	7979	2.13	0.0325734
P3_Cortical	anion homeostasis	6	GO:0055081	4	23	440	7979	3.15	0.0350805
P3_Cortical	regulation of T cell receptor signaling pathway	6	GO:0050856	4	23	440	7979	3.15	0.0350805
P3_Cortical	platelet degranulation	6	GO:0002576	10	95	440	7979	1.91	0.0358595
P3_Cortical	regulation of mitochondrion organization	6	GO:0010821	11	109	440	7979	1.83	0.0373676
P3_Cortical	regulation of superoxide anion generation	7	GO:0032928	3	14	440	7979	3.89	0.0384826
P3_Cortical	regulation of proton transport	6	GO:0010155	3	14	440	7979	3.89	0.0384826
P3_Cortical	imitative learning	6	GO:0098596	2	6	440	7979	6.04	0.0392506
P3_Cortical	D-aspartate import	7	GO:0070779	2	6	440	7979	6.04	0.0392506
P3_Cortical	physiological cardiac muscle hypertrophy	6	GO:0003301	2	6	440	7979	6.04	0.0392506
P3_Cortical	calcineurin-mediated signaling	6	GO:0097720	2	6	440	7979	6.04	0.0392506
P3_Cortical	glutamate receptor clustering	6	GO:0097688	2	6	440	7979	6.04	0.0392506
P3_Cortical	D-aspartate transport	7	GO:0070777	2	6	440	7979	6.04	0.0392506
P3_Cortical	calcineurin-NFAT signaling cascade	6	GO:0033173	2	6	440	7979	6.04	0.0392506
P3_Cortical	regulation of sodium:proton antiporter activity	7	GO:0032415	2	6	440	7979	6.04	0.0392506
P3_Cortical	positive regulation of dopamine metabolic process	7	GO:0045964	2	6	440	7979	6.04	0.0392506
P3_Cortical	hair cell differentiation	6	GO:0035315	4	24	440	7979	3.02	0.0403248
P3_Cortical	positive regulation of anion transport	6	GO:1903793	5	35	440	7979	2.59	0.0412903
P3_Cortical	protein localization to mitochondrion	6	GO:0070585	7	60	440	7979	2.12	0.0458458
P3_Cortical	astrocyte differentiation	6	GO:0048708	5	36	440	7979	2.52	0.045866
P3_Cortical	myelination in peripheral nervous system	6	GO:0022011	3	15	440	7979	3.63	0.0461896
P3_Cortical	regulation of Golgi organization	6	GO:1903358	3	15	440	7979	3.63	0.0461896
P3_Cortical	regulation of cytoskeleton organization	6	GO:0051493	28	366	440	7979	1.39	0.0480379
P3_Cortical	regulation of blood vessel diameter	6	GO:0097746	7	61	440	7979	2.08	0.0494448
P3_Subcortical	citrate metabolic process	7	GO:0006101	17	33	405	7979	10.15	3.91599e-14
P3_Subcortical	tricarboxylic acid metabolic process	6	GO:0072350	17	37	405	7979	9.05	3.1386e-13
P3_Subcortical	hydrogen ion transmembrane transport	6	GO:1902600	27	70	405	7979	7.6	3.3662e-13
P3_Subcortical	nicotinamide nucleotide metabolic process	6	GO:0046496	28	103	405	7979	5.36	6.0485e-13
P3_Subcortical	purine nucleoside monophosphate metabolic process	6	GO:0009126	52	207	405	7979	4.95	7.85594e-13
P3_Subcortical	monovalent inorganic cation transport	6	GO:0015672	44	191	405	7979	4.54	8.81517e-13
P3_Subcortical	ATP metabolic process	7	GO:0046034	47	162	405	7979	5.72	9.68892e-13
P3_Subcortical	ribonucleoside monophosphate metabolic process	6	GO:0009161	52	212	405	7979	4.83	9.88543e-13
P3_Subcortical	purine nucleotide biosynthetic process	6	GO:0006164	33	143	405	7979	4.55	1.02363e-12
P3_Subcortical	purine nucleoside triphosphate metabolic process	6	GO:0009144	48	185	405	7979	5.11	1.34481e-12
P3_Subcortical	purine ribonucleotide biosynthetic process	7	GO:0009152	31	136	405	7979	4.49	1.36002e-12
P3_Subcortical	ribonucleoside triphosphate metabolic process	6	GO:0009199	48	179	405	7979	5.28	1.42564e-12
P3_Subcortical	cellular cation homeostasis	6	GO:0030003	47	286	405	7979	3.24	3.44447e-12
P3_Subcortical	inorganic cation transmembrane transport	7	GO:0098662	58	295	405	7979	3.87	3.87401e-12
P3_Subcortical	ribonucleotide biosynthetic process	6	GO:0009260	31	144	405	7979	4.24	4.41158e-12
P3_Subcortical	metal ion transport	6	GO:0030001	51	328	405	7979	3.06	4.51383e-12
P3_Subcortical	anterograde trans-synaptic signaling	6	GO:0098916	59	312	405	7979	3.73	4.54747e-12
P3_Subcortical	chemical synaptic transmission	7	GO:0007268	59	312	405	7979	3.73	4.54747e-12
P3_Subcortical	purine ribonucleotide metabolic process	6	GO:0009150	67	318	405	7979	4.15	5.2317e-12
P3_Subcortical	cation transmembrane transport	6	GO:0098655	61	332	405	7979	3.62	5.28755e-12
P3_Subcortical	inorganic ion transmembrane transport	6	GO:0098660	59	322	405	7979	3.61	5.71787e-12
P3_Subcortical	cation homeostasis	6	GO:0055080	48	315	405	7979	3	8.62077e-12
P3_Subcortical	ATP hydrolysis coupled ion transmembrane transport	6	GO:0099131	18	49	405	7979	7.24	9.30389e-12
P3_Subcortical	NAD metabolic process	7	GO:0019674	20	62	405	7979	6.36	1.02722e-11
P3_Subcortical	gluconeogenesis	7	GO:0006094	16	38	405	7979	8.3	1.14143e-11
P3_Subcortical	inorganic ion homeostasis	6	GO:0098771	48	321	405	7979	2.95	1.19171e-11
P3_Subcortical	hexose biosynthetic process	6	GO:0019319	16	41	405	7979	7.69	4.62872e-11
P3_Subcortical	ribonucleoside triphosphate biosynthetic process	6	GO:0009201	20	70	405	7979	5.63	1.25764e-10
P3_Subcortical	monocarboxylic acid metabolic process	6	GO:0032787	42	279	405	7979	2.97	1.34719e-10
P3_Subcortical	cellular metal ion homeostasis	7	GO:0006875	39	249	405	7979	3.09	1.92777e-10
P3_Subcortical	dicarboxylic acid metabolic process	6	GO:0043648	21	81	405	7979	5.11	3.19071e-10
P3_Subcortical	cellular divalent inorganic cation homeostasis	7	GO:0072503	33	197	405	7979	3.3	8.72898e-10
P3_Subcortical	metal ion homeostasis	7	GO:0055065	40	274	405	7979	2.88	9.629e-10
P3_Subcortical	glucose metabolic process	6	GO:0006006	20	81	405	7979	4.86	2.16554e-09
P3_Subcortical	ribonucleoside monophosphate biosynthetic process	6	GO:0009156	21	90	405	7979	4.6	2.59902e-09
P3_Subcortical	divalent inorganic cation homeostasis	7	GO:0072507	33	209	405	7979	3.11	4.14963e-09
P3_Subcortical	pyruvate metabolic process	7	GO:0006090	17	63	405	7979	5.32	8.28699e-09
P3_Subcortical	synaptic vesicle recycling	6	GO:0036465	14	42	405	7979	6.57	8.65022e-09
P3_Subcortical	NADH dehydrogenase complex assembly	7	GO:0010257	17	64	405	7979	5.23	1.07664e-08
P3_Subcortical	mitochondrial respiratory chain complex assembly	7	GO:0033108	19	87	405	7979	4.3	4.78528e-08
P3_Subcortical	regulation of heart contraction	6	GO:0008016	23	124	405	7979	3.65	4.85558e-08
P3_Subcortical	cellular monovalent inorganic cation homeostasis	7	GO:0030004	15	55	405	7979	5.37	5.43067e-08
P3_Subcortical	protein homooligomerization	7	GO:0051260	30	200	405	7979	2.96	7.1577e-08
P3_Subcortical	monovalent inorganic cation homeostasis	7	GO:0055067	15	62	405	7979	4.77	3.06035e-07
P3_Subcortical	dicarboxylic acid transport	6	GO:0006835	12	41	405	7979	5.77	5.13313e-07
P3_Subcortical	acetyl-CoA biosynthetic process	6	GO:0006085	7	12	405	7979	11.49	5.23485e-07
P3_Subcortical	cristae formation	6	GO:0042407	9	22	405	7979	8.06	5.64506e-07
P3_Subcortical	acidic amino acid transport	6	GO:0015800	11	35	405	7979	6.19	6.95478e-07
P3_Subcortical	regulation of insulin secretion	6	GO:0050796	20	112	405	7979	3.52	6.98407e-07
P3_Subcortical	monocarboxylic acid catabolic process	6	GO:0072329	16	75	405	7979	4.2	7.80977e-07
P3_Subcortical	protein oligomerization	6	GO:0051259	41	366	405	7979	2.21	1.17134e-06
P3_Subcortical	sodium ion transport	7	GO:0006814	17	90	405	7979	3.72	2.15147e-06
P3_Subcortical	succinate metabolic process	7	GO:0006105	6	10	405	7979	11.82	2.90973e-06
P3_Subcortical	regulation of synaptic vesicle recycling	6	GO:1903421	8	20	405	7979	7.88	3.02194e-06
P3_Subcortical	nucleoside diphosphate phosphorylation	6	GO:0006165	12	49	405	7979	4.82	4.14015e-06
P3_Subcortical	generation of neurons	6	GO:0048699	87	1087	405	7979	1.58	5.68409e-06
P3_Subcortical	nucleotide phosphorylation	6	GO:0046939	12	51	405	7979	4.64	6.4945e-06
P3_Subcortical	regulation of calcium ion-dependent exocytosis	7	GO:0017158	14	69	405	7979	4	7.17915e-06
P3_Subcortical	protein tetramerization	7	GO:0051262	18	110	405	7979	3.22	9.12637e-06
P3_Subcortical	ferric iron transport	7	GO:0015682	9	30	405	7979	5.91	1.12874e-05
P3_Subcortical	trivalent inorganic cation transport	6	GO:0072512	9	30	405	7979	5.91	1.12874e-05
P3_Subcortical	C4-dicarboxylate transport	7	GO:0015740	6	12	405	7979	9.85	1.1732e-05
P3_Subcortical	ADP metabolic process	7	GO:0046031	11	47	405	7979	4.61	1.67101e-05
P3_Subcortical	fatty acid beta-oxidation	6	GO:0006635	11	48	405	7979	4.51	2.07046e-05
P3_Subcortical	regulation of receptor-mediated endocytosis	6	GO:0048259	13	66	405	7979	3.88	2.13756e-05
P3_Subcortical	regulation of anion transport	6	GO:0044070	13	66	405	7979	3.88	2.13756e-05
P3_Subcortical	glutamine family amino acid catabolic process	6	GO:0009065	7	19	405	7979	7.26	2.44019e-05
P3_Subcortical	2-oxoglutarate metabolic process	7	GO:0006103	7	19	405	7979	7.26	2.44019e-05
P3_Subcortical	hexose catabolic process	6	GO:0019320	11	49	405	7979	4.42	2.54995e-05
P3_Subcortical	regulation of peptide secretion	6	GO:0002791	30	264	405	7979	2.24	2.57464e-05
P3_Subcortical	pyruvate biosynthetic process	7	GO:0042866	10	41	405	7979	4.81	2.75865e-05
P3_Subcortical	anion transmembrane transport	6	GO:0098656	21	153	405	7979	2.7	2.7592e-05
P3_Subcortical	calcium ion regulated exocytosis	6	GO:0017156	14	78	405	7979	3.54	3.12795e-05
P3_Subcortical	regulation of ion transmembrane transport	6	GO:0034765	27	228	405	7979	2.33	3.16724e-05
P3_Subcortical	divalent metal ion transport	7	GO:0070838	22	167	405	7979	2.6	3.40871e-05
P3_Subcortical	divalent inorganic cation transport	6	GO:0072511	22	167	405	7979	2.6	3.40871e-05
P3_Subcortical	glucose catabolic process	7	GO:0006007	9	34	405	7979	5.22	3.45188e-05
P3_Subcortical	glycolytic process through glucose-6-phosphate	7	GO:0061620	9	34	405	7979	5.22	3.45188e-05
P3_Subcortical	glutamate metabolic process	6	GO:0006536	7	20	405	7979	6.9	3.59142e-05
P3_Subcortical	glycolytic process through fructose-6-phosphate	6	GO:0061615	9	35	405	7979	5.07	4.44108e-05
P3_Subcortical	non-canonical Wnt signaling pathway	6	GO:0035567	11	54	405	7979	4.01	6.66016e-05
P3_Subcortical	glucan catabolic process	6	GO:0009251	5	10	405	7979	9.85	6.70205e-05
P3_Subcortical	nicotinamide nucleotide biosynthetic process	7	GO:0019359	11	55	405	7979	3.94	7.95221e-05
P3_Subcortical	pyridine nucleotide biosynthetic process	6	GO:0019363	11	55	405	7979	3.94	7.95221e-05
P3_Subcortical	negative regulation of heart contraction	6	GO:0045822	6	16	405	7979	7.39	8.54202e-05
P3_Subcortical	carboxylic acid transmembrane transport	6	GO:1905039	13	75	405	7979	3.41	8.7249e-05
P3_Subcortical	isocitrate metabolic process	7	GO:0006102	4	6	405	7979	13.13	9.04398e-05
P3_Subcortical	amino acid transmembrane transport	6	GO:0003333	10	47	405	7979	4.19	9.69227e-05
P3_Subcortical	L-glutamate transport	7	GO:0015813	6	17	405	7979	6.95	0.000126399
P3_Subcortical	insulin receptor signaling pathway	6	GO:0008286	11	58	405	7979	3.74	0.000131896
P3_Subcortical	regulation of regulated secretory pathway	6	GO:1903305	14	89	405	7979	3.1	0.000139967
P3_Subcortical	regulation of neuron projection development	6	GO:0010975	41	448	405	7979	1.8	0.000151426
P3_Subcortical	ribonucleoside bisphosphate biosynthetic process	6	GO:0034030	9	41	405	7979	4.32	0.000168017
P3_Subcortical	inorganic cation import into cell	6	GO:0098659	7	25	405	7979	5.52	0.000178531
P3_Subcortical	purine nucleoside diphosphate metabolic process	6	GO:0009135	12	70	405	7979	3.38	0.000181244
P3_Subcortical	glutamate catabolic process	7	GO:0006538	4	7	405	7979	11.26	0.000202566
P3_Subcortical	adenine transport	6	GO:0015853	4	7	405	7979	11.26	0.000202566
P3_Subcortical	ribonucleoside diphosphate metabolic process	6	GO:0009185	12	73	405	7979	3.24	0.000272877
P3_Subcortical	regulation of synaptic vesicle endocytosis	7	GO:1900242	5	13	405	7979	7.58	0.000301404
P3_Subcortical	dicarboxylic acid catabolic process	6	GO:0043649	5	13	405	7979	7.58	0.000301404
P3_Subcortical	amino acid import	6	GO:0043090	5	13	405	7979	7.58	0.000301404
P3_Subcortical	regulation of metal ion transport	6	GO:0010959	25	235	405	7979	2.1	0.000344067
P3_Subcortical	regulation of sodium ion transport	7	GO:0002028	11	65	405	7979	3.33	0.000376474
P3_Subcortical	positive regulation of synaptic vesicle recycling	7	GO:1903423	5	14	405	7979	7.04	0.000449437
P3_Subcortical	positive regulation of phospholipid transport	6	GO:2001140	3	4	405	7979	14.78	0.000499786
P3_Subcortical	regulation of phospholipid transport	6	GO:2001138	3	4	405	7979	14.78	0.000499786
P3_Subcortical	purine nucleobase transmembrane transport	6	GO:1904823	3	4	405	7979	14.78	0.000499786
P3_Subcortical	ribonucleoside bisphosphate metabolic process	6	GO:0033875	12	79	405	7979	2.99	0.000577107
P3_Subcortical	negative regulation of exocytosis	6	GO:0045920	6	22	405	7979	5.37	0.0006136
P3_Subcortical	L-amino acid transport	6	GO:0015807	8	39	405	7979	4.04	0.00063035
P3_Subcortical	cellular response to insulin stimulus	6	GO:0032869	16	127	405	7979	2.48	0.000658645
P3_Subcortical	malate metabolic process	7	GO:0006108	4	9	405	7979	8.76	0.000672076
P3_Subcortical	regulation of cation transmembrane transport	7	GO:1904062	22	205	405	7979	2.11	0.000685987
P3_Subcortical	regulation of cardiac muscle contraction	7	GO:0055117	9	50	405	7979	3.55	0.000801211
P3_Subcortical	receptor-mediated endocytosis	6	GO:0006898	15	118	405	7979	2.5	0.000876792
P3_Subcortical	regulation of blood vessel diameter	6	GO:0097746	10	61	405	7979	3.23	0.000893985
P3_Subcortical	potassium ion transport	7	GO:0006813	11	72	405	7979	3.01	0.000923798
P3_Subcortical	transition metal ion transport	7	GO:0000041	10	62	405	7979	3.18	0.00101875
P3_Subcortical	ATP transport	6	GO:0015867	4	10	405	7979	7.88	0.00107545
P3_Subcortical	negative regulation of axonogenesis	7	GO:0050771	9	52	405	7979	3.41	0.00107549
P3_Subcortical	regulation of neuron differentiation	7	GO:0045664	43	525	405	7979	1.61	0.00112193
P3_Subcortical	AMPA glutamate receptor clustering	7	GO:0097113	3	5	405	7979	11.82	0.00120235
P3_Subcortical	negative regulation of dendritic spine maintenance	7	GO:1902951	3	5	405	7979	11.82	0.00120235
P3_Subcortical	purine ribonucleotide catabolic process	6	GO:0009154	6	25	405	7979	4.73	0.00127954
P3_Subcortical	regulation of neurogenesis	6	GO:0050767	48	608	405	7979	1.56	0.00127981
P3_Subcortical	positive regulation of cell development	6	GO:0010720	36	421	405	7979	1.68	0.00134949
P3_Subcortical	positive regulation of neurogenesis	6	GO:0050769	33	377	405	7979	1.72	0.00144835
P3_Subcortical	adenine nucleotide transport	7	GO:0051503	4	11	405	7979	7.16	0.00162269
P3_Subcortical	response to glucose	7	GO:0009749	14	113	405	7979	2.44	0.0016585
P3_Subcortical	regulation of muscle contraction	6	GO:0006937	12	89	405	7979	2.66	0.0016927
P3_Subcortical	purine nucleotide catabolic process	6	GO:0006195	7	36	405	7979	3.83	0.0019119
P3_Subcortical	calcium ion transmembrane import into cytosol	6	GO:0097553	6	27	405	7979	4.38	0.00196222
P3_Subcortical	response to hexose	6	GO:0009746	14	116	405	7979	2.38	0.00213232
P3_Subcortical	negative regulation of beta-amyloid formation	7	GO:1902430	3	6	405	7979	9.85	0.00231427
P3_Subcortical	D-aspartate import	7	GO:0070779	3	6	405	7979	9.85	0.00231427
P3_Subcortical	cGMP catabolic process	7	GO:0046069	3	6	405	7979	9.85	0.00231427
P3_Subcortical	glutamate receptor clustering	6	GO:0097688	3	6	405	7979	9.85	0.00231427
P3_Subcortical	D-aspartate transport	7	GO:0070777	3	6	405	7979	9.85	0.00231427
P3_Subcortical	fructose metabolic process	6	GO:0006000	4	12	405	7979	6.57	0.00233729
P3_Subcortical	purine nucleotide transport	6	GO:0015865	4	12	405	7979	6.57	0.00233729
P3_Subcortical	vesicle fusion to plasma membrane	6	GO:0099500	4	12	405	7979	6.57	0.00233729
P3_Subcortical	cellular response to epinephrine stimulus	6	GO:0071872	4	12	405	7979	6.57	0.00233729
P3_Subcortical	regulation of striated muscle contraction	7	GO:0006942	9	58	405	7979	3.06	0.00237932
P3_Subcortical	response to mineralocorticoid	6	GO:0051385	6	28	405	7979	4.22	0.0023923
P3_Subcortical	L-alpha-amino acid transmembrane transport	7	GO:1902475	7	38	405	7979	3.63	0.00264848
P3_Subcortical	regulation of calcium ion transport	7	GO:0051924	16	145	405	7979	2.17	0.00270582
P3_Subcortical	protein localization to mitochondrion	6	GO:0070585	9	60	405	7979	2.96	0.00302064
P3_Subcortical	axonogenesis	6	GO:0007409	25	277	405	7979	1.78	0.00357957
P3_Subcortical	positive regulation of catecholamine secretion	6	GO:0033605	3	7	405	7979	8.44	0.00389804
P3_Subcortical	protein nitrosylation	6	GO:0017014	3	7	405	7979	8.44	0.00389804
P3_Subcortical	L-aspartate transport	7	GO:0070778	3	7	405	7979	8.44	0.00389804
P3_Subcortical	cAMP catabolic process	7	GO:0006198	3	7	405	7979	8.44	0.00389804
P3_Subcortical	cellular response to mineralocorticoid stimulus	7	GO:0071389	3	7	405	7979	8.44	0.00389804
P3_Subcortical	regulation of dendritic spine maintenance	6	GO:1902950	3	7	405	7979	8.44	0.00389804
P3_Subcortical	monocarboxylic acid biosynthetic process	6	GO:0072330	14	124	405	7979	2.22	0.00396627
P3_Subcortical	cAMP metabolic process	7	GO:0046058	4	14	405	7979	5.63	0.0043592
P3_Subcortical	central nervous system myelination	6	GO:0022010	4	14	405	7979	5.63	0.0043592
P3_Subcortical	regulation of axonogenesis	7	GO:0050770	17	167	405	7979	2.01	0.00469351
P3_Subcortical	positive regulation of protein secretion	6	GO:0050714	15	140	405	7979	2.11	0.00479814
P3_Subcortical	positive regulation of neuron differentiation	7	GO:0045666	27	315	405	7979	1.69	0.00510555
P3_Subcortical	regulation of anion transmembrane transport	7	GO:1903959	5	23	405	7979	4.28	0.00517561
P3_Subcortical	D-amino acid transport	6	GO:0042940	3	8	405	7979	7.39	0.00600352
P3_Subcortical	oxaloacetate metabolic process	7	GO:0006107	3	8	405	7979	7.39	0.00600352
P3_Subcortical	vascular smooth muscle contraction	6	GO:0014829	3	8	405	7979	7.39	0.00600352
P3_Subcortical	regulation of anion channel activity	6	GO:0010359	3	8	405	7979	7.39	0.00600352
P3_Subcortical	regulation of purine nucleotide metabolic process	7	GO:1900542	8	55	405	7979	2.87	0.00614281
P3_Subcortical	regulation of defense response to virus by virus	6	GO:0050690	5	24	405	7979	4.1	0.00627043
P3_Subcortical	Wnt signaling pathway, calcium modulating pathway	7	GO:0007223	5	24	405	7979	4.1	0.00627043
P3_Subcortical	sensory perception of sound	6	GO:0007605	10	80	405	7979	2.46	0.00693627
P3_Subcortical	negative regulation of serotonin uptake	6	GO:0051612	2	3	405	7979	13.13	0.00745137
P3_Subcortical	fumarate metabolic process	7	GO:0006106	2	3	405	7979	13.13	0.00745137
P3_Subcortical	cellular response to corticosterone stimulus	6	GO:0071386	2	3	405	7979	13.13	0.00745137
P3_Subcortical	GMP catabolic process	7	GO:0046038	2	3	405	7979	13.13	0.00745137
P3_Subcortical	regulation of calcium:sodium antiporter activity	7	GO:1903279	2	3	405	7979	13.13	0.00745137
P3_Subcortical	positive regulation of complement activation	6	GO:0045917	2	3	405	7979	13.13	0.00745137
P3_Subcortical	SNARE complex disassembly	7	GO:0035494	2	3	405	7979	13.13	0.00745137
P3_Subcortical	aspartate catabolic process	7	GO:0006533	2	3	405	7979	13.13	0.00745137
P3_Subcortical	positive regulation of potassium ion import	6	GO:1903288	2	3	405	7979	13.13	0.00745137
P3_Subcortical	positive regulation of anion transport	6	GO:1903793	6	35	405	7979	3.38	0.00763872
P3_Subcortical	ADP transport	6	GO:0015866	3	9	405	7979	6.57	0.00866924
P3_Subcortical	SNARE complex assembly	7	GO:0035493	3	9	405	7979	6.57	0.00866924
P3_Subcortical	cyclic nucleotide catabolic process	6	GO:0009214	3	9	405	7979	6.57	0.00866924
P3_Subcortical	protein localization to membrane raft	6	GO:1903044	3	9	405	7979	6.57	0.00866924
P3_Subcortical	cardiac muscle contraction	6	GO:0060048	7	47	405	7979	2.93	0.00892237
P3_Subcortical	regulation of clathrin-dependent endocytosis	7	GO:2000369	4	17	405	7979	4.64	0.00918531
P3_Subcortical	positive regulation of insulin secretion	7	GO:0032024	7	48	405	7979	2.87	0.010003
P3_Subcortical	regulation of establishment of planar polarity	6	GO:0090175	6	37	405	7979	3.19	0.0100474
P3_Subcortical	regulation of potassium ion transport	7	GO:0043266	8	60	405	7979	2.63	0.0103627
P3_Subcortical	forebrain neuron development	6	GO:0021884	5	27	405	7979	3.65	0.0105122
P3_Subcortical	positive regulation of dendrite extension	6	GO:1903861	5	27	405	7979	3.65	0.0105122
P3_Subcortical	ephrin receptor signaling pathway	6	GO:0048013	9	73	405	7979	2.43	0.0111263
P3_Subcortical	clathrin-dependent endocytosis	7	GO:0072583	4	18	405	7979	4.38	0.0113454
P3_Subcortical	negative regulation of blood vessel diameter	7	GO:0097756	4	18	405	7979	4.38	0.0113454
P3_Subcortical	regulation of nucleotide metabolic process	6	GO:0006140	8	61	405	7979	2.58	0.0114153
P3_Subcortical	dicarboxylic acid biosynthetic process	6	GO:0043650	3	10	405	7979	5.91	0.0119237
P3_Subcortical	ribonucleoside monophosphate catabolic process	6	GO:0009158	3	10	405	7979	5.91	0.0119237
P3_Subcortical	cellular response to angiotensin	6	GO:1904385	4	19	405	7979	4.15	0.0138069
P3_Subcortical	positive regulation of regulated secretory pathway	7	GO:1903307	5	29	405	7979	3.4	0.0142331
P3_Subcortical	negative regulation of phospholipase activity	7	GO:0010519	2	4	405	7979	9.85	0.014403
P3_Subcortical	activation of meiosis	7	GO:0090427	2	4	405	7979	9.85	0.014403
P3_Subcortical	glycine transport	6	GO:0015816	2	4	405	7979	9.85	0.014403
P3_Subcortical	positive regulation of norepinephrine secretion	7	GO:0010701	2	4	405	7979	9.85	0.014403
P3_Subcortical	protein succinylation	7	GO:0018335	2	4	405	7979	9.85	0.014403
P3_Subcortical	lipid tube assembly	6	GO:0060988	2	4	405	7979	9.85	0.014403
P3_Subcortical	aspartate transport	7	GO:0015810	2	4	405	7979	9.85	0.014403
P3_Subcortical	leucine catabolic process	6	GO:0006552	2	4	405	7979	9.85	0.014403
P3_Subcortical	NMDA glutamate receptor clustering	6	GO:0097114	2	4	405	7979	9.85	0.014403
P3_Subcortical	positive regulation of humoral immune response	6	GO:0002922	2	4	405	7979	9.85	0.014403
P3_Subcortical	guanine metabolic process	6	GO:0046098	2	4	405	7979	9.85	0.014403
P3_Subcortical	positive regulation of peptide secretion	6	GO:0002793	15	159	405	7979	1.86	0.0148909
P3_Subcortical	purine nucleoside monophosphate catabolic process	6	GO:0009128	3	11	405	7979	5.37	0.0157866
P3_Subcortical	amino acid import across plasma membrane	6	GO:0089718	3	11	405	7979	5.37	0.0157866
P3_Subcortical	forebrain neuron differentiation	7	GO:0021879	6	41	405	7979	2.88	0.0163988
P3_Subcortical	regulation of nucleotide biosynthetic process	6	GO:0030808	6	41	405	7979	2.88	0.0163988
P3_Subcortical	cGMP metabolic process	7	GO:0046068	4	20	405	7979	3.94	0.0165828
P3_Subcortical	positive regulation of blood vessel diameter	7	GO:0097755	5	31	405	7979	3.18	0.0187486
P3_Subcortical	pyramidal neuron development	7	GO:0021860	3	12	405	7979	4.93	0.0202697
P3_Subcortical	positive regulation of meiotic nuclear division	6	GO:0045836	3	12	405	7979	4.93	0.0202697
P3_Subcortical	gliogenesis	6	GO:0042063	15	166	405	7979	1.78	0.0212561
P3_Subcortical	positive regulation of sodium ion transport	6	GO:0010765	5	32	405	7979	3.08	0.0213229
P3_Subcortical	oligodendrocyte differentiation	6	GO:0048709	7	56	405	7979	2.46	0.0223158
P3_Subcortical	positive regulation of lipid biosynthetic process	6	GO:0046889	6	44	405	7979	2.69	0.0226797
P3_Subcortical	positive regulation of protein maturation	7	GO:1903319	4	22	405	7979	3.58	0.0231196
P3_Subcortical	histone phosphorylation	6	GO:0016572	4	22	405	7979	3.58	0.0231196
P3_Subcortical	positive regulation of lipid kinase activity	6	GO:0090218	4	22	405	7979	3.58	0.0231196
P3_Subcortical	regulation of establishment of T cell polarity	6	GO:1903903	2	5	405	7979	7.88	0.0232033
P3_Subcortical	glutamate biosynthetic process	7	GO:0006537	2	5	405	7979	7.88	0.0232033
P3_Subcortical	catechol-containing compound catabolic process	6	GO:0019614	2	5	405	7979	7.88	0.0232033
P3_Subcortical	induction of positive chemotaxis	7	GO:0050930	2	5	405	7979	7.88	0.0232033
P3_Subcortical	growth hormone secretion	7	GO:0030252	2	5	405	7979	7.88	0.0232033
P3_Subcortical	regulation of amyloid fibril formation	6	GO:1905906	2	5	405	7979	7.88	0.0232033
P3_Subcortical	regulation of chloride transport	7	GO:2001225	2	5	405	7979	7.88	0.0232033
P3_Subcortical	regulation of lymphocyte chemotaxis	6	GO:1901623	2	5	405	7979	7.88	0.0232033
P3_Subcortical	cellular response to L-glutamate	6	GO:1905232	2	5	405	7979	7.88	0.0232033
P3_Subcortical	transition between fast and slow fiber	6	GO:0014883	2	5	405	7979	7.88	0.0232033
P3_Subcortical	protein localization to plasma membrane raft	6	GO:0044860	2	5	405	7979	7.88	0.0232033
P3_Subcortical	negative regulation of collagen metabolic process	6	GO:0010713	2	5	405	7979	7.88	0.0232033
P3_Subcortical	metanephric nephron epithelium development	7	GO:0072243	2	5	405	7979	7.88	0.0232033
P3_Subcortical	artery smooth muscle contraction	7	GO:0014824	2	5	405	7979	7.88	0.0232033
P3_Subcortical	negative regulation of neuron differentiation	7	GO:0045665	15	168	405	7979	1.76	0.0234063
P3_Subcortical	regulation of cardiac muscle cell contraction	6	GO:0086004	5	33	405	7979	2.99	0.0241168
P3_Subcortical	negative regulation of neuron apoptotic process	7	GO:0043524	10	97	405	7979	2.03	0.0248266
P3_Subcortical	bone resorption	6	GO:0045453	3	13	405	7979	4.55	0.025378
P3_Subcortical	pyramidal neuron differentiation	7	GO:0021859	3	13	405	7979	4.55	0.025378
P3_Subcortical	glutamine metabolic process	6	GO:0006541	3	13	405	7979	4.55	0.025378
P3_Subcortical	regulation of dopamine secretion	6	GO:0014059	3	13	405	7979	4.55	0.025378
P3_Subcortical	glutamine family amino acid biosynthetic process	6	GO:0009084	3	13	405	7979	4.55	0.025378
P3_Subcortical	regulation of dopamine metabolic process	6	GO:0042053	3	13	405	7979	4.55	0.025378
P3_Subcortical	aspartate family amino acid catabolic process	6	GO:0009068	3	13	405	7979	4.55	0.025378
P3_Subcortical	monocarboxylic acid transport	6	GO:0015718	7	58	405	7979	2.38	0.0265529
P3_Subcortical	positive regulation of ion transmembrane transport	6	GO:0034767	10	99	405	7979	1.99	0.0281453
P3_Subcortical	forebrain generation of neurons	7	GO:0021872	6	47	405	7979	2.52	0.030405
P3_Subcortical	regulation of ATP metabolic process	7	GO:1903578	6	47	405	7979	2.52	0.030405
P3_Subcortical	regulation of beta-amyloid formation	6	GO:1902003	3	14	405	7979	4.22	0.0311104
P3_Subcortical	peptidyl-threonine phosphorylation	7	GO:0018107	8	74	405	7979	2.13	0.0331553
P3_Subcortical	positive regulation of cell maturation	7	GO:1903431	2	6	405	7979	6.57	0.0336479
P3_Subcortical	cyclooxygenase pathway	6	GO:0019371	2	6	405	7979	6.57	0.0336479
P3_Subcortical	imitative learning	6	GO:0098596	2	6	405	7979	6.57	0.0336479
P3_Subcortical	arginine catabolic process	7	GO:0006527	2	6	405	7979	6.57	0.0336479
P3_Subcortical	calcineurin-mediated signaling	6	GO:0097720	2	6	405	7979	6.57	0.0336479
P3_Subcortical	peptidyl-cysteine S-nitrosylation	7	GO:0018119	2	6	405	7979	6.57	0.0336479
P3_Subcortical	tonic smooth muscle contraction	6	GO:0014820	2	6	405	7979	6.57	0.0336479
P3_Subcortical	metanephric epithelium development	6	GO:0072207	2	6	405	7979	6.57	0.0336479
P3_Subcortical	calcineurin-NFAT signaling cascade	6	GO:0033173	2	6	405	7979	6.57	0.0336479
P3_Subcortical	calcium ion import across plasma membrane	6	GO:0098703	2	6	405	7979	6.57	0.0336479
P3_Subcortical	positive regulation of dopamine metabolic process	7	GO:0045964	2	6	405	7979	6.57	0.0336479
P3_Subcortical	purine ribonucleoside metabolic process	6	GO:0046128	7	61	405	7979	2.26	0.0338863
P3_Subcortical	regulation of vasoconstriction	6	GO:0019229	4	25	405	7979	3.15	0.0354997
P3_Subcortical	cellular response to glucose stimulus	6	GO:0071333	7	62	405	7979	2.22	0.0366025
P3_Subcortical	myelination in peripheral nervous system	6	GO:0022011	3	15	405	7979	3.94	0.0374607
P3_Subcortical	regulation of phospholipase activity	6	GO:0010517	5	37	405	7979	2.66	0.037592
P3_Subcortical	cellular response to hexose stimulus	7	GO:0071331	7	63	405	7979	2.19	0.0394586
P3_Subcortical	protein polymerization	7	GO:0051258	8	77	405	7979	2.05	0.0406546
P3_Subcortical	cellular response to monosaccharide stimulus	6	GO:0071326	7	64	405	7979	2.15	0.0424565
P3_Subcortical	peptidyl-threonine modification	7	GO:0018210	8	78	405	7979	2.02	0.043386
P3_Subcortical	positive regulation of heart contraction	6	GO:0045823	3	16	405	7979	3.69	0.044418
P3_Subcortical	negative adaptation of signaling pathway	6	GO:0022401	3	16	405	7979	3.69	0.044418
P3_Subcortical	peptidyl-serine phosphorylation	7	GO:0018105	12	137	405	7979	1.73	0.0452435
P3_Subcortical	cyclic nucleotide metabolic process	6	GO:0009187	4	27	405	7979	2.92	0.0455165
P3_Subcortical	regulation of glial cell apoptotic process	7	GO:0034350	2	7	405	7979	5.63	0.0455478
P3_Subcortical	regulation of phospholipase A2 activity	7	GO:0032429	2	7	405	7979	5.63	0.0455478
P3_Subcortical	L-glutamate import across plasma membrane	7	GO:0098712	2	7	405	7979	5.63	0.0455478
P3_Subcortical	purine ribonucleoside catabolic process	7	GO:0046130	2	7	405	7979	5.63	0.0455478
P3_Subcortical	histone-threonine phosphorylation	7	GO:0035405	2	7	405	7979	5.63	0.0455478
P3_Subcortical	axon extension involved in axon guidance	6	GO:0048846	2	7	405	7979	5.63	0.0455478
P3_Subcortical	cellular response to caffeine	6	GO:0071313	2	7	405	7979	5.63	0.0455478
P3_Subcortical	hemidesmosome assembly	6	GO:0031581	2	7	405	7979	5.63	0.0455478
P3_Subcortical	purine nucleoside catabolic process	6	GO:0006152	2	7	405	7979	5.63	0.0455478
P3_Subcortical	negative regulation of neurogenesis	6	GO:0050768	16	199	405	7979	1.58	0.0455906
P3_Subcortical	positive regulation of cytokine secretion	6	GO:0050715	6	52	405	7979	2.27	0.0467559
