# Supplementary material for: Spatiotemporal proteomic atlas of multiple brain regions across early fetal to neonatal stages in cynomolgus monkey
Source: Nat Commun. 2023 Jul 3;14:3917. doi: 10.1038/s41467-023-39411-7 (PMC10317979; doi:10.1038/s41467-023-39411-7)
Supplement: Supplementary file 12 — Supplementary Data 9 [file 41467_2023_39411_MOESM12_ESM.xlsx]

## Sheet: GOBP
Region	Group	Description	GeneRatio	BgRatio	pvalue	p.adjust	qvalue	geneID	Count
Amy	Type1	neuron projection development	248/4506	462/17911	3.40241e-40	1.24154e-36	9.67716e-37	ABI1/ABI2/ACAP3/ACSL4/ADCY1/ADGRB1/AKT1/ALK/ALS2/ANK3/AP2A1/APBB1/APOE/APP/ARC/ARF6/ARFGEF1/ARHGAP33/ARHGAP35/ARID1B/ARSB/ATCAY/ATL1/ATP8A2/ATXN10/BAG5/BCL2/BLOC1S2/BLOC1S3/BRSK2/CAMK1/CAMK1D/CAMK2A/CAMK2B/CAMSAP1/CAMSAP2/CAMSAP3/CAPRIN1/CARM1/CBFA2T2/CCDC88A/CCK/CD38/CDK16/CDK5R1/CDKL5/CELSR2/CELSR3/CFL1/CLMN/CNP/CNR1/CNTN1/CNTN2/CNTNAP1/CREB1/CRKL/CRMP1/CRTAC1/CRTC1/CSMD3/CTNNA2/CTSZ/CTTN/CUL4B…	248
Amy	Type1	axonogenesis	157/4506	288/17911	8.95144e-27	1.29981e-23	1.01313e-23	ABL1/ADCY1/ADGRB1/ALS2/ANK3/APBB1/APP/ARHGAP35/ARHGDIA/ARX/ATL1/ATP8A2/AUTS2/BCL2/BRSK2/C9orf72/CCK/CDK5R1/CHL1/CHN1/CNP/CREB1/CRMP1/CTNNA2/CYFIP1/DCC/DCLK1/DOCK7/DOK4/DOK5/DPYSL2/DPYSL5/EFNA5/EFNB3/ENAH/EPHA4/EPHA5/EPHB1/EPHB3/EZR/FEZF2/FLRT2/FLRT3/FRS2/FYN/GAB1/GATA3/GDI1/GFRA1/GFRA2/GPC1/GRB10/GRIN1/GSK3B/HDAC6/IRS2/L1CAM/LAMA2/LAMB2/LGI1/LHX2/LINGO1/LLGL1/MAP1B/MAP2/MAP2K1/MAPK1/MAPK3/MARK2/M…	157
Amy	Type1	neuron projection morphogenesis	189/4506	373/17911	1.06863e-26	1.29981e-23	1.01313e-23	ABI2/ABL1/ADGRB3/ALS2/ARC/ARHGAP33/ARHGAP35/ARHGDIA/ARX/AUTS2/BRSK2/C9orf72/CAMK2B/CAPRIN1/CDC42/CDK5R1/CDKL5/CFL1/CHL1/CHN1/CNTNAP1/CRMP1/CTNNB1/CTNND2/CTTN/CUX1/CYFIP1/DAB2IP/DCC/DCLK1/DHX36/DLG4/DNM2/DNM3/DOK4/DOK5/DPYSL2/DPYSL4/DPYSL5/DTNBP1/DYNLT1/EFNA5/EFNB3/EGFR/EIF2AK4/EMX1/ENAH/EPB41L3/EPHA4/EPHA5/EPHB1/EPHB3/EZR/FEZF2/FLRT2/FLRT3/FRS2/FYN/GAB1/GATA3/GDI1/GFRA1/GFRA2/GORASP1/GPC1/GRB10/G…	189
Amy	Type1	protein transport	190/4506	417/17911	5.1155e-20	4.66662e-17	3.63739e-17	ABCB9/ACHE/ACSL3/ACTN4/AFTPH/AGAP2/AKAP8/AKTIP/ANK2/ANKRD50/AP5S1/APBB1/APOE/ARF1/ARF6/ARFGAP1/ARFGAP2/ARFGEF1/ARFGEF2/ARFIP1/ARHGAP33/ARL8A/ARRB1/ARRB2/ARRDC1/ASTN2/ATG16L1/ATG4B/ATG7/ATP13A2/BBS9/BCAS3/BET1L/BICD2/CADPS/CADPS2/CCDC22/CCDC91/CCDC93/CEP131/CEP41/CHMP5/CHMP6/CHMP7/CHRM1/CNIH4/COG2/COG4/COG5/COG6/COPE/CSK/CYP51A1/DAB2/DENND1A/DENND2A/DGKD/DNAJC13/EHBP1/EHD3/EIF4ENIF1/EIF5A2/ERC1/ER…	190
Amy	Type1	intracellular protein transport	127/4506	246/17911	3.13962e-19	2.2913e-16	1.78595e-16	ANP32B/AP1B1/AP1G1/AP1M1/AP1S1/AP1S2/AP2A1/AP2M1/AP2S1/AP3B1/AP3B2/AP3M2/AP3S1/ARCN1/ARFGAP3/ARFIP1/ARHGEF2/ASPSCR1/ATP13A2/BAG3/BCAP29/BCAP31/BCAS3/CAMK1/CD36/CD81/CEP131/CHRM1/CLTA/CLTB/CLTC/COG3/COG7/COPB1/COPG1/COPG2/CTDSPL2/CTSA/CTTN/EFCAB7/EHD1/EMD/ERP29/EXPH5/FLNA/GGA1/GGA3/GSK3B/HDAC3/HDAC6/IFT27/IPO5/JUP/KIF5B/MAPK1/MAVS/MYO6/NDEL1/NF1/NGFR/NOLC1/NUCB1/NUP58/PCM1/PCNT/PIK3R1/PKIA/PKIG/PP…	127
Amy	Type1	plasma membrane bounded cell projection organization	123/4506	237/17911	6.56419e-19	3.99212e-16	3.11166e-16	ACAP3/AKT1/ALS2/AP2A1/APBB1/APOE/ARHGAP35/ARL3/ARSB/ATP8A2/BAG5/BRSK2/CAMK1/CAMK1D/CAMK2B/CARMIL2/CBFA2T2/CCDC88A/CD38/CNR1/CNTN1/CNTNAP1/CRMP1/CTNNA2/CTSZ/CTTN/DAB2IP/DCC/DDX56/DENND5A/DGUOK/DNM2/DPYSL3/DTNBP1/DYNLT1/EFNB2/EGFR/EP300/EPB41L3/EPHA4/FBXO38/FBXO7/FIG4/FYN/GAK/GATA3/GRID2/HDAC2/HSPA5/IFT122/IFT27/IFT46/ILK/INPP5J/ITGA1/ITGA3/ITGA6/KATNB1/KDM1A/KIDINS220/KIRREL3/LRP1/LYN/MAGI2/MAP1S/…	123
Amy	Type1	translation	207/4506	483/17911	6.10788e-18	2.99444e-15	2.33402e-15	AARS/ACO1/AGO2/AIMP1/AIMP2/AKT1/AKT2/APEH/APP/ATXN2/CALR/CAPRIN1/CELF1/CELF4/CIRBP/CNOT1/CNOT11/COPS5/CPEB2/CPEB4/CTIF/DAP3/DAPK1/DARS/DARS2/DHPS/DHX29/DHX36/EEF1E1/EEF1G/EGFR/EIF1/EIF1AD/EIF1B/EIF2A/EIF2B1/EIF2B3/EIF2B4/EIF2B5/EIF3B/EIF3D/EIF3E/EIF3F/EIF3G/EIF3H/EIF3I/EIF3J/EIF3K/EIF3L/EIF3M/EIF4E/EIF4E2/EIF4ENIF1/EIF4G1/EIF4G2/EIF4G3/EIF5/EIF5B/EIF6/ELAVL1/ENC1/EPRS/ERAL1/FARS2/FARSA/FASTKD2/FM…	207
Amy	Type1	positive regulation of GTPase activity	144/4506	300/17911	6.56496e-18	2.99444e-15	2.33402e-15	ACAP2/ACAP3/ADAP1/ADGRB3/AGAP2/AGAP3/AGFG2/AGRN/ALS2/ARAP1/ARAP2/ARAP3/ARFGAP1/ARFGAP2/ARFGAP3/ARFGEF1/ARHGAP1/ARHGAP12/ARHGAP17/ARHGAP18/ARHGAP20/ARHGAP26/ARHGAP31/ARHGAP32/ARHGAP33/ARHGAP35/ARHGAP39/ARHGAP4/ARHGAP44/ARHGAP5/ARHGDIA/ARHGDIB/ARHGEF1/ARHGEF10L/ARHGEF11/ARHGEF12/ARHGEF7/ARRB1/ASAP1/ASAP2/ASAP3/BCAS3/BCR/CD40/CDC42EP2/CDKL5/CHN1/DAB2IP/DENND1A/DOCK1/DOCK11/DOCK4/DOCK9/ELMOD1/ELMOD2/…	144
Amy	Type1	cytoskeleton organization	137/4506	283/17911	1.69224e-17	6.86108e-15	5.34786e-15	ABI2/ABL1/ABLIM1/ACTL6B/ACTN1/AGRN/ANK1/ANK2/APOE/ARAP3/ARC/ARF1/ARHGAP12/ARHGAP18/ARHGAP35/ARHGAP4/ARHGEF2/BCAR1/BCAS3/BCL2/BICD1/BICD2/BIN1/BRWD1/BST1/CAMSAP1/CAMSAP3/CAPN2/CAPZB/CCDC6/CCDC88A/CDC42/CDC42BPB/CDC42EP2/CDK5R1/CDK5RAP2/CFL1/CLIC4/CNTNAP1/CORO1A/CORO2B/CTNNA1/CTNNA2/CYLD/DIAPH1/DIAPH2/DLG1/DMTN/DOCK1/DPYSL2/DST/DYNLT1/EFNA5/ELMO2/EPB42/EPHA5/ESPN/FGD1/FGD3/FGD4/FMNL2/FSCN1/GPM6B/GS…	137
Amy	Type1	cellular macromolecule localization	92/4506	164/17911	2.5043e-17	9.13819e-15	7.12275e-15	AP1B1/AP1G1/AP1M1/AP1S1/AP1S2/AP2A1/AP2M1/AP2S1/AP3B1/AP3B2/AP3M2/AP3S1/ARCN1/ARFGAP3/ARFIP1/ARHGEF2/ASPSCR1/ATR/BCAP29/BCAP31/CLTA/CLTB/CLTC/COG3/COG7/COPB1/COPG1/COPG2/CTSA/CTTN/CYLD/DHX36/EGFR/EHD1/ERP29/EXPH5/GGA1/GGA3/HDAC6/IFT27/IQGAP1/KDM1A/MAP1A/MAP2/MYO6/NGFR/NPTN/PARP1/PPM1F/PRKAA1/RAB3GAP2/RAMP2/RIMS1/RIMS2/RPH3A/SEC13/SEC23A/SEC23IP/SEC24B/SLU7/SNAPIN/SNX13/SNX17/SNX2/SNX5/SNX6/SNX8/S…	92
Amy	Type1	macroautophagy	106/4506	201/17911	3.93416e-17	1.30507e-14	1.01723e-14	AKT1/ATG101/ATG13/ATG16L1/ATG3/ATG4B/ATG5/ATG7/ATP13A2/ATP6V0A1/ATP6V0D1/ATP6V0D2/ATP6V1B2/ATP6V1C1/ATP6V1D/ATP6V1E1/ATP6V1G1/BECN1/C9orf72/CAPN1/CDK5R1/CHMP2B/CHMP6/CSNK2A2/DCN/DYNLL1/DYNLL2/EXOC1/EXOC4/EXOC7/EXOC8/FUNDC1/GAPDH/GNAI3/GPSM1/HDAC10/HDAC6/HGS/IKBKG/LAMP2/LAMTOR3/LARP1/LZTS1/MAP3K7/MAPK8/MFN1/MLST8/MTMR3/MTOR/NBR1/NPC1/PIK3C2B/PIK3C3/PIK3CA/PIK3R4/POLDIP2/PRKAA1/PRKAB1/PRKACA/PRKAG2…	106
Amy	Type1	cellular protein localization	119/4506	236/17911	4.45397e-17	1.35438e-14	1.05567e-14	ACTN2/AKT1/AMOT/ANK2/AP1B1/AP1G1/AP1M1/AP1S1/AP1S2/AP2A1/AP2B1/AP2M1/AP2S1/AP3B1/AP3B2/AP3M2/AP3S1/ARCN1/ARF6/ARFGAP3/ARFIP1/ARHGEF2/ASPSCR1/ASTN2/BCAP29/BCAP31/CLTA/CLTB/CLTC/COG3/COG7/COPB1/COPG1/COPG2/CTNNA1/CTNNB1/CTSA/CTTN/CYLD/EGFR/EHD1/ERP29/EXPH5/FYN/GBF1/GGA1/GGA3/GPD1L/GPM6B/GRID2/HDAC6/HEPACAM/IFT27/IQGAP1/KCNAB2/KDM1A/LAMTOR3/LATS1/LRIG2/MAP1A/MAP2/MYO6/NECAB2/NEDD4L/NGFR/NIPBL/NPTN/P…	119
Amy	Type1	axon development	70/4506	113/17911	1.2921e-16	3.62682e-14	2.82692e-14	ADCY1/ADGRB1/ALS2/ANK3/APBB1/APP/ARHGAP35/ATL1/ATP8A2/BCL2/BRSK2/CAMSAP2/CCK/CDK5R1/CELSR3/CNP/CNR1/CNTN2/CREB1/CRTAC1/CTNNA2/DCC/DOCK7/DYNLT1/EPHA4/EPHB3/FEZF2/INPP5F/L1CAM/LLGL1/LRIG2/MAP2/MAP2K1/MAPK8IP3/MARK2/NCAM2/NDEL1/NEFH/NEFM/NRCAM/NRP1/NTNG1/NTNG2/NUMB/NUMBL/PAK3/PARD3/PAX2/PICALM/PITPNA/PTEN/PTN/PTPRZ1/RAB10/RAB8A/RTN4/RTN4R/RTN4RL1/SEMA4A/SHTN1/SPAST/SPTBN4/STK11/STK24/TAOK2/TNFRSF21/…	70
Amy	Type1	chemical synaptic transmission	143/4506	310/17911	6.11388e-16	1.59354e-13	1.24208e-13	ACHE/ADNP/ADORA1/AKAP12/AKAP7/AMPH/APP/ARRB2/ATXN3/BAIAP3/BCR/BSN/CACNA1A/CACNA1B/CARTPT/CASK/CBLN1/CDH11/CNP/CNR1/CNTNAP4/CPNE6/CTNNB1/DGKB/DGKE/DGKI/DLG4/DNM1/DOC2A/DTNA/EGFR/EPHB1/FGF12/FYN/GABBR2/GAD1/GAD2/GIPC1/GLRA2/GLRA3/GLRB/GLS/GNAI1/GRIA1/GRIA2/GRIK2/GRIK3/GRIN2A/GRIN2B/GRM1/GRM3/GRM4/GRM7/HSPA8/IQSEC2/JAK2/KCND2/KCNMB4/KCNQ2/KCNQ3/KCTD13/KIF5A/KIF5B/LAMA2/LGI1/LIN7A/LIN7B/LIN7C/MAPK1/M…	143
Amy	Type1	system development	324/4506	876/17911	1.22653e-15	2.98374e-13	2.32567e-13	ABCB6/ACE/ACHE/ACSL3/ACTL6A/ACTL6B/ACVR1B/ADAM23/ADCY1/ADD2/ADGRB1/ADGRG1/ADGRL3/AKT1/ALDH1A2/ALDH1A3/ALK/ANKLE2/ANP32B/ANXA3/APAF1/ARG1/ARL3/ARNT2/ARRB2/ARSB/ATN1/ATP2B1/ATP2B4/ATP6V0D1/ATXN1/BAG3/BASP1/BAX/BBS2/BCAN/BCR/BHLHE22/BMPR2/BSN/BTD/C12orf57/C2CD3/C3/CASP9/CCKBR/CCNB1/CD44/CDH9/CDK5R1/CDK5R2/CDK5RAP2/CDK5RAP3/CDK6/CHD7/CIC/CLMP/CLSTN3/CNP/CNTN6/COL1A2/COL2A1/COL4A1/COL5A1/COX17/CRB2/CR…	324
Amy	Type1	autophagy	158/4506	359/17911	3.32233e-15	7.18107e-13	5.59728e-13	ABL1/AKT1/ARSB/ATG101/ATG13/ATG4B/ATG5/ATG7/ATP13A2/ATP6V0A1/ATP6V0D1/ATP6V0D2/ATP6V1B2/ATP6V1C1/ATP6V1D/ATP6V1E1/ATP6V1G1/BAD/BCL2/BECN1/C9orf72/CAPN1/CDK5R1/CHMP2B/CLTC/CPTP/CSNK2A2/CTSA/CTTN/DAPK1/DCN/EEF1A2/EIF4G1/EIF4G2/EP300/EXOC1/EXOC4/EXOC7/EXOC8/FBXL2/FBXO7/FLCN/FNBP1L/FOXK2/GAPDH/GFAP/GNAI3/GOLGA2/GPSM1/GSK3B/HDAC6/HERC1/HSPA8/HTRA2/HTT/IFI16/IKBKG/ITPR1/KAT5/KLHL22/LAMP2/LAMTOR3/LARP1/…	158
Amy	Type1	endoplasmic reticulum to Golgi vesicle-mediated transport	84/4506	153/17911	3.34552e-15	7.18107e-13	5.59728e-13	ACTR10/ACTR1A/ANK1/ANK2/ANK3/ARCN1/ARF1/ARFGAP1/ARFGAP2/ARFGAP3/BET1L/CAPZB/CD55/CD59/CNIH2/CNIH3/CNIH4/COG2/COG3/COG4/COG5/COG6/COG7/COPA/COPB1/COPE/COPG1/COPG2/COPZ1/CTSC/CTSZ/CUL3/DCTN3/DCTN4/DCTN6/DYNC1H1/DYNC1I2/DYNC1LI1/DYNC1LI2/DYNLL1/DYNLL2/ERGIC1/GAS1/GBF1/GOLGA2/GOLGB1/GORASP1/GRIA1/HYOU1/LMAN1/LMF1/MIA3/NRBP1/PROS1/RAB1B/RINT1/SAR1B/SCFD1/SEC16A/SEC23A/SEC24B/SEC31A/SORL1/SPAST/SPTA1/S…	84
Amy	Type1	anatomical structure development	429/4506	1235/17911	4.49836e-15	9.11917e-13	7.10793e-13	AARS/ABAT/ABCB6/ABI1/ABL1/ACO1/ACSL3/ACSL4/ACTB/ACTL6A/ADARB1/ADCY1/ADGRG1/AGO2/AGTPBP1/ALDH1A2/ALDH1A3/ALK/ANKRD17/ANXA3/APOB/APOE/ARC/ARCN1/ARF1/ARF6/ARID1A/ARID1B/ARIH2/ARNT2/ARRB2/ARX/ASAP1/ASF1A/ASF1B/ASPH/ATG5/ATIC/ATP2B1/ATP2B4/ATP6V0D1/ATP8A2/ATXN1/BAD/BAG3/BASP1/BAX/BBS2/BCAN/BCL2/BCR/BICD1/BMPR2/C12orf57/C2CD3/CALM1/CAMK1/CAMK1D/CAMK2A/CAMK2B/CAMSAP2/CARM1/CCDC47/CCM2/CDC42/CDH2/CDK5R1/…	429
Amy	Type1	cell morphogenesis involved in differentiation	89/4506	167/17911	5.6728e-15	1.08948e-12	8.49192e-13	ABI1/ABL1/ACTN1/ACTN4/ADCY1/ADGRB1/ALS2/ANK3/APBB1/APP/ARHGEF7/ARPC2/ATL1/ATP8A2/BCL2/BRSK2/CALR/CAMK2A/CASP9/CCK/CDC42/CELSR2/CNP/CORO1C/CREB1/CRKL/CTNNA2/CTNNB1/DCC/DCLK1/DMTN/DNM2/DOCK1/DOCK7/DTNBP1/EFNA5/EP300/EPB41L5/FARP1/FBLN1/FGA/FGG/FLNA/FYN/HPRT1/KIDINS220/LLGL1/MAP2/MAP6/MEF2A/MEF2C/MINK1/MYADM/MYH9/NEDD9/NEFH/NRCAM/NRP1/NTNG1/NTNG2/NUMB/NUMBL/PAK3/PARD3/PAX2/PICALM/PITPNA/POSTN/PREX1/…	89
Amy	Type1	viral process	238/4506	607/17911	6.36879e-15	1.16199e-12	9.0571e-13	AAAS/ABCE1/ABI1/ABI2/ACOT8/ADAR/ADARB1/ALYREF/ANKRD17/ANPEP/AP3M1/APOE/ATF7IP/BAX/BCAP31/BCL2/BECN1/BICD1/BIN1/BRD4/CADM1/CALCOCO2/CARM1/CBX5/CD46/CD55/CD81/CDK13/CENPU/CHMP2B/CHMP5/CNOT7/COPB1/COPS7A/COPS7B/CREB1/CREBBP/CRTC1/CTBP1/CTDP1/CTNNB1/CTSB/CUL1/CUL2/CUL4A/CUL5/DAG1/DDB1/DDX58/DLG1/DYNC1I2/DYNC1LI1/DYNLL1/DYNLT1/DYRK1A/EFNB2/EFNB3/EGFR/EIF3B/EIF3D/EIF3F/EIF3G/EIF3L/EIF4E/EIF4G1/EP300/EP…	238
Amy	Type1	mRNA splicing, via spliceosome	139/4506	311/17911	3.54143e-14	6.15366e-12	4.79646e-12	ALYREF/AQR/BUD31/CCAR1/CDC40/CDC5L/CELF3/CELF4/CHERP/CLNS1A/CLP1/CPSF1/CPSF4/CPSF7/CRNKL1/CSTF1/CSTF2/CSTF3/CTNNBL1/CWC22/DDX1/DDX17/DDX20/DDX23/DDX39A/DDX41/DDX42/DDX46/DHX15/DHX35/DHX38/DHX8/DYRK1A/EFTUD2/ELAVL1/ELAVL2/FAM172A/FMR1/GEMIN2/GEMIN4/GEMIN5/GEMIN8/GPATCH1/GTF2F1/GTF2F2/HNRNPA0/HNRNPD/HNRNPH1/HNRNPH3/HNRNPM/HNRNPR/HNRNPUL1/HSPA8/HTATSF1/JMJD6/KHDRBS2/KHDRBS3/LSM4/LSM7/LSM8/METTL14/ME…	139
Amy	Type1	nervous system development	198/4506	490/17911	4.29695e-14	7.12708e-12	5.55519e-12	ACHE/ACVR1B/ADAM23/ADD2/ADGRB1/ADGRL3/ADGRV1/ADORA1/ALDH1A2/ANKLE2/APAF1/APOB/ARHGAP26/ARHGEF7/ARNT2/ARSB/ATN1/ATXN10/ATXN3/BCAN/BHLHE22/BPNT1/BSN/BTD/BZW2/C2CD3/CAMK2G/CBLN1/CDH9/CDK5RAP2/CHD7/CHERP/CHRM1/CLSTN3/CNTFR/CNTN3/CNTN6/COL2A1/CPNE6/CRB2/CRKL/CRMP1/CSGALNACT1/CYP46A1/DCHS1/DCLK1/DCX/DHX30/DLG4/DLX5/DNER/DNM3/DOC2A/DPYSL2/DPYSL4/DPYSL5/DYRK1A/EFNA5/EFNB3/ELAVL3/ELP3/ENC1/EP300/EPHA2/EPH…	198
Amy	Type1	dendrite development	62/4506	104/17911	8.905e-14	1.4128e-11	1.1012e-11	ABI1/ACSL4/ALK/APP/ARF6/ARID1B/CAMK1D/CAMK2A/CAMSAP2/CARM1/CDKL5/CELSR2/CRKL/CRTC1/CSMD3/CTNNA2/CYFIP1/DAB2IP/DCC/DCLK1/DTNBP1/DYNLT1/EPHB1/EPHB3/EZH2/FARP1/FEZF2/FYN/GRIN3A/GRIP1/HDAC2/HPRT1/IQGAP1/KIAA0319/KIDINS220/KNDC1/MAP2/MAP6/MARK1/MECP2/MEF2A/MINK1/NCK2/PACSIN1/PAK3/PAK4/PICALM/PREX1/PTN/RELN/RERE/RTN4IP1/SEZ6/SLC12A5/SLC9A6/SLITRK5/SS18L1/STRN/TAOK2/TRAK1/TRAPPC4/VLDLR	62
Amy	Type1	establishment of localization in cell	111/4506	234/17911	1.09633e-13	1.66688e-11	1.29925e-11	ACTB/ADCY1/ADCY5/ADCY8/ADCYAP1R1/ARF6/ARRB1/ASIC1/BAD/BAIAP3/BCL2/BRSK2/BSN/C2CD2L/CADPS/CADPS2/CAMK2A/CANX/CASK/CDK16/CDK5R1/CRYAB/CTNNB1/CYFIP1/DENND1A/DGKI/DMTN/DNM3/DOC2A/DTNBP1/DYNC1H1/EFNA5/EPHA5/ERC2/FBXL20/FMR1/GIPC1/GIT1/GRIK5/GRIN1/GRIN3A/GSK3B/HMGCR/KCNMB4/KIF5B/LRP1/MAP1B/MAP4K4/MEF2C/MLC1/NF1/NLGN1/NRXN1/NUMA1/OXCT1/P2RX3/P2RY1/PACSIN1/PCLO/PFN2/PHPT1/PIP5K1C/PLD2/PML/PPFIA3/PREPL/PR…	111
Amy	Type1	anterograde trans-synaptic signaling	63/4506	107/17911	1.26158e-13	1.8414e-11	1.43528e-11	ADNP/AKAP12/AKAP7/BCR/CACNA1A/CACNA1B/CASK/CDH11/CNR1/DGKB/DGKE/DGKI/DLG4/DNM1/EPHB1/FYN/GAD1/GAD2/GNAI1/GRIK2/GRM4/HSPA8/IQSEC2/JAK2/KCTD13/LGI1/LIN7A/LIN7B/LIN7C/NAAA/NLGN1/NLGN2/NRG3/NRXN1/NRXN2/NTNG1/NTNG2/PACSIN2/PCDH17/PLCB4/PLCG1/PPFIA1/PPFIA2/PPFIA3/PPFIA4/PPP1R9B/PPT1/PRKACA/PTPRA/PTPRN2/RAB3A/RELN/RIMS1/SLC18A2/SLC1A3/SLC32A1/SLC7A11/SNAP25/SNAPIN/STAT3/STX1A/STXBP1/SYN2	63
Amy	Type1	cell morphogenesis involved in neuron differentiation	63/4506	108/17911	2.28732e-13	3.21017e-11	2.50216e-11	ABI1/ADCY1/ADGRB1/ALS2/ANK3/APBB1/APP/ATL1/ATP8A2/BCL2/BRSK2/CAMK2A/CCK/CELSR2/CNP/CREB1/CTNNA2/DCC/DCLK1/DOCK7/DTNBP1/FARP1/FYN/HPRT1/KIDINS220/LLGL1/MAP2/MAP6/MEF2A/MEF2C/MINK1/NEFH/NRCAM/NTNG1/NTNG2/NUMB/NUMBL/PAK3/PARD3/PAX2/PICALM/PITPNA/PTPRZ1/RAB10/RAB8A/RERE/RTN4R/SEC24B/SEMA4A/SHTN1/SLC1A3/SLC9A3R1/SLITRK5/SPAST/SPTBN4/STK11/TAOK2/TBCD/TOP2B/TRAK1/TRIM46/UNK/VLDLR	63
Amy	Type1	endocytosis	107/4506	227/17911	5.05893e-13	6.83705e-11	5.32913e-11	AAK1/ABCA1/ABL1/ACTN4/ADGRB1/AMPH/ANK2/ANKFY1/AP2A1/AP2B1/AP2S1/APOC2/APOE/APP/ARC/ARF1/ARF6/ARHGAP12/BICD1/BIN1/C3/C9orf72/CBL/CD14/CD36/CDC42/CDH13/CLINT1/CLIP3/CYTH2/DAB2/DENND1A/DGKD/DNER/DNM1/DNM2/DNM3/DOCK1/DPYSL2/EEA1/EHBP1/EHD1/EHD4/ELMO1/EPN1/EPN2/EPS15L1/ESYT2/FKBP15/FNBP1/GAPVD1/GPC3/HIP1R/INPPL1/LGALS3/LRP1/LRP2/LRPAP1/LRSAM1/MICALL1/MTMR2/MTMR6/MYH9/MYO6/NECAP2/NEDD4L/NPC1/PACSIN1/PA…	107
Amy	Type1	protein localization	123/4506	273/17911	5.26426e-13	6.86046e-11	5.34738e-11	AAK1/ALS2/AP1B1/AP1G1/AP1M1/AP1S1/AP1S2/AP2A1/AP2M1/AP2S1/AP3B1/AP3B2/AP3M2/AP3S1/ARCN1/ARFGAP3/ARFIP1/ARHGEF2/ASPSCR1/ATCAY/BBS2/BCAP29/BCAP31/CAMK1/CD81/CELSR3/CEP250/CLTA/CLTB/CLTC/COG3/COG7/COPB1/COPG1/COPG2/CORO2B/CROCC/CTSA/CTTN/CYLD/DDX42/DHCR24/EGFR/EHD1/EPB41L5/ERP29/EXPH5/GGA1/GGA3/HDAC6/IFT27/IQGAP1/IST1/KDM1A/MAP1A/MAP2/MAPK8/MECP2/MYCBP2/MYO6/NBEA/NGFR/NPTN/NRCAM/ODF2/PARP1/PICALM/PL…	123
Amy	Type1	peptide biosynthetic process	142/4506	332/17911	1.22253e-12	1.53828e-10	1.19901e-10	AARS/ACO1/AGO2/AIMP1/AIMP2/AKT1/AKT2/APEH/APP/ATXN2/CALR/CAPRIN1/CELF1/CELF4/CIRBP/CNOT1/CNOT11/COPS5/CTIF/DAPK1/DARS/DARS2/DHX29/DHX36/EEF1E1/EEF1G/EIF1/EIF1AD/EIF1B/EIF2A/EIF2B1/EIF2B3/EIF2B4/EIF2B5/EIF3B/EIF3D/EIF3E/EIF3F/EIF3G/EIF3H/EIF3I/EIF3J/EIF3K/EIF3L/EIF3M/EIF4E/EIF4E2/EIF4ENIF1/EIF4G1/EIF4G2/EIF4G3/EIF5/EIF5B/EIF6/ELAVL1/ENC1/EPRS/FARS2/FARSA/FMR1/GAPDH/GARS/GCN1/GEMIN5/GIGYF2/GUF1/HAR…	142
Amy	Type1	synapse organization	89/4506	180/17911	1.64277e-12	1.99816e-10	1.55746e-10	ABL1/ACTN1/ADGRB1/ADGRB2/ADGRB3/ADGRL1/ADGRL3/ADNP/AGRN/APP/ARHGAP39/C1QL3/CAMK2B/CAST/CBLN1/CDH8/CDH9/CLSTN1/CNKSR2/CNTN2/CNTN5/CNTNAP4/CTNNB1/CTNND2/DAB2IP/DAG1/DNM3/EFNA5/EFNB2/ELFN1/EPHA4/EPHA7/EPHB1/EPHB3/FLRT2/FLRT3/GPC4/GRID2/GRIN1/GRIPAP1/L1CAM/LINGO2/LRFN3/LRFN4/LRFN5/LRRC4B/LRRN1/LRRTM1/LRRTM2/MEF2C/MYO5A/NECTIN1/NLGN1/NLGN2/NRP1/NRXN1/NTNG1/NTNG2/NTRK2/NTRK3/PAK3/PCDH17/PDLIM5/PIN1/PPP…	89
Amy	Type1	retrograde vesicle-mediated transport, Golgi to endoplasmic reticulum	48/4506	76/17911	2.77988e-12	3.27218e-10	2.5505e-10	ARCN1/ARFGAP1/ARFGAP2/ARFGAP3/BET1L/BICD2/BNIP1/COG3/COG4/COG7/COPA/COPB1/COPE/COPG1/COPG2/COPZ1/GBF1/HTT/KIF22/KIF23/KIF2A/KIF2B/KIF3A/KIF3B/KIF3C/KIF5A/KIFAP3/KLC2/LMAN2/NBAS/PICK1/PITPNB/RAB1B/RAB33B/RAB6A/RAB6B/RER1/RINT1/SCFD1/SCYL1/STX18/SURF4/TMED10/TMED3/TMED7/TMEM115/USE1/ZW10	48
Amy	Type1	vesicle-mediated transport in synapse	63/4506	113/17911	3.7297e-12	4.25303e-10	3.31502e-10	ADCY1/BSN/CADPS/CADPS2/CASK/CDK5R1/CLSTN1/CTNNB1/DGKI/DOC2A/DTNBP1/ERC2/FBXL20/FMR1/GIPC1/GIT1/GRIN3A/GRIP1/GSK3B/MAPK10/NLGN1/NRXN1/P2RY1/PCLO/PFN2/PIP5K1C/PLD2/PPFIA3/PREPL/PRKCB/PRRT2/PSEN1/RAB3A/RAB3B/RAB5A/RAB8A/RAP1A/RAPGEF4/RIMS1/RIMS3/RIMS4/SLC17A6/SLC17A7/SLC17A8/SLC18A2/SNAP25/SNAPIN/SNCA/STX1A/STX1B/STXBP1/STXBP5L/SYN1/SYN2/SYNDIG1/SYNJ1/SYP/SYT4/SYT7/TRIM9/VAMP1/VPS18/VPS35	63
Amy	Type1	mRNA processing	107/4506	233/17911	3.9575e-12	4.37604e-10	3.4109e-10	ACIN1/ADAR/ADARB1/AHCYL1/AKAP8L/ALKBH5/CCAR2/CCNB1/CDC73/CDK12/CELF1/CELF3/CELF4/CLASRP/CLNS1A/CPSF1/CPSF6/CPSF7/CRNKL1/CWC22/DDX1/DDX20/DHX15/DHX36/DYRK1A/ELAVL4/FAM172A/FMR1/GEMIN2/GEMIN4/GEMIN5/GEMIN8/HNRNPA0/HNRNPLL/HNRNPR/HSPA8/IWS1/JMJD6/KHDRBS2/KHDRBS3/KHSRP/KIN/LGALS3/LSM1/METTL3/NCBP1/NONO/NUP98/PAN2/PAPOLA/PDCD11/PDE12/PPP1R8/PRDX6/PRKACA/PRPF19/PRPF3/PRPF6/PTBP1/PTBP3/RBBP6/RBFOX1/RBM1…	107
Amy	Type1	neuron projection extension	58/4506	102/17911	8.81375e-12	9.45922e-10	7.37299e-10	ABL1/ADNP/APOE/ARHGAP4/CDK5R1/CDKL5/CPNE5/CPNE6/CPNE9/CTNNB1/CTTN/CYFIP1/DNM2/DPYSL2/EIF2AK4/EMX1/FLRT3/FN1/GDI1/GOLGA4/GSK3B/ILK/IQGAP1/ISLR2/L1CAM/LIMK1/MACF1/MAP1B/MAP2/NDEL1/NEDD4L/NRCAM/OLFM1/PAFAH1B1/PAK1/PLXNA1/PLXNA3/POSTN/POU4F2/PRKCZ/RAB21/RASAL1/RIMS1/RIMS2/RTN4/RTN4R/RUFY3/SEMA7A/SHTN1/SYT17/SYT3/SYT4/TIAM1/TRIM46/TRPV2/TTL/TWF2/ZFYVE27	58
Amy	Type1	neurotransmitter secretion	48/4506	79/17911	2.11562e-11	2.20568e-09	1.71922e-09	ASIC1/BAIAP3/CACNA1B/CADPS/CAMK2A/CASK/DGKI/DOC2A/DTNBP1/FMR1/GAD1/GAD2/GRM4/HSPA8/KCNMB4/LIN7A/LIN7B/LIN7C/MEF2C/NAAA/NF1/NRXN1/NRXN2/PCLO/PIP5K1C/PPFIA1/PPFIA2/PPFIA3/PPFIA4/PPP1R9A/PPT1/PTPRN2/RAB3A/RHOT1/RIMS1/SLC18A2/SLC32A1/SNAP25/SNAPIN/SNCA/SNCG/STX1A/STX1B/STXBP1/SYN1/SYN2/SYT12/TRIM9	48
Amy	Type1	cellular component organization	94/4506	203/17911	4.47472e-11	4.53563e-09	3.53529e-09	ABHD17C/AKTIP/ALS2/ANK1/ANK3/ARFGEF1/ARFGEF2/ARHGEF7/ARL1/ATL1/BAG5/BCAS3/BNIP1/CAMSAP2/CAMSAP3/CASQ1/CCDC47/CDC42/CDKL5/CHMP2B/COG2/COG3/COG4/COL4A3BP/COL5A1/CREB1/CSNK1A1/DGKB/DNAJC13/DNM1/DYM/DYNC2H1/EGFR/EGLN1/EPHA7/EXOC8/FAM160A2/GAK/GBF1/GOLGA5/GOLGB1/GOLPH3/GORASP1/GPX1/HACE1/HIKESHI/HOOK1/HOOK3/HSPA8/HTT/ITGA3/KIFC3/LEMD2/LMAN1/MIA3/MTSS1/MYO18A/NRCAM/NRP2/NUP155/NUP93/OPTN/PIK3C3/PRKD1/R…	94
Amy	Type1	axon guidance	84/4506	175/17911	4.90478e-11	4.83717e-09	3.77033e-09	ARHGAP35/ARX/CDK5R1/CELSR3/CHL1/CRMP1/DCC/DOK4/DOK5/DPYSL2/DPYSL5/EFNB3/ENAH/EPHA5/EPHB1/EPHB3/EZR/FEZF2/FLRT2/FLRT3/FRS2/FYN/GAB1/GATA3/GFRA1/GFRA2/GPC1/GRB10/IRS2/L1CAM/LAMA2/LAMB2/LGI1/LHX2/LRP1/MAPK1/MAPK3/MATN2/MYCBP2/MYH10/NCAM1/NECTIN1/NEO1/NRP1/NRP2/NRXN1/NRXN3/PIK3CA/PIK3CB/PIK3CD/PIK3R1/PLCG1/POU4F2/PTK2/PTPRA/PTPRO/RANBP9/RAP1GAP/RELN/ROBO1/SEMA4F/SEMA6A/SH3KBP1/SHANK3/SHC3/SLIT1/SMAD4…	84
Amy	Type1	actin cytoskeleton organization	104/4506	234/17911	8.67183e-11	8.32724e-09	6.49066e-09	ABL1/ABLIM2/ABLIM3/ACTN1/ADD1/ADD2/AMOT/ARF1/ARHGAP12/ARHGAP18/ARHGAP26/ARHGAP35/ARHGDIA/ARHGDIB/ARHGEF11/ARHGEF17/ARHGEF2/ATXN3/BCAR1/BCAS3/BCL2/BCR/BST1/CAPZB/CCDC88A/CDC42/CDC42EP2/CDK5R1/CFL1/CORO1A/CORO1B/CORO1C/CORO2B/CTNNA1/CYTH2/DAAM1/DAAM2/DIAPH1/DIAPH2/DLG1/DMTN/EFNA5/ELMO1/EPHA5/FGD1/FGD3/FGD4/FLII/FLNB/FSCN1/GPM6B/HIP1R/HRG/ILK/INF2/INPP5K/INPPL1/KLHL1/KPTN/LRP1/MLST8/MOB2/MTOR/MTSS1/…	104
Amy	Type1	axon extension	53/4506	94/17911	1.06544e-10	9.96868e-09	7.77008e-09	ABL1/ADNP/APOE/ARHGAP4/AUTS2/BMPR2/C9orf72/CDK5R1/CDKL5/CTTN/CYFIP1/DCLK1/DNM2/DPYSL2/FN1/GDI1/GOLGA4/GSK3B/ILK/ISLR2/L1CAM/LHX2/LIMK1/LRP1/MACF1/MAP1B/MAP2/NDEL1/NRCAM/NRP1/NTRK3/OLFM1/PAFAH1B1/PAK1/PLXNA3/PLXNA4/POU4F2/RAB21/RTN4/RTN4R/RUFY3/SEMA5B/SEMA7A/SHTN1/SLC9A6/SPG11/TRIM46/TRPV2/TTL/TWF2/USP9X/WNT5A/ZFYVE27	53
Amy	Type1	endomembrane system organization	75/4506	153/17911	1.52165e-10	1.38812e-08	1.08197e-08	AKTIP/ALS2/ANK3/ARFGEF1/ARFGEF2/ARHGEF7/ARL1/ATL1/BAG5/BCAS3/BNIP1/CASQ1/CCDC47/CDC42/CHMP2B/COG2/COG3/COG4/COL4A3BP/CREB1/CSNK1A1/DNAJC13/DNM1/DYM/DYNC2H1/EXOC8/FAM160A2/GAK/GBF1/GOLGA5/GOLGB1/GOLPH3/GORASP1/HACE1/HIKESHI/HOOK1/HOOK3/HTT/KIFC3/LEMD2/LMAN1/MIA3/MTSS1/MYO18A/NUP155/NUP93/OPTN/PIK3C3/PRKD1/RAB29/RAB2A/RAB30/SEC16A/SEC23IP/SEC61A1/SERPINE2/SNX10/SPTA1/SPTBN1/STX17/STX6/SUN1/SUN2/SUR…	75
Amy	Type1	Golgi organization	45/4506	75/17911	1.62215e-10	1.44371e-08	1.1253e-08	ARFGEF1/ARHGEF7/ARL1/BAG5/BCAS3/CAMSAP2/CAMSAP3/CDC42/COG2/COG3/COG4/CSNK1A1/DNM2/DYM/DYNC2H1/EHD3/GAK/GBF1/GOLGA5/GOLGB1/GOLPH3/GORASP1/HACE1/HIKESHI/HOOK1/HTT/KIFC3/LMAN1/MYO18A/OPTN/PRKD1/RAB29/RAB2A/RAB30/RAB33B/SEC23IP/STX17/STX18/STX5/SURF4/SYNE1/TRAPPC12/TRAPPC8/USO1/ZW10	45
Amy	Type1	brain development	123/4506	294/17911	2.17112e-10	1.88629e-08	1.47027e-08	ABCB6/ACSL3/ADCY1/ADGRG1/ALDH1A2/ANP32B/APAF1/APP/ARHGAP35/ARID1A/ARNT2/ARRB2/ATP2B1/ATP6V0D1/ATRX/ATXN1/BAG3/BARHL1/BBS2/BCR/BMPR2/C2CD3/CDH2/CDK5R1/CDK5RAP2/CDK5RAP3/CIC/CNP/COL4A1/COX17/CSK/CST3/CTNNA2/CTNNB1/CTNND1/CTTNBP2/DCLK1/DNAJB1/DPYSL2/DYNC2H1/EMX1/EPHA7/FOXG1/FRS2/FYN/GABRA5/GNAI3/GNAO1/GRIN1/GRIN2A/GRIN2B/H2AFY2/HPCA/HTRA2/IFT172/IRS2/LRP2/MACROD2/MAP1S/MBD3/MDGA1/MECP2/MED1/MNAT1/MT…	123
Amy	Type1	dendrite morphogenesis	52/4506	93/17911	2.41816e-10	2.05206e-08	1.59948e-08	ABI1/ADGRB3/ARC/CAMK2A/CAPRIN1/CDC42/CDKL5/CELSR2/CTNNA2/CTNND2/CUX1/DCLK1/DLG4/DTNBP1/EPHA4/EPHB1/EPHB3/FARP1/FYN/GORASP1/GRIN1/GSK3B/HDAC6/HPRT1/ILK/KIDINS220/KNDC1/LZTS1/MAP2/MAP6/MEF2A/MINK1/NR2E1/NSMF/PAK3/PICALM/PPP3CA/PTEN/PTPRD/RAB21/RAPGEF2/RERE/SARM1/SDC2/SEMA4D/SHANK3/SLITRK5/STK11/TNIK/TRAK1/VLDLR/WASL	52
Amy	Type1	membrane organization	81/4506	172/17911	3.49996e-10	2.90258e-08	2.26241e-08	AAK1/ACTB/ACTR3/AMPH/ANK2/AP2A1/AP2B1/AP2M1/AP2S1/APOB/APOE/ARPC2/ARPC4/ARRB1/ARRB2/ATP2A2/BIN1/CBL/CCDC88A/CLTA/CLTB/CLTC/COL5A1/CTTN/DAB2/DHCR24/DLG4/DNAJC6/DNM2/EGFR/EPN1/EPN2/EPS15L1/FCHO1/FCHO2/FNBP1/FNBP1L/GAK/GAPVD1/GLRB/GNPAT/GPHN/HGS/HIP1R/HSPA8/KIAA0319/LHFPL4/LRP2/NLGN1/NLGN2/NRXN1/NRXN2/OCRL/PACSIN2/PICALM/PIP5K1C/RAB5A/RELN/REPS1/RER1/SGCZ/SGIP1/SH3GL2/SH3KBP1/SHANK3/SLC2A8/SNX9/STAM…	81
Amy	Type1	synaptic vesicle cycle	29/4506	40/17911	4.29308e-10	3.48121e-08	2.71343e-08	BSN/CADPS/CDK5R1/CTNNB1/DOC2A/NLGN1/NRXN1/PCLO/PIP5K1C/PLD2/RAB3A/RAB3B/RAB5A/RAPGEF4/RIMS1/SLC17A6/SLC17A7/SLC17A8/SLC18A2/SNAP25/SNAPIN/SNCA/STX1A/STXBP5/SYN1/SYN2/SYNDIG1/SYT7/TRIM9	29
Amy	Type1	neuron migration	69/4506	141/17911	8.94323e-10	7.09431e-08	5.52966e-08	ACAP3/ADGRG1/ADGRL3/ARHGEF2/AUTS2/BARHL1/BAX/CAMK2A/CAMK2B/CCK/CDK5R1/CDK5R2/CDKL5/CELSR3/CHL1/CRKL/CTNNA2/CTNNB1/DAB2IP/DCC/DCLK1/DCX/DNER/ELP3/FLNA/FLRT2/FYN/GATA3/ITGA3/KIAA0319/KIRREL3/LRIG2/MAP1B/MARK1/MARK2/MATN2/MDGA1/MEF2C/MYH10/NDEL1/NIPBL/NR2F2/NRCAM/NRG3/NRP1/NSMF/NTRK2/NTRK3/PAFAH1B1/PCM1/PEX13/PLXNB2/POMGNT2/POMK/PSEN1/PTK2/RAPGEF2/RELN/SATB2/SHTN1/SOX14/SPOCK1/STAT3/TOP2B/TRIM46/UNC…	69
Amy	Type1	neuron death	125/4506	306/17911	9.49921e-10	7.37503e-08	5.74846e-08	AARS/ABL1/ADNP/ADORA1/AGAP2/AIFM1/AIMP2/AKT1/AP2B1/APOE/ARRB1/ARRB2/ATG7/ATP13A2/BAD/BAG5/BARHL1/BAX/BCL2/CAPN2/CASP9/CBL/CD200/CD34/CDC34/CDK5R1/CHL1/CNTFR/CORO1A/CPEB4/CREB1/CTNNB1/CTSZ/DCC/DHCR24/DPYSL4/EFNB2/EGLN1/EIF4G1/EPHA7/EPHB1/FAIM2/FBXO7/FIS1/FYN/G6PD/GABRA5/GABRB3/GATA3/GCLC/GPX1/GRID2/GRIK2/GRIK5/GRIN1/GRIN2B/GRM4/GSK3B/HDAC4/HTRA2/IKBKG/ILK/ITGA1/JAK2/LGMN/LIG4/LRP1/MAP2K4/MAP3K5/ME…	125
Amy	Type1	ephrin receptor signaling pathway	48/4506	86/17911	1.27704e-09	9.70814e-08	7.56701e-08	ACTB/ACTR3/ANKS1A/AP2A1/AP2B1/AP2M1/AP2S1/ARHGEF7/ARPC1B/ARPC2/ARPC4/CDC42/CDK5R1/CHN1/DNM1/EFNA3/EFNA5/EFNB2/EFNB3/EPHA2/EPHA4/EPHA5/EPHA7/EPHB1/EPHB3/EPHB4/FYN/GIT1/GRIN1/GRIN2B/KALRN/LYN/NCK1/NCK2/NGEF/NTRK3/PAK1/PAK3/PSEN1/PTK2/RASA1/ROCK2/SDC2/SIPA1L1/SRC/TIAM1/VAV2/WASL	48
Amy	Type1	regulation of NMDA receptor activity	23/4506	29/17911	1.44282e-09	1.06933e-07	8.33489e-08	ACTN2/APP/CAPN1/CNIH2/DAPK1/DLG1/DLG2/DLG3/DLG4/GRIA1/GRIA2/GRIA3/GRIA4/GRIN1/GRIN2A/GRIN2B/LRRC7/MEF2C/NEFL/NLGN1/PTK2B/RASGRF1/RELN	23
Amy	Type1	tRNA aminoacylation for protein translation	26/4506	35/17911	1.46524e-09	1.06933e-07	8.33489e-08	AARS/AIMP1/AIMP2/DARS/DARS2/EEF1E1/EPRS/FARS2/FARSA/GARS/HARS/HARS2/IARS/IARS2/KARS/LARS/LARS2/MARS/MARS2/NARS/PPA1/RARS/SARS/TARS/WARS2/YARS	26
Amy	Type1	long-term synaptic potentiation	43/4506	74/17911	1.6916e-09	1.21032e-07	9.43386e-08	ABL1/ADCY1/ADCY8/ADORA1/APOE/APP/ARC/CREB1/CRTC1/CYP46A1/EIF2AK4/EPHA4/GRIN2A/GSK3B/LGMN/LRRTM1/LRRTM2/MAPK1/MECP2/MPP2/NF1/NLGN1/NPTN/NR2E1/NRGN/NTRK2/PPP1R9A/PRKCZ/PRNP/PTEN/PTK2B/PTN/RELN/RGS14/SERPINE2/SHANK2/SHANK3/SLC8A2/SLC8A3/SNAP25/SNCA/STAU1/SYT12	43
Amy	Type1	central nervous system development	134/4506	337/17911	1.93648e-09	1.3466e-07	1.0496e-07	ABCB6/ACSL3/ACTL6A/ACTL6B/ACVR1B/ADAM23/ADCY1/ADGRG1/AKT1/ANKLE2/ARNT2/ARRB2/ARSB/ATN1/ATP2B1/ATP6V0D1/ATXN1/BAG3/BCR/BMPR2/BTD/C2CD3/C3/CDK5R1/CDK5RAP2/CDK5RAP3/CHD7/CIC/CNP/CNTN6/COL2A1/COL4A1/COX17/CSK/CST3/CTNND1/CTTNBP2/DCLK1/DCX/DHX30/DNER/DPYSL2/EED/EIF2B5/ELP3/EPHA7/FOXG1/GABRA4/GABRA5/GNAI3/GRIN1/GRIN2A/GRIN2B/H2AFY2/HPCA/HPCAL4/IFT172/IRS2/LIG4/MACROD2/MAP1S/MBD3/MDGA1/MED1/MTOR/NCKAP1/…	134
Amy	Type1	positive regulation of neuron projection development	55/4506	105/17911	1.95587e-09	1.3466e-07	1.0496e-07	AP2A1/APBB1/APOE/ARHGAP35/ARSB/ATP8A2/CAMK1/CAMK1D/CAMK2B/CBFA2T2/CNR1/CNTN1/DAB2IP/DDX56/DPYSL3/DYNLT1/EP300/FBXO38/FIG4/FYN/HSPA5/ITGA3/ITGA6/KATNB1/KDM1A/KIDINS220/LYN/MAGI2/MARK2/MOB2/NCK1/NCKIPSD/NDRG4/NEGR1/NPTN/NTRK2/PLPPR5/PLXNB2/PPP2R5B/PRKD1/PTK2B/PTK7/PTN/RAP1A/RAPGEF1/RAPGEF2/RELN/SERPINI1/SF3A2/SNX3/TENM3/TMEM30A/TRIM67/TWF2/WNT5A	55
Amy	Type1	regulation of cellular response to heat	44/4506	77/17911	2.27574e-09	1.53781e-07	1.19864e-07	AAAS/ATR/BAG1/BAG3/BAG5/CAMK2A/CAMK2B/CAMK2G/CCAR2/CHORDC1/CREBBP/CRYAB/DNAJB1/DNAJC2/EP300/GSK3B/HIKESHI/HSPA8/HSPH1/MAPK1/MAPK3/MAPKAPK2/MLST8/MTOR/NUP107/NUP133/NUP153/NUP155/NUP160/NUP188/NUP205/NUP210/NUP214/NUP35/NUP37/NUP58/NUP88/NUP93/NUP98/RANBP2/RPA2/RPTOR/SEC13/TPR	44
Amy	Type1	response to heat	60/4506	120/17911	3.87358e-09	2.56994e-07	2.00314e-07	AAAS/AKT1/ATR/BAG1/BAG3/BAG5/CAMK2A/CAMK2B/CAMK2G/CASQ1/CCAR2/CD14/CD34/CHORDC1/CREBBP/CRYAB/DNAJA4/DNAJB1/DNAJC2/EIF2B1/EIF2B3/EIF2B4/EIF2B5/EP300/GCLC/GSK3B/HIKESHI/HSPA2/HSPA8/HSPH1/LRP11/MAPK1/MAPK3/MAPKAPK2/MLST8/MTOR/NUP107/NUP133/NUP153/NUP155/NUP160/NUP188/NUP205/NUP210/NUP214/NUP35/NUP37/NUP58/NUP88/NUP93/NUP98/P2RX3/PSIP1/RANBP2/RPA2/RPTOR/SEC13/SST/TPR/TRPV2	60
Amy	Type1	clathrin-dependent endocytosis	26/4506	36/17911	4.00734e-09	2.61121e-07	2.03531e-07	AAK1/AP2A1/AP2B1/AP2M1/AP2S1/CANX/CLTC/DAB2/DNAJC6/DNM1/DNM2/FCHO1/FCHO2/FCHSD2/FNBP1L/GAK/HIP1R/INPP5F/PICALM/PIK3CB/PIP5K1C/SCYL2/SH3GL2/SNAP91/UNC119/WASL	26
Amy	Type1	exocytosis	57/4506	112/17911	4.07994e-09	2.61188e-07	2.03583e-07	ANK1/ANXA1/ARFGEF1/ARFGEF2/ARHGAP44/ATP13A2/ATP6AP1/BAIAP3/BRSK2/CADPS/CADPS2/CDK16/EXOC1/EXOC7/EXPH5/FGA/FGG/HGS/LIN7A/LIN7B/LIN7C/LLGL1/MIA3/MICAL1/MICAL3/MYH10/MYO5A/PAK1/PCLO/PDCD6IP/RAB15/RAB21/RAB26/RAB2B/RAB33B/RAB3A/RAB3D/RAB5A/RAB7A/RAPGEF4/RIMS2/SCAMP5/SCRN1/SDC1/SMPD3/SNCA/STAM/STXBP5/STXBP5L/STXBP6/SYTL4/TRIM72/TSG101/TXLNA/VAMP3/VPS4B/VSNL1	57
Amy	Type1	cell death	111/4506	269/17911	4.157e-09	2.61533e-07	2.03852e-07	ABL1/ACOX2/ADCYAP1R1/ADORA1/AIMP2/AKT1/ALS2/AP2B1/APC/APOE/ARL6IP5/ATG5/ATP13A2/BAD/BCL2/BECN1/BRINP1/CACNA1A/CACYBP/CAPN2/CBL/CD200/CD34/CD36/CDKN1B/CREB1/CRYAB/CST3/CTSZ/CYP1B1/DCC/DCPS/DHCR24/DNMT3A/DYNLT1/EFNB2/EGLN1/EIF4G1/EIF4G2/EPHB1/FAF1/FGF2/FYN/GPX1/GRIN2B/GSK3B/HTRA2/IKBKG/ING1/JAK2/KATNB1/KIT/LRP1/LRPAP1/MAP3K5/MARK4/MTOR/NCK1/NDOR1/NPC1/NTRK3/OPTN/PACRG/PARP1/PARP16/PARP2/PAX2/PDE12/…	111
Amy	Type1	small GTPase mediated signal transduction	108/4506	260/17911	4.33576e-09	2.68156e-07	2.09014e-07	A2M/ADCYAP1R1/AMOT/ARAP1/ARAP2/ARAP3/ARHGAP1/ARHGAP12/ARHGAP17/ARHGAP18/ARHGAP20/ARHGAP26/ARHGAP31/ARHGAP32/ARHGAP33/ARHGAP35/ARHGAP39/ARHGAP4/ARHGAP44/ARHGAP5/ARHGDIA/ARHGDIB/ARHGEF1/ARHGEF11/ARHGEF12/ARHGEF17/ARHGEF2/ARHGEF7/ARL3/BCR/CDC42/CDON/CHN1/CRKL/DAB2IP/DGKI/DOCK1/DOCK11/DOCK4/DOCK7/DOCK9/FGD1/FGD3/FGD4/GARNL3/GDI1/GDI2/GMIP/GNA13/INPP5B/IRS2/JAK2/KALRN/KNDC1/LYN/LZTR1/MAPKAP1/MCF2L/MYO…	108
Amy	Type1	organelle organization	126/4506	316/17911	4.78735e-09	2.89375e-07	2.25553e-07	AARS2/ACOT8/ACTL6B/AIP/ANK1/ANXA2/ARL3/ATAD2/ATP13A2/ATP2A2/ATP6V0A1/ATP6V0D1/ATP6V0D2/ATP6V1B2/ATP6V1C1/ATP6V1D/ATP6V1E1/ATP6V1G1/BID/BRD4/BRWD1/CAMSAP2/CAMSAP3/CAPN2/CBX4/CBX6/CENPV/CHD2/CLIC4/CORO1A/DIAPH1/DNAJC19/DNAJC2/DNM2/DNMT1/DYNLT1/EHD3/EHMT1/EMSY/ESPN/EZH2/EZR/FBXO7/FIS1/FLCN/GDAP1/GOLPH3/GPX4/GSK3B/HDAC1/HDAC10/HDAC3/HDAC5/HLTF/HMGA2/HMGN5/HTRA2/IFT122/IFT27/IFT46/KIF3A/KIF5C/L3MBTL3/…	126
Amy	Type1	vesicle-mediated transport	133/4506	338/17911	4.83745e-09	2.89375e-07	2.25553e-07	ABCA1/ABL1/ACTR1A/ADGRB1/ANXA1/ANXA2/AP1B1/AP1S2/AP2B1/AP2M1/AP2S1/APOE/ARAP3/ARF1/ARF6/ARFGAP3/ARHGAP12/ATG3/ATG5/ATP6AP1/BCR/BIN1/C2CD5/CADPS2/CALR/CAMK1D/CD14/CD36/CD47/CDC42/CDH13/CLIP3/COG4/CORO1A/CPNE3/CPNE6/CSK/CYTH1/DAB2/DNM2/DOCK1/EEA1/EHD4/ELMO1/ENPP2/EXOC5/EXPH5/FGA/FGG/FMN2/FNBP1L/GNAI3/GOLGA4/GOLPH3/GPC3/HIP1R/ITGAV/KALRN/KIF17/KIF5A/LGALS3/LMAN2/LRP1/LRSAM1/MAPK8IP1/MAPK8IP3/MLC1/MT…	133
Amy	Type1	cellular response to heat	58/4506	116/17911	7.00242e-09	4.12126e-07	3.21231e-07	AAAS/ARPP21/ATP2A2/ATR/ATXN3/BAG1/BAG3/BAG5/CAMK2A/CAMK2B/CAMK2G/CCAR2/CD34/CHORDC1/CREBBP/CRYAB/DHX36/DNAJB1/DNAJC2/EP300/FGF1/GSK3B/HDAC2/HIKESHI/HSPA8/HSPH1/HTRA2/LYN/MAPK1/MAPK3/MAPKAPK2/MLST8/MTOR/NF1/NUP107/NUP133/NUP153/NUP155/NUP160/NUP188/NUP205/NUP210/NUP214/NUP35/NUP37/NUP58/NUP88/NUP93/NUP98/PRKACA/RANBP2/RPA2/RPTOR/SEC13/SLU7/STUB1/TPR/VCP	58
Amy	Type1	cellular protein metabolic process	216/4506	611/17911	7.51872e-09	4.35489e-07	3.39441e-07	AARS/ABCA3/ACO1/AGO2/AIMP1/AIMP2/AKT1/AKT2/ANO8/APEH/APLP2/APOB/APOE/APP/ASPSCR1/ATG7/ATXN2/C3/CALR/CAPN2/CAPRIN1/CDH2/CDK5RAP3/CELF1/CELF4/CHGB/CIRBP/CNDP1/CNOT1/CNOT11/COPS5/CP/CST3/CTIF/CTSB/CTSL/D2HGDH/DAB2IP/DAPK1/DARS/DARS2/DHX29/DHX36/DNAJC3/EEF1E1/EEF1G/EIF1/EIF1AD/EIF1B/EIF2A/EIF2B1/EIF2B3/EIF2B4/EIF2B5/EIF3B/EIF3D/EIF3E/EIF3F/EIF3G/EIF3H/EIF3I/EIF3J/EIF3K/EIF3L/EIF3M/EIF4E/EIF4E2/EIF4EN…	216
Amy	Type1	protein catabolic process	93/4506	217/17911	8.05943e-09	4.52444e-07	3.52657e-07	ADGRB1/AGAP2/AKT1/ALAD/APC/APOE/ATG4B/ATG7/ATP13A2/CAPN2/CDK5RAP3/CDKN1B/CHMP6/CTSA/CTSB/CTSL/CUL4B/CYP51A1/DAB2IP/DDB1/DDRGK1/DNAJC3/EEF1A2/EGFR/EZR/FAF1/FAP/FLNA/FMN2/FMR1/FYN/GFAP/GGA1/GGA3/GPC3/GPX1/GRIN2A/GSK3B/HGS/HMGCR/HSPA8/IDE/LAMP2/LGMN/LNPEP/LONP1/LRSAM1/MSN/MTOR/MYCBP2/NDUFA13/NEDD4L/NELL1/PIN1/PPT1/PRKACA/PSMC2/PSMC4/PSMD1/PSMD2/PSMD3/PSME3/PSMF1/PTTG1IP/RAB7A/RELA/RNF40/RNF41/SERPIN…	93
Amy	Type1	head development	93/4506	217/17911	8.05943e-09	4.52444e-07	3.52657e-07	ABCB6/ACSL3/ADCY1/ADGRG1/ALDH1A2/ALDH1A3/ARNT2/ARRB2/ATP2B1/ATP6V0D1/ATXN1/BAG3/BCR/BMPR2/C2CD3/CDK5R1/CDK5RAP2/CDK5RAP3/CHD7/CIC/COL4A1/COX17/CSK/CST3/CTNND1/CTTNBP2/DPYSL2/EPHA7/FLRT3/FOXG1/GABRA5/GNAI3/GRIN1/GRIN2A/GRIN2B/H2AFY2/HPCA/IFT172/IRS2/MACROD2/MAP1S/MAP2K1/MAPK1/MAPK3/MBD3/MDGA1/MED1/MTOR/NCOA6/NDUFS4/NES/NF1/NIPBL/OXCT1/PCDH19/PHF8/PHGDH/PITPNM1/PLXNB2/POMK/PPP3CA/PPP3CC/PPT1/PRKDC/…	93
Amy	Type1	synapse assembly	67/4506	142/17911	1.03316e-08	5.71213e-07	4.45232e-07	ACHE/ADD2/ADGRB1/ADGRB2/ADGRB3/ADGRL1/ADGRL3/ADNP/AGRN/BSN/CBLN1/CDH9/CLSTN3/CNTN5/CRKL/DNER/DNM3/EFNA5/EFNB2/EPHA7/EPHB1/EPHB3/FARP1/FLRT2/FLRT3/GNPAT/GRID2/GRIN1/KIRREL3/LHFPL4/LINGO2/LRRC4B/LRRN1/LRRTM1/LRRTM2/MAP1B/MECP2/MEF2C/NECTIN1/NLGN1/NLGN2/NRCAM/NRXN1/NRXN2/NTRK2/NTRK3/PCLO/PDLIM5/PPP1R9A/PTEN/PTK2/PTPRD/RAB29/SDK2/SEMA4A/SEMA4D/SHANK2/SHANK3/SLIT1/SLITRK1/SLITRK2/SLITRK5/SPOCK2/SPTBN2…	67
Amy	Type1	regulation of macroautophagy	40/4506	70/17911	1.20984e-08	6.58913e-07	5.1359e-07	ATG101/ATG13/ATP13A2/ATP6V0A1/ATP6V0D1/ATP6V0D2/ATP6V1B2/ATP6V1C1/ATP6V1D/ATP6V1E1/ATP6V1G1/CAPN1/CDK5R1/EXOC1/EXOC4/EXOC7/EXOC8/GAPDH/HDAC6/LAMTOR3/MAPK8/MLST8/MTOR/PRKAA1/PRKAB1/PRKACA/PRKAG2/RB1CC1/RHEB/RPTOR/RRAGC/RRAGD/SH3GLB1/SNX32/SNX5/SNX6/UCHL1/VPS26A/VPS26B/VPS35	40
Amy	Type1	RNA splicing	77/4506	172/17911	1.58244e-08	8.49168e-07	6.61883e-07	ACIN1/AHNAK/AKAP8L/CCAR2/CDK12/CELF1/CELF3/CLASRP/CLK3/DDX23/DHX15/DHX8/DYRK1A/FAM172A/FMR1/GEMIN2/HNRNPH1/HNRNPH3/HNRNPLL/IVNS1ABP/IWS1/JMJD6/KHSRP/LGALS3/LSM1/LSM4/LUC7L3/NCBP1/NONO/PIK3R1/PPIG/PPP1R8/PPP1R9B/PQBP1/PRPF3/PRPF4/PRPF4B/PRPF6/PTBP1/PTBP2/PTBP3/RBFOX1/RBM10/RBM15B/RBM24/RBM25/RBM28/RBM39/RRAGC/RSRC1/SCAF1/SCAF11/SCAF8/SF3B2/SF3B4/SFPQ/SNRNP70/SNRPA1/SNRPB/SNRPD2/SNRPD3/SON/SRSF4/SR…	77
Amy	Type1	RNA splicing, via transesterification reactions with bulged adenosine as nucleophile	46/4506	86/17911	1.71547e-08	9.07209e-07	7.07124e-07	CELF3/CELF4/CLNS1A/CRNKL1/CWC22/DDX1/DDX20/DYRK1A/GEMIN2/GEMIN4/GEMIN5/GEMIN8/HSPA8/JMJD6/KHDRBS2/KHDRBS3/NCBP1/NUP98/PRDX6/PRPF19/PRPF6/PTBP1/RBM10/RBM42/RBM5/RBMX/SART1/SART3/SCAF11/SF1/SFSWAP/SNRNP70/SNRPB/SNRPC/SNRPD2/SNRPD3/SNUPN/SON/SRSF12/SRSF4/SRSF6/SRSF9/TFIP11/U2AF2/USP39/WDR77	46
Amy	Type1	protein localization to plasma membrane	85/4506	196/17911	1.80494e-08	9.40892e-07	7.33377e-07	ACTB/ACTN2/AKT1/AKT2/ANK1/ANK2/ANK3/AP2M1/ARF6/ATP1B1/C2CD5/CACNB3/CD81/CDH2/CLIP3/CLTC/CNPY4/DAB2/DCHS1/DLG1/DPP10/DPP6/EFR3A/EFR3B/EGFR/EHD3/EPB41L3/EPHA2/EXOC5/EZR/FCHO2/FLNA/FLOT2/GAK/GPR158/INPP5K/ITGA3/JUP/KCNIP4/KIF5B/LAMA5/LGALS3/LRP1/MAP7/MPP5/MYADM/MYO5A/NUMB/P2RY1/PACS1/PACS2/PACSIN1/PALM/PICALM/PID1/PIK3R1/PPFIA1/PPP2R5A/PRKCE/PRKCZ/PTPN9/RAB10/RAB11FIP2/RAB8A/RAMP2/RAP1A/RAPGEF2/RER1…	85
Amy	Type1	chromatin remodeling	44/4506	81/17911	1.88347e-08	9.67996e-07	7.54504e-07	ACTL6A/ACTL6B/ACTR6/ARID1A/ARID1B/ATRX/BAZ2A/BAZ2B/CHD1/CHD1L/CHD7/CHRAC1/EZH1/GATA3/HDAC1/HDAC2/HDAC4/HDAC5/INO80/KDM6A/KDM6B/MORC2/NUDT5/PAK1/PBRM1/PIH1D1/RERE/RSF1/RUVBL2/SATB1/SATB2/SMARCA1/SMARCA2/SMARCA4/SMARCA5/SMARCC2/SMARCD1/SMARCE1/SOX9/SUPT4H1/SUPT6H/TAF6L/TOP1/TPR	44
Amy	Type1	protein phosphorylation	288/4506	864/17911	2.13527e-08	1.08217e-06	8.43496e-07	AAK1/AATK/ABL1/ACVR1/ACVR1B/ADCK1/ADCK2/ADCK5/ADNP/AKAP8/AKAP8L/AKT1/AKT2/AKTIP/APP/ARHGEF2/ARRB1/ARRB2/ATP2B4/BAX/BCL2/BCR/BIRC6/BMPR2/BRAT1/BRD4/BRSK2/BST1/C3/C9orf72/CAB39/CADM4/CALM1/CAMK1/CAMK1D/CAMK1G/CAMK2A/CAMK2B/CAMK2G/CAMK4/CAMKK1/CAMKV/CASK/CCDC88A/CCK/CCNB1/CCNH/CD36/CD40/CD44/CD81/CDC42BPB/CDK5RAP3/CDK6/CELSR3/CFL1/CLIP3/CLK3/CNOT9/CNTN1/COPS2/COPS8/CORO1C/CPNE3/CREB1/CRKL/CSK/CSNK1A…	288
Amy	Type1	mRNA export from nucleus	52/4506	103/17911	2.73824e-08	1.36875e-06	1.06687e-06	AAAS/AKAP8L/ALKBH5/ALYREF/CDC40/CHTOP/CPSF1/CPSF4/DDX39A/DHX38/EIF4E/FYTTD1/IWS1/NCBP1/NUP107/NUP133/NUP153/NUP155/NUP160/NUP188/NUP205/NUP210/NUP214/NUP35/NUP37/NUP58/NUP88/NUP93/NUP98/NXF1/POLDIP3/RANBP2/RBM15B/SEC13/SETD2/SLBP/SLU7/SMG1/SMG7/SRSF4/SRSF5/SRSF6/SRSF9/SUPT6H/THOC1/THOC2/THOC7/TPR/U2AF2/UPF1/UPF2/UPF3B	52
Amy	Type1	regulation of mRNA stability	53/4506	106/17911	3.08044e-08	1.49874e-06	1.16819e-06	AKT1/ALKBH5/APEX1/CARHSP1/DCP1A/DHX36/DIS3/EIF4G1/ELAVL1/EXOSC5/EXOSC7/EXOSC8/EXOSC9/FMR1/HNRNPD/HSPA8/KHSRP/MAPKAPK2/NUP214/PABPC4/PCBP4/PCID2/PRKCD/PSMA3/PSMA5/PSMA7/PSMB1/PSMB2/PSMB6/PSMC2/PSMC4/PSMD1/PSMD10/PSMD2/PSMD3/PSMD4/PSMD6/PSMD7/PSMD8/PSME2/PSME3/PSME4/PSMF1/PUM1/PUM2/RBM24/RC3H1/SERBP1/TNPO1/VIM/XPO1/XRN1/YWHAB	53
Amy	Type1	signal release from synapse	53/4506	106/17911	3.08044e-08	1.49874e-06	1.16819e-06	ADCY1/ASIC1/BAIAP3/CADPS/CADPS2/CAMK2A/CASK/DGKI/DOC2A/DTNBP1/ERC2/FBXL20/FMR1/GIPC1/GIT1/GRIN3A/GSK3B/KCNMB4/MEF2C/NF1/NLGN1/P2RY1/PCLO/PFN2/PIP5K1C/PPFIA3/PREPL/PRKCB/PRRT2/PSEN1/RAB3A/RAB5A/RAP1A/RHOT1/RIMS1/RIMS3/RIMS4/SNAP25/SNAPIN/SNCA/SNCG/STX1A/STX1B/STXBP1/STXBP5L/SYN1/SYNJ1/SYP/SYT12/SYT4/TRIM9/VAMP1/VPS18	53
Amy	Type1	plasma membrane bounded cell projection assembly	113/4506	284/17911	3.35972e-08	1.59818e-06	1.2457e-06	ACTR1A/AGRN/ARAP1/ARF6/ARHGAP35/ARPC2/ATG3/ATG5/AUTS2/BCAS3/C2CD3/CARMIL2/CCDC88A/CCP110/CDC42/CDK5RAP2/CDKL5/CEP131/CEP250/CEP41/CKAP5/CORO1C/CROCC/CYFIP1/CYLD/DCTN3/DMTN/DNM2/DNM3/DOCK11/DPYSL3/DYNC1H1/DYNC1I2/DYNC2H1/DYNC2LI1/DYNLL1/DYNLL2/DYNLRB2/EPHA2/ESPN/EVI5L/FAM98A/FER/FMR1/FNBP1L/FSCN1/GAP43/HAUS1/HAUS3/HAUS5/HAUS7/HAUS8/HDAC4/HRG/HSPB11/HTT/IFT122/IFT140/IFT172/IFT22/IFT27/IFT43/IFT46/…	113
Amy	Type1	regulated exocytosis	58/4506	120/17911	3.37244e-08	1.59818e-06	1.2457e-06	ADCY1/ARF1/CADPS2/CASK/CBARP/CDK5R2/DGKI/DMTN/DOC2A/DTNBP1/ERC2/FBXL20/FMR1/GIPC1/GIT1/GRIN3A/GSK3B/MICAL1/MYH9/NLGN1/P2RY1/PFN2/PPFIA3/PREPL/PRKCB/PRRT2/PSEN1/RAB10/RAB11FIP2/RAB15/RAB26/RAB3A/RAB3D/RAB5A/RAP1A/RIMS1/RIMS3/RIMS4/SCAMP5/SNAP25/SNAPIN/SNCA/STX1A/STX1B/STXBP1/STXBP3/STXBP5L/SYN1/SYNGR1/SYNJ1/SYP/SYT4/SYT7/TMED10/TRIM9/VAMP1/VPS18/VPS41	58
Amy	Type1	modulation of chemical synaptic transmission	28/4506	43/17911	3.75176e-08	1.75515e-06	1.36805e-06	AKAP12/AKAP7/BCR/CACNA1A/CACNA1B/CDH11/DGKB/DGKE/DNM1/EPHB1/FYN/GRIK2/IQSEC2/JAK2/NLGN1/NLGN2/NRG3/NTNG1/NTNG2/PACSIN2/PLCB4/PLCG1/PPP1R9B/PRKACA/PTPRA/RELN/SLC7A11/STAT3	28
Amy	Type1	myeloid leukocyte mediated immunity	178/4506	495/17911	4.06182e-08	1.87615e-06	1.46236e-06	A1BG/ACLY/ACTR10/ACTR1B/AGL/ALAD/ALDOC/ANPEP/ANXA2/ANXA3/AP1M1/APAF1/APEH/ARG1/ARL8A/ARSA/ARSB/ATG7/ATP6V0A1/ATP6V1D/ATP8A1/BST1/C1orf35/C3/CAB39/CAND1/CAP1/CAPN1/CAT/CBL/CCT2/CCT8/CD14/CD36/CD44/CD47/CD55/CD59/CDA/CDK13/COMMD3/COMMD9/COPB1/COTL1/CPNE3/CPPED1/CREG1/CST3/CSTB/CTSA/CTSB/CTSC/CTSZ/CYB5R3/CYFIP1/DDOST/DEGS1/DERA/DGAT1/DIAPH1/DNAJC13/DNAJC3/DPP7/DYNC1H1/DYNC1LI1/DYNLL1/DYNLT1/ENPP4/FA…	178
Amy	Type1	neuron development	83/4506	193/17911	4.16998e-08	1.90203e-06	1.48254e-06	ADGRV1/ALK/APOE/APP/ARFGEF1/ARHGAP35/ATCAY/ATXN10/BECN1/BLOC1S2/BLOC1S3/C8orf37/CAMSAP1/CAMSAP3/CDK16/CDK5R1/CLMN/CNTN1/CUL4B/DGKG/DOCK7/DPYSL3/DTNBP1/EHD1/EPHA5/FIG4/FLRT3/GDPD5/GNAO1/GSK3B/HERC1/HTRA2/IFT140/IFT27/KDM1A/L1CAM/LAMA1/LAMB1/LGI1/MAP2/MECP2/MEF2C/MICALL1/MTMR2/NCDN/NDEL1/NEFH/NLGN1/NPHP4/NTM/OPCML/PBX3/PHGDH/PPT1/PQBP1/PSD/PSEN1/PTEN/PTK2/PTK2B/PTPRM/RAB35/RAPGEF2/RASGRF1/SH3GL2/SL…	83
Amy	Type1	cellular response to stress	102/4506	251/17911	4.42821e-08	1.99488e-06	1.55491e-06	AAAS/ABL1/ADCY8/ARNT/ATR/BAG1/BAG3/BAG5/BCLAF1/CAMK2A/CAMK2B/CAMK2G/CASP9/CCAR2/CD34/CDK6/CHORDC1/CORO2B/CREBBP/CRYAB/CUL2/DDAH1/DNAJB1/DNAJC2/EEF1E1/EGLN1/EIF4G1/EP300/FMR1/GSK3B/GSTM3/HIF1AN/HIGD1A/HIKESHI/HMGA2/HSPA8/HSPH1/LYN/MANF/MAP4K4/MAPK1/MAPK3/MAPKAPK2/MLST8/MTOR/NSMCE1/NSMCE4A/NUAK1/NUP107/NUP133/NUP153/NUP155/NUP160/NUP188/NUP205/NUP210/NUP214/NUP35/NUP37/NUP58/NUP88/NUP93/NUP98/PDK1/…	102
Amy	Type1	cell junction organization	35/4506	60/17911	4.79084e-08	2.13193e-06	1.66173e-06	ACTN1/ARHGAP39/C1QL3/CAST/CDH8/CDH9/CNKSR2/CNTN2/CNTNAP4/DAG1/DNM3/EFNA5/FLRT3/GPC4/LRFN3/LRFN4/LRFN5/NLGN1/NRP1/NRXN1/NTNG1/NTNG2/PCDH17/PTPRD/PTPRO/RAP1A/RAPGEF1/RAPGEF2/SLITRK1/SLITRK2/SPARC/SPARCL1/SPTBN2/VCP/WNT5A	35
Amy	Type1	positive regulation of nucleic acid-templated transcription	44/4506	83/17911	4.95997e-08	2.18059e-06	1.69966e-06	ACTL6A/ACTL6B/ACTN1/ACTN2/ACTN4/AIP/APEX1/BUD31/CCAR1/CCAR2/GMEB2/GTF2A1/HTATIP2/ING4/JADE1/MED20/MED27/MED31/MTA1/MTA3/MTDH/NUP98/PDLIM1/PKN1/PML/PQBP1/PRKCB/PSMC3IP/RAP2C/RBPMS/RERE/RUVBL1/SMARCE1/SRA1/SUPT7L/TADA1/TADA2B/TAF5L/TAF6L/TCERG1/TDRD3/TRIM32/TSG101/WDR77	44
Amy	Type1	regulation of small GTPase mediated signal transduction	65/4506	141/17911	5.21367e-08	2.26485e-06	1.76533e-06	A2M/AMOT/ARAP1/ARAP2/ARAP3/ARHGAP1/ARHGAP12/ARHGAP17/ARHGAP18/ARHGAP20/ARHGAP26/ARHGAP31/ARHGAP32/ARHGAP33/ARHGAP35/ARHGAP39/ARHGAP4/ARHGAP44/ARHGAP5/ARHGDIA/ARHGDIB/ARHGEF1/ARHGEF11/ARHGEF12/ARHGEF17/ARHGEF2/ARHGEF7/BCR/CDC42/CHN1/FGD1/FGD3/FGD4/GARNL3/GDI1/GDI2/GMIP/GNA13/INPP5B/KALRN/MCF2L/MYO9A/MYO9B/NGEF/OCRL/PREX1/RAC2/RALGAPB/RAP1GAP/RAP1GAP2/RASGRF2/RHOC/RHOT1/RHOT2/SIPA1/SIPA1L1/SIPA1L2/…	65
Amy	Type1	mitochondrial translational elongation	45/4506	86/17911	5.87206e-08	2.52084e-06	1.96487e-06	DAP3/ERAL1/GFM1/MRPL1/MRPL11/MRPL12/MRPL15/MRPL16/MRPL17/MRPL19/MRPL2/MRPL21/MRPL22/MRPL24/MRPL28/MRPL37/MRPL39/MRPL4/MRPL42/MRPL44/MRPL46/MRPL48/MRPL49/MRPL51/MRPL52/MRPL53/MRPL54/MRPS14/MRPS15/MRPS16/MRPS18A/MRPS18C/MRPS2/MRPS23/MRPS24/MRPS25/MRPS27/MRPS30/MRPS33/MRPS34/MRPS5/MRPS7/MRPS9/OXA1L/PTCD3	45
Amy	Type1	antigen processing and presentation of exogenous peptide antigen via MHC class II	49/4506	97/17911	6.66663e-08	2.82866e-06	2.2048e-06	ACTR10/ACTR1A/ACTR1B/AP1B1/AP1G1/AP1M1/AP1S1/AP1S2/AP2A1/AP2B1/AP2M1/AP2S1/ARF1/CANX/CAPZB/CLTA/CLTC/CTSL/DCTN3/DCTN4/DCTN6/DNM2/DYNC1H1/DYNC1I2/DYNC1LI1/DYNC1LI2/DYNLL1/DYNLL2/KIF22/KIF23/KIF2A/KIF2B/KIF3A/KIF3B/KIF3C/KIF5A/KIFAP3/KLC2/LGMN/OSBPL1A/RAB7A/SAR1B/SEC13/SEC23A/SEC24B/SEC31A/SH3GL2/SPTBN2/TRAF6	49
Amy	Type1	synaptic vesicle exocytosis	46/4506	89/17911	6.85036e-08	2.86853e-06	2.23587e-06	ADCY1/ATP2A2/CADPS/CADPS2/CASK/DGKI/DOC2A/DTNBP1/ERC2/FBXL20/FMR1/GIPC1/GIT1/GRIN3A/GSK3B/NLGN1/P2RY1/PCLO/PFN2/PIP5K1C/PPFIA3/PREPL/PRKCB/PRRT2/PSEN1/RAB3A/RAB3GAP1/RAB5A/RAP1A/RIMS1/RIMS3/RIMS4/SNAP25/SNAPIN/SNCA/STX1A/STX1B/STXBP1/STXBP5L/SYN1/SYNJ1/SYP/SYT4/TRIM9/VAMP1/VPS18	46
Amy	Type1	neutrophil degranulation	174/4506	485/17911	6.91781e-08	2.86853e-06	2.23587e-06	A1BG/ACLY/ACTR10/ACTR1B/AGL/ALAD/ALDOC/ANPEP/ANXA2/ANXA3/AP1M1/APAF1/APEH/ARG1/ARL8A/ARSA/ARSB/ATG7/ATP6V0A1/ATP6V1D/ATP8A1/BCR/BST1/C1orf35/C3/CAB39/CAND1/CAP1/CAPN1/CAT/CCT2/CCT8/CD14/CD36/CD44/CD47/CD55/CD59/CDA/CDK13/COMMD3/COMMD9/COPB1/COTL1/CPNE3/CPPED1/CREG1/CST3/CSTB/CTSA/CTSB/CTSC/CTSZ/CYB5R3/CYFIP1/DDOST/DEGS1/DERA/DGAT1/DIAPH1/DNAJC13/DNAJC3/DPP7/DYNC1H1/DYNC1LI1/DYNLL1/DYNLT1/ENPP4/FA…	174
Amy	Type1	neutrophil mediated immunity	175/4506	489/17911	7.72149e-08	3.16581e-06	2.46759e-06	A1BG/ACE/ACLY/ACTR10/ACTR1B/AGL/ALAD/ALDOC/ANPEP/ANXA2/ANXA3/AP1M1/APAF1/APEH/ARG1/ARL8A/ARSA/ARSB/ATG7/ATP6V0A1/ATP6V1D/ATP8A1/BST1/C1orf35/C3/CAB39/CAND1/CAP1/CAPN1/CAT/CCT2/CCT8/CD14/CD36/CD44/CD47/CD55/CD59/CDA/CDK13/COMMD3/COMMD9/COPB1/COTL1/CPNE3/CPPED1/CREG1/CST3/CSTB/CTSA/CTSB/CTSC/CTSZ/CYB5R3/CYFIP1/DDOST/DEGS1/DERA/DGAT1/DIAPH1/DNAJC13/DNAJC3/DPP7/DYNC1H1/DYNC1LI1/DYNLL1/DYNLT1/ENPP4/FA…	175
Amy	Type1	adherens junction organization	27/4506	42/17911	9.81634e-08	3.97998e-06	3.10219e-06	ADD1/ARF6/CADM1/CADM2/CDH10/CDH11/CDH13/CDH15/CDH2/CDH6/CDH7/CDH8/CDH9/CTNNA1/CTNND1/IQSEC1/JUP/MAP4K4/MAPRE2/NECTIN1/NECTIN2/NECTIN3/NUMB/NUMBL/PTPN23/RAB8B/SRC	27
Amy	Type1	Golgi vesicle transport	22/4506	31/17911	1.0814e-07	4.33629e-06	3.37992e-06	ARF1/ARL1/BET1L/COG4/CYTH3/GAS1/GOLGA5/GOLPH3/MYO18A/PRKD1/RAB33B/RAB8A/RINT1/SCFD1/SORL1/STX18/STX5/STX6/TMED10/USO1/VTI1A/YIPF5	22
Amy	Type1	dendritic spine development	34/4506	59/17911	1.12487e-07	4.46156e-06	3.47756e-06	ACSL4/APOE/ARC/ARF1/ARF6/ARID1B/ASAP1/CAMK1/CAMK2A/CAMK2B/CDC42/CDKL5/CTNND2/DLG4/EPHB1/EPHB3/FMR1/FSTL4/HDAC2/HDAC6/MEF2C/MTOR/NCK2/NLGN1/PAK3/PAK4/PPP1R9A/PSEN1/PTEN/SHANK3/SLC12A5/SLC9A6/WASL/ZMYND8	34
Amy	Type1	intraciliary transport involved in cilium assembly	26/4506	40/17911	1.22061e-07	4.78927e-06	3.73299e-06	CEP131/DYNC2H1/DYNC2LI1/DYNLL1/DYNLL2/DYNLRB2/HSPB11/IFT122/IFT140/IFT172/IFT22/IFT27/IFT43/IFT46/IFT57/IFT88/KIF17/KIF3A/KIF3B/KIF3C/KIFAP3/PCM1/TNPO1/TTC21B/WDR19/WDR34	26
Amy	Type1	mitochondrial translational termination	45/4506	88/17911	1.42757e-07	5.54171e-06	4.31948e-06	DAP3/ERAL1/MRPL1/MRPL11/MRPL12/MRPL15/MRPL16/MRPL17/MRPL19/MRPL2/MRPL21/MRPL22/MRPL24/MRPL28/MRPL37/MRPL39/MRPL4/MRPL42/MRPL44/MRPL46/MRPL48/MRPL49/MRPL51/MRPL52/MRPL53/MRPL54/MRPS14/MRPS15/MRPS16/MRPS18A/MRPS18C/MRPS2/MRPS23/MRPS24/MRPS25/MRPS27/MRPS30/MRPS33/MRPS34/MRPS5/MRPS7/MRPS9/MRRF/OXA1L/PTCD3	45
Amy	Type1	early endosome to late endosome transport	25/4506	38/17911	1.50496e-07	5.78064e-06	4.50572e-06	AKTIP/BECN1/DAB2/DNAJC13/EEA1/EZR/FAM160A2/HOOK1/HOOK3/MAP2K1/MAPK1/MAPK3/MSN/MTMR2/PIK3C3/PTPN23/RAB21/RAB5A/RAB7A/SNX16/SNX3/SRC/STX8/VPS11/WDR91	25
Amy	Type1	signal transduction	347/4506	1090/17911	1.82052e-07	6.91987e-06	5.39369e-06	ACTL6A/ACVR1/ACVR1B/ADCY3/ADCY8/ADGRA1/ADGRB1/ADORA1/AGAP3/AGRN/AIMP1/AKAP8/AKT1/AKT2/ALK/AMFR/ANK1/ANK3/ANKRD54/ANXA1/ANXA4/APAF1/APBB1/APPL2/ARAP1/ARAP2/ARAP3/ARHGAP1/ARHGAP12/ARHGAP17/ARHGAP20/ARHGAP26/ARHGAP35/ARHGAP39/ARHGAP4/ARHGAP44/ARHGEF7/ASIC1/BAX/BCAM/BCL2/BCR/BID/BLOC1S2/BRAP/BST1/C3/CALCOCO1/CAMK1/CAMK2B/CAMK4/CAP1/CAP2/CAPN5/CARTPT/CASKIN1/CCK/CD34/CD38/CDC42BPB/CDKN2AIP/CHL1/CHN1/C…	347
Amy	Type1	retrograde transport, endosome to Golgi	36/4506	65/17911	1.90093e-07	7.15102e-06	5.57386e-06	ANKFY1/AP1S1/ARL1/BAIAP3/BET1L/CLTC/DENND2A/DENND5A/ERC1/EVI5/GBF1/GGA1/PIKFYVE/RAB29/RAB7A/SNX2/SNX5/SNX6/SPAG9/STX10/STX16/STX5/STX6/TBC1D10A/TBC1D10B/TBC1D17/TBC1D23/UBE2O/VAMP3/VPS26A/VPS26B/VPS29/VPS35/VPS51/VTI1A/YKT6	36
Amy	Type1	regulation of synaptic plasticity	44/4506	86/17911	1.92106e-07	7.15299e-06	5.5754e-06	ABL1/ADCY1/ADCY8/ADGRB1/ADORA1/APOE/APP/ARC/CBLN1/CREB1/CRTC1/CYP46A1/DGKI/EIF2AK4/EPHA4/FMR1/GIPC1/GRID2/GRIN1/GRIN2A/GRIN2B/GSK3B/LGMN/LZTS1/MAP1A/MEF2C/NF1/NPTN/NRGN/P2RX3/PPP1R9A/PRNP/PRRT2/PSEN1/PTK2B/PTN/RAPGEF2/RASGRF1/RELN/SHANK3/SIPA1L1/SORCS3/STAU1/YWHAG	44
Amy	Type1	cell cycle	166/4506	465/17911	1.99587e-07	7.35649e-06	5.73401e-06	ABL1/ADARB1/AFAP1L2/ANAPC16/ANAPC4/ANAPC5/ANAPC7/ANGEL2/ANKRD17/APP/APPL2/ARF6/ARL8A/ASNS/BCR/BIRC6/BRINP1/BRINP3/C6orf89/CALR/CAMK1/CAMK2N1/CCAR1/CCAR2/CCDC124/CCNB1/CCNT2/CCPG1/CDC16/CDC26/CDC73/CDCA3/CDK12/CDK14/CDK16/CDK17/CDK6/CDKL5/CDKN1B/CENPV/CHEK1/CHTF18/CINP/CLTA/COPS5/CSNK1A1/CSNK2A2/CTBP1/CYLD/DAB2IP/DLG1/DUSP3/DYNC1LI1/EGFR/EIF4E/EIF4EBP1/EP300/EPB41L2/EVI5/GAK/GAS1/GATA3/GBF1/GDPD5/…	166
Amy	Type1	pallium development	54/4506	114/17911	2.28863e-07	8.35122e-06	6.50935e-06	ALK/ANXA3/ATIC/ATP2B4/BAD/BAX/BBS2/BCAN/CDH2/CDK5R1/CDK5R2/CDON/CRKL/CSNK2A2/DCLK2/EIF2B3/EIF2B5/EPHA5/EZH1/EZH2/FLNA/GART/GNG12/GRIN1/GSK3B/HDAC1/KDM1A/KDM6B/KIF5B/KIRREL3/LHX2/LRP1/NCOA1/NEFL/NF1/NF2/NTRK2/PAFAH1B1/PLCB1/PLXNA3/RAN/RELN/SLC2A1/SLC32A1/SLC38A2/TBR1/TH/TMEM14B/TRAPPC9/TSC1/UQCRQ/XRCC1/XRN2/ZEB2	54
Amy	Type1	cell migration	204/4506	594/17911	2.35948e-07	8.5245e-06	6.64442e-06	ABI2/ACTN4/ACVR1/ADARB1/ADGRG1/ADORA1/AKT1/AKT2/AMOT/ANXA1/APC/ARC/ARHGAP35/ARHGEF2/ARID2/ASAP3/ATP8A1/AVL9/BCAR1/BCL2/BRAT1/CAMK2A/CAMK2B/CAMSAP3/CARMIL2/CCAR1/CCDC88A/CD44/CD47/CDC42BPB/CDH13/CDH2/CLIC4/COL18A1/COL5A1/CORO1A/CORO1B/CPNE3/CRKL/CTNNA2/CTTN/CUL3/CYP1B1/DAB2/DAB2IP/DACH1/DAG1/DDRGK1/DDX58/DGKZ/DIAPH1/DOCK1/DPYSL3/DUSP3/EGFR/ELMO1/ELP3/EMILIN1/ENPEP/ENPP2/EPB41L5/EPHA2/EPHB3/FER/FGF…	204
Amy	Type1	peptidyl-serine phosphorylation	88/4506	215/17911	2.49438e-07	8.9235e-06	6.95542e-06	AKT1/APP/ARRB1/ARRB2/ATP2B4/ATR/BAX/BCL2/BRSK2/CAB39/CAMK1/CAMK2A/CD44/CDK5R1/CNOT9/CSNK1A1/CSNK1G1/CSNK1G2/CSNK1G3/CSNK2A2/DCLK1/DCLK2/DGKQ/DMTN/DOCK7/DYRK1A/EGFR/EIF4G1/GPD1L/GRK2/GSK3B/HDAC6/ILK/INPP5F/INPP5K/LATS1/MAP3K12/MAPK1/MAPK3/MAPK8/MAPKAP1/MAPKAPK2/MAPKAPK3/MARK1/MARK2/MARK3/MTOR/NCK1/NCK2/NSD1/NTRK2/NTRK3/PAK1/PDE4D/PDK3/PFN2/PIK3CA/PLCL1/PLCL2/PPM1F/PRKAA1/PRKACA/PRKCD/PRKCE/PRKCZ/P…	88
Amy	Type1	filopodium assembly	33/4506	58/17911	2.61012e-07	9.15801e-06	7.1382e-06	AGRN/ARAP1/ARF6/BCAS3/CDC42/DMTN/DNM3/DOCK11/DPYSL3/ESPN/EZR/FGD1/FGD3/FGD4/FMR1/FNBP1L/FSCN1/GAP43/ITGA6/MYO10/NLGN1/NRP1/PALM/PLPPR5/PPP1R9A/PPP1R9B/PRKCD/RAB5A/TENM1/TENM2/TGFBR1/WASL/ZMYND8	33
Amy	Type1	dendritic spine organization	33/4506	58/17911	2.61012e-07	9.15801e-06	7.1382e-06	ABHD17B/ABI2/APOE/ARC/ARF1/ARHGAP33/CAMK2B/CAPRIN1/CDK5R1/CFL1/DHX36/DNM3/EPHA4/FYN/GRIN2B/KALRN/LGMN/NGEF/NLGN1/OPA1/PAFAH1B1/PAK3/PDLIM5/PICK1/PPP1R9A/PRNP/PTEN/RELN/SHANK3/SIPA1L1/TIAM1/VPS35/ZMYND8	33
Amy	Type1	positive regulation of axon extension	22/4506	32/17911	2.63532e-07	9.15838e-06	7.13849e-06	ADNP/CDKL5/CYFIP1/FN1/GDI1/GOLGA4/ILK/ISLR2/L1CAM/LIMK1/MACF1/MAP1B/NDEL1/PAFAH1B1/PAK1/POU4F2/RUFY3/SEMA7A/SHTN1/TRPV2/TWF2/ZFYVE27	22
Amy	Type1	postsynaptic specialization assembly	14/4506	16/17911	2.82063e-07	9.70989e-06	7.56836e-06	CBLN1/GAP43/GRID2/LRFN1/LRFN4/LRRTM1/LRRTM2/NLGN1/NLGN2/NRXN1/NRXN2/NTNG2/NTRK3/PTPRD	14
Amy	Type1	actin filament-based process	52/4506	109/17911	2.8699e-07	9.78718e-06	7.62861e-06	ABL1/ACTN1/ARF1/ARHGAP12/ARHGAP18/ARHGAP35/ARHGEF2/BCAR1/BCL2/BST1/CCDC88A/CDC42/CDC42EP2/CDK5R1/CORO1A/CORO2B/CTNNA1/DIAPH2/DLG1/DMTN/EFNA5/EPHA5/FSCN1/GPM6B/HIP1R/HRG/ILK/INPPL1/KPTN/LRP1/MLST8/MTOR/MYH9/MYO1B/NCK1/NCK2/PACSIN1/PAM/PDGFRB/PDLIM3/POF1B/PRKCD/RAC2/ROCK2/RUFY3/SORBS2/SORBS3/SPTA1/TAOK1/TAOK2/TWF2/VANGL2	52
Amy	Type1	protein deubiquitination	97/4506	244/17911	3.2125e-07	1.08541e-05	8.4602e-06	ACTB/ACTL6A/ACTR5/ADRM1/APC/ARRB2/ATXN3/BECN1/CCP110/COPS5/CYLD/DDX58/EIF3F/EP300/FOXK2/GATA3/HCFC1/HGS/IKBKG/INO80/ITCH/KDM1B/KEAP1/MAP3K7/OGT/OTUD6B/PSMA3/PSMA5/PSMA7/PSMB1/PSMB2/PSMB6/PSMC2/PSMC4/PSMD1/PSMD10/PSMD2/PSMD3/PSMD4/PSMD6/PSMD7/PSMD8/PSME2/PSME3/PSME4/PSMF1/PTEN/RAD23A/RHOT1/RIPK1/RNF123/RUVBL1/SART3/SMAD2/SMAD4/SNX3/STAM/STAM2/STAMBP/TAB1/TADA2B/TADA3/TGFBR1/TRAF2/TRAF3/TRAF6/TRIM2…	97
Amy	Type1	regulation of protein stability	39/4506	74/17911	3.45369e-07	1.15619e-05	9.01194e-06	ADGRV1/ANK2/APTX/ASPH/ATF7IP/BCL2/CCAR2/CD81/CDKN2AIP/CTSA/DDI2/FBXO4/FBXO7/GGA3/GIPC1/HDAC3/HDAC6/HSPA8/LAMP2/LMNA/MAPK1/NEDD4L/NF2/PINX1/PRKD1/PTEN/QRSL1/SH3GLB1/SOX4/STUB1/SUGT1/TADA3/TARDBP/TF/USP19/USP4/USP7/VPS11/VPS35	39
Amy	Type1	mitochondrial translation	56/4506	121/17911	3.63055e-07	1.20435e-05	9.38732e-06	DAP3/ERAL1/FASTKD2/GFM1/MRPL1/MRPL11/MRPL12/MRPL15/MRPL16/MRPL17/MRPL19/MRPL2/MRPL21/MRPL22/MRPL24/MRPL28/MRPL37/MRPL39/MRPL4/MRPL42/MRPL44/MRPL46/MRPL48/MRPL49/MRPL51/MRPL52/MRPL53/MRPL54/MRPS14/MRPS15/MRPS16/MRPS18A/MRPS18C/MRPS2/MRPS23/MRPS24/MRPS25/MRPS27/MRPS30/MRPS33/MRPS34/MRPS5/MRPS7/MRPS9/MRRF/MTG2/MTIF2/MTIF3/OXA1L/PTCD3/QRSL1/RMND1/SHMT2/TSFM/UQCC1/UQCC2	56
Amy	Type1	mitochondrion morphogenesis	16/4506	20/17911	4.17102e-07	1.37118e-05	1.06876e-05	BAX/COL4A3BP/FIS1/MFF/MTM1/MYH14/NDUFS6/NUBPL/OPA1/PANK2/PID1/PNPT1/POLDIP2/POLG2/SSBP1/SUPV3L1	16
Amy	Type1	neurogenesis	117/4506	309/17911	4.40586e-07	1.43396e-05	1.1177e-05	ACAP3/ADGRL3/ALDH1A2/APPL2/ARHGEF2/ATP2B2/AUTS2/BARHL1/BAX/BHLHE22/BRINP1/BRSK2/CCK/CDH2/CDK5R1/CDK5R2/CDK5RAP2/CDKL5/CELSR3/CHD7/CHL1/COPS2/CRKL/CSPG4/CTNNB1/DAGLA/DCC/DCHS1/DCLK1/DCX/DNER/DNMT3A/DOCK7/DYNLT1/ELP3/EMX2/EPHA4/EPHB1/EZH2/FRS2/FYN/FZD2/GAP43/GATA3/GRIN2A/HDAC1/HDAC5/HOOK3/HSPA5/ITGA3/KIAA0319/KIRREL3/LEMD2/LHX2/LIG4/LRP2/MAN2A1/MAP1B/MARK1/MARK2/MATN2/MDGA1/MEF2C/MYEF2/MYH10/NAV2/N…	117
Amy	Type1	mRNA-containing ribonucleoprotein complex export from nucleus	48/4506	99/17911	4.44059e-07	1.43396e-05	1.1177e-05	AAAS/ALKBH5/ALYREF/CDC40/CHTOP/CPSF1/CPSF4/DDX39A/DHX38/EIF4E/FYTTD1/NCBP1/NUP107/NUP133/NUP153/NUP155/NUP160/NUP188/NUP205/NUP210/NUP214/NUP35/NUP37/NUP58/NUP88/NUP93/NUP98/NXF1/POLDIP3/RANBP2/RBM15B/SEC13/SLBP/SLU7/SMG1/SMG7/SRSF4/SRSF5/SRSF6/SRSF9/THOC1/THOC2/THOC7/TPR/U2AF2/UPF1/UPF2/UPF3B	48
Amy	Type1	regulation of cell shape	55/4506	119/17911	4.85739e-07	1.55479e-05	1.21188e-05	ANXA1/ARAP1/ARHGAP18/ARHGAP35/BRWD1/CDC42EP1/CDC42EP2/CFDP1/CORO1A/CYFIP1/DIAPH1/DLG1/DMTN/EPB41L3/EPB42/EPS8/EZR/FAM171A1/FERMT2/FGD1/FGD3/FGD4/FN1/FYN/GAS2/GNA12/GNA13/KIT/MSN/MYH10/MYH14/MYH9/MYO10/P2RY1/PALM/PALMD/PARVA/PLXNB1/PLXNB2/PRPF40A/PTK2/PTK2B/PTN/RASA1/S100A13/SEMA4A/SEMA4D/SH3KBP1/SLC9A3R1/SPTA1/TAOK2/TPM1/WASF3/WDR1/ZMPSTE24	55
Amy	Type1	presynapse assembly	26/4506	42/17911	5.06358e-07	1.6067e-05	1.25234e-05	APP/ARF6/CBLN1/CLSTN3/CNTN5/EFNB2/EIF4G1/GPC4/LRFN3/LRFN4/LRFN5/LRRTM1/MDGA1/NLGN1/NLGN2/NRXN1/NTNG2/NTRK3/PCDH17/PTEN/PTPRD/SLITRK1/SLITRK2/SNCA/VPS35/WNT5A	26
Amy	Type1	phosphatidylinositol biosynthetic process	50/4506	105/17911	5.17495e-07	1.62788e-05	1.26885e-05	ARF1/CDIPT/FGF2/FIG4/GPAA1/INPP4A/INPP4B/INPP5F/INPP5J/INPP5K/INPPL1/MTM1/MTMR2/MTMR3/MTMR6/MTMR7/OCRL/PGAP1/PI4K2A/PI4KA/PI4KB/PIGB/PIGK/PIGN/PIGS/PIGU/PIK3C2B/PIK3C3/PIK3CA/PIK3CB/PIK3CD/PIK3R1/PIK3R4/PIKFYVE/PIP4K2A/PIP4K2C/PIP5K1C/PITPNM1/PITPNM2/PITPNM3/PLEKHA1/PTEN/RAB14/RAB5A/RUFY1/SACM1L/SBF1/SLC27A1/SYNJ1/VAC14	50
Amy	Type1	protein folding	58/4506	128/17911	5.47573e-07	1.70777e-05	1.33112e-05	ALG12/AMFR/BAG3/BAG5/CALR/CANX/CCT2/CCT3/CCT5/CCT7/CCT8/CRYAB/CSNK2A2/DNAJC19/DNAJC21/ERP29/FKBP5/GNAI1/GNAI3/GNAO1/GNAT1/GNAZ/GNB1/GNB4/GNB5/GNG2/HSPA4L/HSPA5/HSPA8/HSPBP1/LMAN1/LTBP4/MLEC/MOGS/NFYC/NGLY1/PDCL/PDIA3/PDIA6/PDRG1/PFDN1/PFDN2/PFDN5/PPIH/PRKCSH/RANBP2/RGS7/RP2/RUVBL2/SACS/SNRNP70/ST13/TBCD/TCP1/TTC1/UBXN1/VBP1/VCP	58
Amy	Type1	viral life cycle	74/4506	176/17911	6.42658e-07	1.98734e-05	1.54903e-05	AAAS/ANPEP/APOE/CD46/CD55/CD81/CHMP2B/CHMP5/CHMP6/CHMP7/CTBP1/CTSB/DAG1/DYNLT1/EFNB2/EFNB3/EGFR/EPHA2/GRK2/HTATSF1/IDE/IST1/ITCH/ITGA5/ITGAV/ITGB5/KPNA3/KPNA6/KPNB1/LAMP1/MVB12B/NCAM1/NECTIN1/NEDD4L/NFIA/NMT2/NPC1/NUP107/NUP133/NUP153/NUP155/NUP160/NUP188/NUP205/NUP210/NUP214/NUP35/NUP37/NUP58/NUP88/NUP93/NUP98/PDCD6IP/RAB1B/RAB7A/RAN/RANBP2/RPSA/SEC13/SLC20A2/TFRC/TPR/TSG101/UBP1/VCP/VPS18/VPS28…	74
Amy	Type1	focal adhesion assembly	41/4506	81/17911	7.19103e-07	2.20505e-05	1.71872e-05	ABL1/ACTN1/ACTN2/ARHGEF7/BCAS3/BCL2/CAMSAP3/CORO1C/CORO2B/CTTN/DMTN/DUSP3/EFNA5/EPB41L5/FERMT2/GPM6B/HRG/IQGAP1/LAMA5/LIMCH1/LRP1/MACF1/MAP4K4/NRP1/PHLDB2/PPM1F/PTEN/PTK2/PTK2B/PTPRJ/ROCK2/S100A10/SFRP1/SLC9A1/SLK/SORBS1/SRC/TAOK2/THY1/TSC1/WNT4	41
Amy	Type1	anterograde axonal transport	21/4506	31/17911	7.27631e-07	2.21261e-05	1.72461e-05	AP3B1/AP3B2/AP3D1/AP3M1/AP3M2/AP3S1/ARL8A/BLOC1S2/BLOC1S3/CNIH2/DTNBP1/KIF1A/KIF1B/KIF3B/MAP2/NEFL/RAB21/SNAPIN/SPAST/SPG7/TRIM46	21
Amy	Type1	endosome to lysosome transport	27/4506	45/17911	7.49763e-07	2.26106e-05	1.76238e-05	AKTIP/BIN1/CHMP2B/CHMP5/EPG5/FAM160A2/GPRASP1/HOOK1/HOOK3/MGRN1/MTM1/RAB12/RAB7A/SCYL2/SNAPIN/SNX16/SORT1/STX8/TGFBRAP1/TRAK1/TSG101/VIPAS39/VPS11/VPS16/VPS18/VPS39/VPS41	27
Amy	Type1	postsynaptic density assembly	13/4506	15/17911	9.86183e-07	2.94966e-05	2.29911e-05	CBLN1/GRID2/LRFN1/LRFN4/LRRTM1/LRRTM2/NLGN2/NRXN1/NRXN2/NTRK3/PTEN/PTPRD/SHANK3	13
Amy	Type1	regulation of presynapse assembly	19/4506	27/17911	1.00982e-06	2.9958e-05	2.33508e-05	APP/ARF6/CBLN1/CLSTN3/EIF4G1/GPC4/LRFN3/LRFN4/LRFN5/LRRTM1/MDGA1/NRXN1/NTNG2/NTRK3/PTPRD/SLITRK1/SLITRK2/SNCA/VPS35	19
Amy	Type1	ionotropic glutamate receptor signaling pathway	17/4506	23/17911	1.26761e-06	3.73025e-05	2.90754e-05	APP/CDK5R1/CPEB4/GRIA1/GRIA2/GRIA3/GRIA4/GRID1/GRID2/GRIK2/GRIK3/GRIK5/GRIN1/GRIN2A/GRIN2B/GRIN3A/PTK2B	17
Amy	Type1	neurotransmitter transport	31/4506	56/17911	1.35352e-06	3.91985e-05	3.05532e-05	ASIC1/BAIAP3/CADPS/CAMK2A/DOC2A/DTNBP1/FMR1/GABRA2/ICA1/KCNMB4/MEF2C/NF1/PCLO/PIP5K1C/RAB3A/RHOT1/RIMS1/SLC10A4/SLC6A7/SNAP25/SNAPIN/SNCA/SNCG/STX1A/STX1B/SV2B/SV2C/SYN1/SYNJ1/SYT12/TRIM9	31
Amy	Type1	establishment of cell polarity	31/4506	56/17911	1.35352e-06	3.91985e-05	3.05532e-05	ARFGEF1/ARHGEF11/BCAS3/BRSK2/CFL1/CRKL/EPHB1/GATA3/GOLPH3/GSK3B/KIF26B/MAP2/MARK1/MARK2/MARK3/MARK4/MYO18A/NEK3/PAK1/PRKCZ/PTK2/PTK2B/RAB11FIP2/RNF41/ROCK2/RUFY3/SHTN1/STK11/UST/WEE1/WWC1	31
Amy	Type1	mitochondrial respiratory chain complex I assembly	34/4506	64/17911	1.5143e-06	4.35094e-05	3.39134e-05	ACAD9/BCS1L/COA1/ECSIT/NDUFA10/NDUFA12/NDUFA13/NDUFA5/NDUFA8/NDUFA9/NDUFAF1/NDUFAF3/NDUFAF5/NDUFAF6/NDUFAF7/NDUFB10/NDUFB4/NDUFB5/NDUFB6/NDUFB7/NDUFB9/NDUFC2/NDUFS1/NDUFS4/NDUFS5/NDUFS6/NDUFS8/NDUFV1/NDUFV3/NUBPL/OXA1L/TIMM21/TIMMDC1/TMEM126B	34
Amy	Type1	organelle assembly	116/4506	313/17911	1.71147e-06	4.87903e-05	3.80296e-05	ACTN2/ACTR1A/ARHGAP35/ARHGEF2/ATG3/ATG5/ATXN2L/BECN1/C2CD3/C9orf72/CASQ1/CASQ2/CCDC88A/CCP110/CDK5RAP2/CDKL5/CEP131/CEP250/CEP41/CKAP5/CNOT1/CNOT2/CROCC/CYLD/DCTN3/DYNC1H1/DYNC1I2/DYNC2H1/DYNC2LI1/DYNLL1/DYNLL2/DYNLRB2/ERAL1/EVI5L/EZR/FSCN1/G3BP2/GAP43/HAUS1/HAUS3/HAUS5/HAUS7/HAUS8/HSPB11/HTT/IFT122/IFT140/IFT172/IFT22/IFT27/IFT43/IFT46/IFT57/IFT88/KIF17/KIF3A/KIF3B/KIF3C/KIFAP3/LRSAM1/MARK4/MSN/…	116
Amy	Type1	regulation of neurotransmitter levels	26/4506	44/17911	1.81142e-06	5.12394e-05	3.99385e-05	ASIC1/BAIAP3/CADPS/CAMK2A/DOC2A/DTNBP1/FMR1/GABRA2/KCNMB4/MEF2C/NF1/PCLO/PIP5K1C/RAB3A/RHOT1/RIMS1/SNAP25/SNAPIN/SNCA/SNCG/STX1A/STX1B/SYN1/SYT12/TRIM9/ZNF219	26
Amy	Type1	positive regulation of filopodium assembly	20/4506	30/17911	1.9807e-06	5.54353e-05	4.3209e-05	AGRN/ARAP1/BCAS3/CDC42/DNM3/DOCK11/DPYSL3/ESPN/FMR1/FNBP1L/FSCN1/NLGN1/NRP1/PALM/PLPPR5/TENM1/TENM2/TGFBR1/WASL/ZMYND8	20
Amy	Type1	cell junction assembly	49/4506	106/17911	1.99014e-06	5.54353e-05	4.3209e-05	ACTB/ADGRB1/ADGRB2/ADGRB3/ADGRL1/ADGRL3/ADNP/CBLN1/CDC42/CNTN5/EFNA5/EFNB2/EPHA7/EPHB1/EPHB3/FERMT2/FLNA/FLRT2/FLRT3/GRID2/GRIN1/ILK/LINGO2/LRRC4B/LRRN1/LRRTM1/LRRTM2/MEF2C/MYO9A/NECTIN1/NLGN1/NLGN2/NRXN1/NTRK2/NTRK3/PDLIM5/PPP1R9A/PTK2/PTPRD/RAP1A/RAPGEF1/RAPGEF2/SLIT1/SLITRK1/SLITRK2/SLITRK5/SYNDIG1/VASP/WNT5A	49
Amy	Type1	presynapse organization	23/4506	37/17911	2.08879e-06	5.77423e-05	4.50072e-05	APP/ARF6/CBLN1/CLSTN3/EIF4G1/GPC4/LRFN3/LRFN4/LRFN5/LRRTM1/MDGA1/NLGN1/NLGN2/NRXN1/NTNG2/NTRK3/PCDH17/PTEN/PTPRD/SLITRK1/SLITRK2/SNCA/VPS35	23
Amy	Type1	regulation of postsynaptic membrane potential	34/4506	65/17911	2.4103e-06	6.56843e-05	5.11976e-05	ABAT/APP/CACNB3/CBLN1/CELF4/CHRM1/DLG4/GABRB1/GRIA1/GRIA3/GRID1/GRIK3/GRIN1/GRIN3A/GRM1/KCND2/MTMR2/NLGN1/NLGN2/NRXN1/NTSR1/PRKCZ/PTEN/PTK2B/RELN/RIMS1/RIMS2/SH3GL1/SHANK3/SLC8A3/STX1A/STX1B/TMEM108/ZMYND8	34
Amy	Type1	positive regulation of synaptic transmission	29/4506	52/17911	2.41208e-06	6.56843e-05	5.11976e-05	ABL1/ADCY1/ADCY8/ADORA1/APOE/APP/ARC/CREB1/CRTC1/CYP46A1/DLG4/EIF2AK4/EPHA4/GRIK2/GRIN2A/GSK3B/KCTD13/LGI1/LGMN/NF1/NPTN/NRGN/PPP1R9A/PRNP/PTN/RELN/SHANK3/SLC1A3/STAU1	29
Amy	Type1	synaptic vesicle endocytosis	22/4506	35/17911	2.66717e-06	7.20927e-05	5.61926e-05	ACTB/ARF6/CANX/DENND1A/DGKQ/DNAJC6/DNM1/GAK/NLGN1/PACSIN1/PIP5K1C/PPP3CC/SH3GL1/SH3GL2/SLC17A7/SNCA/SNCB/STX1A/SYNJ1/SYP/TOR1A/VAMP4	22
Amy	Type1	cell-substrate adhesion	76/4506	188/17911	2.78693e-06	7.47757e-05	5.82838e-05	ABL1/ACTN1/ACTN2/ACTN4/ARHGEF7/ARL2/ARPC2/ATXN3/BCL2/BST1/CALR/CASK/CD36/CDC42/CDH13/CDK6/CORO1A/CORO1C/CORO2B/CRKL/CTTN/DAG1/DMTN/DNM2/DOCK1/EFNA5/EPHB1/FAT2/FBLN1/FERMT2/FGA/FGG/FLNA/FN1/GSK3B/ILK/ITGA3/ITGA5/ITGA6/ITGAV/JAK2/JUP/LAMA5/MAP4K4/MINK1/MYADM/NEDD9/NF1/NF2/NID1/NRP1/PIK3CB/PIK3R1/POSTN/PPM1F/PREX1/PRKCE/PRKCZ/PTK2/PTK2B/PTN/PTPRO/RAC2/RASA1/S100A10/SFRP1/SORBS1/SORBS3/SPOCK1/SPOCK2/…	76
Amy	Type1	hippocampus development	39/4506	79/17911	2.96571e-06	7.89919e-05	6.15701e-05	ALK/ANXA3/ATP2B4/BBS2/BCAN/CDK5R1/CDK5R2/CDK6/CRKL/DCLK2/EIF2B3/EIF2B5/EMX2/EPHA5/EZH1/EZH2/FEZF2/GSK3B/HDAC1/KDM6B/KIF5B/KIRREL3/NCOA1/NEFL/NEUROD6/NF2/NR2E1/PAFAH1B1/PLXNA3/PTEN/RAN/RELN/SLC32A1/TMEM108/TSC1/UQCRQ/XRCC1/XRN2/ZEB2	39
Amy	Type1	dendritic spine morphogenesis	30/4506	55/17911	3.0214e-06	7.97412e-05	6.21542e-05	ABI2/ARC/ARHGAP33/CAMK2B/CAPRIN1/CDC42/CDK5R1/CFL1/CTNND2/DHX36/DLG4/DNM3/EPHA4/EPHB1/EPHB3/HDAC6/KALRN/NGEF/NLGN1/OPA1/PAFAH1B1/PAK3/PDLIM5/PPP1R9A/PTEN/RELN/SHANK3/SIPA1L1/TIAM1/WASL	30
Amy	Type1	microtubule cytoskeleton organization	44/4506	93/17911	3.03755e-06	7.97412e-05	6.21542e-05	ATXN3/BCAS3/BCCIP/BICD1/BICD2/CAMSAP1/CAMSAP2/CAMSAP3/CDK5R1/CDK5RAP2/CNP/CNTN2/CRMP1/CYLD/DOCK7/EFNA5/FER/GAPDH/GSK3B/KIF2A/MAP1A/MAP2/MAP6/MAP6D1/MARK1/MARK2/MARK4/MECP2/MID1/NEFH/NEFL/PAFAH1B1/PCNT/PHLDB2/PRKAA1/PRKCZ/PTK2/SON/TAOK1/TRIM36/TTL/VAMP4/WEE1/ZPR1	44
Amy	Type1	transport	52/4506	116/17911	3.07036e-06	8.00268e-05	6.23768e-05	ACSL3/ACTB/ANXA2/AP2M1/ARF1/ARF6/BAD/BCL2/C2CD5/CANX/CHRM1/CNP/CRYAB/CTTNBP2NL/CYFIP1/DENND1A/DNM3/DYNC1H1/EEA1/EXOC5/FNBP1L/GNAI3/MAP1B/MLC1/MYO6/NDRG4/NRP1/NUMA1/P2RY1/PACSIN1/PICALM/PIP5K1C/POFUT2/PPIF/PRKAA1/REEP2/S100A10/SNAP29/SNCA/SNCB/SPG7/STAT3/STX1A/STX1B/STX6/SYNJ1/SYP/TMED10/WASL/WWC1/YKT6/YRDC	52
Amy	Type1	post-translational protein modification	125/4506	346/17911	3.13642e-06	8.0252e-05	6.25523e-05	ANO8/APLP2/APOB/APOE/APP/ATG5/C3/CAND1/CCDC22/CDH2/CHGB/COPS2/COPS3/COPS4/COPS5/COPS7A/COPS7B/COPS8/CP/CRTAP/CST3/CUL1/CUL2/CUL3/CUL4A/CUL4B/CUL5/DCAF5/DCAF6/DCAF7/DDA1/DDB1/DNAJC3/FBXL15/FBXL16/FBXL19/FBXL20/FBXO21/FBXO22/FBXO4/FBXO41/FBXO6/FBXO7/FBXW11/FBXW9/FEM1B/FGA/FGG/FLCN/FN1/FN3K/FN3KRP/FUCA2/GOLM1/GPC3/HSP90B1/KBTBD6/KCTD6/KEAP1/KLHL22/KLHL25/KLHL42/KLHL9/KNG1/KTN1/LAMB1/LAMB2/LAMC1/LMO7…	125
Amy	Type1	cell adhesion	191/4506	569/17911	3.14552e-06	8.0252e-05	6.25523e-05	ABL1/ACHE/ACTN2/ADAM23/ADGRB1/ADGRG1/AIMP1/APC/APP/ARF6/ARHGAP5/ARHGDIA/ARHGDIB/ARL2/ARVCF/ATP1B1/ATP1B2/ATP2A2/ATXN3/BCAM/BCAN/BCAR1/BYSL/CADM2/CADM4/CASK/CD36/CD44/CD47/CD99L2/CDH11/CDH13/CDH15/CDH2/CDH6/CDH8/CDON/CELSR2/CFDP1/CGREF1/CHL1/CLSTN1/CNTN1/CNTN2/CNTN3/CNTN5/CNTN6/CNTNAP1/CNTNAP4/COL18A1/COL4A3/COL5A1/COL6A1/COL6A2/CORO2B/CRKL/CTNNA1/CTNNAL1/CTNNB1/CTNND1/CTNND2/CYP1B1/CYTH1/CYTH3/DG…	191
Amy	Type1	neuron apoptotic process	87/4506	223/17911	3.162e-06	8.0252e-05	6.25523e-05	AARS/ADNP/AGAP2/AIFM1/APAF1/APP/ARRB1/ARRB2/ATN1/BARHL1/BAX/BCL2/BID/CASP9/CDC34/CDK5R1/CHL1/CNTFR/CORO1A/CPEB4/CTNNB1/CTSZ/EPHA7/FAIM2/FAM162A/FIS1/FYN/G6PD/GABRA5/GABRB3/GAPDH/GATA3/GCLC/GPX1/GRID2/GRIK2/GRIK5/GRIN1/GRM4/HDAC4/HSPA5/ILK/ITGA1/JAK2/LGMN/LIG4/LRP1/MAP2K4/MAP3K12/MECP2/MEF2C/MSH2/NAE1/NEFL/NES/NF1/NGFR/NMNAT1/NQO2/NRP1/NSMF/NTRK2/PAK3/PIK3CA/PIN1/PPT1/PRNP/PSEN1/PTK2B/PTPRZ1/RASA1…	87
Amy	Type1	protein autophosphorylation	80/4506	201/17911	3.16697e-06	8.0252e-05	6.25523e-05	AAK1/ABL1/ACE/ACVR1B/AKT1/ALK/ATP13A2/ATR/BCR/CAD/CALM1/CAMK2A/CAMK2B/CDK12/CDKL5/CLK3/CSK/CSNK1G2/DAPK1/DYRK1A/EGFR/EIF2AK4/EPHA4/EPHA7/EPHB1/EPHB3/EPHB4/FER/FLT1/GFRA2/GRK5/GSK3B/IGF1R/IQGAP1/JAK2/KIT/LYN/MAP3K12/MARK2/MINK1/MOB1B/MTOR/MVP/NBN/NTRK2/OXSR1/PAK1/PDGFRB/PRKACA/PRKD1/PRKD2/PTK2/PTK2B/RAP2B/RAP2C/RIOK2/RIPK1/SLK/SMG1/SRC/STK10/STK11/STK24/STK25/STK39/STK4/TAOK1/TAOK2/TAOK3/THY1/TNIK…	80
Amy	Type1	regulation of translational initiation	17/4506	24/17911	3.32245e-06	8.36111e-05	6.51706e-05	CTIF/DDX1/EIF1/EIF1B/EIF2AK4/EIF3B/EIF3E/EIF3H/EIF3K/EIF4G1/EIF4G2/EIF4G3/EIF5/EIF5B/KLHL25/MTIF2/NCBP1	17
Amy	Type1	protein polymerization	59/4506	137/17911	3.39406e-06	8.48025e-05	6.60992e-05	ABL1/ARF6/ARFGEF1/ARHGAP18/ARL2/BIN1/CAMSAP1/CAMSAP2/CAMSAP3/CASQ1/CASQ2/CDC42EP2/CDK5R1/CDK5RAP2/CDKN1B/CLIP3/CTTN/DLG1/DYRK1A/FCHSD2/FER/FGA/FGG/GBA2/GOLGA2/GPX4/HIP1R/INPP5J/LATS1/MAP1B/MAP2/MTOR/MYADM/NAV3/NCK1/NCK2/NCKAP1/NEFL/NUMA1/PAK1/PAK3/PFN2/PPP1R9A/PREX1/PRKCD/PRKCE/PTK2B/RANBP9/RASA1/SLAIN2/SNCA/SNX9/TBCD/TENM1/TTBK1/TUBB4A/TUBGCP2/TWF2/VASP	59
Amy	Type1	cerebellar Purkinje cell layer development	12/4506	14/17911	3.41627e-06	8.48025e-05	6.60992e-05	AARS/ARCN1/FAIM2/HSPA5/KLHL1/MYH10/NAGLU/RERE/SEZ6/SEZ6L/SPTBN2/UQCRQ	12
Amy	Type1	cell-substrate junction assembly	34/4506	66/17911	3.77422e-06	9.261e-05	7.21848e-05	ABL1/BCAS3/CAMSAP3/CORO1C/DMTN/DUSP3/EFNA5/EPB41L5/FN1/GPM6B/HRG/IQGAP1/ITGA5/ITGA6/LIMCH1/LRP1/MACF1/MAP4K4/NRP1/PHLDB2/PPM1F/PTEN/PTK2/PTPRJ/ROCK2/S100A10/SFRP1/SLC9A1/SLK/SRC/THY1/TLN1/TSC1/WNT4	34
Amy	Type1	T cell receptor signaling pathway	73/4506	180/17911	3.78155e-06	9.261e-05	7.21848e-05	ABL1/BCAR1/CACNB3/CD81/CRKL/CSK/CUL1/CYLD/DUSP3/EIF2B1/EIF2B3/EIF2B4/EIF2B5/EZR/FBXW11/FYN/GATA3/IKBKG/LGALS3/MALT1/MAP3K7/MAPK1/NCK1/NECTIN2/NFKB1/PAG1/PAK1/PAK3/PDE4B/PDE4D/PHPT1/PIK3CA/PIK3CB/PIK3CD/PIK3R1/PLCG1/PRKD2/PRNP/PSEN1/PSMA3/PSMA5/PSMA7/PSMB1/PSMB2/PSMB6/PSMC2/PSMC4/PSMD1/PSMD10/PSMD2/PSMD3/PSMD4/PSMD6/PSMD7/PSMD8/PSME2/PSME3/PSME4/PSMF1/PTPRJ/RAB29/RBCK1/RC3H1/RELA/RFTN1/SPPL3/STK11…	73
Amy	Type1	synaptic vesicle clustering	13/4506	16/17911	4.03737e-06	9.78516e-05	7.62703e-05	BRSK2/CDH2/CTNNB1/MAGI2/NLGN1/NLGN2/PCDH17/PCLO/PTEN/RAB3A/SYN1/SYN2/SYNDIG1	13
Amy	Type1	intracellular transport of virus	29/4506	53/17911	4.04922e-06	9.78516e-05	7.62703e-05	AAAS/FMR1/KPNB1/MVB12B/NMT2/NUP107/NUP133/NUP153/NUP155/NUP160/NUP188/NUP205/NUP210/NUP214/NUP35/NUP37/NUP58/NUP88/NUP93/NUP98/RAN/RANBP2/SEC13/TPR/TSG101/VPS28/VPS37B/VPS37C/XPO1	29
Amy	Type1	excitatory postsynaptic potential	43/4506	91/17911	4.08053e-06	9.79597e-05	7.63546e-05	ADORA1/AKT1/APP/ARRB2/CACNB3/CBLN1/CELF4/DGKI/DLG4/GLRA2/GLRA3/GLRB/GRID2/GRIK2/GRIK5/GRIN1/GSK3B/MECP2/MEF2C/MPP2/MTMR2/NLGN1/NLGN2/NRXN1/P2RX3/PPP1R9A/PPP3CA/PRKCZ/PTEN/PTK2B/RAB3GAP1/RELN/RIMS1/RIMS2/SEZ6/SH3GL1/SHANK3/SLC17A7/SNCA/STX1A/STX1B/TMEM108/ZMYND8	43
Amy	Type1	ARF protein signal transduction	14/4506	18/17911	4.22617e-06	9.88545e-05	7.7052e-05	ARFGEF1/ARFGEF2/ARFGEF3/CYTH1/CYTH2/CYTH3/GBF1/IQSEC1/IQSEC2/IQSEC3/MAP4K4/MAPRE2/PSD/PSD2	14
Amy	Type1	organelle membrane fusion	14/4506	18/17911	4.22617e-06	9.88545e-05	7.7052e-05	AKT2/ANXA1/ANXA2/C2CD5/CORO1A/KIF5B/SNCA/STX1A/STXBP1/SYT4/TBC1D4/VAMP1/VAMP3/VAMP4	14
Amy	Type1	postsynaptic density organization	14/4506	18/17911	4.22617e-06	9.88545e-05	7.7052e-05	CBLN1/GRID2/LRFN1/LRFN4/LRRTM1/LRRTM2/NLGN1/NLGN2/NRXN1/NRXN2/NTRK3/PTPRD/RELN/TMEM108	14
Amy	Type1	vesicle-mediated transport between endosomal compartments	14/4506	18/17911	4.22617e-06	9.88545e-05	7.7052e-05	DAB2/DNAJC13/EZR/MAP2K1/MAPK1/MAPK3/MSN/MTMR2/PTPN23/RAB21/SNX3/SORL1/SRC/VPS11	14
Amy	Type1	peptidyl-threonine phosphorylation	44/4506	94/17911	4.32841e-06	0.000100601	7.84134e-05	ACVR1/ACVR1B/AKT1/APP/BCL2/CAB39/CAD/CADM4/CALM1/CDK5R1/CHEK1/DGKQ/DMTN/DYRK1A/EIF4G1/GRK2/GSK3B/INPP5K/MAP2K1/MAP3K12/MAPK1/MAPK8/MARK2/MTOR/OXSR1/PARD3/PPP2R5D/PRKACA/PRKAG2/PRKCD/PRKD1/PRKD2/ROCK2/RPTOR/SIRT2/SPRED2/STK39/TBK1/TGFBR1/TNKS1BP1/TTBK1/WNK1/WNK3/WNT5A	44
Amy	Type1	response to hypoxia	89/4506	231/17911	4.46834e-06	0.000103196	8.0436e-05	ABAT/ACTN4/ADORA1/AGTRAP/AHCY/ALAD/ALDH3A1/ALKBH5/APAF1/ARNT/ARNT2/ATP1B1/BECN1/CAPN2/CAT/CD34/CD38/CDKN1B/CREB1/CREBBP/CRYAB/CST3/CUL2/CYGB/DDAH1/EGLN1/EP300/FUNDC1/HIF1AN/HIGD1A/HSD11B2/HSP90B1/ITPR1/KCNMA1/LONP1/MECP2/MTHFR/NF1/P2RX3/PAK1/PAM/PDK1/PDK3/PDLIM1/PENK/PLOD1/PML/POSTN/PRKAA1/PSMA3/PSMA5/PSMA7/PSMB1/PSMB2/PSMB6/PSMC2/PSMC4/PSMD1/PSMD10/PSMD2/PSMD3/PSMD4/PSMD6/PSMD7/PSMD8/PSME2/PSME3…	89
Amy	Type1	retina development in camera-type eye	41/4506	86/17911	5.13499e-06	0.000117846	9.18552e-05	ACHE/ACTL6A/ATP2B1/ATP2B4/BAX/BMPR2/CELF4/CHD7/GNAT1/GNB1/HPCA/IFT140/IMPDH2/JMJD6/LAMB2/LHX2/MAN2A1/MED1/MYH10/NECTIN1/NECTIN3/NPHP4/NR2E1/NTRK2/OPA1/PAX2/PDGFRB/PFDN5/POU4F2/PROM1/PSEN1/RORB/RRM1/SLC17A7/SLC17A8/SMARCA4/SOX9/TCIRG1/TGFB2/TUB/XRN2	41
Amy	Type1	proteasome-mediated ubiquitin-dependent protein catabolic process	89/4506	232/17911	5.47858e-06	0.000124946	9.73889e-05	AGAP3/AKT1/ARRB1/ARRB2/ATXN3/BAG5/BCAP31/CCAR2/CDC34/CRBN/CSNK1A1/CTNNB1/CUL3/CUL4A/DAB2/DDA1/DDB1/DDRGK1/FAF1/FBXL17/FBXL19/FBXO22/FBXW11/FHIT/GCLC/GIPC1/GLMN/GNA12/GSK3B/HECTD3/HSPBP1/KAT5/KCTD10/KCTD13/KEAP1/KLHL22/KLHL42/MAP1A/MTA1/MTM1/NEDD4L/OGT/PBK/PELI1/PML/PPP2CB/PSEN1/PSMA3/PSMA5/PSMA7/PSMB1/PSMB2/PSMB6/PSMC2/PSMC4/PSMD1/PSMD10/PSMD2/PSMD3/PSMD4/PSMD6/PSMD7/PSMD8/PSME2/PSME3/PSME4/PSMF1…	89
Amy	Type1	endocytic recycling	24/4506	41/17911	5.68838e-06	0.000128925	0.00010049	ACAP2/ACTN2/ARF6/ARHGAP1/ARL4C/CCDC22/CCDC93/DENND1A/EHD1/EHD3/EHD4/EPG5/GGA3/INPP5F/NDRG4/PTPN23/RAB14/SNX17/SNX4/SORL1/STX6/VPS29/VPS50/VPS51	24
Amy	Type1	regulation of GTPase activity	29/4506	54/17911	6.64983e-06	0.000149785	0.00011675	ADAP1/DAB2IP/DYNLT1/EFNA5/EPHA4/EPHA5/EPHB3/FGD1/FGD3/FGD4/MTOR/NF1/NGEF/NTRK2/OCRL/PAFAH1B1/PLXNB2/PTK2/RAB3GAP1/RAB3GAP2/RABGAP1/RAP1GAP/RASIP1/SBF1/SIPA1L1/TBC1D10B/TBC1D15/TRAPPC6A/VAV2	29
Amy	Type1	plasma membrane bounded cell projection morphogenesis	21/4506	34/17911	6.74955e-06	0.000151099	0.000117774	ARHGAP35/ARHGEF7/CD44/CORO1B/CORO1C/CTNNB1/DPYSL4/EIF2AK4/EMX1/ENPP2/EPHA4/FLRT3/IQGAP1/NDEL1/PLXNA1/PLXNA3/POSTN/PRKCZ/SEMA5B/SRC/TIAM1	21
Amy	Type1	signaling	265/4506	835/17911	6.95562e-06	0.000154762	0.000120629	ACTL6A/ACVR1B/ADCY3/ADCY8/ADGRA1/ADGRB1/ADORA1/AGAP3/AGRN/AIMP1/AKAP8/AKT1/AKT2/ALK/AMFR/ANK1/ANK3/ANXA1/ANXA4/APBB1/APPL2/ARAP1/ARAP2/ARAP3/ARHGAP12/ARHGAP17/ARHGAP20/ARHGAP26/ARHGAP35/ARHGAP39/ARHGAP44/ARHGEF7/ASIC1/BCAM/BCR/BST1/C3/CALCOCO1/CAMK1/CAMK2B/CAMK4/CAP1/CAP2/CAPN5/CARTPT/CASKIN1/CCK/CD34/CD38/CDC42BPB/CHL1/CHRM1/CHRM4/CNTFR/CNTNAP1/COL4A3BP/COPS2/COPS3/CORO1C/CRABP1/CREB1/CREBBP/CSN…	265
Amy	Type1	macromolecule catabolic process	49/4506	110/17911	7.24968e-06	0.000159639	0.00012443	ADGRB1/AGAP2/APC/ATG4B/ATG7/CDKN1B/CHMP6/CUL4B/CYP51A1/DAB2IP/DDB1/EGFR/FAF1/FLNA/FMN2/FYN/GGA1/GGA3/GPC3/GRIN2A/GSK3B/HGS/HMGCR/IDE/ITCH/MTMR2/MYCBP2/NDUFA13/NEDD4L/PIN1/PSMD1/PSMD2/PSMD3/PTPN1/RAB7A/RELA/RNF41/SERPINE2/SF3B3/SIRT2/SNX3/SORL1/SOX9/STX5/TRIM32/VCP/VPS28/WNT5A/XPO1	49
Amy	Type1	regulation of actin cytoskeleton organization	27/4506	49/17911	7.26784e-06	0.000159639	0.00012443	ABL1/ARHGAP18/ARHGAP35/BST1/CCDC88A/CDK5R1/CORO1A/CORO2B/DMTN/EFNA5/EPHA5/FSCN1/GPM6B/HIP1R/HRG/ILK/LRP1/MLST8/MTOR/PAM/PDGFRB/PRKCD/ROCK2/TAOK1/TAOK2/TWF2/VANGL2	27
Amy	Type1	cellular response to insulin stimulus	64/4506	155/17911	7.30602e-06	0.000159639	0.00012443	AKT1/AKT2/AP3S1/APC/APPL2/ATP2B1/ATP6AP1/ATP6V0A1/ATP6V0D1/ATP6V0D2/ATP6V1B2/ATP6V1C1/ATP6V1D/ATP6V1E1/ATP6V1G1/BCAR1/C2CD5/CPEB2/CYFIP1/EIF4EBP1/EPRS/FER/FOXC2/GAB1/GCK/GCLC/GOT1/HDAC5/IDE/IGF1R/INPP5K/IRS2/MARS/MYO5A/NDEL1/PAK1/PARP1/PDK2/PHIP/PIK3R1/POU4F2/PPAT/PRKCZ/PRKDC/PTEN/PTPN1/PTPRA/RAB10/RAB8A/SH2B2/SLC2A8/SLC9A1/SOGA1/SORBS1/SRC/SRSF5/STAT1/SYAP1/TBC1D4/TCIRG1/USF1/USO1/WDTC1/YWHAG	64
Amy	Type1	synaptic vesicle recycling	20/4506	32/17911	8.66799e-06	0.000188271	0.000146748	ACTB/AP3B1/ARF6/CANX/CYFIP1/DENND1A/DNM3/GRIPAP1/PACSIN1/PIP5K1C/PLD2/RAB3A/RAB5A/SNCA/SNCB/STX1A/STX1B/SYNJ1/SYP/SYT7	20
Amy	Type1	cytoplasmic translational initiation	16/4506	23/17911	9.454e-06	0.000204128	0.000159108	EIF3B/EIF3D/EIF3E/EIF3F/EIF3G/EIF3H/EIF3I/EIF3J/EIF3K/EIF3L/EIF3M/EIF5/MCTS1/METTL3/MTOR/NCK1	16
Amy	Type1	vesicle organization	26/4506	47/17911	9.7328e-06	0.000208912	0.000162836	AKT2/ANXA1/ANXA2/C2CD5/CLCN3/CORO1A/FNBP1L/KIF5B/PDCD6IP/RAB7A/SDC1/SLC17A7/SNCA/SORT1/STAM/STX1A/STXBP1/SYNJ1/SYT4/SYT7/TBC1D4/TSG101/VAMP1/VAMP3/VAMP4/WASL	26
Amy	Type1	cellular metabolic process	53/4506	123/17911	1.02456e-05	0.000218632	0.000170413	ACLY/AGO2/ATG5/BCL2/BCR/BECN1/CRYAB/CTIF/CYP1B1/DDX1/DHX29/EIF1/EIF1B/EIF2AK4/EIF2B5/EIF3B/EIF3E/EIF3H/EIF3K/EIF4EBP1/EIF4G1/EIF4G2/EIF4G3/EIF5/EIF5B/EIF6/FASN/FMR1/G6PD/KLHL25/LARP1/MPV17/MTIF2/NCBP1/NQO2/PAX2/PDGFRB/PDK2/PDK3/PID1/PRCP/RIPK1/RNF41/ROMO1/SIRT2/SIRT3/SIRT5/TFAP2A/TIGAR/TPR/TSPO/YTHDF1/YTHDF3	53
Amy	Type1	cellular response to stimulus	263/4506	832/17911	1.04517e-05	0.000221735	0.000172831	ACTL6A/ACVR1B/ADCY3/ADCY8/ADGRA1/ADGRB1/ADORA1/AGAP3/AGRN/AIMP1/AKAP8/AKT1/AKT2/ALK/AMFR/ANK1/ANK3/ANXA1/ANXA4/APBB1/APPL2/ARAP1/ARAP2/ARAP3/ARHGAP12/ARHGAP17/ARHGAP20/ARHGAP26/ARHGAP35/ARHGAP39/ARHGAP44/ARHGEF7/ASIC1/BCAM/BCR/BST1/C3/CALCOCO1/CAMK1/CAMK2B/CAMK4/CAP1/CAP2/CAPN5/CARTPT/CASKIN1/CCK/CD34/CD38/CDC42BPB/CHL1/CHRM1/CHRM4/CNTFR/CNTNAP1/COL4A3BP/COPS2/COPS3/CORO1C/CRABP1/CREB1/CREBBP/CSN…	263
Amy	Type1	negative regulation of neuron projection development	32/4506	63/17911	1.05995e-05	0.000222286	0.00017326	APOE/BAG5/CBFA2T2/CD38/CRMP1/CTSZ/DCC/DENND5A/DGUOK/DPYSL3/EFNB2/EPHA4/GAK/HDAC2/INPP5J/LRP1/NR2F1/PAFAH1B1/PTEN/PTPN9/PTPRG/PTPRO/RAB29/RAP1GAP2/RTN4R/RTN4RL1/RTN4RL2/SNAPIN/SPOCK1/STX1B/TSC1/VIM	32
Amy	Type1	IRE1-mediated unfolded protein response	32/4506	63/17911	1.05995e-05	0.000222286	0.00017326	ACADVL/ADD1/ARFGAP1/ASNA1/ATP6V0D1/BAX/COPS5/DAB2IP/DNAJC3/EXTL3/FKBP14/GFPT1/HDGF/HSPA5/HYOU1/LMNA/MYDGF/PARP16/PDIA6/PPP2R5B/PTPN1/SEC31A/SRPRA/SRPRB/SSR1/SYVN1/TLN1/TMEM33/TPP1/WFS1/WIPI1/YIF1A	32
Amy	Type1	oxidation-reduction process	169/4506	503/17911	1.07766e-05	0.000224708	0.000175148	AASS/ACAD8/ACAD9/ACADM/ACADSB/ADI1/ADO/AGPS/AIFM1/AIFM3/ALDH16A1/ALDH18A1/ALDH1A2/ALDH1A3/ALDH3A1/ALDH6A1/APEX1/ASPHD1/ASPHD2/BCKDHB/BLVRA/BLVRB/CBR1/CBR3/CBR4/CCS/CHDH/COQ6/CP/CPOX/CRYL1/CRYZ/CRYZL1/CTBP1/CYB5B/CYB5R1/CYB5R3/CYBRD1/CYP1B1/CYP26B1/CYP46A1/CYP4X1/DHCR24/DHCR7/DHODH/DHRS1/DHRS13/DHRS7/DHRS7B/DNAJC10/DNAJC24/DOHH/DPYD/ECSIT/EGLN1/ENOX1/FADS1/FADS2/FADS3/FASN/FDXR/G6PD/GFER/GFOD1/GLY…	169
Amy	Type1	learning	30/4506	58/17911	1.24989e-05	0.000259139	0.000201986	AAAS/APP/ARC/ATP8A1/ATXN1/CIC/CNTN2/COMT/DLG4/EIF2AK4/FYN/JPH3/JPH4/NRXN1/NRXN3/NTRK2/NTSR1/PAK5/PTN/RGS14/SHANK2/SHANK3/SLC12A5/SLC6A1/SLC8A2/SLC8A3/SORCS3/SYNJ1/TH/VDAC3	30
Amy	Type1	cellular response to nerve growth factor stimulus	21/4506	35/17911	1.28731e-05	0.000263899	0.000205696	ACAP2/AKT1/APP/ARF6/CBL/CDC5L/CORO1A/CREB1/DYNC1LI2/EHD1/HSPA5/KIDINS220/KIF1B/MAGI2/MICALL1/PTEN/RAB35/RAP1A/RAPGEF1/RAPGEF2/SORT1	21
Amy	Type1	negative regulation of extrinsic apoptotic signaling pathway	21/4506	35/17911	1.28731e-05	0.000263899	0.000205696	ACVR1/BIRC6/CTTN/GCLC/HTT/ITGA6/ITGAV/LGALS3/LMNA/NRP1/PAK5/PHIP/PSME3/RB1CC1/RELA/RIPK1/SCG2/SRC/TCF7L2/TGFBR1/ZMYND11	21
Amy	Type1	aging	77/4506	198/17911	1.29514e-05	0.000264021	0.000205791	ABAT/AKT1/ALDH3A1/AMFR/APAF1/APEX1/APP/ARG1/ATG7/ATP2B1/ATP8A2/BECN1/CACYBP/CANX/CARM1/CASP9/CAT/CNP/CNR1/COL4A2/CREB1/CTNNA1/CTSC/DAG1/DCN/DLD/DNMT3A/EIF2B5/ENDOG/ENO3/FBXO4/FOXG1/GCLC/GNAO1/GPX4/HMGCR/HTRA2/IDE/IGFBP2/JUND/LMNA/LONP1/LRP1/MAPK1/MAPK3/MARCH5/MBD3/MSH2/NUDT1/P2RY1/PAX2/PDE4D/PDGFRB/PENK/PICALM/POLG/PPP1R9A/PPP3CA/PRDM2/PRNP/PSEN1/PTEN/RELA/RPN2/SCAP/SERPING1/SIN3A/SIRT3/SLC12A2/S…	77
Amy	Type1	protein metabolic process	82/4506	214/17911	1.32098e-05	0.000267791	0.00020873	ADGRB1/AGAP2/AKT1/APC/APOE/APP/ASPH/ATG4B/ATG7/BAD/C2CD3/CAMK2N1/CDKN1B/CHMP6/CNDP1/CNPY2/CRYAB/CST3/CSTB/CUL4A/CUL4B/CYFIP2/CYP51A1/DAB2IP/DDB1/EGFR/EIF4G1/FAF1/FBXW11/FLNA/FMN2/FYN/GGA1/GGA3/GPC3/GRIN2A/GSK3B/HDAC2/HDAC6/HGS/HMGCR/IDE/IST1/ITGAV/KNG1/LTBP4/MAPK8/MYCBP2/NDUFA13/NEDD4L/NFKB1/NUMBL/OGT/PIN1/PLAUR/PSEN1/PSMD1/PSMD2/PSMD3/RAB1B/RAB7A/RELA/RNF41/ROCK2/SCAP/SERPINB13/SERPINE2/SF3B3/SI…	82
Amy	Type1	regulation of G protein-coupled receptor signaling pathway	23/4506	40/17911	1.34273e-05	0.000269211	0.000209836	DGKQ/DYNLT1/GIT1/GIT2/GNG4/GNG7/GRK5/GRK6/HOMER2/KCTD8/PDCL/PHF24/PLCB1/PLCE1/RAMP2/RGS10/RGS12/RGS14/RGS3/RGS6/RIC8B/TUB/USP33	23
Amy	Type1	glutamate secretion	23/4506	40/17911	1.34273e-05	0.000269211	0.000209836	ADORA1/CCK/GIPC1/GLS/GRM7/NTRK2/NTSR1/PPFIA1/PPFIA2/PPFIA3/PPFIA4/RAB3A/RIMS1/SLC17A7/SLC1A1/SLC1A2/SLC1A3/SLC38A2/SNAP25/SNCA/STX1A/STXBP1/SYT4	23
Amy	Type1	long-term synaptic depression	18/4506	28/17911	1.40002e-05	0.000279162	0.000217592	ADCY8/ADORA1/ARC/ARF1/CBLN1/CD38/DGKI/FMR1/GRIA1/GRID2/PICK1/PPP1R9A/PTEN/PTK2B/SHANK2/SHANK3/SORCS3/STXBP1	18
Amy	Type1	tRNA export from nucleus	20/4506	33/17911	1.67978e-05	0.000329996	0.000257215	AAAS/NUP107/NUP133/NUP153/NUP155/NUP160/NUP188/NUP205/NUP210/NUP214/NUP35/NUP37/NUP58/NUP88/NUP93/NUP98/RAN/RANBP2/SEC13/TPR	20
Amy	Type1	tRNA-containing ribonucleoprotein complex export from nucleus	20/4506	33/17911	1.67978e-05	0.000329996	0.000257215	AAAS/NUP107/NUP133/NUP153/NUP155/NUP160/NUP188/NUP205/NUP210/NUP214/NUP35/NUP37/NUP58/NUP88/NUP93/NUP98/RAN/RANBP2/SEC13/TPR	20
Amy	Type1	cerebral cortex development	37/4506	78/17911	1.68208e-05	0.000329996	0.000257215	ADGRG1/ATIC/BAD/BAX/BBS2/CDH2/CDON/CRKL/CSNK2A2/DMRTA2/EFHC1/EGFR/EMX1/EMX2/FLNA/GART/GNG12/GRIN1/GSK3B/KDM1A/LHX2/LRP1/NCOA1/NEFL/NF1/NTRK2/PAFAH1B1/PEX13/PLCB1/PSEN1/SLC2A1/SLC38A2/TBR1/TH/TMEM14B/TRAPPC9/TSC1	37
Amy	Type1	vesicle fusion	17/4506	26/17911	1.7547e-05	0.00034058	0.000265464	AKT2/ANXA1/ANXA2/C2CD5/CORO1A/EEA1/GNAI3/KIF5B/SNCA/STX1A/STX6/STXBP1/SYT4/TBC1D4/VAMP1/VAMP3/VAMP4	17
Amy	Type1	synaptic membrane adhesion	17/4506	26/17911	1.7547e-05	0.00034058	0.000265464	CDH9/EFNA5/FLRT3/GPC4/LRFN3/LRFN4/LRFN5/MDGA1/NLGN1/NRXN1/NTNG1/NTNG2/PCDH17/PTPRD/SLITRK1/SLITRK2/SPARCL1	17
Amy	Type1	protein localization to chromosome, telomeric region	16/4506	24/17911	2.17171e-05	0.000417019	0.000325045	ATR/ATRX/CCT2/CCT3/CCT5/CCT7/CCT8/DKC1/GNL3/H2AFY/PINX1/TCP1/TERF2/TERF2IP/WRAP53/XRCC5	16
Amy	Type1	epidermal growth factor receptor signaling pathway	43/4506	96/17911	2.17886e-05	0.000417019	0.000325045	ABL1/AFAP1L2/AKT1/ARAP1/ARHGEF7/BCAR1/CBL/CDC42/CDH13/CNOT9/DAB2IP/DGKD/DUSP3/EGFR/EPN1/EPS15L1/ERBIN/FER/GAB1/GAREM1/HGS/HIP1R/IQGAP1/ITGA1/MVB12B/NCK2/PIK3CA/PIK3R1/PLAUR/PLCE1/PLCG1/PTPN12/PTPN3/PTPRJ/RNF115/SH3GL2/SH3KBP1/SHC3/SOX9/SRC/STAM/STAM2/TSG101	43
Amy	Type1	Rac protein signal transduction	19/4506	31/17911	2.18281e-05	0.000417019	0.000325045	ABI2/ALS2/ARF6/AUTS2/CADM4/CDH13/CYFIP1/DNM2/DYNLT1/ELMO1/EPS8/HACE1/NCKAP1/NF1/NISCH/OGT/RASGRF1/TIAM1/WASF1	19
Amy	Type1	regulation of glycolytic process	23/4506	41/17911	2.3316e-05	0.000443126	0.000345394	AAAS/EIF6/GCK/NUP107/NUP133/NUP153/NUP155/NUP160/NUP188/NUP205/NUP210/NUP214/NUP35/NUP37/NUP58/NUP88/NUP93/NUP98/OGT/PRKAG2/RANBP2/SEC13/TPR	23
Amy	Type1	Ras protein signal transduction	90/4506	243/17911	2.43553e-05	0.000460479	0.00035892	ADGRG1/ALS2/ARF6/ARHGAP35/ARHGDIA/ARHGDIB/ARHGEF1/ARHGEF10L/ARHGEF11/ARHGEF12/ARHGEF17/ARHGEF2/ARHGEF25/ARHGEF33/ARHGEF7/ARRB1/AUTS2/BCR/BRAP/CADM4/CBL/CRKL/CUL3/DAB2IP/DENND1A/DENND4B/DGKI/DHCR24/DNM2/DNMT1/DYNLT1/FARP1/FGD1/FGD3/FGD4/FGF2/FLCN/G3BP2/GNB1/HEG1/IRS2/ITGA3/JAK2/KALRN/KCTD13/KSR1/LYN/LZTR1/MADD/MAPKAP1/MCF2L/MYO9B/NF1/NGEF/OGT/PDGFRB/PLCE1/PPP2CB/PREX1/PRKD1/RAF1/RAPGEF1/RASA1/RASA…	90
Amy	Type1	limbic system development	38/4506	82/17911	2.52834e-05	0.000475562	0.000370677	ALDH1A3/ALK/ANXA3/ATP2B4/BAX/BBS2/BCAN/CDK5R1/CDK5R2/CRKL/DCLK2/EIF2B3/EIF2B5/EPHA5/EZH1/EZH2/GSK3B/HDAC1/KDM6B/KIF5B/KIRREL3/NCOA1/NEFL/NF1/NF2/NR2E1/PAFAH1B1/PLXNA3/RAB3GAP1/RAN/RELN/SLC32A1/TBR1/TSC1/UQCRQ/XRCC1/XRN2/ZEB2	38
Amy	Type1	protein-containing complex assembly	84/4506	224/17911	2.65589e-05	0.000496992	0.00038738	ADD2/AIMP2/APC/ARHGEF2/BAX/BID/CAPG/CCK/CCNB1/CD40/CDC42/CDC42EP2/CREBBP/DAB2IP/DARS/DLG4/DMTN/EIF4EBP1/EP300/EPRS/FAF1/FGA/FSCN1/GEMIN5/GFAP/GPAA1/GSK3B/HCFC1/HDAC6/HRG/HSPA8/IDE/KIFAP3/KPNA3/LAMC1/LATS1/LIN7A/LLGL1/LMO4/MAGI1/MAPK3/MDN1/MNAT1/MSN/NCLN/NDUFAF1/OXA1L/PARD3/PICALM/PIEZO1/PIH1D1/PML/PPIH/PPP2R5B/PRKCZ/PTK2B/RABGGTA/RAF1/RANBP9/RASIP1/RIMS1/SH3GLB1/SLC2A1/SLC9A3R1/SLC9A3R2/SNX9/SORL…	84
Amy	Type1	intracellular signal transduction	367/4506	1218/17911	2.68106e-05	0.000499142	0.000389056	A2M/ABL1/ACTN4/ADCYAP1R1/ADGRV1/AIP/AKAP1/AKAP12/AKT1/AMOT/ANKRD17/ANKRD54/APP/ARAP1/ARAP2/ARAP3/ARFGEF1/ARFGEF2/ARHGAP1/ARHGAP12/ARHGAP17/ARHGAP18/ARHGAP20/ARHGAP26/ARHGAP31/ARHGAP32/ARHGAP33/ARHGAP35/ARHGAP39/ARHGAP4/ARHGAP44/ARHGAP5/ARHGDIA/ARHGDIB/ARHGEF1/ARHGEF11/ARHGEF12/ARHGEF17/ARHGEF2/ARHGEF7/ARRB2/ATP2C1/ATR/BAD/BAX/BCAP31/BCL2/BCLAF1/BCR/BECN1/BID/BRD4/BRPF1/C1QTNF4/CAB39/CALR/CAPS/CAR…	367
Amy	Type1	Golgi vesicle budding	34/4506	71/17911	2.8494e-05	0.00052779	0.000411385	ANKRD28/CD59/CNIH2/CNIH3/CTSC/CTSZ/CUL3/GBF1/GOLGA2/GOLPH3/GORASP1/GRIA1/LMAN1/MIA3/MYO18A/PPP6R1/PPP6R3/RAB1B/SAR1B/SCFD1/SEC13/SEC16A/SEC23A/SEC23IP/SEC24B/SEC31A/STX5/TMED10/TRAPPC1/TRAPPC3/TRAPPC4/TRAPPC6A/TRAPPC9/USO1	34
Amy	Type1	obsolete cytoskeletal anchoring at plasma membrane	9/4506	10/17911	3.10555e-05	0.000572331	0.000446103	ANK3/DAG1/EPB41L3/EZR/FLNB/JUP/SPTBN4/TLN1/TLN2	9
Amy	Type1	endosomal transport	37/4506	80/17911	3.39338e-05	0.000622234	0.000485	ABCA1/ACTN2/ALS2/ANKFY1/AP5S1/ARHGAP1/CHMP2B/CHMP5/CHMP6/CHMP7/CORO1C/DCLK1/DPY30/EHD1/HGS/INPP5F/MVB12B/NDRG4/PICALM/RAB10/RAB29/RAB35/SNX17/SNX9/SORL1/STAM/STAM2/TMCC1/TOM1/TSG101/VPS25/VPS28/VPS36/VPS37B/VPS37C/VPS4B/VTA1	37
Amy	Type1	apoptotic process	423/4506	1427/17911	3.49884e-05	0.000638363	0.000497572	AARS/ABL1/ACTC1/ACTN1/ACTN2/ACTN4/ADAR/ADNP/ADORA1/AGAP2/AGO4/AIFM1/AIFM3/AIMP1/AIMP2/AKT1/AKT2/AKTIP/ALDH1A2/ALDH1A3/ALK/ANKLE2/ANXA1/ANXA4/APAF1/APBB1/APC/APEX1/APIP/AREL1/ARHGDIA/ARHGEF1/ARHGEF11/ARHGEF12/ARHGEF17/ARHGEF2/ARHGEF7/ARL6IP5/ARNT2/ARRB1/ARRB2/ASNS/ATG5/ATG7/ATOX1/ATP2A1/AVEN/BAD/BAG1/BAG3/BARHL1/BAX/BCAP29/BCAP31/BCAR1/BCL2/BCL2L13/BCLAF1/BECN1/BID/BIN1/BIRC6/BNIP1/BRAT1/C3orf38/C…	423
Amy	Type1	anterograde synaptic vesicle transport	13/4506	18/17911	3.6452e-05	0.000661758	0.000515807	AP3B1/AP3B2/AP3D1/AP3M1/AP3M2/AP3S1/BLOC1S2/BLOC1S3/CNIH2/DTNBP1/MAP2/SNAPIN/TRIM46	13
Amy	Type1	vascular endothelial growth factor receptor signaling pathway	41/4506	92/17911	3.8749e-05	0.000699976	0.000545596	ABI1/ARNT/BCAR1/CADM4/CDC42/CYFIP1/CYFIP2/DAB2IP/DOCK1/ELMO1/ELMO2/EMILIN1/EPN2/FLT1/FOXC2/FYN/GRB10/HGS/ITGA5/ITGAV/MAPKAPK2/MAPKAPK3/MMRN2/NCK1/NCK2/NCKAP1/NRP1/NRP2/PIK3CA/PIK3CB/PIK3R1/PRKCB/PRKD1/PRKD2/PTK2/PTK2B/PTPN1/PXN/ROCK2/SRC/VAV2	41
Amy	Type1	inhibitory synapse assembly	10/4506	12/17911	3.96448e-05	0.000711548	0.000554616	GABRA1/GABRA2/GABRB3/GABRG2/LHFPL4/NLGN2/PLXNB1/SEMA4A/SEMA4D/WNT5A	10
Amy	Type1	cellular process	617/4506	2151/17911	3.97796e-05	0.000711548	0.000554616	ABI1/ABL1/ACLY/ACOX2/ACTL6A/ACVR1/ACVR1B/ADARB1/ADCY3/ADCY8/ADCYAP1R1/ADGRA1/ADGRB1/ADGRG1/ADORA1/AGAP3/AGRN/AIMP1/AIMP2/AKAP8/AKT1/AKT2/ALDH1A2/ALDH3A1/ALK/AMFR/ANK1/ANK3/ANKRD17/ANXA1/ANXA2/ANXA4/AP2M1/APBB1/APC/APOE/APP/APPL2/ARAP1/ARAP2/ARAP3/ARHGAP1/ARHGAP12/ARHGAP17/ARHGAP20/ARHGAP26/ARHGAP35/ARHGAP39/ARHGAP4/ARHGAP44/ARHGDIA/ARHGDIB/ARHGEF2/ARHGEF7/ARID2/ARNT2/ARRB1/ARX/ASIC1/ASPH/ATG5/ATP…	617
Amy	Type1	regulation of ARF protein signal transduction	12/4506	16/17911	4.04343e-05	0.000719731	0.000560994	ARFGEF1/ARFGEF2/ARFGEF3/CYTH1/CYTH2/CYTH3/GBF1/IQSEC1/IQSEC2/IQSEC3/PSD/PSD2	12
Amy	Type1	RNA export from nucleus	26/4506	50/17911	4.16118e-05	0.000737095	0.000574528	AKAP8L/ALYREF/CDC40/CHTOP/CPSF6/DDX39A/DHX38/EIF4E/IWS1/NCBP1/NUP153/NXF1/POLDIP3/SETD2/SLU7/SRSF4/SRSF5/SRSF6/SRSF9/SUPT6H/THOC1/THOC2/THOC7/TPR/U2AF2/UPF3B	26
Amy	Type1	formation of cytoplasmic translation initiation complex	11/4506	14/17911	4.21181e-05	0.000742459	0.000578709	EIF3B/EIF3D/EIF3E/EIF3F/EIF3G/EIF3H/EIF3I/EIF3J/EIF3K/EIF3L/EIF3M	11
Amy	Type1	cell-cell adhesion	72/4506	188/17911	4.39539e-05	0.000771095	0.00060103	ABL1/ADGRV1/AKT1/ANK3/ANXA1/ANXA2/BCL2/CD200/CD34/CD44/CD47/CDC42EP1/CDH10/CDH2/CDH7/CDH9/CELSR2/CNN3/COL14A1/CTNNA2/CTNNB1/CYFIP2/DLG1/EFNA5/EGFR/ELMO2/EPB41L5/EPHA7/EPHB3/FGA/FGG/FNDC3A/ICAM3/ICAM5/ITGA6/JAK2/JAM2/JUP/KIF26B/MIA3/MINK1/MYADM/MYO10/NECTIN1/NEGR1/NF2/NLGN2/NPHP4/NRCAM/PAK4/PDLIM1/PDLIM5/PIEZO1/PIP5K1C/PPM1F/PPP1CA/PSEN1/PTK2/RAB10/RAPGEF1/SOX2/SOX9/SRC/STXBP6/TENM2/THY1/TMOD3/VEZ…	72
Amy	Type1	cilium assembly	104/4506	293/17911	4.66989e-05	0.000815331	0.000635509	ABLIM1/ABLIM3/ACTR1A/ACTR3/ARHGAP35/ARL13B/ARL3/ARMC9/ASAP1/ATG3/ATG5/ATP6V0D1/ATP6V1D/ATXN10/BBS2/BBS9/C2CD3/CCDC28B/CCDC88A/CCP110/CDK5RAP2/CDKL5/CELSR3/CEP131/CEP250/CEP41/CFAP20/CKAP5/CROCC/CYLD/DCTN3/DNM2/DYNC1H1/DYNC1I2/DYNC2H1/DYNC2LI1/DYNLL1/DYNLL2/DYNLRB2/EHD1/EHD3/EVI5L/FLNA/FNBP1L/GALNT11/HAUS1/HAUS3/HAUS5/HAUS7/HAUS8/HDAC6/HSPB11/HTT/HYLS1/IFT122/IFT140/IFT172/IFT22/IFT27/IFT43/IFT46/…	104
Amy	Type1	cellular macromolecule biosynthetic process	483/4506	1654/17911	4.90905e-05	0.000853006	0.000664875	AARS/ABCA1/ABL1/ACO1/ACVR1/ACVR1B/AFAP1L2/AFF1/AGO2/AIMP1/AIMP2/AKT1/AKT2/ALG5/ANKRD17/APBB1/APEH/APOE/APP/ARHGAP35/ARHGEF11/ARID1A/ARID4A/ARNT/ARNT2/ARRB2/ASCC2/ATAD2/ATF7IP/ATG7/ATR/ATRX/ATXN1/ATXN2/ATXN7L3/B3GAT1/BASP1/BAZ2A/BCL2/BCL7A/BCLAF1/BEND5/BMPR2/BRD4/BRPF1/BTAF1/CACYBP/CALCOCO1/CALR/CAMK4/CAND2/CAPRIN1/CARM1/CBFA2T2/CBX4/CBX5/CCAR2/CCDC88A/CD38/CDK5R1/CDK5RAP2/CDKN1B/CELF1/CELF4/CELSR…	483
Amy	Type1	protein import into nucleus	42/4506	96/17911	5.33103e-05	0.000921939	0.000718605	AKT1/APPL2/BAG3/CD36/EFCAB7/FLNA/HDAC3/HIKESHI/IPO13/IPO4/IPO5/IPO9/JUP/KPNB1/LMNA/MAPK1/MAVS/MED1/NF1/NOLC1/NUP58/PIK3R1/PKIA/PKIG/PML/PPP3CA/PRKCD/PSEN1/PTTG1IP/RAN/SNUPN/STAT3/TARDBP/TNPO1/TNPO3/TPR/TRIM28/TSC2/TXNIP/UBR5/ZIC1/ZPR1	42
Amy	Type1	protein localization to membrane	47/4506	111/17911	5.40457e-05	0.000930249	0.000725082	ACTB/AKT1/ANK3/AP2B1/AP2M1/AP3D1/ARF6/CD81/CDH2/CLIP3/CLTC/CNPY4/CRIPT/DAB2/DLG1/DPP10/EFCAB7/EGFR/EPHA2/EZR/FERMT2/FYN/HGS/ITGA3/KIF5B/LGALS3/LRP1/NECAB2/NUMB/PACSIN1/PICALM/PID1/PIK3R1/PPFIA1/PPP2R5A/PRKCE/PTPN9/RAB11FIP2/RAB29/RER1/SORBS1/SPTBN1/STX1A/STX8/TIAM1/WNK3/ZMYND8	47
Amy	Type1	mRNA 3'-end processing	35/4506	76/17911	6.11327e-05	0.00104729	0.000816311	AHCYL1/ALYREF/CCNB1/CDC40/CDC73/CHTOP/CLP1/CPSF1/CPSF4/CPSF6/CPSF7/CSTF1/CSTF2/CSTF3/CTR9/DDX39A/DHX36/DHX38/NCBP1/PAPOLA/POLDIP3/RNF20/RNF40/SLU7/SNRPA/SRSF4/SRSF5/SRSF6/SRSF9/SUPT5H/THOC1/THOC2/THOC7/U2AF2/UPF3B	35
Amy	Type1	protein dephosphorylation	62/4506	158/17911	6.33701e-05	0.00108055	0.000842234	ADORA1/ANKLE2/BCL2/CALM1/CAMK2G/CPPED1/CTDP1/CTDSPL2/CTTNBP2NL/DLG1/FBXW11/ILKAP/LHPP/MINPP1/MTM1/MTMR2/MTMR3/MTMR6/MTMR7/NSMF/PDXP/PHPT1/PIN1/PPM1A/PPM1B/PPM1H/PPM1L/PPP1CA/PPP1CB/PPP1R12A/PPP2CB/PPP2R1B/PPP2R5A/PPP2R5D/PPP3CA/PPP3CC/PPP3R1/PPP4C/PPTC7/PRKCD/PTBP1/PTEN/PTPA/PTPN1/PTPN12/PTPN3/PTPN4/PTPN5/PTPN9/PTPRD/PTPRM/PTPRN2/PTPRO/PTPRT/PTPRZ1/SBF1/SPPL3/SSH2/STK11/TAB1/UBLCP1/YWHAB	62
Amy	Type1	cell communication	270/4506	877/17911	6.56577e-05	0.00111435	0.000868579	ACTL6A/ACVR1B/ADCY3/ADCY8/ADGRA1/ADGRB1/ADORA1/AGAP3/AGRN/AIMP1/AKAP8/AKT1/AKT2/ALK/AMFR/ANK1/ANK3/ANXA1/ANXA4/APBB1/APPL2/ARAP1/ARAP2/ARAP3/ARHGAP12/ARHGAP17/ARHGAP20/ARHGAP26/ARHGAP35/ARHGAP39/ARHGAP44/ARHGEF7/ASIC1/BCAM/BCR/BST1/C3/CALCOCO1/CAMK1/CAMK2B/CAMK4/CAP1/CAP2/CAPN5/CARTPT/CASKIN1/CASQ2/CCK/CD34/CD38/CDC42BPB/CHL1/CHRM1/CHRM4/CNTFR/CNTNAP1/COL4A3BP/COPS2/COPS3/CORO1C/CRABP1/CREB1/CREB…	270
Amy	Type1	nuclear-transcribed mRNA catabolic process, deadenylation-dependent decay	31/4506	65/17911	6.98619e-05	0.00118021	0.000919917	AGO2/CNOT1/CNOT10/CNOT11/CNOT2/CNOT7/CNOT9/DCP1A/DCP1B/DCPS/DDX6/DHX36/DIS3/EDC4/EXOSC5/EXOSC7/EXOSC8/EXOSC9/HBS1L/LSM1/LSM4/LSM7/MLH1/NT5C3B/PAN2/PATL1/PDE12/RC3H1/TNKS1BP1/TNRC6B/TTC37	31
Amy	Type1	calcium-ion regulated exocytosis	21/4506	38/17911	7.10284e-05	0.00118884	0.000926638	ARF1/ATP2A2/BAIAP3/CBARP/CDK5R2/DOC2A/RAB3GAP1/RAPGEF4/RIMS1/RIMS2/RIMS3/SCAMP5/SDF4/STX1A/STXBP1/STXBP3/SYN2/SYT4/SYT7/TRIM9/VAMP3	21
Amy	Type1	postsynapse organization	21/4506	38/17911	7.10284e-05	0.00118884	0.000926638	ABHD17C/ACTN1/ARHGAP39/CDKL5/CHMP2B/CNKSR2/DGKB/DNM3/EGLN1/EPHA7/HSPA8/NLGN1/NLGN2/NRCAM/NRP1/NRP2/NRXN1/NRXN2/NTNG2/SPTBN2/WNT5A	21
Amy	Type1	stress fiber assembly	42/4506	97/17911	7.13498e-05	0.00118884	0.000926638	ABL1/ARAP1/ARHGEF10L/ARRB1/ASAP3/CD47/CDC42/CORO2B/CUL3/FAM171A1/FHOD1/INPP5K/ITGB5/KCTD13/LIMCH1/MTOR/NF2/NRP1/PAK1/PFN2/PHLDB2/PIK3R1/PPFIA1/PPM1F/PPP1R9A/PTK2B/PXN/RHOC/ROCK2/S100A10/S1PR1/SFRP1/SLC9A1/SORBS1/SORBS3/SRC/TGFBR1/TMEFF2/TPM1/TSC1/WNT4/ZYX	42
Amy	Type1	mitotic cell cycle process	94/4506	263/17911	7.8673e-05	0.0013049	0.0010171	AAAS/AKAP8/AKAP8L/ANAPC16/ANAPC4/ANAPC5/ANAPC7/BCCIP/BECN1/CCNB1/CDC16/CDC26/CDC27/CDCA8/CDK13/CHAMP1/CHEK1/CHMP2B/CHMP5/CHMP6/CHMP7/CTDP1/CUL1/CUL3/DDB1/DIS3L2/EPS8/FLNA/GOLGA2/H2AFY/INO80/KATNB1/KIF22/KIF23/KIF2A/KIF3B/KLHDC8B/KLHL22/KPNB1/MAP10/MAU2/NCAPD3/NCAPH2/NDC80/NIPBL/NSFL1C/NSMCE2/NUMA1/PDGFRB/PDS5B/PDXP/PHIP/PIN1/PINX1/POGZ/PPP2R2D/PSMA3/PSMA5/PSMA7/PSMB1/PSMB2/PSMB6/PSMC2/PSMC4/PSMD1…	94
Amy	Type1	platelet degranulation	52/4506	128/17911	8.39447e-05	0.00138604	0.00108035	A1BG/A2M/ACTN1/ACTN2/ACTN4/APLP2/APOOL/APP/CALM1/CD36/CHID1/CLEC3B/CYB5R1/DMTN/ENDOD1/FAM3C/FAM49B/FGA/FGG/FLNA/FN1/GTPBP2/HRG/ISLR/KNG1/LAMP2/LHFPL2/LYN/MAGED2/MANF/OLA1/PCDH7/PCYOX1L/PECAM1/PF4/PPBP/PROS1/PSAP/QSOX1/SERPINA3/SERPING1/SPARC/STXBP1/SYTL4/TAGLN2/TF/TGFB2/TLN1/TMX3/TTN/VWF/WDR1	52
Amy	Type1	lamellipodium assembly	29/4506	60/17911	8.76627e-05	0.00144091	0.00112311	ABLIM1/ABLIM3/ARHGEF7/ARPC2/AUTS2/CARMIL2/CCDC88A/CDC42/CDH13/CYFIP1/DMTN/DNM2/EPHA2/FER/FSCN1/GOLPH3/HDAC4/HRG/KIT/MTOR/NCK1/NCK2/NCKAP1/PTPRO/RAC2/S1PR1/TWF2/VAV2/WASF3	29
Amy	Type1	telomerase RNA localization to Cajal body	13/4506	19/17911	8.87419e-05	0.0014521	0.00113184	CCT2/CCT3/CCT5/CCT7/CCT8/DKC1/EXOSC10/NHP2/NOP10/RUVBL1/RUVBL2/TCP1/WRAP53	13
Amy	Type1	viral RNA genome replication	16/4506	26/17911	9.20707e-05	0.00149985	0.00116906	CDC42/EEA1/FBXL2/FMR1/HMGA2/INPP5K/MORC2/MPHOSPH8/PCBP1/PI4KA/RAB29/RAB5A/ROCK2/SETDB1/TOP2B/TRIM28	16
Amy	Type1	organonitrogen compound catabolic process	46/4506	110/17911	9.27817e-05	0.00150471	0.00117285	ADGRB1/AGAP2/APC/ATG4B/ATG7/CDKN1B/CHMP6/CUL4B/CYP51A1/DAB2IP/DDB1/EGFR/FAF1/FLNA/FMN2/FYN/GGA1/GGA3/GPC3/GRIN2A/GSK3B/HGS/HMGCR/IDE/MYCBP2/NDUFA13/NEDD4L/PIN1/PSMD1/PSMD2/PSMD3/RAB7A/RELA/RNF41/SERPINE2/SF3B3/SIRT2/SNX3/SORL1/SOX9/STX5/TRIM32/VCP/VPS28/WNT5A/XPO1	46
Amy	Type1	cellular response to DNA damage stimulus	108/4506	311/17911	9.34856e-05	0.00150942	0.00117652	ABL1/AKT1/ALKBH2/ALKBH5/APBB1/APC/APTX/ASCC2/ASCC3/ATR/BCL2/BCLAF1/BID/BOD1L1/BRAT1/BRD4/CASP9/CBL/CBX5/CCAR2/CDC5L/CDKN2AIP/CDKN2D/CHCHD6/CHD1L/CHD2/CHEK1/CUL4A/DDB1/DYRK2/EGFR/FBXO4/FEM1B/FMN2/FMR1/FOXP1/FTO/HMGA2/IKBKG/KIN/LIG1/LIG4/LYN/MACROD1/MACROD2/MAPK1/MAPKAPK2/MCM7/MCTS1/METTL3/MGMT/MMS19/MORC2/NABP2/NACC2/NCOA6/NIPBL/NSMCE1/NSMCE4A/NUAK1/PAK1/PARG/PARP1/PCNA/PIAS4/POLA1/POLD1/PRKCD/PRK…	108
Amy	Type1	translational initiation	62/4506	160/17911	9.72525e-05	0.00156332	0.00121853	AGO2/COPS5/CTIF/DDX1/DHX29/EIF1/EIF1AD/EIF1B/EIF2A/EIF2AK4/EIF2B1/EIF2B3/EIF2B4/EIF2B5/EIF3B/EIF3D/EIF3E/EIF3F/EIF3G/EIF3H/EIF3I/EIF3J/EIF3K/EIF3L/EIF3M/EIF4E/EIF4E2/EIF4EBP1/EIF4G1/EIF4G2/EIF4G3/EIF5/EIF5B/EIF6/FMR1/KLHL25/LARP1/MTFMT/MTIF2/NCBP1/RPL10/RPL15/RPL18/RPL26/RPL27/RPL30/RPL32/RPL38/RPL4/RPL9/RPS11/RPS14/RPS21/RPS23/RPS24/RPS29/RPS3A/RPS5/RPSA/TPR/YTHDF1/YTHDF3	62
Amy	Type1	epithelial cell migration	61/4506	157/17911	0.000100855	0.00161413	0.00125813	AAMP/ABL1/ADGRB1/ANXA3/APOE/ARF6/ARSB/BCAR1/BCAS3/BMPR2/CALR/CAPN7/CORO1C/DAB2IP/DCN/DNAJA4/DOCK1/ENPP2/EPB41L4B/EPB41L5/FAT2/FGF1/FOXC2/FOXP1/GATA3/HDAC6/IQSEC1/ITGA3/MACF1/MAP4K4/MAPRE2/MCC/MTOR/NR2F2/NRP1/NRP2/PBLD/PFN2/PKN1/PLCG1/PPM1F/PRKCE/PRKD1/PRKD2/PTEN/PTK2/PTK2B/PTN/PTPN23/PTPRG/PTPRM/ROCK2/RTN4/SEMA4A/SOX9/SPARC/SRC/SVBP/TGFB2/VASH1/WNT5A	61
Amy	Type1	protein deacetylation	23/4506	44/17911	0.000103023	0.00164161	0.00127955	AKAP8/AKAP8L/CCAR2/CTBP1/DYRK1A/EP300/FRY/HDAC1/HDAC10/HDAC3/HDAC4/HDAC5/HDAC6/MAPK8/NEK3/NIPBL/PRKAA1/SIN3A/SIRT2/SIRT3/SIRT5/SPRED2/TADA3	23
Amy	Type1	regulation of dendrite morphogenesis	12/4506	17/17911	0.00010585	0.00167933	0.00130896	ADGRB3/GRIN1/GSK3B/KNDC1/LZTS1/NR2E1/NSMF/SARM1/SDC2/SEMA4D/STK11/TNIK	12
Amy	Type1	protein targeting to membrane	27/4506	55/17911	0.000108896	0.00172019	0.0013408	ADORA1/AKT2/ANK3/ATG3/C2CD5/CACNB3/CDK5R1/DMTN/FIS1/FYN/GDI1/HPCA/HSPA5/INPP5K/MFF/MICALL1/MTCL1/PAK1/PARD3/PDZK1/PRNP/RAB3IP/SEC61A1/SEC62/SEC63/STOM/TAOK2	27
Amy	Type1	microtubule polymerization or depolymerization	34/4506	75/17911	0.00011411	0.00179478	0.00139894	ABL1/APC/ARHGEF2/ARL2/CAMSAP1/CAMSAP2/CAMSAP3/CDK5R1/CDK5RAP2/CDKN1B/CKAP2/CLIP3/CRYAB/DYRK1A/GBA2/GOLGA2/HDAC6/INPP5J/KATNB1/MAP1B/MAP2/MAP6D1/MID1/NAV3/NUMA1/PAK1/RANBP9/SLAIN2/SNCA/SPAST/TAOK1/TBCD/TUBB4A/TUBGCP2	34
Amy	Type1	nuclear-transcribed mRNA catabolic process	35/4506	78/17911	0.000117422	0.00183895	0.00143336	AGO2/CNOT1/CNOT10/CNOT11/CNOT2/CNOT7/CNOT9/DCP1A/DCP1B/DCPS/DDX6/DHX34/DHX36/DIS3/EDC4/EXOSC10/EXOSC5/EXOSC7/EXOSC8/EXOSC9/HBS1L/LSM1/LSM4/LSM7/MLH1/NBAS/NT5C3B/PAN2/PATL1/RC3H1/TNKS1BP1/TNRC6B/TTC37/UPF1/XRN1	35
Amy	Type1	adult locomotory behavior	24/4506	47/17911	0.000118623	0.00184981	0.00144184	APP/ARCN1/CHL1/CNP/CSTB/EPS8/FGF12/GIGYF2/GRIN1/HOXB8/HOXD10/INPP5F/KALRN/MECP2/NTSR1/PAFAH1B1/PBX3/PPT1/PUM1/SEZ6/SEZ6L/SNCA/SNCG/TSC1	24
Amy	Type1	positive regulation of telomerase RNA localization to Cajal body	11/4506	15/17911	0.000121817	0.00189154	0.00147436	CCT2/CCT3/CCT5/CCT7/CCT8/DKC1/NHP2/NOP10/RUVBL1/RUVBL2/TCP1	11
Amy	Type1	positive regulation of mitochondrial calcium ion concentration	9/4506	11/17911	0.000132302	0.00200186	0.00156035	ATP2A1/BCAP31/FIS1/MCU/MCUR1/MICU1/RAP1GDS1/SLC25A23/TGM2	9
Amy	Type1	regulation of postsynaptic density assembly	9/4506	11/17911	0.000132302	0.00200186	0.00156035	CBLN1/GRID2/LRFN1/LRFN4/LRRTM1/LRRTM2/NRXN1/NTRK3/PTPRD	9
Amy	Type1	protein localization to cell junction	9/4506	11/17911	0.000132302	0.00200186	0.00156035	ABHD17B/CLSTN3/HEG1/KIF3A/NECTIN1/NECTIN3/NLGN1/NLGN2/WNT5A	9
Amy	Type1	response to nerve growth factor	9/4506	11/17911	0.000132302	0.00200186	0.00156035	CORO1A/KCNC1/KIDINS220/MAGI2/PTN/RAP1A/RAPGEF1/RAPGEF2/SORT1	9
Amy	Type1	purine ribonucleoside monophosphate biosynthetic process	10/4506	13/17911	0.000132762	0.00200186	0.00156035	ADSS/ADSSL1/ATIC/GART/GMPS/IMPDH2/LHPP/PAICS/PFAS/PPAT	10
Amy	Type1	regulation of axon extension	10/4506	13/17911	0.000132762	0.00200186	0.00156035	ABL1/APOE/CTTN/DNM2/DPYSL2/GSK3B/NRCAM/OLFM1/RAB21/TTL	10
Amy	Type1	myelin assembly	10/4506	13/17911	0.000132762	0.00200186	0.00156035	ANK2/CNTNAP1/EPB41L3/FIG4/GNPAT/GPC1/ILK/MPP5/MTMR2/PIKFYVE	10
Amy	Type1	vesicle targeting, rough ER to cis-Golgi	30/4506	64/17911	0.000135034	0.00202773	0.00158051	ANKRD28/CD59/CNIH2/CNIH3/CTSC/CTSZ/CUL3/GOLGA2/GORASP1/GRIA1/LMAN1/PPP6R1/PPP6R3/RAB1B/SAR1B/SCFD1/SEC13/SEC16A/SEC23A/SEC23IP/SEC24B/SEC31A/STX5/TMED10/TRAPPC1/TRAPPC3/TRAPPC4/TRAPPC6A/TRAPPC9/USO1	30
Amy	Type1	autophagosome assembly	32/4506	70/17911	0.000147858	0.00221121	0.00172353	ATG101/ATG13/ATG16L1/ATG3/ATG5/BAG3/BECN1/C9orf72/IFT88/LRSAM1/MTM1/MTMR3/PACS2/PHF23/PIK3C3/PIKFYVE/PIP4K2A/PIP4K2C/PSEN1/RAB1B/RAB33B/RAB3GAP1/RAB3GAP2/RAB5A/RAB7A/SCFD1/SH3GLB1/STX12/STX17/TMEM173/UBQLN1/WIPI1	32
Amy	Type1	glutamate receptor signaling pathway	14/4506	22/17911	0.000153305	0.0022833	0.00177972	FMR1/FRRS1L/FYN/GRIA3/GRIA4/GRID2/GRIK2/GRIK3/GRIN2A/GRIN2B/NECAB2/PLCB1/PRNP/SHANK3	14
Amy	Type1	import into nucleus	34/4506	76/17911	0.000156997	0.00232879	0.00181517	BAG3/CD36/DDX20/EFCAB7/FLNA/GEMIN2/GEMIN4/GEMIN5/GEMIN8/HDAC3/HTATIP2/IPO5/JUP/MAPK1/MAVS/NF1/NOLC1/NUP58/PIK3R1/PKIA/PKIG/PRKCD/PSEN1/RAN/SNRPB/SNRPD2/SNRPD3/SNUPN/TARDBP/TPR/TRIM28/UBR5/ZIC1/ZPR1	34
Amy	Type1	gliogenesis	20/4506	37/17911	0.000158805	0.0023366	0.00182126	CDH2/CDK6/CSPG4/DNER/EPHA4/EZH2/GAP43/MATN2/METTL14/METTL3/NF2/P2RY1/PAX2/PENK/PTK2B/RELN/SOX11/SOX4/TGFB2/TSPO	20
Amy	Type1	synaptic transmission, GABAergic	20/4506	37/17911	0.000158805	0.0023366	0.00182126	ADORA1/BAIAP3/CLSTN3/CNR1/CNTNAP4/GABRA1/GABRG2/KIF5B/NF1/NISCH/NLGN1/NLGN2/PHF24/PLCL1/PLCL2/PRKCE/PTEN/SLC6A1/STXBP1/USP46	20
Amy	Type1	inositol phosphate metabolic process	27/4506	56/17911	0.00016021	0.00234782	0.00183	ADCYAP1R1/CALM1/INPP4A/INPP4B/INPP5A/INPP5B/INPP5J/INPPL1/IP6K1/MINPP1/NTSR1/NUDT10/NUDT11/NUDT3/OCRL/PLCB1/PLCB3/PLCB4/PLCD1/PLCD3/PLCE1/PLCG1/PPIP5K1/PPIP5K2/PTEN/SNCA/SYNJ1	27
Amy	Type1	cytosolic transport	16/4506	27/17911	0.000173256	0.00251877	0.00196325	DAB2/DNAJC13/EZR/MAP2K1/MAPK1/MAPK3/MSN/MTMR2/PTPN23/RAB21/RAB29/SNX3/SORL1/SRC/VPS11/WIPI1	16
Amy	Type1	phosphatidylinositol phosphorylation	16/4506	27/17911	0.000173256	0.00251877	0.00196325	BPNT1/EFR3A/EFR3B/IMPAD1/IP6K1/PI4K2A/PI4KA/PIK3CA/PIK3R1/PIKFYVE/PIP4K2A/PIP4K2C/PIP5K1C/PIP5KL1/SMG1/TTC7B	16
Amy	Type1	insulin receptor signaling pathway	50/4506	125/17911	0.000179381	0.00259747	0.0020246	AKT1/AKT2/AP3S1/APC/ATP6AP1/ATP6V0A1/ATP6V0D1/ATP6V0D2/ATP6V1B2/ATP6V1C1/ATP6V1D/ATP6V1E1/ATP6V1G1/BCAR1/EIF4EBP1/FOXC2/GAB1/GKAP1/GRB10/GRB14/IDE/IGF1R/INPP5K/IRS2/NCK1/NCOA5/NDEL1/OGT/OPA1/OSBPL8/PAK1/PDK2/PHIP/PID1/PIK3R1/PRKAA1/PRKCB/PRKCD/PRKCZ/PTPN1/PTPRA/RELA/SH2B2/SLC2A8/SOGA1/SORBS1/SRC/TCIRG1/TRIM72/TSC2	50
Amy	Type1	COPII vesicle coating	30/4506	65/17911	0.000190896	0.00275327	0.00214604	ANKRD28/CD59/CNIH2/CNIH3/CTSC/CTSZ/CUL3/GOLGA2/GORASP1/GRIA1/LMAN1/PPP6R1/PPP6R3/RAB1B/SAR1B/SCFD1/SEC13/SEC16A/SEC23A/SEC23IP/SEC24B/SEC31A/STX5/TMED10/TRAPPC1/TRAPPC3/TRAPPC4/TRAPPC6A/TRAPPC9/USO1	30
Amy	Type1	cellular response to peptide hormone stimulus	47/4506	116/17911	0.000193642	0.00277995	0.00216683	AGTRAP/AHCYL1/AKT1/AKT2/AP3S1/APC/APEX1/APPL2/ATP2B1/ATP6AP1/ATP6V0A1/ATP6V0D1/ATP6V0D2/ATP6V1B2/ATP6V1C1/ATP6V1D/ATP6V1E1/ATP6V1G1/BCAR1/CAMK2A/CSK/EIF4EBP1/FOXC2/FYN/GAB1/IDE/IGF1R/IRS2/JAK2/MAP1B/NDEL1/PDK2/PHIP/PIK3R1/POR/PTK2/PTPN1/PTPRA/PXN/SH2B2/SLC2A8/SOGA1/SORBS1/SRC/STAT3/TCIRG1/USO1	47
Amy	Type1	axonal fasciculation	13/4506	20/17911	0.000195031	0.00277995	0.00216683	ARHGAP35/CDK5R1/CELSR3/CNR1/CNTN2/CRTAC1/EPHB3/FEZF2/NCAM2/NRCAM/NRP1/RTN4/TNFRSF21	13
Amy	Type1	dendritic spine maintenance	13/4506	20/17911	0.000195031	0.00277995	0.00216683	ABHD17B/APOE/CTTN/FYN/GRIN2B/IGF1R/ITGA3/MTMR2/PICK1/PRNP/TANC1/VPS35/ZMYND8	13
Amy	Type1	peptidyl-serine modification	46/4506	113/17911	0.000198033	0.00280264	0.00218452	AKT1/APP/ARRB1/ARRB2/ATP2B4/BAX/BCL2/CAMK1/CD44/CNOT9/DMTN/DOCK7/EGFR/EIF4G1/GPD1L/HDAC6/INPP5F/INPP5K/LATS1/MAPKAP1/NCK1/NCK2/NSD1/NTRK2/NTRK3/PAK1/PDE4D/PFN2/PIK3CA/PLCL1/PLCL2/PPM1F/PRKAA1/PRKD1/PRKD2/RAF1/RPTOR/SMYD3/SNCA/SPTBN4/STK4/TBK1/TENM1/TERF2IP/TNKS1BP1/WNT5A	46
Amy	Type1	COPII-coated vesicle budding	31/4506	68/17911	0.000198487	0.00280264	0.00218452	ANKRD28/CD59/CNIH2/CNIH3/CTSC/CTSZ/CUL3/GOLGA2/GORASP1/GRIA1/LMAN1/MIA3/PPP6R1/PPP6R3/RAB1B/SAR1B/SCFD1/SEC13/SEC16A/SEC23A/SEC23IP/SEC24B/SEC31A/STX5/TMED10/TRAPPC1/TRAPPC3/TRAPPC4/TRAPPC6A/TRAPPC9/USO1	31
Amy	Type1	regulation of translation	25/4506	51/17911	0.000199695	0.00280264	0.00218452	ACO1/AKT1/AKT2/APP/ATXN2/CNOT11/EIF2A/EIF2B4/EIF4E/GCN1/GEMIN5/LSM14B/METAP1/NGDN/NOLC1/PTCD3/PUM2/RBM4B/RPL10/RPL38/RPS14/TACO1/TCOF1/TSC1/ZNF706	25
Amy	Type1	platelet-derived growth factor receptor signaling pathway	25/4506	51/17911	0.000199695	0.00280264	0.00218452	BCAR1/BCR/CBL/FER/HGS/HIP1R/IQGAP1/JAK2/LRIG2/LRP1/NDRG4/NRP1/PDGFRB/PHF14/PLEKHA1/PTEN/PTPN12/PTPRJ/RAPGEF1/RGS14/SLC9A3R1/SMPD3/SNCA/SRC/TXNIP	25
Amy	Type1	pyruvate metabolic process	42/4506	101/17911	0.000212547	0.00297158	0.0023162	AAAS/ARNT/DLD/EIF6/GCK/GLO1/HAGH/HDAC4/LDHA/LDHB/ME1/NUP107/NUP133/NUP153/NUP155/NUP160/NUP188/NUP205/NUP210/NUP214/NUP35/NUP37/NUP58/NUP88/NUP93/NUP98/OGT/PDHB/PDK1/PDK2/PDK3/PDP1/PRKAA1/PRKAG2/RANBP2/SEC13/SIRT6/SLC16A3/STAT3/TIGAR/TPR/ZBTB20	42
Amy	Type1	receptor metabolic process	34/4506	77/17911	0.00021379	0.00297756	0.00232086	ACHE/ANKRD13B/ANXA2/ARAP1/ARF1/ARRB1/ARRB2/ATXN2/CHMP5/DLG4/ECE1/FMR1/FUT8/HDAC1/HDAC2/HDAC6/HOXA5/INPP5F/ITCH/LRPAP1/LRRTM1/LRRTM2/MAGI2/MTMR2/OPTN/PICK1/PSEN1/PTPN1/RAB29/SCYL2/SH3GL2/SNCA/TBC1D16/VAMP3	34
Amy	Type1	ameboidal-type cell migration	40/4506	95/17911	0.000217176	0.00301321	0.00234864	AKT1/APPL2/ARHGAP4/ARHGEF7/ARSB/BMPR2/CAP1/CAPN7/CENPV/CORO1C/CYGB/DAB2IP/DMTN/DOCK1/ENPP2/EPB41L5/FER/FGF2/GNA12/HDAC6/ITGA3/MACF1/MCC/MTA2/PAFAH1B1/PAK1/PAK3/PBLD/PFN2/PLCG1/PPM1F/PRKCE/PTK2/PTPN23/PTPRG/RFFL/RTN4/SOX9/SRC/TGFB2	40
Amy	Type1	histone H4 acetylation	22/4506	43/17911	0.000218158	0.00301537	0.00235033	ACTL6A/APBB1/ARRB1/ATG5/AUTS2/BEND3/CHD5/CTBP1/EP300/HAT1/IWS1/KAT5/KAT6A/KAT6B/NAA40/NCOA1/PIH1D1/RUVBL1/RUVBL2/TRRAP/USP22/ZMPSTE24	22
Amy	Type1	positive regulation of muscle cell differentiation	15/4506	25/17911	0.000228857	0.00313946	0.00244705	ABL1/CAMK1/CDC42/CDH15/CDH2/CDON/CTNNA1/CTNNA2/CTNNB1/MEF2A/MEF2C/SETD3/SPAG9/TARBP2/TCF3	15
Amy	Type1	positive regulation of excitatory postsynaptic potential	15/4506	25/17911	0.000228857	0.00313946	0.00244705	CACNB3/DLG4/GRIN1/NLGN1/NLGN2/NRXN1/PRKCZ/PTEN/PTK2B/RELN/RIMS1/RIMS2/SHANK3/STX1A/STX1B	15
Amy	Type1	multivesicular body assembly	17/4506	30/17911	0.000231192	0.00315962	0.00246277	CHMP2B/CHMP5/CHMP6/CHMP7/HGS/IST1/PDCD6IP/STAM/STAM2/TSG101/VPS25/VPS28/VPS36/VPS37B/VPS37C/VPS4B/VTA1	17
Amy	Type1	RNA localization to Cajal body	12/4506	18/17911	0.000244646	0.00331864	0.00258671	CCT2/CCT3/CCT5/CCT7/CCT8/DKC1/EXOSC10/NHP2/NOP10/RUVBL1/RUVBL2/TCP1	12
Amy	Type1	telomerase RNA localization	12/4506	18/17911	0.000244646	0.00331864	0.00258671	CCT2/CCT3/CCT5/CCT7/CCT8/DKC1/EXOSC10/NHP2/NOP10/RUVBL1/RUVBL2/TCP1	12
Amy	Type1	DNA repair	104/4506	305/17911	0.000271604	0.00367067	0.0028611	ACTL6A/ADPRHL2/ALKBH2/ALKBH5/APBB1/APEX1/ASCC2/ASCC3/ASF1A/ATR/ATRX/BCCIP/BOD1L1/CCNH/CDC5L/CDKN2D/CHD1L/CHEK1/CINP/COPS2/COPS3/COPS4/COPS5/COPS7A/COPS7B/COPS8/CUL4A/CUL4B/DDB1/EEPD1/EGFR/EMSY/EPC2/ERCC1/EXD2/FBXO6/FMN2/FTO/HDAC10/IGHMBP2/KAT5/KIF22/KIN/LIG1/LIG4/MGMT/MMS19/MNAT1/MORF4L2/MSH2/MSH3/NABP2/NBN/NCOA6/NONO/NTHL1/NUDT1/NUDT16/PAGR1/PARP1/PARP2/PCNA/PML/POLA1/POLD1/POLE2/POLG/POLG2/PSME…	104
Amy	Type1	ERBB signaling pathway	32/4506	72/17911	0.000280515	0.00377713	0.00294408	AFAP1L2/AKT1/ARAP1/ARHGEF7/CBL/CDC42/CDH13/CNOT9/DAB2IP/DUSP3/EGFR/EPN1/EPS15L1/FER/HGS/HIP1R/ITGA1/LGMN/MAPK1/MVB12B/MVP/PLAUR/PTPN12/PTPN3/PTPRJ/RNF115/RTN4/SH3GL2/SH3KBP1/STAM/STAM2/TSG101	32
Amy	Type1	stem cell population maintenance	33/4506	75/17911	0.00028512	0.00382331	0.00298008	ARID1A/CDC73/CNOT1/CNOT2/CTNNB1/CTR9/DDX6/DIS3L2/EIF4E/EIF4ENIF1/ELAVL1/GNL3/HMGA2/KDM3A/KIT/LSM1/MED10/MED21/MED27/MED28/MED30/METTL14/METTL3/MTF2/NCOA3/NIPBL/PELO/PTN/RTF1/SMC3/ZC3H13/ZNF358/ZNF706	33
Amy	Type1	multicellular organismal signaling	39/4506	93/17911	0.000286041	0.00382331	0.00298008	AHCYL1/ANK3/ASPH/ATP1A1/ATP1A4/ATP1B1/ATP1B2/ATP2A1/ATP2A2/ATP2A3/ATP2B1/ATP2B2/ATP2B3/ATP2B4/CARTPT/CASQ1/CASQ2/CNTNAP1/EHD3/FXYD1/GRIK2/ITPR1/KCNA2/KCND2/KCNMB4/MYH14/NPR1/NPR2/NRCAM/NTRK2/NTRK3/P2RX3/PRKACA/RYR2/SCN1A/SLC8A2/SLC8A3/STIM1/TMEM65	39
Amy	Type1	primary metabolic process	60/4506	159/17911	0.000289869	0.00383611	0.00299005	ABCA1/ACADM/ACOX1/ACSL1/APOC2/APOE/APP/CARM1/CD36/CPT1A/CPT2/CREBBP/CUL4A/EDF1/FADS1/FDFT1/FHL2/GOLM1/H2AFY/HDAC3/HMGCR/IRS2/LACTB/MAPK8/ME1/MED1/NCOA1/NCOA6/NCOR1/PSMA3/PSMA5/PSMA7/PSMB1/PSMB2/PSMB6/PSMC2/PSMC4/PSMD1/PSMD10/PSMD2/PSMD3/PSMD4/PSMD6/PSMD7/PSMD8/PSME2/PSME3/PSME4/PSMF1/ROCK2/SERPINA3/SIN3A/SLC27A1/TBL1XR1/TIAM2/TNFAIP8L3/TNFRSF21/TXNRD1/WFS1/ZMPSTE24	60
Amy	Type1	exonucleolytic catabolism of deadenylated mRNA	18/4506	33/17911	0.000290153	0.00383611	0.00299005	CNOT7/DCP1A/DCP1B/DCPS/DDX6/DIS3/EDC4/EXOSC5/EXOSC7/EXOSC8/EXOSC9/HBS1L/LSM1/LSM4/LSM7/NT5C3B/PATL1/TTC37	18
Amy	Type1	regulation of postsynaptic membrane neurotransmitter receptor levels	18/4506	33/17911	0.000290153	0.00383611	0.00299005	ARC/CPT1C/CTNND1/DAG1/DLG3/EFNB2/EPS8/ERBIN/FLOT2/FRRS1L/GPC4/HPCA/IQSEC2/NUMB/PRKCZ/RAP1A/SNAP25/USP46	18
Amy	Type1	cilium organization	71/4506	195/17911	0.000299569	0.00392387	0.00305846	ACTR1A/ARHGAP35/ARL3/ATG3/ATG5/C2CD3/CCDC88A/CCP110/CDK5RAP2/CDKL5/CEP131/CEP250/CEP41/CKAP5/CROCC/CYLD/DCTN3/DYNC1H1/DYNC1I2/DYNC2H1/DYNC2LI1/DYNLL1/DYNLL2/DYNLRB2/EVI5L/HAUS1/HAUS3/HAUS5/HAUS7/HAUS8/HSPB11/HTT/IFT122/IFT140/IFT172/IFT22/IFT27/IFT43/IFT46/IFT57/IFT88/KIF17/KIF3A/KIF3B/KIF3C/KIFAP3/MARK4/NECTIN2/NEDD1/NPHP4/ODF2/PAFAH1B1/PCM1/PCNT/PRKACA/RAB3IP/RABEP2/RSPH1/SSNA1/SYNE2/TAPT1/TBC1…	71
Amy	Type1	L-glutamate transmembrane transport	11/4506	16/17911	0.00030086	0.00392387	0.00305846	ARL6IP5/PRAF2/PSEN1/SLC17A6/SLC17A7/SLC17A8/SLC1A1/SLC1A2/SLC1A3/SLC25A12/SLC25A22	11
Amy	Type1	chaperone-mediated autophagy	11/4506	16/17911	0.00030086	0.00392387	0.00305846	ATG7/ATP13A2/BAG3/CTSA/EEF1A2/GFAP/HSPA8/LAMP2/SNCA/SNRNP70/STUB1	11
Amy	Type1	vesicle docking involved in exocytosis	14/4506	23/17911	0.000301092	0.00392387	0.00305846	CAMK2A/EXOC4/EXOC6/EXOC6B/RAB8A/RABEPK/SCFD1/SCFD2/STX1B/STXBP1/STXBP3/VAMP3/VPS45/YKT6	14
Amy	Type1	Rho protein signal transduction	59/4506	156/17911	0.000302647	0.0039301	0.00306331	ABCA1/ABL1/ADGRG1/ALS2/APOE/ARHGAP1/ARHGAP35/ARHGAP4/ARHGAP5/ARHGDIA/ARHGDIB/ARHGEF1/ARHGEF10L/ARHGEF11/ARHGEF12/ARHGEF17/ARHGEF2/ARHGEF25/ARHGEF33/ARHGEF7/ARRB1/BCR/CDH13/CFL1/COL1A2/CTNNAL1/CUL3/FARP1/FGD1/FGD3/FGD4/FLCN/HEG1/ITGA3/KALRN/KCTD13/LIMK1/MCF2L/MYO9B/NGEF/NGFR/NRP1/PDGFRB/PECAM1/PREX1/RAF1/RASGRF1/RASGRF2/RASIP1/ROBO1/ROCK2/RTKN/RTN4R/SCAI/TIAM1/TIAM2/TRIO/VANGL2/VAV2	59
Amy	Type1	adult walking behavior	16/4506	28/17911	0.000310061	0.00399793	0.00311618	ABHD12/ARRB2/CHD7/CNTN2/EFNB3/EPHA4/GLRB/HTRA2/KLHL1/NPC1/SCN1A/SPTBN4/TRH/UCHL1/ZIC1/ZMPSTE24	16
Amy	Type1	neuron projection guidance	16/4506	28/17911	0.000310061	0.00399793	0.00311618	ARHGAP35/CELSR3/DPYSL4/EFNB3/EPHA4/FEZF2/LRP1/MYCBP2/NRP1/NRP2/SEMA5B/SLIT1/TBR1/UNC5C/VANGL2/WNT5A	16
Amy	Type1	regulation of cardiac conduction	26/4506	55/17911	0.000313418	0.00402698	0.00313882	AHCYL1/ASPH/ATP1A1/ATP1A4/ATP1B1/ATP1B2/ATP2A1/ATP2A2/ATP2A3/ATP2B1/ATP2B2/ATP2B3/ATP2B4/CASQ1/CASQ2/EHD3/FXYD1/ITPR1/NPR1/NPR2/PRKACA/RYR2/SLC8A2/SLC8A3/STIM1/TMEM65	26
Amy	Type1	autophagosome organization	22/4506	44/17911	0.000333293	0.00426732	0.00332616	ATG5/ATP13A2/BECN1/C9orf72/IFT88/LRSAM1/MTM1/MTMR3/PACS2/PHF23/PIK3C2B/PIK3C3/PIKFYVE/PIP4K2A/PIP4K2C/RAB1B/RAB3GAP1/RAB3GAP2/RAB5A/SCFD1/SH3GLB1/STX17	22
Amy	Type1	mitochondrion organization	56/4506	147/17911	0.000343449	0.00438198	0.00341553	AARS2/AGTPBP1/AIP/ATP13A2/BCS1L/BID/CLUH/DCN/DDHD1/DDHD2/DHODH/DNAJC19/EIF4G1/FBXO7/FIS1/FLCN/GDAP1/GOLPH3/GSK3B/HCFC1/HTRA2/INF2/LONP1/MAN2A1/MARCH5/MFF/NRF1/OPA1/OXA1L/PARP1/PID1/PITRM1/POLG2/RAB29/RAB3A/SHARPIN/SIRT3/SIRT5/SLC25A46/SPATA18/SSBP1/STAT2/STOML2/TFAM/TFB1M/TIMM13/TIMM17A/TIMM17B/TIMM23/TMEM11/TMEM70/TOMM70/TSPO/VPS13C/VPS13D/VPS35	56
Amy	Type1	positive regulation of synapse assembly	28/4506	61/17911	0.000345549	0.00439341	0.00342444	ADGRB1/ADGRB2/ADGRB3/ADGRL1/ADGRL3/ADNP/CBLN1/EFNA5/EPHB1/EPHB3/FLRT2/FLRT3/GRID2/LINGO2/LRRC4B/LRRN1/LRRTM1/LRRTM2/NLGN1/NLGN2/NRXN1/NTRK2/NTRK3/PTPRD/SLITRK1/SLITRK2/SLITRK5/SYNDIG1	28
Amy	Type1	response to insulin	55/4506	144/17911	0.000357851	0.00450636	0.00351248	AKT1/AKT2/AP3S1/APC/APPL2/ATP2B1/ATP6AP1/ATP6V0A1/ATP6V0D1/ATP6V0D2/ATP6V1B2/ATP6V1C1/ATP6V1D/ATP6V1E1/ATP6V1G1/BCAR1/CAD/CAT/EIF4EBP1/EIF6/FABP3/FOXC2/GAB1/GGH/GOT2/HADHA/HSD11B2/IDE/IGF1R/INPPL1/IRS2/LYN/MTOR/NDEL1/OGT/PDK2/PHIP/PTPN1/PTPRA/PTPRN/RELA/SCAP/SH2B2/SLC2A1/SLC2A8/SOGA1/SORBS1/SORT1/SRSF4/SRSF6/STXBP3/TCIRG1/TSC1/USO1/VGF	55
Amy	Type1	cerebral cortex radial glia guided migration	10/4506	14/17911	0.000359373	0.00450636	0.00351248	ADGRG1/CDK5R1/CDK5R2/CTNNB1/DAB2IP/LAMB1/NR2E1/PAFAH1B1/RELN/RTN4	10
Amy	Type1	regulation of synaptic transmission, GABAergic	10/4506	14/17911	0.000359373	0.00450636	0.00351248	BAIAP3/CNR1/CNTNAP4/NF1/NISCH/PHF24/PLCL1/PLCL2/PTEN/USP46	10
Amy	Type1	mRNA destabilization	10/4506	14/17911	0.000359373	0.00450636	0.00351248	FTO/GIGYF2/HNRNPR/METTL14/METTL3/MEX3D/PUM1/RBM24/ROCK2/YTHDF3	10
Amy	Type1	integrin-mediated signaling pathway	39/4506	94/17911	0.000371486	0.0046423	0.00361844	ABL1/ADAM11/BCAR1/BST1/CCM2/CD47/CDC42/CTNNA1/CUL3/DMTN/DOCK1/DST/ERBIN/FERMT2/FLNA/FUT8/ILK/ITGA1/ITGA10/ITGA11/ITGA3/ITGA5/ITGA6/ITGAV/ITGB5/LAMA5/MYH9/NEDD9/NRP1/PLP1/PRKD1/PTK2/PTK2B/PTN/SEMA7A/SRC/THY1/TLN1/ZYX	39
Amy	Type1	glycolytic process	38/4506	91/17911	0.000376467	0.0046885	0.00365444	AAAS/ALDOB/ARNT/EIF6/ENO2/GCK/HDAC4/LDHA/NUP107/NUP133/NUP153/NUP155/NUP160/NUP188/NUP205/NUP210/NUP214/NUP35/NUP37/NUP58/NUP88/NUP93/NUP98/OGDH/OGDHL/OGT/PFKL/PFKM/PGM1/PRKAA1/PRKAG2/RANBP2/SEC13/SIRT6/STAT3/TIGAR/TPR/ZBTB20	38
Amy	Type1	cellular respiration	33/4506	76/17911	0.000383447	0.00475917	0.00370953	DLD/DLST/ETFDH/FAHD1/FASTKD2/FLCN/IDE/IDH1/IDH3A/IDH3B/IDH3G/LYRM7/ME2/MYBBP1A/NDUFS1/NDUFS4/NNT/OGDH/PDHB/PIK3CA/PNPT1/POLG2/PRDM16/SDHA/SHMT2/SLC25A23/SLC25A25/SUCLA2/SUCLG1/SUCLG2/TBRG4/TRAP1/VCP	33
Amy	Type1	aerobic respiration	24/4506	50/17911	0.000397278	0.00491412	0.00383031	CAT/DLD/DLST/FAHD1/IDE/IDH1/IDH3A/IDH3B/IDH3G/ME2/NNT/OGDH/OXA1L/PANK2/PDHB/SDHA/SHMT2/SIRT3/SUCLA2/SUCLG1/SUCLG2/SURF1/UQCRC1/VCP	24
Amy	Type1	synaptic vesicle priming	9/4506	12/17911	0.000410272	0.00500697	0.00390268	CADPS2/ERC2/RAB3A/SNCA/STX1A/STX1B/STXBP1/SYNJ1/VAMP1	9
Amy	Type1	centrosome localization	9/4506	12/17911	0.000410272	0.00500697	0.00390268	BICD2/DYNC1LI2/KIF5B/NUBP1/PLXNA2/RANBP2/SUN1/SUN2/SYNE2	9
Amy	Type1	cellular response to electrical stimulus	9/4506	12/17911	0.000410272	0.00500697	0.00390268	ADSS/ADSSL1/GNAT1/GRM1/HPCA/NSMF/PALM/PTEN/SLC9A1	9
Amy	Type1	Golgi ribbon formation	9/4506	12/17911	0.000410272	0.00500697	0.00390268	GOLGA2/GOLPH3/MYO18A/OPTN/STX16/STX6/TMED5/VAMP4/VTI1A	9
Amy	Type1	synapse maturation	15/4506	26/17911	0.000415383	0.00505244	0.00393812	ADGRL1/BCAN/CAMK2B/CLSTN1/DAB2IP/IGSF21/NEFL/NFIA/NRXN1/PALM/PTEN/RELN/SEZ6/SEZ6L/SYBU	15
Amy	Type1	supramolecular fiber organization	51/4506	132/17911	0.000419078	0.00508045	0.00395995	ABL1/ACTN2/AEBP1/APC/APOE/APP/ARHGEF2/ARL2/C9orf72/CAMSAP1/CAMSAP2/CAMSAP3/CASQ1/CASQ2/CDK5R1/CDK5RAP2/CDKN1B/CKAP2/CLIP3/COL5A1/COLGALT1/CRYAB/CST3/DYRK1A/EMILIN1/GBA2/GOLGA2/GPX1/HDAC6/HSPA8/ILK/INPP5J/KATNB1/MAP1B/MAP2/MAP6D1/MID1/NAV3/NUMA1/PAK1/PSEN1/RANBP9/SLAIN2/SNCA/SPAST/TAOK1/TBCD/TPM1/TTN/TUBB4A/TUBGCP2	51
Amy	Type1	programmed cell death	285/4506	955/17911	0.000423351	0.00511526	0.00398709	ABL1/ACTC1/ACTN1/ACTN2/ACTN4/ADAR/ADORA1/AGO4/AIFM1/AIFM3/AKT1/AKT2/ALDH1A2/ALDH1A3/ALK/ANKLE2/ANXA1/ANXA4/APAF1/APBB1/APC/APEX1/APIP/AREL1/ARHGDIA/ARHGEF1/ARHGEF11/ARHGEF12/ARHGEF17/ARHGEF2/ARHGEF7/ARL6IP5/ARNT2/ASNS/ATG5/ATG7/ATOX1/ATP2A1/AVEN/BAD/BAG1/BAG3/BAX/BCAR1/BCL2/BCLAF1/BECN1/BID/BIN1/BIRC6/BNIP1/C3orf38/CALR/CAMK1D/CASP7/CASP9/CAT/CBL/CBX4/CCAR2/CD14/CD38/CD44/CDC73/CDKN1B/CFL1/CLIP3/…	285
Amy	Type1	protein deneddylation	8/4506	10/17911	0.000433992	0.00519225	0.00404709	COPS2/COPS3/COPS4/COPS5/COPS7A/COPS7B/COPS8/TOR1A	8
Amy	Type1	positive regulation of establishment of protein localization to telomere	8/4506	10/17911	0.000433992	0.00519225	0.00404709	CCT2/CCT3/CCT5/CCT7/CCT8/DKC1/TCP1/WRAP53	8
Amy	Type1	protein localization to Cajal body	8/4506	10/17911	0.000433992	0.00519225	0.00404709	CCT2/CCT3/CCT5/CCT7/CCT8/DKC1/TCP1/WRAP53	8
Amy	Type1	negative regulation of epidermal growth factor receptor signaling pathway	18/4506	34/17911	0.000472286	0.00561359	0.00437551	ARHGEF7/CBL/CDC42/DAB2IP/DUSP3/EGFR/EPN1/EPS15L1/HGS/ITGA1/PTPN3/PTPRJ/RNF115/SH3GL2/SH3KBP1/STAM/STAM2/TSG101	18
Amy	Type1	dendrite extension	18/4506	34/17911	0.000472286	0.00561359	0.00437551	AUTS2/CPNE5/CPNE6/CPNE9/CYFIP1/CYFIP2/NEDD4L/RASAL1/RIMS1/RIMS2/SH3GL2/SLC9A6/STK11/SYT17/SYT3/SYT4/TMEM108/WASF1	18
Amy	Type1	G2/M transition of mitotic cell cycle	75/4506	211/17911	0.00047409	0.00561674	0.00437796	ACTR1A/APP/BRD4/BRSK2/CCNB1/CCNH/CCNY/CCP110/CDK14/CDK5RAP2/CEP131/CEP250/CEP41/CKAP5/CUL1/DCTN3/DNM2/DYNC1H1/DYNC1I2/DYNLL1/FBXL15/FBXW11/HAUS1/HAUS3/HAUS5/HAUS7/HAUS8/HSPA2/LATS1/MECP2/MNAT1/MTA3/NEDD1/NES/ODF2/OPTN/PAFAH1B1/PBX1/PCM1/PCNT/PINX1/PKIA/PLCB1/PPP1CB/PPP1R12A/PRKACA/PSMA3/PSMA5/PSMA7/PSMB1/PSMB2/PSMB6/PSMC2/PSMC4/PSMD1/PSMD10/PSMD2/PSMD3/PSMD4/PSMD6/PSMD7/PSMD8/PSME2/PSME3/PSME4/PS…	75
Amy	Type1	multicellular organism growth	56/4506	149/17911	0.000508848	0.00598705	0.0046666	ADARB1/ADD1/APP/ATP8A2/ATRX/BBS2/BCL2/CACNA2D2/CCM2/CHD7/CLIC4/CREB1/DHCR7/EP300/ERCC1/EZR/FKBP8/FTO/GAMT/GIGYF2/GNAS/GPAT4/GPD2/HEG1/HOXA5/HTRA2/KDM6A/LGMN/MTOR/NDUFS6/NIPBL/NPY1R/PDE4D/PIK3CA/PLAG1/PLEKHA1/PPIB/RAI1/RBBP6/SLC12A5/SLC1A2/SLC25A25/SLC4A10/SLITRK1/SMPD3/SP2/SPTBN2/SPTBN4/STAT3/TARBP2/TBL1XR1/WDR11/WDR48/WDTC1/XPA/ZMPSTE24	56
Amy	Type1	DNA metabolic process	60/4506	162/17911	0.000511112	0.00598705	0.0046666	ALKBH2/ALKBH5/ALYREF/ANXA3/APBB1/ARRB2/ASCC2/ASCC3/ATRX/BMPR2/CDKN2D/DACH1/DHX36/DNAJC2/EGFR/ERCC1/FGF2/FLCN/FTO/GNL3/HNRNPD/LIG1/LIG4/MAP1S/MGMT/MMS19/MSH2/MSH3/MYO18A/NBN/NT5E/PAK3/PCNA/PDGFRB/PML/POLA1/POLD1/POLG/PRKD2/PTK2B/RAD51/RAN/SIRT6/SMCHD1/SMG1/SRC/TATDN1/TEFM/TERF2/TERF2IP/THOC1/TIGAR/TRIM28/UBE2V1/UPF1/WRAP53/WRN/WRNIP1/XRCC4/XRCC5	60
Amy	Type1	negative regulation of mRNA splicing, via spliceosome	12/4506	19/17911	0.00051191	0.00598705	0.0046666	CELF4/DYRK1A/PTBP1/RBM10/RBM42/RBMX/SFSWAP/SRSF12/SRSF4/SRSF6/SRSF9/U2AF2	12
Amy	Type1	presynaptic endocytosis	12/4506	19/17911	0.00051191	0.00598705	0.0046666	DGKQ/DNAJC6/DNM1/GAK/NLGN1/PPP3CC/SH3GL1/SH3GL2/SLC17A7/SYNJ1/TOR1A/VAMP4	12
Amy	Type1	Wnt signaling pathway	135/4506	418/17911	0.000543447	0.00633559	0.00493827	APC/APOE/APP/C12orf43/CALCOCO1/CCAR2/CCNY/CDC73/CDH2/CDK14/CELSR2/CSNK1A1/CSNK1G1/CSNK1G2/CSNK1G3/CSNK2A2/CTNNB1/CTNND1/CTNND2/CTR9/CUL1/CUL3/CXXC4/CYLD/DAAM2/DAB2/DAB2IP/DDB1/DLX5/EGFR/EMD/FBXW11/FERMT2/FZD2/GID8/GPC3/GPRC5B/GRB10/GRK5/GRK6/GSK3B/HDAC1/HECW1/IGFBP2/ILK/ITGA3/JADE1/JUP/LATS1/LRP1/LRRFIP2/MACF1/MARK1/MARK2/MCC/MLLT3/NDRG2/NFKB1/NLE1/NPHP4/NXN/PFDN5/PIAS4/PIN1/PPM1A/PPP1CA/PRKAA1/P…	135
Amy	Type1	in utero embryonic development	72/4506	202/17911	0.000555351	0.00641628	0.00500117	ACVR1/ACVR1B/ADD1/ALS2/AMOT/APOB/ARNT/ARNT2/C2CD3/CAPN2/CCM2/CCNB1/CHD7/COL4A3BP/COPS3/CTNNB1/CUL4A/DAD1/EGFR/EIF4E2/EMG1/EMX1/ENDOG/EPB41L5/EPN1/FLCN/FUT8/GATA3/GNA12/GNA13/HEG1/INPP5B/INPP5K/JAG2/KDM6A/KEAP1/KIDINS220/LIG4/MAN2A1/MBD3/MED1/MED21/MGAT1/MSH2/MYH10/MYH9/NASP/NMT1/OCRL/PLCG1/PLOD3/POLG2/PSMC4/PYGO2/RBBP6/RIC8A/RTCB/SIN3A/SLC39A3/SMAD2/SMAD4/SOX6/SP3/TAB1/TANC2/TAPT1/TGFBR1/TPM1/UBR…	72
Amy	Type1	miRNA metabolic process	14/4506	24/17911	0.000555644	0.00641628	0.00500117	AGO2/AGO4/DDX17/DGCR8/DROSHA/KHSRP/NFKB1/PNPT1/PRKRA/RAN/RC3H1/RELA/TARBP2/XPO5	14
Amy	Type1	ATP-dependent chromatin remodeling	14/4506	24/17911	0.000555644	0.00641628	0.00500117	ACTB/ACTL6A/ARID1A/CHD3/CHD4/HDAC1/HDAC2/MBD3/MTA2/SMARCA1/SMARCA4/SMARCA5/SMARCC2/SMARCE1	14
Amy	Type1	Wnt signaling pathway, planar cell polarity pathway	41/4506	102/17911	0.000583385	0.00669425	0.00521783	ABL1/AP2A1/AP2B1/AP2M1/AP2S1/ARRB2/CDC42/CELSR2/CELSR3/CLTC/DAAM1/DAB2/FZD2/GPC3/GPC4/MLLT3/PRICKLE2/PSMA3/PSMA5/PSMA7/PSMB1/PSMB2/PSMB6/PSMC2/PSMC4/PSMD1/PSMD10/PSMD2/PSMD3/PSMD4/PSMD6/PSMD7/PSMD8/PSME2/PSME3/PSME4/PSMF1/ROR2/SFRP1/TIAM1/WNT5A	41
Amy	Type1	cardiac conduction	41/4506	102/17911	0.000583385	0.00669425	0.00521783	AHCYL1/ASPH/ATP1A1/ATP1A4/ATP1B1/ATP1B2/ATP2A1/ATP2A2/ATP2A3/ATP2B1/ATP2B2/ATP2B3/ATP2B4/CACNA2D1/CACNA2D2/CACNA2D3/CACNB1/CACNB3/CACNG4/CACNG5/CACNG8/CASQ1/CASQ2/EHD3/FXYD1/ITPR1/KCND2/KCNIP1/KCNIP4/KCNJ4/MEF2A/NPR1/NPR2/PRKACA/RYR2/SLC8A2/SLC8A3/SPTBN4/STIM1/TMEM65/ZMPSTE24	41
Amy	Type1	cellular catabolic process	57/4506	153/17911	0.000588023	0.00672632	0.00524282	ABL1/AKT1/ATG7/BAD/BCL2/C9orf72/CPTP/DAPK1/DCN/EIF4G1/EIF4G2/EP300/FBXL2/FLCN/FOXK2/GOLGA2/GSK3B/HDAC6/HERC1/IFI16/ITCH/ITPR1/KAT5/KLHL22/LARS/MTCL1/MTDH/MTMR2/MTOR/OPTN/PIK3CB/PIP4K2A/PIP4K2C/PRKAA1/PRKD1/PSAP/PTK2/PTPN1/RAB39B/RAB8A/RASIP1/SH3GLB1/SIRT2/SOGA1/STAT3/STK11/TAB3/TPCN1/TRIM21/TRIM22/USP10/USP13/USP33/WDR24/WDR6/XPA/ZMPSTE24	57
Amy	Type1	alternative mRNA splicing, via spliceosome	25/4506	54/17911	0.00060202	0.00686491	0.00535085	CDK13/CELF3/CELF4/DDX17/DYRK1A/FAM172A/FMR1/HNRNPM/KDM1A/PQBP1/PTBP1/RBM10/RBM15B/RBM17/RBM24/RBM25/RBM5/RBMX/RSRC1/SFPQ/SFSWAP/SLU7/SMU1/SRSF12/SRSF6	25
Amy	Type1	response to endoplasmic reticulum stress	46/4506	118/17911	0.00062395	0.00709281	0.00552849	ATP2A1/ATP2A2/ATXN3/AUP1/BAX/COL4A3BP/DDRGK1/DERL2/DNAJC10/EIF2B5/EP300/ERP29/FAF2/HSP90B1/HYOU1/MANF/MAP3K5/NCK1/NCK2/NRBF2/OPA1/OS9/P4HB/PIK3R1/PPP2CB/PTPN1/RASGRF1/RASGRF2/SCAMP5/SEC16A/SEL1L/SERINC3/SYVN1/TARDBP/TMEM33/TMTC3/TMX1/TRAF2/TXNDC12/UBQLN1/UBXN1/USP13/USP19/USP25/VCP/WFS1	46
Amy	Type1	actin polymerization or depolymerization	38/4506	93/17911	0.000626787	0.00710294	0.00553638	ABI1/ABI2/ARF6/ARFGEF1/ARHGAP18/ARHGAP35/BIN1/CDC42EP2/CFL1/CTTN/DLG1/DSTN/FCHSD2/FER/GBA2/HIP1R/LATS1/LIMA1/MTOR/MYADM/NCK1/NCK2/NCKAP1/PAK3/PDXP/PFN2/PPP1R9A/PREX1/PRKCD/PRKCE/PTK2B/RASA1/SNX9/TENM1/TWF2/VASP/WASL/WDR1	38
Amy	Type1	generation of neurons	81/4506	233/17911	0.000633509	0.00715689	0.00557843	ACAP3/ADGRL3/ALDH1A2/ATP2B2/AUTS2/BARHL1/BAX/BRSK2/CCK/CDK5R1/CDK5R2/CDK6/CDKL5/CELSR3/CHD7/CHL1/COPS2/CRKL/CTNNB1/DAGLA/DCC/DCLK1/DCX/DNER/DNMT3A/DOCK7/ELP3/EMX2/FRS2/FYN/FZD2/GATA3/HDAC1/HDAC5/HSPA5/ITGA3/KIAA0319/KIRREL3/MAP1B/MARK1/MARK2/MATN2/MDGA1/MEF2C/METTL14/METTL3/MYEF2/MYH10/NDEL1/NR2F2/NRCAM/NRP1/NTRK2/NTRK3/PAFAH1B1/PCM1/PEX13/PIN1/PLXNB2/POMGNT2/POMK/POU4F2/PSEN1/PTK2/PTPRD/RAPGEF2/…	81
Amy	Type1	protein sumoylation	33/4506	78/17911	0.000673806	0.00758864	0.00591496	AAAS/ARNT/CBX4/CTNNB1/GNL3/HDAC4/NSMCE2/NUP107/NUP133/NUP153/NUP155/NUP160/NUP188/NUP205/NUP210/NUP214/NUP35/NUP37/NUP58/NUP88/NUP93/NUP98/PIAS2/PIAS4/RANBP2/RANGAP1/RELA/STX1A/TPR/TRIM28/UBA2/UBE2I/ZNF451	33
Amy	Type1	cell motility	149/4506	470/17911	0.000715431	0.00803264	0.00626104	ABL1/ACTB/ACTN4/ACVR1/ADARB1/AKT1/AKT2/AMOT/APC/ARHGAP18/ARID2/ATP8A1/BCAR1/BCL2/CADM4/CAMSAP3/CARMIL2/CCAR1/CD34/CDH13/CDK6/CFAP20/CLIC4/COL18A1/CORO1A/CPNE3/CTNNA1/CTTN/CYP1B1/DAB2/DACH1/DAG1/DDRGK1/DDX58/DIAPH1/DPYSL3/DST/DUSP3/EGFR/ELMO1/ELP3/ENPP2/EPHA2/FBLN1/FER/FGF1/FLCN/FLNA/FLT1/FRMD5/FSCN1/GATA3/GNA13/HACE1/HSPA5/IGF1R/IGSF8/ILK/INPP5F/IRS2/ITGA5/ITGA6/ITGAV/JAK2/KIF2A/LAMA1/LAMA2/LAMA4…	149
Amy	Type1	tricarboxylic acid cycle	15/4506	27/17911	0.000718041	0.00803722	0.0062646	DLD/DLST/FAHD1/IDH1/IDH3A/IDH3B/IDH3G/ME2/NNT/OGDH/PDHB/SDHA/SUCLA2/SUCLG1/SUCLG2	15
Amy	Type1	lamellipodium organization	22/4506	46/17911	0.000729977	0.00814583	0.00634926	ARHGEF7/ARPC2/AUTS2/CARMIL2/CD44/CDC42/CORO1B/CORO1C/CTTN/DMTN/DNM2/ENPP2/EPHA2/FER/FSCN1/HDAC4/HRG/MTOR/NCKAP1/RAC2/SRC/TWF2	22
Amy	Type1	regulation of neuron projection development	13/4506	22/17911	0.000741723	0.00815225	0.00635426	ACAP3/AKT1/BRSK2/CCDC88A/CTNNA2/FBXO7/GATA3/GRID2/MARK1/PSEN1/PTEN/SFRP1/SNAP25	13
Amy	Type1	regulation of cell morphogenesis	13/4506	22/17911	0.000741723	0.00815225	0.00635426	AGO4/ARC/BCL9L/CAMSAP1/CAPZB/CFL1/EFNA5/FMNL2/PHIP/SPARC/STRIP1/ZMYM3/ZMYM4	13
Amy	Type1	phosphatidylinositol dephosphorylation	13/4506	22/17911	0.000741723	0.00815225	0.00635426	INPP5A/INPP5B/INPP5F/INPP5K/INPPL1/MTM1/MTMR2/MTMR3/MTMR6/MTMR7/PTEN/SACM1L/SYNJ1	13
Amy	Type1	negative regulation of synaptic transmission	13/4506	22/17911	0.000741723	0.00815225	0.00635426	ADCY8/ADNP/ADORA1/ARC/CBLN1/DGKI/FMR1/GNAI1/GRID2/PCDH17/PPP1R9A/SHANK3/SORCS3	13
Amy	Type1	positive regulation of long-term synaptic potentiation	13/4506	22/17911	0.000741723	0.00815225	0.00635426	ADCY1/ADCY8/APP/CREB1/CRTC1/EIF2AK4/GRIN2A/LGMN/NPTN/NRGN/RELN/SHANK3/STAU1	13
Amy	Type1	actin filament bundle assembly	18/4506	35/17911	0.000745105	0.00816483	0.00636407	ACTN1/ACTN4/ADD1/ADD2/CORO1B/DMTN/DPYSL3/EPS8/EZR/FLNA/FSCN1/LIMA1/LIMK1/MARCKS/MYO1B/NEDD9/PFN2/SHANK3	18
Amy	Type1	mitotic cell cycle	62/4506	171/17911	0.000789206	0.00859645	0.0067005	ABL1/AFAP1L2/AKAP8/ANGEL2/APP/ASNS/BRINP3/CCNB1/CDC5L/CDH13/CDKN1B/CEP250/CLTC/CYLD/DCTN3/DIS3L2/DLG1/DNMT3A/DUSP3/EGFR/EIF4E/EIF4EBP1/EML4/ERF/FER/GAS1/GBF1/HECA/IQGAP1/KIF22/LGMN/MAEA/MEIS2/NDC80/NEK3/NEK7/NLE1/NOLC1/NUP214/NUP88/PAFAH1B1/PBK/PBRM1/POLDIP2/PPP1R12A/PPP2R2D/PTPN3/RAN/RGS14/RNF2/RRM1/SLC9A3R1/SMC3/SUGT1/TADA3/TBCD/TIMP2/TPX2/TTL/USP16/USP22/VCPIP1	62
Amy	Type1	cell cycle G2/M phase transition	62/4506	171/17911	0.000789206	0.00859645	0.0067005	ACTR1A/AKAP8/AKAP8L/APP/BRD4/CCNB1/CCP110/CDK5RAP2/CEP131/CEP250/CEP41/CKAP5/CUL1/DCTN3/DYNC1H1/DYNC1I2/DYNLL1/H2AFY/HAUS1/HAUS3/HAUS5/HAUS7/HAUS8/HSPA2/MECP2/MTA3/NEDD1/ODF2/PAFAH1B1/PBX1/PCM1/PCNT/PINX1/PKIA/PRKACA/PSMA3/PSMA5/PSMA7/PSMB1/PSMB2/PSMB6/PSMC2/PSMC4/PSMD1/PSMD10/PSMD2/PSMD3/PSMD4/PSMD6/PSMD7/PSMD8/PSME2/PSME3/PSME4/PSMF1/SIN3A/SSNA1/TPX2/TUBB4A/USP47/VPS4B/YWHAG	62
Amy	Type1	positive regulation of canonical Wnt signaling pathway	50/4506	132/17911	0.000804468	0.00873662	0.00680975	CCAR2/DAAM2/DLX5/EGFR/GID8/GPC3/GPRC5B/ILK/JUP/NFKB1/NLE1/PIN1/PPM1A/PSMA3/PSMA5/PSMA7/PSMB1/PSMB2/PSMB6/PSMC2/PSMC4/PSMD1/PSMD10/PSMD2/PSMD3/PSMD4/PSMD6/PSMD7/PSMD8/PSME2/PSME3/PSME4/PSMF1/PTK7/RECK/RNF146/ROR2/RUVBL1/SFRP1/SOX4/SRC/SULF2/TBL1XR1/UBR5/USP47/VCP/VPS35/WLS/WNK1/WNK2	50
Amy	Type1	clathrin coat assembly	10/4506	15/17911	0.000834484	0.00895597	0.00698073	AP2B1/AP2S1/CLINT1/CLTA/CLTC/FCHO1/FCHO2/HIP1R/PICALM/SNAP91	10
Amy	Type1	regulation of dendrite development	10/4506	15/17911	0.000834484	0.00895597	0.00698073	CAMK1D/CAMSAP2/CDKL5/CRKL/CSMD3/KNDC1/MARK1/PREX1/RTN4IP1/SEZ6	10
Amy	Type1	regulation of dendritic spine morphogenesis	10/4506	15/17911	0.000834484	0.00895597	0.00698073	ABI2/ARC/ARHGAP33/CDK5R1/CFL1/EPHA4/PDLIM5/PPP1R9A/SHANK3/SIPA1L1	10
Amy	Type1	histone H3-K27 methylation	10/4506	15/17911	0.000834484	0.00895597	0.00698073	EED/EHMT1/EZH1/EZH2/GATA3/H2AFY/MTF2/OGT/SUPT6H/SUZ12	10
Amy	Type1	ubiquitin-dependent ERAD pathway	26/4506	58/17911	0.000865616	0.00926286	0.00721993	AMFR/BCAP31/CCDC47/DERL2/DNAJC10/EDEM3/ERLIN2/FAF2/FBXO6/HSP90B1/HSPA5/MAN1B1/OS9/SEL1L/SGTA/STT3B/STUB1/SYVN1/TRIM13/TRIM25/UBQLN1/UBXN4/USP19/VCP/WFS1/YOD1	26
Amy	Type1	Arp2/3 complex-mediated actin nucleation	16/4506	30/17911	0.000873076	0.00928821	0.00723969	ABI2/ACTR3/ACTR3B/ARF1/ARPC1B/ARPC2/ARPC4/CORO1B/CTNNA2/CYFIP1/FCHSD2/HIP1R/NCKAP1/PICK1/WASF1/WASL	16
Amy	Type1	beta-catenin-TCF complex assembly	16/4506	30/17911	0.000873076	0.00928821	0.00723969	BCL9/BCL9L/CDC73/CREBBP/CTNNB1/EP300/HDAC1/KAT5/KMT2D/PYGO2/RUVBL1/SMARCA4/TCF7L2/TLE1/TLE3/TRRAP	16
Amy	Type1	post-embryonic development	32/4506	76/17911	0.000890681	0.00942239	0.00734427	ABL1/ACO1/AGO2/APOB/BCL2/C12orf57/CCDC47/DHCR7/EMX1/ERCC1/GABRG2/GATA3/GIGYF2/HEG1/IMPAD1/INPPL1/IREB2/ITPR1/KDM5B/MECP2/MTOR/PLEKHA1/PSEN1/PYGO2/RAB3A/SCUBE1/SLC18A2/SLC4A10/SMAD2/SOX6/TAPT1/TGFBR1	32
Amy	Type1	establishment of protein localization to organelle	28/4506	64/17911	0.000893314	0.00942239	0.00734427	BAG3/CD36/EFCAB7/FLNA/HDAC3/IFT122/IPO5/JUP/LAMP1/MAPK1/MAVS/NF1/NOLC1/NUP58/PIK3R1/PKIA/PKIG/PRKCD/PSEN1/RAN/TARDBP/TPR/TRIM28/TSG101/UBR5/VPS28/ZIC1/ZPR1	28
Amy	Type1	intracellular transport	42/4506	107/17911	0.000893435	0.00942239	0.00734427	ANXA2/AP3B1/APOE/ARF1/ATP13A2/BCAS3/C12orf4/CEP131/CHRM1/CRYAB/DYNC1H1/FMN2/GAS1/GRIPAP1/KIF5B/LYN/MAP1B/MLC1/NDEL1/NUMA1/PCM1/PCNT/PTPN1/RAB14/RAB29/RAC2/RANBP1/REEP2/RINT1/RUFY3/SCFD1/SEC24B/SNX4/SORL1/SPIRE2/STX18/STXBP1/TENM1/TPR/WWC1/YIPF5/ZFAND1	42
Amy	Type1	postsynaptic membrane organization	14/4506	25/17911	0.000971556	0.0102167	0.00796343	APOE/CDH2/DLG4/GLRB/GPHN/LHFPL4/MAGI2/NLGN1/NLGN2/NRXN1/NRXN2/RELN/RER1/SHANK3	14
Amy	Type1	response to drug	78/4506	226/17911	0.00100058	0.0104917	0.00817777	ABCA1/ABCA2/ABCA3/ABCD3/ACSL1/ALDH3A1/APOC2/ARRB1/ATG5/ATP1A1/ATR/BCL2/BLMH/BLOC1S3/CALR/CD38/CDKN1B/COL18A1/COMT/CPT1A/CTNNB1/CTPS1/DAD1/EMX1/EMX2/ENO3/EPS8/FABP3/GABRA4/GAD1/GAD2/GNA12/GNAS/GNPAT/HADHA/HDAC2/HDAC4/HMGA2/HSD11B2/IGFBP2/ITGA3/LYN/MAP1B/MCM7/MGST1/MYO6/NCOA1/NPC1/OSCP1/PAM/PDZK1/PFAS/PMS1/POR/PPOX/PTPRM/RPN2/S100A10/SFRP1/SLC10A4/SLC12A5/SLC15A2/SLC6A11/SRP14/SRP54/SRP68/SRP72/SST…	78
Amy	Type1	long-term memory	17/4506	33/17911	0.00101552	0.0105574	0.00822894	ADCY1/ADCY8/APOE/ARC/CAMK4/EIF2AK4/GRIA1/GRIN1/MECP2/MTOR/PJA2/PRKCZ/PRNP/RASGRF1/RELN/RGS14/SLC17A7	17
Amy	Type1	intrinsic apoptotic signaling pathway in response to oxidative stress	17/4506	33/17911	0.00101552	0.0105574	0.00822894	AKT1/ARL6IP5/BAG5/BCL2/CYP1B1/GPX1/HTRA2/JAK2/MAP3K5/P4HB/PDK1/PML/PRKCD/SFPQ/STK24/TRAP1/UBQLN1	17
Amy	Type1	toxin transport	17/4506	33/17911	0.00101552	0.0105574	0.00822894	ARID1A/ATP6V0A1/CCT2/CCT3/CCT5/CCT7/CCT8/COPZ1/DNAJC17/DNM1/GGA1/HSPA5/NRP1/SCFD1/SLC7A8/TCP1/TRIP4	17
Amy	Type1	suckling behavior	9/4506	13/17911	0.00103467	0.0106352	0.00828962	APP/CNTFR/DACH1/DERL2/GLS/GRIN1/PEX13/UBE2Q1/UBR3	9
Amy	Type1	telencephalon glial cell migration	9/4506	13/17911	0.00103467	0.0106352	0.00828962	ADGRG1/CDK5R1/CDK5R2/CTNNB1/DAB2IP/LAMB1/NR2E1/PAFAH1B1/RELN	9
Amy	Type1	actin filament-based movement	9/4506	13/17911	0.00103467	0.0106352	0.00828962	ACTC1/MYH10/MYH14/MYH4/MYH9/MYO1B/MYO5A/MYO6/MYO9B	9
Amy	Type1	low-density lipoprotein particle receptor catabolic process	9/4506	13/17911	0.00103467	0.0106352	0.00828962	ANXA2/AP2A1/AP2B1/AP2M1/AP2S1/APOE/CLTA/CLTC/VLDLR	9
Amy	Type1	cellular response to decreased oxygen levels	36/4506	89/17911	0.00107016	0.0109691	0.00854989	ARNT/CD34/CPEB4/CREBBP/CUL2/DDAH1/EGLN1/EP300/HIF1AN/HIGD1A/PDK1/PDK3/PICK1/PSMA3/PSMA5/PSMA7/PSMB1/PSMB2/PSMB6/PSMC2/PSMC4/PSMD1/PSMD10/PSMD2/PSMD3/PSMD4/PSMD6/PSMD7/PSMD8/PSME2/PSME3/PSME4/PSMF1/ROCK2/SIRT2/USP19	36
Amy	Type1	substrate adhesion-dependent cell spreading	35/4506	86/17911	0.00109612	0.0111504	0.00869118	ABL1/ACTN4/ARHGEF7/ARPC2/CALR/CDC42/CORO1C/CRKL/DMTN/DNM2/DOCK1/EFNA5/EPHB3/FBLN1/FER/FERMT2/FGA/FGG/FLNA/FN1/ILK/ITGAV/LAMA5/LAMB1/LAMC1/MYADM/NEDD9/NRP1/PARVA/POSTN/PREX1/PTK2/S100A10/SRC/VAMP3	35
Amy	Type1	positive regulation of type I interferon production	23/4506	50/17911	0.00109701	0.0111504	0.00869118	CREBBP/CTNNB1/DDX41/DHX36/EP300/IFI16/LRRFIP1/NFKB1/POLR1C/POLR2L/POLR3B/POLR3C/POLR3D/POLR3E/POLR3F/POLR3GL/PQBP1/PRKDC/RELA/TBK1/TMEM173/XRCC5/ZCCHC3	23
Amy	Type1	neuromuscular process controlling balance	23/4506	50/17911	0.00109701	0.0111504	0.00869118	AARS/ABL1/ADCY5/ALDH1A3/APP/BCR/CNTNAP1/DLG4/GAA/GIGYF2/HERC1/JPH3/JPH4/MYH10/NBN/NEFL/NLGN2/NRXN1/PAFAH1B1/POU4F2/PSAP/SLC1A3/TPP1	23
Amy	Type1	positive regulation of neuron death	18/4506	36/17911	0.0011424	0.0115795	0.00902564	ABL1/ADORA1/AIMP2/BAD/CAPN2/EFNB2/FYN/GRIN2B/GSK3B/MAP3K5/MTOR/PARP1/PICALM/PPP1R13B/PRNP/SNCA/TP53BP2/WNT5A	18
Amy	Type1	memory	31/4506	74/17911	0.0011765	0.0118921	0.00926929	ADCY8/ASIC1/ATXN1/CCK/CIC/CNR1/CREB1/CRTC1/GRIN2A/ITGA3/ITGA5/JPH3/KALRN/LGMN/MAP1A/NQO2/PAK5/PLCB1/PPP1R1B/PSEN1/PTEN/PTN/RIN1/SCN2A/SHANK3/SLC8A2/SLC8A3/SORCS3/SYT4/TH/VLDLR	31
Amy	Type1	phospholipid transport	15/4506	28/17911	0.00118879	0.0119831	0.00934022	APOE/ATP8A1/ATP8A2/C2CD2L/OSBPL10/OSBPL2/OSBPL5/OSBPL8/PITPNA/PITPNB/PITPNM1/PITPNM2/PLTP/TNFAIP8L3/TRIAP1	15
Amy	Type1	extrinsic apoptotic signaling pathway	63/4506	177/17911	0.00123446	0.0123374	0.00961637	ACVR1/ACVR1B/AKT1/ARHGEF2/BAD/BAX/BCL2/BID/BIRC6/COL2A1/CTNNA1/CTTN/CYLD/DEPTOR/FAF1/FAIM2/FEM1B/FGA/FGG/FYN/GCLC/GPX1/GSK3B/HTRA2/HTT/ITGA6/ITGAV/JAK2/LGALS3/LMNA/MADD/NDUFA13/NF1/NRP1/PAK5/PARP2/PDIA3/PEA15/PF4/PHIP/PML/PPP1CA/PPP2R1B/PSME3/RAF1/RB1CC1/RBCK1/RELA/RFFL/RIPK1/RNF41/SCG2/SFRP1/SRC/STK4/TCF7L2/TGFB2/TGFBR1/TRADD/TRAF2/WWOX/ZC3HC1/ZMYND11	63
Amy	Type1	cellular protein-containing complex localization	8/4506	11/17911	0.0012385	0.0123374	0.00961637	DLG1/EZR/MIOS/NACC2/RAN/SGCD/SNAPIN/WASL	8
Amy	Type1	regulation of short-term neuronal synaptic plasticity	8/4506	11/17911	0.0012385	0.0123374	0.00961637	GRIK2/PPFIA3/RAB3A/RAB3GAP1/SLC4A10/SLC8A2/SYNGR1/SYP	8
Amy	Type1	excitatory synapse assembly	8/4506	11/17911	0.0012385	0.0123374	0.00961637	GRID2/NLGN1/NPTN/PLXNB2/PTEN/SEMA4A/SHANK3/WNT5A	8
Amy	Type1	protein targeting	49/4506	131/17911	0.00124084	0.0123374	0.00961637	ABLIM3/AKAP12/AKT2/ANK3/ARIH2/ATG13/BAG3/C2CD5/CACNB3/CDC37/CDK5R1/CSNK2A2/DMTN/ERBIN/FIS1/FYN/GDI1/GIPC1/HPCA/HPS4/HSPA4/HTRA2/HUWE1/INPP5K/KATNB1/LAMP2/LMAN1/MFF/MTCL1/NDUFA13/NLGN1/NPEPPS/NUCB1/OS9/PAK1/PDZK1/PMPCA/PRKAA1/PRNP/RAC2/SH3GLB1/SORL1/STOM/SYNGR1/TIMM21/TRAK1/VPS11/YWHAB/YWHAG	49
Amy	Type1	DNA-templated transcription, elongation	19/4506	39/17911	0.00125236	0.0124181	0.00967924	ALYREF/BRD4/CCAR2/CDC73/CTR9/EZH2/GTF2F1/HTATSF1/NELFB/RTF1/SUPT16H/SUPT4H1/SUPT5H/SUPT6H/TCEA2/THOC1/TSFM/ZMYND11/ZNF326	19
Amy	Type1	post-Golgi vesicle-mediated transport	11/4506	18/17911	0.00130853	0.0128011	0.00997784	ARL3/EXOC5/GBF1/MYO1B/MYO5A/RP2/SCAMP1/SCAMP2/SCFD1/SORL1/WIPI1	11
Amy	Type1	response to light stimulus	11/4506	18/17911	0.00130853	0.0128011	0.00997784	ASNS/COPS3/DNM2/FECH/GNAT1/JUND/MAPK10/POLG/SLC1A3/SLC4A10/TH	11
Amy	Type1	stress granule assembly	11/4506	18/17911	0.00130853	0.0128011	0.00997784	ATXN2/ATXN2L/BICD1/C9orf72/CIRBP/DYNC1H1/G3BP2/OGFOD1/PRKAA1/PUM2/RPS23	11
Amy	Type1	regulation of neuron apoptotic process	11/4506	18/17911	0.00130853	0.0128011	0.00997784	FAIM2/G6PD/GATA3/GPX1/GRID2/GRM4/MEF2C/NAE1/NSMF/SIGMAR1/TRIM2	11
Amy	Type1	regulation of neuron death	11/4506	18/17911	0.00130853	0.0128011	0.00997784	CTSZ/DCC/DHCR24/EGLN1/EPHB1/RAB29/RILPL1/RRAS2/SARM1/TBK1/TSC1	11
Amy	Type1	anatomical structure homeostasis	13/4506	23/17911	0.00131454	0.0128256	0.00999689	ATRX/DHX36/ERCC1/GNL3/HNRNPD/NBN/PML/SIRT6/SMG1/TERF2/TERF2IP/UPF1/XRCC5	13
Amy	Type1	regulation of cell adhesion	20/4506	42/17911	0.00134514	0.0130892	0.0102023	ABL1/CYTH1/FAF1/JAG2/LAMA1/LAMA2/LAMA4/LAMA5/LMO7/NUAK1/PKP4/PML/PPP1CB/PPP1R12A/PTK2B/PTPRJ/ROCK2/S1PR1/SERPINI1/SOX9	20
Amy	Type1	actin filament polymerization	36/4506	90/17911	0.00135738	0.0131731	0.0102678	ARF6/ARFGEF1/ARHGAP18/ARPC2/ARPC4/BIN1/CDC42EP2/CTTN/DIAPH1/DLG1/FCHSD2/FER/GBA2/HIP1R/JAK2/LATS1/MTOR/MYADM/NCK1/NCK2/NCKAP1/PAK3/PFN2/PPP1R9A/PREX1/PRKCD/PRKCE/PTK2B/RASA1/SNX9/TENM1/TWF2/VASP/WASF1/WASF3/WASL	36
Amy	Type1	positive regulation of macroautophagy	16/4506	31/17911	0.00138583	0.0133427	0.0104	C9orf72/DCN/GNAI3/GPSM1/IKBKG/LARP1/MAP3K7/RAB12/SCOC/SUPT5H/TBK1/TMEM173/TRIM13/TSC1/TSC2/WAC	16
Amy	Type1	protein N-linked glycosylation via asparagine	16/4506	31/17911	0.00138583	0.0133427	0.0104	ALG5/DAD1/DDOST/DPM1/FUT8/LMAN1/MAGT1/MGAT1/NUDT14/RPN1/RPN2/STT3A/STT3B/SYVN1/TUSC3/VCP	16
Amy	Type1	adult behavior	16/4506	31/17911	0.00138583	0.0133427	0.0104	ALK/BBS2/GABRG2/NRXN1/NRXN2/NRXN3/PCDH17/PTEN/SHANK2/SHANK3/SLC10A4/SLC1A2/SLC7A11/SLITRK1/SLITRK5/SPTBN2	16
Amy	Type1	process utilizing autophagic mechanism	54/4506	148/17911	0.00140608	0.0135021	0.0105242	ABL1/AKT1/ATG7/BAD/BCL2/C9orf72/CPTP/DAPK1/DCN/EIF4G1/EIF4G2/EP300/FBXL2/FLCN/FOXK2/GOLGA2/GSK3B/HDAC6/HERC1/IFI16/ITPR1/KAT5/KLHL22/LARS/MTCL1/MTDH/MTOR/OPTN/PIK3CB/PIP4K2A/PIP4K2C/PRKAA1/PRKD1/PSAP/PTK2/RAB39B/RAB8A/RASIP1/SH3GLB1/SIRT2/SOGA1/STAT3/STK11/TAB3/TPCN1/TRIM21/TRIM22/USP10/USP13/USP33/WDR24/WDR6/XPA/ZMPSTE24	54
Amy	Type1	eye development	57/4506	158/17911	0.00143397	0.0137338	0.0107048	ACHE/BAX/BLOC1S3/C12orf57/CDON/CHD7/COL5A1/COL5A2/CRYAB/CST3/CYP1B1/DLG1/EGFR/EPHB1/GATA3/GNAT1/GNB1/HDAC1/HDAC2/HPCA/IFT122/IFT140/IMPDH2/JMJD6/LAMB2/LHX2/MED1/MEIS2/MYH10/NECTIN1/NF1/NIPBL/NPHP4/NR2E1/NTRK2/OPA1/PDS5B/PFDN5/POU4F2/PYGO2/RORB/RRM1/SHROOM2/SMG9/SMOC1/SOX11/SOX2/SOX9/TCIRG1/TENM3/TFAP2A/TGFB2/TGFBR1/TUB/WNT5A/XRN2/YY1	57
Amy	Type1	phosphorylation	125/4506	392/17911	0.00144695	0.0138218	0.0107734	ABL1/ADK/AK2/AKT1/AKT2/AKTIP/ALDH18A1/ALK/ANKLE2/APP/ARRB1/ARRB2/BRAT1/C3/C9orf72/CADM4/CCDC88A/CCNB1/CD40/CDK5RAP3/CDKN1B/CDKN2D/CELSR3/CHKB/CKB/CKMT2/CLIP3/CLP1/COASY/COL4A3BP/CORO1C/CRKL/DAB2/DAB2IP/DCAKD/DNAJC10/DYNLL1/EFNA5/EGFR/EPHA7/ERP29/ETNK1/FBLN1/FER/FKBP8/FLCN/FN1/FN3K/FN3KRP/GLMN/HDAC3/HSPA2/IDNK/ILK/INPP5K/ITGA6/KNDC1/LIMCH1/LYN/MAPK3/MAVS/MCM7/MICAL1/MOB2/MTOR/MVK/MYADM/MYDGF/NADK2…	125
Amy	Type1	fatty acid beta-oxidation	23/4506	51/17911	0.00152753	0.0145155	0.0113141	ABCD3/ACAD10/ACADM/ACADS/ACADVL/AKT1/AKT2/CNR1/CPT1A/CPT1C/CPT2/ECH1/ECI1/HADHA/HADHB/HSD17B4/IRS2/LONP2/MCAT/MECR/MLYCD/MTOR/SLC25A17	23
Amy	Type1	negative regulation of cell death	23/4506	51/17911	0.00152753	0.0145155	0.0113141	ADCYAP1R1/ATG5/BECN1/CACYBP/CST3/DYNLT1/FGF2/LRPAP1/NCK1/NPC1/NTRK3/PACRG/PARP16/PDE12/PRKD1/SMAD4/SOX11/SOX4/SRSF6/TMEM109/VPS35/VPS4B/ZFPM2	23
Amy	Type1	axon ensheathment	24/4506	54/17911	0.00156022	0.0147876	0.0115262	AKT1/CTNNB1/CTSC/DAG1/DLG1/EPB41L3/FIG4/GPC1/ILK/MPP5/MTMR2/MTOR/PARD3/PIKFYVE/PLP1/PTEN/PTN/PTPRZ1/SIRT2/SLC25A12/TENM4/TNFRSF21/WASF3/ZPR1	24
Amy	Type1	cellular protein catabolic process	26/4506	60/17911	0.0015915	0.0150177	0.0117055	ANXA2/APOE/CAPN2/CD81/CDK5RAP3/CTSB/CTSL/DAB2IP/DNAJC3/EZR/FAF1/FAP/HTRA2/IDE/LGMN/LONP1/MSN/NELL1/PPT1/PTTG1IP/RAB12/RIPK1/UQCC2/VPS11/VPS35/WDR91	26
Amy	Type1	protein import	27/4506	63/17911	0.00159272	0.0150177	0.0117055	APOE/BAG3/CD36/EFCAB7/FLNA/HDAC3/HSPA8/IPO5/JUP/LAMP2/MAPK1/MAVS/NF1/NOLC1/NUP58/PIK3R1/PKIA/PKIG/PRKCD/PSEN1/RAN/TARDBP/TPR/TRIM28/UBR5/ZIC1/ZPR1	27
Amy	Type1	stimulatory C-type lectin receptor signaling pathway	43/4506	113/17911	0.00161978	0.0152335	0.0118737	CREBBP/CUL1/EP300/FBXW11/FYN/ICAM3/IKBKG/LYN/MALT1/MAP3K7/NFKB1/PAK1/PAK3/PRKACA/PRKACB/PRKACG/PRKCD/PSMA3/PSMA5/PSMA7/PSMB1/PSMB2/PSMB6/PSMC2/PSMC4/PSMD1/PSMD10/PSMD2/PSMD3/PSMD4/PSMD6/PSMD7/PSMD8/PSME2/PSME3/PSME4/PSMF1/RAF1/RELA/SRC/TAB1/TAB3/TRAF6	43
Amy	Type1	canonical Wnt signaling pathway	99/4506	302/17911	0.00165017	0.0154793	0.0120654	APC/APOE/BCL9/BCL9L/CCAR2/CCNY/CDH2/CDK14/CSNK1A1/CTNNB1/CTNND1/CTNND2/CUL3/CYLD/DAAM2/DAB2/DAB2IP/DLX5/EGFR/EMD/FZD2/GID8/GPC3/GPRC5B/GSK3B/HDAC1/HECW1/IGFBP2/ILK/JADE1/JUP/KDM6A/LATS1/MCC/MLLT3/NFKB1/NLE1/NPHP4/PFDN5/PIN1/PPM1A/PPP1CA/PSEN1/PSMA3/PSMA5/PSMA7/PSMB1/PSMB2/PSMB6/PSMC2/PSMC4/PSMD1/PSMD10/PSMD2/PSMD3/PSMD4/PSMD6/PSMD7/PSMD8/PSME2/PSME3/PSME4/PSMF1/PTEN/PTK7/PTPRO/PYGO2/RAB5A/RAPGEF1…	99
Amy	Type1	behavioral fear response	18/4506	37/17911	0.00170617	0.0159228	0.012411	ALS2/APOE/ASIC1/ASIC4/BCL2/BRINP1/CCK/EIF4E/EIF4G1/FBXL20/GABRA5/GRIK2/MECP2/MEF2C/NR2E1/PENK/USP46/VDAC3	18
Amy	Type1	positive regulation of protein import into nucleus	18/4506	37/17911	0.00170617	0.0159228	0.012411	BAG3/EFCAB7/FLNA/HDAC3/IPO5/JUP/MAPK1/MAVS/PIK3R1/PRKCD/PSEN1/RAN/TARDBP/TPR/TRIM28/UBR5/ZIC1/ZPR1	18
Amy	Type1	regulation of axonogenesis	10/4506	16/17911	0.00172386	0.0160468	0.0125077	ARHGAP35/BRSK2/CHN1/EPHA4/EPHB3/GRIN1/GSK3B/MARK2/SIPA1L1/UST	10
Amy	Type1	glycogen catabolic process	12/4506	21/17911	0.00177817	0.0163852	0.0127715	AGL/CALM1/GAA/PGM1/PGM2/PHKA1/PHKA2/PHKB/PPP1CA/PPP1CB/PYGB/PYGL	12
Amy	Type1	protein localization to endosome	12/4506	21/17911	0.00177817	0.0163852	0.0127715	ABHD17B/ABHD17C/ARF6/EZR/MICALL1/MSN/PACSIN2/RAB35/ROCK2/SORL1/TMEM30A/VPS35	12
Amy	Type1	negative regulation of axonogenesis	12/4506	21/17911	0.00177817	0.0163852	0.0127715	ARHGDIA/EFNB3/GDI1/LINGO1/NGFR/PSEN1/PTEN/PTK2/RTN4/RTN4R/RUFY3/THY1	12
Amy	Type1	positive regulation of axonogenesis	12/4506	21/17911	0.00177817	0.0163852	0.0127715	ARHGDIA/MAP2K1/NEFL/NGFR/NTRK2/ROBO1/SLITRK1/STK11/STK25/TIAM1/TRAK1/ZEB2	12
Amy	Type1	production of miRNAs involved in gene silencing by miRNA	20/4506	43/17911	0.00192627	0.0176607	0.0137656	ADAR/AGO2/AGO4/DGCR8/DROSHA/EGFR/MAP2K1/METTL3/NCOR1/PPP3CA/PRKRA/PUM1/PUM2/RIPK1/SMAD2/SRRT/TARBP2/ZC3H7A/ZC3H7B/ZMPSTE24	20
Amy	Type1	cellular response to epidermal growth factor stimulus	20/4506	43/17911	0.00192627	0.0176607	0.0137656	AKT1/BECN1/CAD/CBL/DAB2IP/DUSP3/EGFR/GAREM1/INPP5K/IQGAP1/MARS/MCM7/MED1/NCL/PAX2/PLCG1/PTPN12/SOX9/SYAP1/ZPR1	20
Amy	Type1	coagulation	51/4506	140/17911	0.0019503	0.0178362	0.0139024	APOE/ARRB1/ARRB2/BLOC1S3/CD34/CD36/CD40/COL1A2/DGKB/DGKD/DGKE/DGKG/DGKH/DGKI/DGKQ/DGKZ/DMTN/ENPP4/ENTPD2/F12/FBLN1/FGA/FGG/FLNA/FYN/GNA12/GNA13/GNB1/GNG2/HRG/ITPR1/KNG1/LYN/MAPK1/MAPK3/P2RY1/PF4/PIK3CA/PIK3CB/PIK3R1/PRKCB/PRKCD/PRKCE/PROCR/PSEN1/RAF1/RAP2B/SERPINE2/SRC/VAV2/VWF	51
Amy	Type1	protein localization to nucleus	54/4506	150/17911	0.00198484	0.0181067	0.0141133	AKT1/ARL2/BAG3/BYSL/CALR/CD36/CDK5RAP3/DCLK1/DCLK2/EFCAB7/FBXO4/FLCN/FLNA/FYN/GSK3B/HDAC3/IPO5/JUP/LMNA/MAPK1/MAVS/NF1/NF2/NGFR/NOLC1/NUP58/PARP1/PIK3R1/PIKFYVE/PIN1/PINX1/PKIA/PKIG/PLRG1/PML/PRKCD/PSEN1/RAN/SIN3A/SOX9/SRC/STK11/SUPT7L/TAF3/TARDBP/TOR1A/TOR1AIP1/TPR/TRIM28/UBR5/XPA/XPO1/ZIC1/ZPR1	54
Amy	Type1	nuclear export	21/4506	46/17911	0.00200194	0.0182172	0.0141993	ANP32B/ATXN1/BAG3/CAMK1/CPSF6/CTDSPL2/EIF4ENIF1/EMD/GSK3B/LSG1/MALT1/NCBP1/NEMF/NUP153/PHAX/PPM1A/PRKACA/RANGAP1/TCF7L2/TPR/XPO4	21
Amy	Type1	spinal cord development	22/4506	49/17911	0.00205733	0.0186175	0.0145114	ACTL6A/ACTL6B/ADARB1/AKT1/BAG3/DAAM2/DCC/EED/HOXB8/MTOR/NEFL/NF1/PBX3/PHGDH/PTBP2/PTN/RELN/SOX11/SOX4/VLDLR/ZIC1/ZPR1	22
Amy	Type1	response to estradiol	37/4506	95/17911	0.00206125	0.0186175	0.0145114	ADCYAP1R1/ALDH1A2/APOB/ARNT2/ARPC1B/BAD/CALR/CASP9/CAT/CD38/CDKN1B/CRYAB/CST3/CTNNB1/DNMT3A/ENDOG/EZH2/GPX4/IGFBP2/MAP1B/MBD3/NCOA1/NR2F2/PAM/PCNA/PDGFRB/PENK/POSTN/PTEN/PTN/RAMP2/SLC6A1/STAT3/STRN3/STXBP1/TH/TXNIP	37
Amy	Type1	protein localization to organelle	37/4506	95/17911	0.00206125	0.0186175	0.0145114	ABHD17B/ABHD17C/AKT1/ANK2/ARL2/BBS2/BICD1/CCDC88A/CDK5RAP3/CEP250/COG3/COG7/CROCC/DCLK1/DCLK2/DDRGK1/FBXO4/FLCN/FYN/GOLPH3/GSK3B/HK1/HSPA5/LMNA/NF2/NGFR/PARP1/PIN1/PML/RTN4/SIN3A/SORL1/SRC/STK11/SUPT7L/TAF3/TSPO	37
Amy	Type1	TOR signaling	42/4506	111/17911	0.00206686	0.0186222	0.014515	AKT1/C9orf72/CCDC88A/DEPTOR/DGKQ/EIF4EBP1/FLCN/GATA3/GNA12/GOLPH3/HDAC3/KLHL22/KPTN/LAMTOR3/LARP1/LARS/MIOS/MLST8/MTM1/MTOR/NPRL3/PIH1D1/PIK3CA/PRKAA1/RELN/RFFL/RHEB/RPTOR/RRAGC/RRAGD/SEC13/SIK3/STK11/TBC1D7/TBCK/TELO2/TNFAIP8L1/TSC1/TSC2/UBR2/WDR24/ZMPSTE24	42
Amy	Type1	protein polyubiquitination	75/4506	221/17911	0.00207214	0.0186237	0.0145162	AMFR/ARIH2/BCL2/BLMH/CBL/CDC34/CTNNB1/CUL1/CUL3/FBXL15/FBXL16/FBXL17/FBXL19/FBXL20/FBXO21/FBXO22/FBXO4/FBXO41/FBXO6/FBXO7/FBXW11/FBXW9/HDAC6/HUWE1/KLHL42/LMO7/LNPEP/LRSAM1/MARCH5/MGRN1/MIB2/NEDD4L/NPEPPS/PRPF19/PSMA3/PSMA5/PSMA7/PSMB1/PSMB2/PSMB6/PSMC2/PSMC4/PSMD1/PSMD10/PSMD2/PSMD3/PSMD4/PSMD6/PSMD7/PSMD8/PSME2/PSME3/PSME4/PSMF1/RBBP6/RBCK1/RC3H1/RNF115/RNF167/RNF20/RNF40/RNF41/STUB1/THOP1/TPP2/…	75
Amy	Type1	negative regulation of protein ubiquitination	23/4506	52/17911	0.0020946	0.0187333	0.0146017	ADGRB1/AKT1/ARRB1/ARRB2/ATG5/BAG5/FYN/GCLC/GLMN/IVNS1ABP/MTOR/NXN/OGT/PINX1/PRKCE/PRR7/SOX4/SVBP/TSPO/U2AF2/UBXN1/USP4/VPS28	23
Amy	Type1	cellular response to UV	23/4506	52/17911	0.0020946	0.0187333	0.0146017	ATR/BAX/CASP9/CREBBP/DHX36/EIF2AK4/EP300/FMR1/INO80/KDM1A/METTL3/PARP1/PBK/PCNA/PIK3R1/POLD1/PTN/RPL26/RUVBL2/SDE2/TRIAP1/USP47/YY1	23
Amy	Type1	mitochondrial electron transport, NADH to ubiquinone	24/4506	55/17911	0.00211586	0.0188041	0.0146568	DLD/NDUFA10/NDUFA12/NDUFA13/NDUFA4/NDUFA5/NDUFA8/NDUFA9/NDUFAF1/NDUFB10/NDUFB4/NDUFB5/NDUFB6/NDUFB7/NDUFB9/NDUFC2/NDUFS1/NDUFS4/NDUFS5/NDUFS6/NDUFS8/NDUFV1/NDUFV3/SNCA	24
Amy	Type1	microtubule-based process	24/4506	55/17911	0.00211586	0.0188041	0.0146568	APC/BCAS3/BICD1/BICD2/CAMSAP3/CDK5RAP2/CYLD/DCTN3/DIAPH1/EFNA5/EML4/GSK3B/HDAC6/KIFAP3/KLHL42/MACF1/MAP10/MARK2/PAFAH1B1/PHLDB2/PRKAA1/TAOK1/TRIM36/TUBA1B	24
Amy	Type1	microtubule polymerization	26/4506	61/17911	0.0021183	0.0188041	0.0146568	ABL1/ARL2/CAMSAP1/CAMSAP2/CAMSAP3/CDK5R1/CDK5RAP2/CDKN1B/CKAP5/CLIP3/DYRK1A/GBA2/GOLGA2/INPP5J/MAP1B/MAP2/NAV3/NUMA1/PAK1/RANBP9/SLAIN2/SNCA/TBCD/TUBB4A/TUBGCP2/ZNF207	26
Amy	Type1	cerebellum development	25/4506	58/17911	0.00212313	0.0188041	0.0146568	ABAT/ABL1/ATIC/CDK5R1/CDK5R2/CKB/CLP1/CNTN1/CRKL/EZH2/FAIM2/GART/GNPAT/HNRNPD/KCNC1/MECP2/MYO16/NCOA1/PAK1/PSEN1/PTBP2/PTN/SDF4/SEMA4C/XRCC1	25
Amy	Type1	locomotory behavior	36/4506	92/17911	0.00213815	0.0188913	0.0147248	ABAT/ADCY5/ADCY8/ADGRL3/ALDH1A3/ALS2/ANKH/APP/C1QL1/CACNA1B/DDHD2/ESPN/FEZF2/FIG4/GAA/GNAO1/GRM1/HPRT1/LRRTM1/MEIS1/MTOR/MYO5A/NAV2/NEGR1/NPY1R/PAK5/PDE1B/PEX13/PPP1R1B/PTEN/SLC18A2/SNAP25/SOBP/STRN/TH/VPS13A	36
Amy	Type1	regulation of endocytosis	13/4506	24/17911	0.00221142	0.0194445	0.015156	ABL1/AP2S1/BIN1/CDH13/EHD4/HIP1R/PICALM/PTPN1/RUFY1/RUFY2/SNX17/SYT4/TSC2	13
Amy	Type1	response to cadmium ion	13/4506	24/17911	0.00221142	0.0194445	0.015156	ALAD/ARG1/CAT/CDKN1B/DTYMK/ERCC1/GCLC/GOT1/KIT/NPC1/NUDT1/PCNA/SPARC	13
Amy	Type1	protein ubiquitination	164/4506	536/17911	0.00222719	0.0195361	0.0152274	ADGRB1/AIMP2/AKT1/ANAPC16/ARIH1/ARIH2/ARRB1/ARRB2/ARRDC1/ATG3/ATG5/ATG7/BAG5/BIRC6/BRAP/CAND1/CBL/CCDC22/CDC34/CDC42/CDC73/CDCA3/CDK5RAP3/CRBN/CTR9/CUL1/CUL2/CUL3/CUL4A/CUL4B/CUL5/DCAF5/DCAF6/DCAF7/DDB1/DTX3/ENC1/FBXL15/FBXL17/FBXL2/FBXO4/FBXO7/FBXW11/FEM1B/FYN/GCLC/GID4/GLMN/HACE1/HDAC3/HECTD3/HECTD4/HERC1/HERC4/HLTF/HSPA5/HSPBP1/HUWE1/IRF2BPL/ITCH/IVNS1ABP/KCMF1/KCTD10/KCTD13/KCTD6/KDM1A/KEAP1/…	164
Amy	Type1	SNARE complex assembly	9/4506	14/17911	0.0022502	0.01955	0.0152382	PRRT2/SNCA/STX1A/STXBP1/STXBP6/TRIM9/VAMP1/VAMP3/VAMP4	9
Amy	Type1	regulation of neurotransmitter secretion	9/4506	14/17911	0.0022502	0.01955	0.0152382	CAMK2A/FMR1/KCNMB4/MEF2C/RHOT1/RIMS1/SNCG/SYN1/SYT12	9
Amy	Type1	positive regulation of dendrite development	9/4506	14/17911	0.0022502	0.01955	0.0152382	ALK/CRTC1/CYFIP1/DAB2IP/EZH2/IQGAP1/PACSIN1/PTN/VLDLR	9
Amy	Type1	regulation of AMPA receptor activity	9/4506	14/17911	0.0022502	0.01955	0.0152382	CACNG4/CACNG5/CACNG8/CNIH2/CNIH3/MEF2C/MINK1/NLGN1/NLGN2	9
Amy	Type1	dephosphorylation	44/4506	118/17911	0.0022911	0.019858	0.0154783	ACP2/ACP6/ADORA1/ALPL/ANKLE2/APTX/ATP1A1/BPNT1/CALM1/DUSP12/DUSP3/EPHX2/FIG4/HDDC2/IMPAD1/INPP4A/INPP4B/INPP5K/IQGAP1/LPIN1/LPIN2/NANP/NSMF/NT5C3B/NT5DC2/NT5DC3/NT5E/NTPCR/NUDT16/PGP/PIN1/PPM1A/PPP1CA/PPP2R5A/PPP2R5D/PPP3CA/PRKCD/PTBP1/PTPA/PXYLP1/SMG7/SPPL3/TIGAR/YWHAB	44
Amy	Type1	ribosome biogenesis	57/4506	161/17911	0.00234805	0.0203034	0.0158255	BYSL/CEBPZ/CHD7/CUL4A/CUL4B/DDX17/DDX27/DDX56/DHX37/DIS3/DKC1/DROSHA/EIF2A/EIF6/EMG1/ERI1/EXOSC10/EXOSC5/EXOSC7/EXOSC8/EXOSC9/GEMIN4/IMP3/IMP4/KRR1/LAS1L/MPHOSPH6/MTG2/MYBBP1A/NOL11/NOL6/NOLC1/NOP56/NOP58/PDCD11/PELP1/PTEN/RIOK2/RPL26/RPL27/RPS14/RPS24/RRP9/SNU13/TBL3/TEX10/TSC1/UTP14A/UTP18/WDR12/WDR18/WDR3/WDR43/WDR55/WDR75/XPO1/XRN2	57
Amy	Type1	contractile actin filament bundle assembly	33/4506	83/17911	0.00236683	0.0204174	0.0159143	ABL1/ARAP1/ARHGEF10L/ASAP3/CD47/CDC42/CORO2B/FHOD1/INPP5K/LIMCH1/MTOR/NF2/NRP1/PAK1/PFN2/PHLDB2/PIK3R1/PPFIA1/PPM1F/PPP1R9A/PXN/RHOC/ROCK2/S100A10/S1PR1/SFRP1/SLC9A1/SORBS3/TGFBR1/TMEFF2/TPM1/TSC1/WNT4	33
Amy	Type1	Golgi to plasma membrane transport	11/4506	19/17911	0.00240388	0.0205428	0.016012	ACSL3/ARFGEF2/ARL3/CCDC22/CCDC93/CSK/DNM2/LLGL1/OSBPL5/RAB10/RABEP1	11
Amy	Type1	branched-chain amino acid catabolic process	11/4506	19/17911	0.00240388	0.0205428	0.016012	ACAD8/ACADSB/ALDH6A1/AUH/BCAT1/BCAT2/BCKDHB/DLD/IVD/MCCC1/MCCC2	11
Amy	Type1	heterochromatin assembly	11/4506	19/17911	0.00240388	0.0205428	0.016012	ATF7IP/DNMT1/HMGA2/MORC2/MPHOSPH8/PHF2/PHF8/SETDB1/SIRT6/TPR/TRIM28	11
Amy	Type1	negative chemotaxis	11/4506	19/17911	0.00240388	0.0205428	0.016012	EFNA5/EPHA7/FLRT2/FLRT3/ITGAV/NRP2/PLXNA3/PLXNA4/ROBO1/SEMA5B/SLIT1	11
Amy	Type1	cell cycle arrest	62/4506	178/17911	0.0024314	0.0206868	0.0161243	ABL1/AKT2/APBB1/APC/BIN1/BRINP1/BRINP2/BRINP3/CAB39/CAB39L/CALR/CDK5R1/CDK6/CDKN1B/CDKN2D/CGREF1/CRLF3/DAB2IP/DHCR24/EIF2AK4/EIF4G2/FAP/GAS1/GAS2/GAS7/HEPACAM/HMGA2/HMGN5/ILK/ING4/LAMTOR3/MAP2K1/MED25/MLST8/MSH2/MTOR/MYBBP1A/NBN/PPM1A/PPP1R9B/PPP2R5B/PRKAA1/PRKAB1/PRKACA/PRKAG2/PRNP/RHEB/RPTOR/RRAGC/RRAGD/SDE2/SOX2/STK11/STRADA/TBRG4/TCF7L2/TFAP4/TGFB2/TGFBR1/TSG101/VASH1/WDR6	62
Amy	Type1	receptor internalization	32/4506	80/17911	0.00244037	0.0206868	0.0161243	ACHE/ANKRD13B/AP2M1/ARF1/ARRB1/ARRB2/ATXN2/CD36/CD81/CLTC/CNTN2/DLG4/DNM2/EZR/FMR1/GRIA1/GRK2/GRK3/LRP1/LRPAP1/LRRTM1/LRRTM2/MAGI2/MTMR2/NECAB2/PICALM/PICK1/RAMP2/SCYL2/SH3GL2/SNCA/TFRC	32
Amy	Type1	regulation of mitotic cell cycle phase transition	32/4506	80/17911	0.00244037	0.0206868	0.0161243	ANAPC16/ANAPC4/ANAPC5/ANAPC7/CCNB1/CDC16/CDC26/CDC27/CUL1/DDB1/PSMA3/PSMA5/PSMA7/PSMB1/PSMB2/PSMB6/PSMC2/PSMC4/PSMD1/PSMD10/PSMD2/PSMD3/PSMD4/PSMD6/PSMD7/PSMD8/PSME2/PSME3/PSME4/PSMF1/TFAP4/XPC	32
Amy	Type1	phosphatidylinositol 3-kinase signaling	50/4506	138/17911	0.00244341	0.0206868	0.0161243	AKT1/BECN1/CAT/CBL/DAB2IP/DCN/EGFR/FBXL2/FLT1/FYN/GAB1/GATA3/IGF1R/IRS2/JAK2/KIT/LYN/MAPK1/MAPK3/MYDGF/NF1/NTRK2/NTRK3/NYAP1/PDGFRB/PIK3AP1/PIK3CA/PIK3CB/PIK3CD/PIK3R1/PIP4K2A/PIP4K2C/PIP5K1C/PLEKHA1/PLXNB1/PPP2R5B/PRR5/PTEN/PTK2/RASGRP1/RELN/SEMA4D/SERPINE2/SIRT2/SLC9A3R1/SOX9/SRC/STAMBP/TGFB2/TSC2	50
Amy	Type1	Wnt signaling pathway, calcium modulating pathway	18/4506	38/17911	0.00248726	0.0210093	0.0163757	AGO2/AGO4/CALM1/CAMK2A/CTNNB1/FZD2/GNAO1/GNB1/GNG2/MAP3K7/PLCB1/PLCB3/PPP3CA/PPP3R1/ROR2/TCF7L2/TNRC6B/WNT5A	18
Amy	Type1	protein localization to cell periphery	37/4506	96/17911	0.00255322	0.0215166	0.0167711	ACTB/AKT1/ANK3/AP2M1/ARF6/CLIP3/CLTC/CNPY4/DAB2/DLG1/DPP10/EFCAB7/EGFR/EPB41L2/EPHA2/EZR/GNAI1/ITGA3/KIF1B/KIF5B/LGALS3/LRP1/NUMA1/NUMB/PICALM/PID1/PIK3R1/PPFIA1/PPP2R5A/PRKCE/PTPN9/RAB11FIP2/RER1/SORBS1/SPTBN1/STX8/WNK3	37
Amy	Type1	ATP generation from ADP	30/4506	74/17911	0.00257861	0.0216805	0.0168989	AAAS/ARNT/EIF6/GCK/HDAC4/NUP107/NUP133/NUP153/NUP155/NUP160/NUP188/NUP205/NUP210/NUP214/NUP35/NUP37/NUP58/NUP88/NUP93/NUP98/OGT/PRKAA1/PRKAG2/RANBP2/SEC13/SIRT6/STAT3/TIGAR/TPR/ZBTB20	30
Amy	Type1	spliceosomal snRNP assembly	14/4506	27/17911	0.00259222	0.021695	0.0169102	CLNS1A/DDX20/GEMIN2/GEMIN4/GEMIN5/GEMIN8/SART1/SART3/SNRPB/SNRPC/SNRPD2/SNRPD3/SNUPN/WDR77	14
Amy	Type1	regulation of synapse structure or activity	14/4506	27/17911	0.00259222	0.021695	0.0169102	APP/C1QL3/CDH8/CNTNAP4/DAG1/MEF2C/PPT1/PTPRO/SLITRK2/SPARC/STX1B/SYBU/VCP/WNT5A	14
Amy	Type1	protein homooligomerization	78/4506	233/17911	0.00259936	0.0217049	0.0169179	ADCY8/ALAD/APAF1/APC/APOE/ARC/ATG16L1/ATL1/BAX/BEND3/BID/CPT1A/CRBN/CRYAB/DFFB/DGKD/DPYSL3/DYNC1LI2/EHD1/EHD3/EHD4/ELAVL1/FIS1/G3BP2/GLRA3/IDE/IGHMBP2/JMJD6/KCNA2/KCNA6/KCNC1/KCND2/KCTD10/KCTD13/KCTD16/KCTD18/KCTD6/KCTD8/LETM1/LGI1/LONP1/MARCKS/MFF/MICU1/MPP2/NACC2/NLGN1/NUP58/PAM/PDCD6IP/PEX5/PNPT1/PRMT8/PRNP/RAD51/RBMX/RHOC/RIPK1/SCUBE1/SHARPIN/SLC1A1/SLC22A6/SLC6A1/SMPD3/SPAG9/SPAST/SRC/STOM/T…	78
Amy	Type1	histone deacetylation	19/4506	41/17911	0.00261248	0.0217151	0.0169258	AKAP8/AKAP8L/BAZ2A/CTBP1/HDAC1/HDAC10/HDAC2/HDAC4/HDAC5/HDAC6/MAPK8/MIER1/NACC2/NIPBL/SAP30/SAP30L/SIRT2/SIRT3/TADA3	19
Amy	Type1	ERAD pathway	19/4506	41/17911	0.00261248	0.0217151	0.0169258	ATXN3/AUP1/BCAP31/BRSK2/DERL2/DNAJB12/ERLEC1/FAF2/HSP90B1/RCN3/SEL1L/SGTA/SYVN1/UBQLN1/UBXN1/USP13/USP19/USP25/VCP	19
Amy	Type1	positive regulation of translation	28/4506	68/17911	0.00269784	0.0223737	0.0174391	CIRBP/CTIF/EIF3D/EIF3E/EIF6/ELAVL1/FMR1/GUF1/HNRNPD/LARP1/LARP4B/LARP6/MAPK1/MAPK3/MTOR/NAT10/PCIF1/POLDIP3/PTK2B/PYM1/RPL26/SAMD4A/SOX4/TARBP2/UPF3B/VIM/YTHDF1/YTHDF3	28
Amy	Type1	establishment of protein localization to membrane	20/4506	44/17911	0.00270605	0.0223909	0.0174525	AKT2/ANK3/BID/C2CD5/CACNB3/CDK5R1/DMTN/FIS1/FYN/GDI1/HPCA/INPP5K/MFF/MTCL1/NPC1/PAK1/PDZK1/PRNP/RAB10/STOM	20
Amy	Type1	positive regulation of apoptotic process	106/4506	331/17911	0.00272435	0.0224913	0.0175308	ABL1/AIFM1/AKT1/ALDH1A2/ALDH1A3/APAF1/APBB1/APC/ARHGEF1/ARHGEF11/ARHGEF12/ARHGEF17/ARHGEF2/ARHGEF7/ARL6IP5/ATG7/BAD/BAX/BCLAF1/BID/BIN1/C3orf38/CAMK1D/CASP9/CCAR2/CLIP3/CNR1/CRADD/CREB1/CSRNP3/CTNNB1/CTNNBL1/CYP1B1/DAB2IP/DDX20/DFFA/DHODH/DNM2/EEF1A2/EEF1E1/EIF2B5/FAF1/FAM162A/FGD1/FGD3/FGD4/FLCN/GNA13/GRIN1/GRIN2A/HIP1R/HMGA2/HOXA5/HRG/HTRA2/HTT/ING4/ING5/ITGA6/KALRN/KCNMA1/KNG1/MAP3K5/MAPK8/MCF…	106
Amy	Type1	visual learning	21/4506	47/17911	0.00277138	0.0227253	0.0177132	APP/CCK/CREB1/DDHD2/GRIN1/GRIN2A/HMGCR/KIT/MECP2/MEIS2/MTOR/NDRG4/NF1/NPTN/PDE1B/PPP1R1B/RGS14/RIC8A/SLC7A11/SYNPO/TANC1	21
Amy	Type1	activation of GTPase activity	21/4506	47/17911	0.00277138	0.0227253	0.0177132	AKT2/BCAS3/CORO1C/CRKL/DOCK7/EIF5/EPHA2/NDEL1/NEDD9/NTRK3/PTK2B/RALGAPB/RANGAP1/RAPGEF1/RASGRF1/RASGRP1/SIPA1L1/TBC1D7/TIAM1/TSC1/WNT5A	21
Amy	Type1	regulation of synaptic vesicle exocytosis	21/4506	47/17911	0.00277138	0.0227253	0.0177132	ADCY1/CASK/DGKI/DTNBP1/FBXL20/GIPC1/GIT1/GRIN3A/GSK3B/P2RY1/PFN2/PREPL/PRKCB/RAB5A/RIMS3/RIMS4/SNAPIN/STXBP5L/SYN1/SYP/VPS18	21
Amy	Type1	synaptic transmission, glutamatergic	25/4506	59/17911	0.00281569	0.0230369	0.0179561	ADORA1/ALS2/CLSTN3/CNIH2/CNIH3/CNR1/EGFR/GRIA2/GRID2/GRIK2/GRIK3/GRIN1/MEF2C/NF1/NLGN1/NLGN2/NRXN1/PSEN1/PTK2B/RELN/ROR2/SERPINE2/SHANK3/SHC3/TPRG1L	25
Amy	Type1	metal ion transport	23/4506	53/17911	0.00283079	0.023057	0.0179718	ACTN2/ADORA1/AHCYL1/AKT1/ANK2/ANK3/ATP1A1/CASQ2/CCS/CNTN1/DLG1/FGF12/GCK/GPD1L/KIF5B/LRP2/PTK2B/SCN3B/SERPINE2/SPTBN4/STK39/WNK1/WNK3	23
Amy	Type1	response to axon injury	23/4506	53/17911	0.00283079	0.023057	0.0179718	ARG1/BAX/CST3/DPYSL3/EPHA4/FLRT3/INPP5F/LRIG2/LYN/MAP2K1/MATN2/MORN4/MTR/NDEL1/NTRK3/PTEN/PTN/RANGAP1/RTN4R/RTN4RL1/SARM1/STK24/TXN2	23
Amy	Type1	regulation of filopodium assembly	8/4506	12/17911	0.00289495	0.0233499	0.0182	ARF6/CDC42/DMTN/FMR1/GAP43/MYO10/PPP1R9A/RAB5A	8
Amy	Type1	establishment of protein localization to chromosome	8/4506	12/17911	0.00289495	0.0233499	0.0182	CCT2/CCT3/CCT5/CCT7/CCT8/DKC1/TCP1/WRAP53	8
Amy	Type1	modification of postsynaptic actin cytoskeleton	8/4506	12/17911	0.00289495	0.0233499	0.0182	CTNNA2/CTTNBP2/CYFIP1/MYH10/PFN2/TIAM1/WASF1/WASF3	8
Amy	Type1	neurotransmitter receptor localization to postsynaptic specialization membrane	8/4506	12/17911	0.00289495	0.0233499	0.0182	DAG1/DLG1/DLG2/GPC4/IQSEC2/LGI1/PRKCZ/RAP1A	8
Amy	Type1	secretion by cell	50/4506	139/17911	0.00289874	0.0233499	0.0182	ACHE/ADORA1/ANXA1/APBB1/APOE/ARF1/ARF6/ARFIP1/ATP13A2/ATP6AP1/CADPS2/CCK/CYP51A1/ERP29/EXOC1/EXPH5/EZR/FGA/FGG/FRMD4A/GOLPH3/GRK2/GRM7/HMGCR/MYH10/MYO18A/NTSR1/PAM/PCLO/PIK3C3/RAB21/RAB26/RAB2B/RAB3A/RAB5A/RAPGEF4/RIMS2/SERGEF/SERPINE2/SNCA/STX1A/STXBP5/STXBP6/SYT4/SYTL4/TGFB2/TTN/USE1/VAMP3/VSNL1	50
Amy	Type1	nucleotide-excision repair, DNA damage recognition	12/4506	22/17911	0.00302191	0.0240763	0.0187663	COPS2/COPS3/COPS4/COPS5/COPS7A/COPS7B/COPS8/CUL4A/CUL4B/DDB1/PARP1/XPC	12
Amy	Type1	positive regulation of endocytosis	12/4506	22/17911	0.00302191	0.0240763	0.0187663	AP2B1/APOE/ARF1/CD14/CLIP3/DAB2/GPC3/LRP1/NEDD4L/PPP3CA/SNCA/WNT5A	12
Amy	Type1	positive regulation of exocytosis	12/4506	22/17911	0.00302191	0.0240763	0.0187663	ATP6AP1/CADPS2/EXPH5/FGA/FGG/RAB2B/RAB3A/RAB5A/SNCA/STXBP5/SYTL4/VSNL1	12
Amy	Type1	negative regulation of Ras protein signal transduction	12/4506	22/17911	0.00302191	0.0240763	0.0187663	DAB2IP/LZTR1/MAPKAP1/PPP2CB/RAPGEF1/RASA1/RASA3/RASAL1/STAMBP/TGFB2/TIMP2/TRIM67	12
Amy	Type1	selective autophagy	12/4506	22/17911	0.00302191	0.0240763	0.0187663	BAG3/HTT/LRSAM1/MAPK3/OPTN/RNF41/SPTLC1/SPTLC2/TBK1/TIGAR/TSC2/VPS13D	12
Amy	Type1	extracellular matrix organization	75/4506	224/17911	0.003084	0.0245174	0.0191101	ABL1/AEBP1/AGRN/APP/BCAN/CARMIL2/CD44/CD47/COL11A1/COL14A1/COL18A1/COL1A2/COL2A1/COL4A1/COL4A2/COL4A3/COL5A1/COL5A2/COL6A1/COL6A2/COLGALT1/CSGALNACT1/CST3/DAG1/DCN/EMILIN1/FAP/FBLN1/FBLN5/FBN2/FGA/FGF2/FGG/FN1/FSCN1/HAPLN1/ICAM3/ICAM5/ITGA1/ITGA10/ITGA11/ITGA3/ITGA5/ITGA6/ITGAV/ITGB5/ITGB8/JAM2/LAMA1/LAMA2/LAMA4/LAMA5/LAMB1/LAMB2/LAMC1/LRP1/NCAN/NF1/NID1/NR2E1/PECAM1/POMT1/PRDX4/PTK2/SERAC1/SH3PX…	75
Amy	Type1	neurotrophin TRK receptor signaling pathway	16/4506	33/17911	0.00317855	0.0252142	0.0196532	BCAR1/CYFIP1/CYFIP2/DOK5/FRS2/NGFR/NTRK2/NTRK3/PPP2R5B/RAF1/SLC9A6/SORT1/SRC/TMEM108/WASF1/ZFYVE27	16
Amy	Type1	cytoplasmic mRNA processing body assembly	10/4506	17/17911	0.00324597	0.0255859	0.0199429	ATXN2/ATXN2L/CNOT1/CNOT2/CNOT7/DDX6/DYNC1H1/PAN2/PATL1/RC3H1	10
Amy	Type1	plasma membrane tubulation	10/4506	17/17911	0.00324597	0.0255859	0.0199429	DNM2/FNBP1L/MICALL1/PACSIN1/PACSIN2/PACSIN3/SH3GL2/SH3GLB1/SNX9/WASL	10
Amy	Type1	platelet activation	51/4506	143/17911	0.00324644	0.0255859	0.0199429	ACTB/APOE/ARRB1/ARRB2/BLOC1S3/CD40/COL1A2/DGKB/DGKD/DGKE/DGKG/DGKH/DGKI/DGKQ/DGKZ/ENTPD2/FGA/FGG/FIBP/FLNA/FYN/GNA12/GNA13/GNAS/GNB1/GNG2/HRG/ILK/ITPR1/LYN/MAPK1/MAPK3/METAP1/MYH9/P2RY1/PF4/PIK3CA/PIK3CB/PIK3R1/PRKCB/PRKCD/PRKCE/RAF1/RAP2B/SLC7A11/SRC/STXBP1/STXBP3/TLN1/VAV2/VWF	51
Amy	Type1	proteasomal protein catabolic process	59/4506	170/17911	0.00333777	0.026249	0.0204598	AKT1/ALAD/APOE/ATXN3/AUP1/BAG5/CCAR2/CSNK1A1/CUL4B/DAB2/DAB2IP/DDA1/DDB1/DDI2/DDRGK1/DERL2/FAF2/FBXO22/FHIT/FMR1/GCLC/GIPC1/GLMN/GNA12/GPX1/GSK3B/HSP90B1/HSPBP1/KEAP1/MAP1A/MTM1/OGT/PBK/PRKACA/PRPF19/PSEN1/PSMC2/PSMC4/PSMD10/PSME3/PSMF1/RAD23A/RCHY1/RNF40/RNF41/SEL1L/SIRT2/STUB1/SYVN1/TMTC3/UBXN1/UCHL5/USP13/USP19/USP25/USP5/USP7/VCP/WAC	59
Amy	Type1	cholesterol biosynthetic process	29/4506	72/17911	0.00337527	0.0264868	0.0206451	ACLY/APOB/APOE/ARV1/CYB5R3/CYP51A1/DHCR24/DHCR7/ERLIN2/FASN/FDFT1/FGF1/G6PD/GGPS1/HMGCR/IDI1/KPNB1/LBR/MSMO1/MVD/MVK/NFYC/NSDHL/PLPP6/POR/PRKAA1/RAN/SCAP/TM7SF2	29
Amy	Type1	positive regulation of substrate adhesion-dependent cell spreading	17/4506	36/17911	0.0033873	0.0265242	0.0206742	ABL1/ARHGEF7/ARPC2/CALR/CDC42/CRKL/DMTN/DNM2/DOCK1/FGA/FGG/FLNA/MYADM/NEDD9/NRP1/PREX1/S100A10	17
Amy	Type1	SCF-dependent proteasomal ubiquitin-dependent protein catabolic process	28/4506	69/17911	0.00346649	0.0270861	0.0211122	CUL1/FBXL15/FBXL17/FBXL2/FBXO38/FBXO4/FBXO6/FBXW11/PSMA3/PSMA5/PSMA7/PSMB1/PSMB2/PSMB6/PSMC2/PSMC4/PSMD1/PSMD10/PSMD2/PSMD3/PSMD4/PSMD6/PSMD7/PSMD8/PSME2/PSME3/PSME4/PSMF1	28
Amy	Type1	activation of MAPKK activity	18/4506	39/17911	0.00354575	0.0274805	0.0214196	ADORA1/CARTPT/CRKL/EGFR/FRS2/GRM1/JAK2/KIDINS220/LAMTOR3/MAP3K5/MAP3K7/MAPK1/MAPK3/PSEN1/RAF1/RAPGEF1/TAOK2/TGFBR1	18
Amy	Type1	protein depolymerization	18/4506	39/17911	0.00354575	0.0274805	0.0214196	APC/ARHGEF2/ASPH/CFL1/CKAP2/DSTN/HDAC6/KATNB1/LIMA1/MAP1B/MAP6D1/MID1/NAV3/PDXP/SPAST/TAOK1/VPS4B/WDR1	18
Amy	Type1	RNA splicing, via transesterification reactions	13/4506	25/17911	0.00355461	0.0274805	0.0214196	DDX23/GEMIN2/KHSRP/LSM1/PRPF3/PRPF4/PRPF6/SCAF11/SF3B3/SF3B4/SLU7/SRSF4/WDR83	13
Amy	Type1	glycosaminoglycan catabolic process	13/4506	25/17911	0.00355461	0.0274805	0.0214196	AGRN/FUCA1/GLB1/GNS/GPC1/GPC3/GPC4/GPC5/NAGLU/SDC1/SDC2/SDC3/SGSH	13
Amy	Type1	positive regulation of focal adhesion assembly	13/4506	25/17911	0.00355461	0.0274805	0.0214196	ABL1/EPB41L5/HRG/IQGAP1/MAP4K4/NRP1/PPM1F/PTPRJ/S100A10/SFRP1/THY1/TSC1/WNT4	13
Amy	Type1	cellular response to calcium ion	26/4506	63/17911	0.00362604	0.0276338	0.0215391	ADCY1/ADCY8/ADD1/ADGRV1/CACYBP/CLIC4/CPNE3/CPNE7/DMTN/ENDOG/HPCA/HSPA5/IQGAP1/JUND/LGMN/MEF2A/MEF2C/NLGN1/PPIF/PRKAA1/RASAL1/RASGRP2/SLC25A23/SLC25A24/WNK1/WNT5A	26
Amy	Type1	regulation of cell-matrix adhesion	7/4506	10/17911	0.00363503	0.0276338	0.0215391	BCL2/BST1/MINK1/NF1/PIK3CB/THY1/TSC1	7
Amy	Type1	positive regulation of mitochondrial membrane potential	7/4506	10/17911	0.00363503	0.0276338	0.0215391	AKT1/AKT2/BAD/BID/NNT/STOML2/VCP	7
Amy	Type1	regulation of microtubule polymerization	7/4506	10/17911	0.00363503	0.0276338	0.0215391	ABL1/ARL2/CAMSAP1/CAMSAP2/CAMSAP3/GBA2/MAP2	7
Amy	Type1	long-chain fatty acid import into cell	7/4506	10/17911	0.00363503	0.0276338	0.0215391	ACSL1/ACSL3/CD36/EPRS/FABP3/SLC27A1/SLC27A4	7
Amy	Type1	regulation of release of sequestered calcium ion into cytosol	7/4506	10/17911	0.00363503	0.0276338	0.0215391	ANK2/ATG5/CORO1A/DIAPH1/LYN/PRKCE/PTK2B	7
Amy	Type1	membrane assembly	7/4506	10/17911	0.00363503	0.0276338	0.0215391	ANK3/CDH2/MAGI2/NLGN1/NRXN1/NRXN2/SPTBN1	7
Amy	Type1	protein localization to microtubule organizing center	7/4506	10/17911	0.00363503	0.0276338	0.0215391	APC/BICD1/CEP250/GSK3B/MARK4/NSFL1C/UBXN2B	7
Amy	Type1	neural tube closure	33/4506	85/17911	0.00370229	0.0280866	0.0218921	ABL1/APAF1/ARHGAP35/ARID1A/FZD2/GLMN/IFT122/IFT172/IFT57/KDM6A/LHX2/LIAS/LMO4/LRP2/MTHFD1L/MTHFR/PAX2/PLXNB2/PRKACA/PRKACB/PTK7/SEC24B/SEMA4C/SETD2/SFRP1/TGFB2/TRAF6/TSC1/TSC2/VANGL2/VASP/WNT5A/ZEB2	33
Amy	Type1	monovalent inorganic cation transport	24/4506	57/17911	0.00374027	0.0283158	0.0220708	ACTN2/ADORA1/AHCYL1/AKT1/ANK2/ANK3/ATP1A1/CASQ2/CNTN1/DLG1/FGF12/GCK/GPD1L/KIF5B/P2RX3/PTK2B/SCN3B/SERPINE2/SLC30A5/SPTBN4/STK39/TCIRG1/WNK1/WNK3	24
Amy	Type1	positive regulation of stress fiber assembly	22/4506	51/17911	0.0037862	0.0286043	0.0222956	ABL1/ARHGEF10L/CD47/CDC42/FHOD1/LIMCH1/MTOR/NF2/NRP1/PAK1/PFN2/PPM1F/PXN/RHOC/ROCK2/S100A10/SFRP1/SORBS3/TGFBR1/TPM1/TSC1/WNT4	22
Amy	Type1	protein targeting to mitochondrion	32/4506	82/17911	0.00384636	0.0289389	0.0225564	ABLIM3/AIP/ARIH2/ATG13/BAG3/BID/CSNK2A2/DNAJC19/FBXO7/FIS1/GDAP1/HPS4/HSPA4/HTRA2/HUWE1/LMAN1/MFF/NDUFA13/NPEPPS/PITRM1/PMPCA/PRKAA1/RAC2/SH3GLB1/TIMM13/TIMM17A/TIMM17B/TIMM21/TIMM23/TOMM70/TSPO/VPS11	32
Amy	Type1	positive regulation of peptidyl-serine phosphorylation	32/4506	82/17911	0.00384636	0.0289389	0.0225564	AKT1/APP/ARRB1/ARRB2/ATP2B4/BCL2/CAMK1/CD44/CNOT9/DOCK7/EGFR/EIF4G1/HDAC6/LATS1/MAPKAP1/NTRK2/NTRK3/PAK1/PFN2/PIK3CA/PRKD1/PRKD2/RAF1/RPTOR/SMYD3/SNCA/STK4/TBK1/TENM1/TERF2IP/TNKS1BP1/WNT5A	32
Amy	Type1	protein stabilization	59/4506	171/17911	0.00386769	0.0289887	0.0225952	AAK1/ANK2/ATF7IP/ATP1B1/ATP1B2/BAG3/BAG5/CALR/CCNH/CCT2/CCT3/CCT5/CCT7/CCT8/COG3/COG7/CREB1/CRTAP/CRYAB/EP300/EPHA4/FLNA/FLOT2/GAPDH/HCFC1/HIP1R/HPS4/HYPK/IFT46/LAMP1/LAMP2/NAA15/NCLN/PFN2/PIK3R1/PIN1/PPIB/PRKCD/PRKRA/PTEN/RTN4/SEC16A/SEL1L/SOX4/STK4/STX12/STXBP1/SYVN1/TCP1/TELO2/TSC1/USP13/USP19/USP33/USP7/USP9X/WFS1/WIZ/ZNF207	59
Amy	Type1	heart development	86/4506	264/17911	0.00386887	0.0289887	0.0225952	ALDH1A2/AP1B1/AP2B1/ARID1A/ARID2/BMPR2/CAD/CCM2/CDKN1B/CHD7/COL2A1/COL4A3BP/COL5A1/COX17/CRELD1/CTNNB1/DNM2/DYNC2H1/ECE1/EP300/EPHB4/FGF12/FLRT2/FLRT3/FOXC2/GAA/GPC3/GRK2/GYS1/HECTD1/HEG1/HSPB11/IFT122/IFT140/ITGA3/JMJD6/KDM6A/LTBP1/MAP2K1/MBD3/MED1/MEF2A/MEF2C/MOSPD3/MTOR/MYH10/NCOA6/NDRG4/NF1/NIPBL/NPRL3/NTRK3/OXCT1/PAM/PCNA/PDE2A/PDLIM3/PLCE1/POU4F2/PRKDC/PTEN/PTK2/PTK7/PTN/RAF1/RAMP2/RB1CC1/R…	86
Amy	Type1	glial cell differentiation	44/4506	121/17911	0.00396563	0.0296529	0.0231129	BIN1/CDH2/CDK6/CNTN2/CTNNB1/DAAM2/DAG1/DNER/EIF2B1/EIF2B3/EIF2B4/EIF2B5/EPHA4/GAP43/HDAC1/HDAC10/HDAC2/LAMB2/LYN/MTOR/NF1/NR2E1/NTRK3/PAX2/PHGDH/PICK1/PLP1/PRPF19/PTN/PTPRZ1/RELA/RELN/RHEB/ROR2/SERPINE2/SOX11/SOX2/SOX4/SOX9/TENM4/TNFRSF21/VIM/WASF3/WDR1	44
Amy	Type1	mitotic sister chromatid segregation	31/4506	79/17911	0.00399059	0.0297784	0.0232108	AKAP8/AKAP8L/BECN1/CCNB1/CDCA8/CHMP2B/CHMP5/CHMP6/CHMP7/CUL3/DIS3L2/INO80/KATNB1/KIF22/KIF23/KLHL22/KPNB1/NCAPD3/NCAPH2/NDC80/NIPBL/PDS5B/PINX1/POGZ/RAN/SMC2/SMC4/TTN/VPS4B/ZNF207/ZW10	31
Amy	Type1	cell morphogenesis	30/4506	76/17911	0.00413389	0.0302402	0.0235707	ADD1/AGO4/ARC/ARHGEF2/BCL9L/CAMSAP1/CAPZB/CFL1/COL4A3BP/CSNK1A1/EFNA5/EPB42/FMNL2/LIPA/MED1/NES/PACSIN2/PHIP/PTPRO/RP2/SCFD1/SLC39A3/SOX6/SPARC/STK4/STRIP1/TGFB2/WDR19/ZMYM3/ZMYM4	30
Amy	Type1	carbohydrate catabolic process	30/4506	76/17911	0.00413389	0.0302402	0.0235707	AAAS/ARNT/EIF6/GCK/HDAC4/NUP107/NUP133/NUP153/NUP155/NUP160/NUP188/NUP205/NUP210/NUP214/NUP35/NUP37/NUP58/NUP88/NUP93/NUP98/OGT/PRKAA1/PRKAG2/RANBP2/SEC13/SIRT6/STAT3/TIGAR/TPR/ZBTB20	30
Amy	Type1	positive regulation of lamellipodium assembly	11/4506	20/17911	0.00413534	0.0302402	0.0235707	ARPC2/AUTS2/CARMIL2/CDC42/DNM2/FSCN1/HDAC4/MTOR/NCKAP1/RAC2/TWF2	11
Amy	Type1	protein localization to Golgi apparatus	11/4506	20/17911	0.00413534	0.0302402	0.0235707	ARL1/BICD2/COG7/GAK/GBF1/GOLPH3/OPTN/PACS1/RAB33B/RAB6A/SORL1	11
Amy	Type1	histone H4-K16 acetylation	11/4506	20/17911	0.00413534	0.0302402	0.0235707	ATG5/AUTS2/HCFC1/KANSL2/MSL1/MSL2/MSL3/OGT/PIH1D1/WDR5/ZMPSTE24	11
Amy	Type1	positive regulation of protein export from nucleus	11/4506	20/17911	0.00413534	0.0302402	0.0235707	ANP32B/BAG3/CAMK1/CTDSPL2/EMD/GSK3B/PPM1A/PRKACA/TCF7L2/TPR/XPO4	11
Amy	Type1	regulation of long-term neuronal synaptic plasticity	11/4506	20/17911	0.00413534	0.0302402	0.0235707	APP/CAMK2B/DLG4/GRIK2/GRIN1/NF1/RAB8A/SNCA/SYNGR1/SYNPO/SYP	11
Amy	Type1	regulation of cytoskeleton organization	11/4506	20/17911	0.00413534	0.0302402	0.0235707	CAPN2/CLIC4/DIAPH1/DYNLT1/MAPK1/MAPK3/MARK2/MYCBP2/PLXNB1/PTK2/TAOK1	11
Amy	Type1	semaphorin-plexin signaling pathway	11/4506	20/17911	0.00413534	0.0302402	0.0235707	ARHGDIA/FLNA/NCAM1/NRP1/PLXNA2/PLXNA3/PLXNA4/PLXNB1/PLXNB2/SEMA4C/SEMA4D	11
Amy	Type1	regulation of cilium assembly	11/4506	20/17911	0.00413534	0.0302402	0.0235707	ATG3/ATG5/CDKL5/CYLD/DYNC2LI1/IFT140/IFT88/RABEP2/SYNE2/TCTEX1D2/VDAC3	11
Amy	Type1	cell-matrix adhesion	55/4506	158/17911	0.00417641	0.0304794	0.0237572	ACTN1/ACTN2/ARHGEF7/BCAM/BCL2/BST1/CASK/CD36/CD44/CDH13/CDK6/CORO2B/CTNNB1/CTTN/DAG1/EMILIN1/FBLN5/FERMT2/FGA/FGG/GSK3B/ILK/ITGA1/ITGA10/ITGA11/ITGA3/ITGA6/ITGAV/ITGB5/JUP/L1CAM/LAMA5/MAP4K4/MINK1/NF1/NF2/NID1/PIK3CB/PIK3R1/POSTN/PPFIA1/PPFIA2/PRKCZ/PTK2B/PXN/RASA1/SFRP1/SORBS1/TAOK2/THY1/TIAM1/TSC1/UTRN/VCAM1/ZYX	55
Amy	Type1	transcription-coupled nucleotide-excision repair	29/4506	73/17911	0.00427499	0.0311366	0.0242694	AQR/CCNH/COPS2/COPS3/COPS4/COPS5/COPS7A/COPS7B/COPS8/CUL4A/CUL4B/DDB1/EP300/ERCC1/LIG1/MNAT1/PCNA/POLD1/POLR2B/POLR2D/POLR2L/PRPF19/RFC1/RFC2/RFC5/RPA2/USP7/XPA/XRCC1	29
Amy	Type1	2-oxoglutarate metabolic process	9/4506	15/17911	0.00437378	0.0315413	0.0245849	D2HGDH/DLD/DLST/GOT1/GOT2/GPT2/IDH1/OGDH/PHYH	9
Amy	Type1	tRNA splicing, via endonucleolytic cleavage and ligation	9/4506	15/17911	0.00437378	0.0315413	0.0245849	CLP1/CPSF1/CPSF4/CSTF2/DDX1/FAM98B/RTCB/TSEN15/ZBTB8OS	9
Amy	Type1	regulation of JNK cascade	9/4506	15/17911	0.00437378	0.0315413	0.0245849	COPS5/EGFR/EPHB1/GRIK2/IGF1R/MAP4K4/MAPK8IP1/MAPK8IP3/RAPGEF1	9
Amy	Type1	establishment of epithelial cell polarity	9/4506	15/17911	0.00437378	0.0315413	0.0245849	ARF6/CYTH1/CYTH3/FRMD4A/FRMD4B/GOLPH3/MPP5/MYO18A/PARD3	9
Amy	Type1	positive regulation of exosomal secretion	9/4506	15/17911	0.00437378	0.0315413	0.0245849	ATP13A2/HGS/PDCD6IP/RAB7A/SDC1/SMPD3/STAM/TSG101/VPS4B	9
Amy	Type1	ubiquitin-dependent protein catabolic process	103/4506	325/17911	0.00439811	0.0316542	0.0246729	AKT1/AMFR/ANAPC16/ANAPC4/ANAPC5/ANAPC7/AREL1/ARIH1/ARIH2/ARRB1/ARRDC1/ATXN3/BAG5/CBL/CCAR2/CCDC22/CDC16/CDC26/CDC27/CSNK1A1/CSNK2A2/CUL3/CYLD/DAB2/DDA1/DDB1/DDRGK1/FBXO21/FBXO22/FBXO7/FHIT/GCLC/GIPC1/GLMN/GNA12/GSK3B/HACE1/HSPBP1/ITCH/KCTD10/KCTD6/KEAP1/KLHL25/LATS1/MAP1A/MTM1/NEDD4L/OGT/OS9/PBK/PML/PSEN1/PSMC2/PSMD10/PSMF1/PTEN/PTK2/PTK2B/RAD23A/RBBP6/RCHY1/RFFL/RNF11/RNF146/RNF20/RNF40/SGTA/SIR…	103
Amy	Type1	telomere maintenance via telomerase	27/4506	67/17911	0.00454408	0.0326405	0.0254416	ATR/CCT2/CCT3/CCT5/CCT7/CCT8/CTNNB1/DKC1/EXOSC10/FBXO4/MAPK1/MAPK3/NAT10/NEK7/NHP2/NOP10/PINX1/PKIB/RFC1/SRC/TCP1/TERF2/TERF2IP/TNKS1BP1/WRAP53/XRCC5/XRN1	27
Amy	Type1	transmembrane receptor protein tyrosine kinase signaling pathway	79/4506	241/17911	0.00456037	0.0326931	0.0254826	ABI1/ANKS1A/ARNT/CADM4/CD3EAP/CSPG4/CTNNB1/CYFIP1/CYFIP2/DAB2IP/DCN/DGKQ/DOK5/DSTYK/EFNA5/EGFR/EMILIN1/EPN2/FLT1/FSTL4/GFRA2/GKAP1/GPC1/GRB10/GRB14/HGS/HRG/IGFBP2/INPP5K/ITGA5/JAK2/LGMN/LRIG2/LYN/MMRN2/MTSS1/NCK1/NCOA5/NDRG4/NPTN/NRG3/NTRK3/OGT/OPA1/OSBPL8/PAK1/PHIP/PID1/PIK3CB/PIK3R1/PPP2R5B/PRKAA1/PRKCB/PRKCD/PRKCZ/PRKD2/PTPN1/PTPN12/PTPRG/PTPRJ/PTPRT/RAPGEF1/RELA/ROBO1/SEMA6A/SHC3/SLC9A3R1/SLC…	79
Amy	Type1	regulation of lipid metabolic process	33/4506	86/17911	0.00458071	0.0327745	0.0255461	ABCA1/ACADM/ACOX1/ACSL1/CARM1/CD36/CPT1A/CPT2/CREBBP/EDF1/FADS1/FDFT1/FHL2/GOLM1/H2AFY/HDAC3/HMGCR/IRS2/LACTB/ME1/MED1/NCOA1/NCOA6/NCOR1/SERPINA3/SIN3A/SLC27A1/TBL1XR1/TIAM2/TNFAIP8L3/TNFRSF21/TXNRD1/ZMPSTE24	33
Amy	Type1	base-excision repair	16/4506	34/17911	0.00461836	0.0329792	0.0257056	APEX1/HMGA2/HUWE1/LIG1/NTHL1/PARP2/PCNA/POLD1/POLG/PRMT6/RPA2/SIRT6/SMUG1/USP47/WRN/XRCC1	16
Amy	Type1	regulation of cell migration	26/4506	64/17911	0.00466805	0.033269	0.0259315	AKT1/AKT2/AMOT/CAMSAP3/DDX58/ENPP2/FLNA/FRMD5/GNA13/HACE1/KIF2A/LAMA1/LAMA2/LAMA4/LAMA5/LDB2/LMNA/LMO4/MACF1/MINK1/NCK1/PECAM1/PLXNA2/SERPINE2/SLK/UNC5C	26
Amy	Type1	hemostasis	50/4506	142/17911	0.00473044	0.0335824	0.0261758	APOE/ARRB1/ARRB2/BLOC1S3/CD34/CD36/CD40/COL1A2/DGKB/DGKD/DGKE/DGKG/DGKH/DGKI/DGKQ/DGKZ/DMTN/ENPP4/ENTPD2/F12/FBLN1/FGA/FGG/FLNA/FYN/GNA12/GNA13/GNB1/GNG2/HPS4/HRG/ITPR1/KNG1/LYN/MAPK1/MAPK3/P2RY1/PF4/PIK3CA/PIK3CB/PIK3R1/PRKCB/PRKCD/PRKCE/RAF1/RAP2B/SERPINE2/SRC/VAV2/VWF	50
Amy	Type1	phosphatidylinositol-mediated signaling	50/4506	142/17911	0.00473044	0.0335824	0.0261758	BECN1/CA8/CAT/CBL/DAB2IP/DCN/EGFR/EXOC1/EZR/FBXL2/FLT1/FYN/GAB1/IGF1R/INPP5F/IRS2/JAK2/KIT/LYN/MAPK1/MAPK3/MYDGF/NTRK2/NTRK3/OGT/PDGFRB/PIK3AP1/PIK3CA/PIK3CB/PIK3CD/PIK3R1/PIP4K2A/PIP4K2C/PIP5K1C/PITPNM2/PLXNB1/PPP2R5B/PRR5/PTEN/PTK2/RASGRP1/RELN/SEMA4D/SERPINE2/SLC9A3R1/SOX9/SRC/STAMBP/TGFB2/TSC2	50
Amy	Type1	rRNA processing	47/4506	132/17911	0.0047491	0.0336495	0.0262281	CHD7/DDX17/DDX27/DDX56/DHX37/DIMT1/DIS3/DKC1/EMG1/ERI1/EXOSC10/EXOSC5/EXOSC7/EXOSC8/EXOSC9/GEMIN4/IMP3/IMP4/KRR1/LAS1L/MPHOSPH6/NOL11/NOL6/NOLC1/NOP56/NOP58/NUDT16/PDCD11/PELP1/RIOK2/RPL26/RPL27/RPS14/RPS24/RRP9/SNU13/TBL3/TEX10/UTP14A/UTP18/WDR12/WDR18/WDR3/WDR43/WDR55/WDR75/XRN2	47
Amy	Type1	MAPK cascade	177/4506	593/17911	0.00481269	0.0339933	0.0264961	ABL1/ACTN2/AKAP12/APIP/APOE/APP/ARL6IP5/ARRB1/ARRB2/ATP6AP1/BRAP/CALM1/CAMK2N1/CD36/CD44/CDH2/CDON/CRKL/CSK/CTNNB1/CUL3/DAB2IP/DAG1/DLG1/DLG2/DLG3/DLG4/DOK5/DSTYK/DUSP3/EGFR/EMILIN1/EPHA2/EPHA7/EPHB1/EZR/FBLN1/FGA/FGF1/FGF2/FGG/FLCN/FLT1/FN1/FRS2/FYN/GAREM1/GFRA1/GFRA2/GRIN1/GRIN2B/GRM4/HMGCR/IRS2/JAK1/JAK2/KARS/KIT/KSR1/LAMTOR3/LEMD2/LMO3/LRP1/LRRC7/LYN/MAP2K1/MAP3K12/MAP3K5/MAPK1/MAPK3/MAPKAPK2…	177
Amy	Type1	axon regeneration	17/4506	37/17911	0.00481626	0.0339933	0.0264961	BCL2/CTNNA1/DAG1/EPHA4/INPP5F/JAK2/LRIG2/MAP2K1/MAPK8IP3/MTR/NDEL1/PTEN/PTN/RTN4R/RTN4RL1/RTN4RL2/STK24	17
Amy	Type1	intracellular estrogen receptor signaling pathway	24/4506	58/17911	0.00488178	0.0342103	0.0266652	ARID1A/CARM1/CNOT1/CNOT2/CNOT9/DDRGK1/DDX17/DDX54/KCTD6/KMT2D/LATS1/MED1/NCOA6/PADI2/PAGR1/PAK1/PARP1/POU4F2/SRC/STRN3/TADA3/TAF7/TRIP4/UFSP2	24
Amy	Type1	chromatin silencing	12/4506	23/17911	0.0048845	0.0342103	0.0266652	ASF1A/CTBP1/HDAC5/KMT2D/MECP2/MIER1/SIN3A/SIRT2/SIRT5/SIRT6/SMCHD1/UBR2	12
Amy	Type1	localization of cell	12/4506	23/17911	0.0048845	0.0342103	0.0266652	ACTB/CD34/CTTN/DST/ELMO1/ENPP2/EPHA2/FSCN1/IGSF8/MAP2K1/PTK2/TGFBR1	12
Amy	Type1	negative regulation of reactive oxygen species metabolic process	12/4506	23/17911	0.0048845	0.0342103	0.0266652	ATG5/BCL2/BCR/BECN1/CRYAB/G6PD/PAX2/SIRT2/SIRT3/SIRT5/TFAP2A/TIGAR	12
Amy	Type1	cellular protein modification process	117/4506	376/17911	0.00491913	0.0343868	0.0268027	ABL1/ADNP/ADORA1/AKT1/AKT2/AKTIP/ANKLE2/APP/ARRB1/ARRB2/ASPSCR1/ATG3/ATG7/BRAT1/C3/C9orf72/CADM4/CALM1/CCDC88A/CCNB1/CD40/CDC34/CDK5RAP3/CELSR3/CLIP3/CORO1C/CRKL/CRTAP/CSNK1G3/DAB2/DAB2IP/DNAJC10/DUSP12/EFNA5/EGFR/EPHA7/ERP29/FBLN1/FBXL2/FBXO22/FER/FKBP8/FLCN/FN1/GOLGA2/HDAC3/HSPA2/ILK/INPP5K/KNDC1/LIMCH1/LYN/MAN2B1/MAPK3/MAVS/MICAL1/MOB2/MTOR/MYADM/MYDGF/NDUFS4/NNT/NPTN/NSMF/NTRK2/NTRK3/P2RY1/PA…	117
Amy	Type1	viral transcription	52/4506	149/17911	0.00494156	0.0344776	0.0268735	AAAS/CTDP1/GTF2F1/GTF2F2/NELFB/NUP107/NUP133/NUP153/NUP155/NUP160/NUP188/NUP205/NUP210/NUP214/NUP35/NUP37/NUP58/NUP88/NUP93/NUP98/POLR2B/POLR2D/POLR2L/RANBP2/RPL10/RPL15/RPL18/RPL26/RPL27/RPL30/RPL32/RPL38/RPL4/RPL9/RPS11/RPS14/RPS21/RPS23/RPS24/RPS29/RPS3A/RPS5/RPSA/RSF1/SEC13/SUPT4H1/SUPT5H/TARBP2/TPR/TRIM13/TRIM21/TRIM32	52
Amy	Type1	mitotic cytokinesis	22/4506	52/17911	0.00502671	0.0349712	0.0272583	ANK3/APC/ARL3/CFL1/CKAP2/EFHC1/KIF23/KLHDC8B/MITD1/MYH10/PDCD6IP/RAB35/RASA1/RHOC/SNX9/SON/SPAST/SPTBN1/STAMBP/TRIM36/TTC19/UNC119	22
Amy	Type1	spliceosomal complex assembly	19/4506	43/17911	0.00503148	0.0349712	0.0272583	CELF1/CELF2/CRNKL1/DDX1/DDX23/GEMIN2/NCBP1/PRPF19/PRPF6/PTBP2/RBM5/SCAF11/SF1/SNRNP200/SNRPD2/SRSF5/SRSF6/SRSF9/USP39	19
Amy	Type1	organic substance metabolic process	35/4506	93/17911	0.00513759	0.0356408	0.0277802	ABCA1/ACADM/ACOX1/ACSL1/APOC2/CARM1/CD36/CPT1A/CPT2/CREBBP/EDF1/FADS1/FDFT1/FHL2/GOLM1/H2AFY/HDAC3/HMGCR/IRS2/LACTB/ME1/MED1/NCOA1/NCOA6/NCOR1/PDK2/SERPINA3/SIN3A/SLC27A1/TBL1XR1/TIAM2/TNFAIP8L3/TNFRSF21/TXNRD1/ZMPSTE24	35
Amy	Type1	glucose metabolic process	42/4506	116/17911	0.0052434	0.0363058	0.0282985	ADPGK/AKR1A1/AKT1/AKT2/BRAT1/CPT1A/DDB1/DGKQ/EP300/FAM3C/FOXK2/G6PD/GAA/GCK/GDPGP1/HECTD4/INPPL1/IRS2/MAEA/MLYCD/NISCH/NLN/NPY1R/OAS1/OGT/PDHB/PDK1/PDK2/PDK3/PGM1/PGM2/PGM5/PGP/PIK3CA/PRKAA1/RANBP2/SLC25A12/SOGA1/SRC/USF1/WDTC1/ZMPSTE24	42
Amy	Type1	nucleotide-excision repair	29/4506	74/17911	0.00536821	0.0370996	0.0289173	ATXN3/CCNH/CHD1L/COPS2/COPS3/COPS4/COPS5/COPS7A/COPS7B/COPS8/CUL4A/CUL4B/DDB1/ERCC1/LIG1/LIG4/MMS19/MNAT1/PARP1/PCNA/POLD1/RAD23A/RFC1/RFC2/RFC5/RPA2/XPA/XPC/XRCC1	29
Amy	Type1	protein kinase C-activating G protein-coupled receptor signaling pathway	13/4506	26/17911	0.0054888	0.0377899	0.0294553	CCK/CHRM1/DGKB/DGKD/DGKE/DGKG/DGKH/DGKI/DGKZ/GAP43/LRP1/PARD3/PICK1	13
Amy	Type1	regulation of biological quality	13/4506	26/17911	0.0054888	0.0377899	0.0294553	BAX/C1QL3/CDH8/CNTNAP4/DAG1/MEF2C/PTPRO/SLITRK2/SPARC/STX1B/SYBU/VCP/WNT5A	13
Amy	Type1	blastocyst growth	10/4506	18/17911	0.00566777	0.0388024	0.0302445	COPS2/CTR9/GINS1/NBN/NCAPG2/NDEL1/PELO/PRPF19/RTF1/ZPR1	10
Amy	Type1	cellular localization	10/4506	18/17911	0.00566777	0.0388024	0.0302445	APOE/CRYAB/DYNC1H1/GRIK5/MAP1B/MLC1/NUMA1/PARD3/REEP2/WWC1	10
Amy	Type1	response to growth factor	10/4506	18/17911	0.00566777	0.0388024	0.0302445	ANXA3/CASK/CDC34/EPHA2/HDAC6/MEIS2/NTRK3/P2RY1/SOX2/TBC1D7	10
Amy	Type1	regulation of hematopoietic stem cell differentiation	27/4506	68/17911	0.0057599	0.0390962	0.0304735	ABL1/CDK6/GATA3/ITCH/METTL3/PSMA3/PSMA5/PSMA7/PSMB1/PSMB2/PSMB6/PSMC2/PSMC4/PSMD1/PSMD10/PSMD2/PSMD3/PSMD4/PSMD6/PSMD7/PSMD8/PSME2/PSME3/PSME4/PSMF1/TCF12/TCF3	27
Amy	Type1	protein complex oligomerization	40/4506	110/17911	0.00582288	0.0390962	0.0304735	ADCY8/AHNAK/AMFR/APOE/BAX/BID/CAMK2G/CCK/CRBN/CRYAB/DGKH/EP300/GRHPR/HACL1/HDAC6/IDE/KHDRBS3/MALT1/MCU/MLC1/NBR1/OPA1/PFKL/PFKM/RASGRP1/RBMX/RHOC/SH3GLB1/SLC9A1/SNX2/SNX9/SORL1/SRC/STOML2/TMED10/TMEM173/TRAPPC12/TRIM28/VPS35/ZNHIT6	40
Amy	Type1	response to carbohydrate	8/4506	13/17911	0.0058714	0.0390962	0.0304735	ADNP/APOB/CST3/GOT1/LYN/MAP1B/ME1/P2RX3	8
Amy	Type1	RNA interference	8/4506	13/17911	0.0058714	0.0390962	0.0304735	ADAR/AGO2/CELF1/CLP1/PRKRA/TARBP2/TSN/XPO5	8
Amy	Type1	layer formation in cerebral cortex	8/4506	13/17911	0.0058714	0.0390962	0.0304735	ADGRG1/CDK5R1/CDK5R2/CTNNB1/DAB2IP/NR2E1/PAFAH1B1/RELN	8
Amy	Type1	neurotrophin signaling pathway	8/4506	13/17911	0.0058714	0.0390962	0.0304735	CYFIP1/CYFIP2/DOK5/NTRK3/PPP2R5B/SLC9A6/TMEM108/WASF1	8
Amy	Type1	nucleolar large rRNA transcription by RNA polymerase I	8/4506	13/17911	0.0058714	0.0390962	0.0304735	H2AFY/H2AFY2/MARS/MTOR/NCL/NOL11/PIH1D1/SMARCA4	8
Amy	Type1	Golgi inheritance	8/4506	13/17911	0.0058714	0.0390962	0.0304735	GBF1/GOLGA2/MAP2K1/MAPK1/MAPK3/STK25/STX5/VRK1	8
Amy	Type1	synaptic vesicle transport	8/4506	13/17911	0.0058714	0.0390962	0.0304735	ARF1/CTNNB1/DNM2/LIN7A/SNAPIN/SPG11/SYNJ1/TOR1A	8
Amy	Type1	cellular response to epinephrine stimulus	8/4506	13/17911	0.0058714	0.0390962	0.0304735	ATP2B4/PDE4B/PDE4D/PRKACA/RYR2/SIRT2/SLC9A1/SNCA	8
Amy	Type1	synaptic vesicle localization	8/4506	13/17911	0.0058714	0.0390962	0.0304735	ARF1/BRSK2/CDH2/MAGI2/NLGN1/NLGN2/PCDH17/PTEN	8
Amy	Type1	aminoacyl-tRNA metabolism involved in translational fidelity	8/4506	13/17911	0.0058714	0.0390962	0.0304735	AARS/AARS2/DTD2/IARS/IARS2/LARS/LARS2/TARS2	8
Amy	Type1	negative regulation of long-term synaptic potentiation	8/4506	13/17911	0.0058714	0.0390962	0.0304735	ABL1/ADORA1/APOE/APP/EPHA4/PPP1R9A/PRNP/PTN	8
Amy	Type1	regulation of neuron migration	8/4506	13/17911	0.0058714	0.0390962	0.0304735	CAMK2A/CAMK2B/CTNNA2/FLRT2/LRIG2/PLXNB2/SOX14/UNC5D	8
Amy	Type1	positive regulation of neuron migration	8/4506	13/17911	0.0058714	0.0390962	0.0304735	ARHGEF2/DAB2IP/FLNA/NIPBL/NSMF/RAPGEF2/SHTN1/ZNF609	8
Amy	Type1	mitochondrial ATP synthesis coupled electron transport	32/4506	84/17911	0.0058846	0.0391128	0.0304864	BID/CCNB1/COX7C/CYC1/DLD/MECP2/NDUFA10/NDUFA12/NDUFA13/NDUFA4/NDUFA5/NDUFA8/NDUFA9/NDUFAF1/NDUFB10/NDUFB4/NDUFB5/NDUFB6/NDUFB7/NDUFB9/NDUFC2/NDUFS1/NDUFS4/NDUFS5/NDUFS6/NDUFS8/NDUFV1/NDUFV3/SNCA/UQCRB/UQCRC1/UQCRQ	32
Amy	Type1	protein targeting to peroxisome	26/4506	65/17911	0.00594877	0.0393099	0.0306401	ACOT8/ACOX1/ACOX2/ACOX3/AGPS/AMACR/CAT/CRAT/ECH1/EPHX2/GNPAT/GSTK1/HACL1/HSD17B4/IDE/IDH1/LONP2/MLYCD/MPV17/PAOX/PEX13/PEX5/PHYH/PIPOX/SCP2/USP9X	26
Amy	Type1	positive regulation of signal transduction	26/4506	65/17911	0.00594877	0.0393099	0.0306401	ARHGAP1/ARHGAP4/CDKN2AIP/CHN1/CNTNAP1/EIF2A/EPS8/G3BP2/GATA3/GRB14/GRIP1/HDAC6/HOMER2/ILK/LASP1/MAGI2/MAOA/MMS19/PAG1/RGS14/SARM1/SH2B2/SH2D3C/SH3BGRL/SH3BP2/STAM	26
Amy	Type1	regulation of circadian rhythm	26/4506	65/17911	0.00594877	0.0393099	0.0306401	ADCY1/ATG7/CCAR2/CREB1/DDB1/EZH2/GSK3B/HDAC3/HNRNPD/KDM2A/MAPK10/MAPK8/MTOR/NONO/PML/PPP1CA/PPP1CB/PRKAA1/PRKDC/PSPC1/ROCK2/RORB/SFPQ/TARDBP/USP7/USP9X	26
Amy	Type1	Golgi to plasma membrane protein transport	14/4506	29/17911	0.00595735	0.0393099	0.0306401	ACSL3/ANK3/BBS2/CSK/GGA1/GGA3/GOLGA4/GOLPH3/MACF1/OPTN/RAB10/RAB26/SPTBN1/VAMP3	14
Amy	Type1	cellular response to hypoxia	67/4506	202/17911	0.00629822	0.0413788	0.0322527	AKT1/ARNT/B3GAT1/BAD/BCL2/CCNB1/CD34/CPEB2/CREBBP/CUL2/DDAH1/DNMT3A/EGLN1/EIF4EBP1/ENDOG/EP300/FAM162A/FMN2/GNB1/HIF1AN/HIGD1A/HP1BP3/HYOU1/KCND2/LMNA/MTOR/NPEPPS/OPA1/P4HB/PDK1/PDK3/PRKAA1/PRKCE/PSMA3/PSMA5/PSMA7/PSMB1/PSMB2/PSMB6/PSMC2/PSMC4/PSMD1/PSMD10/PSMD2/PSMD3/PSMD4/PSMD6/PSMD7/PSMD8/PSME2/PSME3/PSME4/PSMF1/PTEN/PTN/ROCK2/SCN2A/SFRP1/SIRT2/SLC8A3/SLC9A1/SRC/STUB1/TBL2/TIGAR/UBQLN1/USP19	67
Amy	Type1	receptor recycling	15/4506	32/17911	0.00630491	0.0413788	0.0322527	ACHE/ALS2/ANXA2/ARAP1/ARFGEF2/CHMP5/ECE1/EHD3/INPP5F/OPTN/PSEN1/RAB29/SNCA/TBC1D16/VAMP3	15
Amy	Type1	microtubule depolymerization	15/4506	32/17911	0.00630491	0.0413788	0.0322527	APC/ARHGEF2/CKAP2/CKAP5/HDAC6/KATNB1/KIF2A/KIF2B/MAP1B/MAP6D1/MID1/NAV3/NCKAP5L/SPAST/TAOK1	15
Amy	Type1	RNA metabolic process	23/4506	56/17911	0.00645203	0.0422683	0.032946	ATXN2/DDX54/GTF2F1/GTF2F2/HNRNPA0/HNRNPD/HNRNPH1/HNRNPM/HNRNPR/MED1/METTL14/METTL3/NCBP1/NCOA3/NOVA2/PCBP1/POLR2B/POLR2D/POLR2L/PTBP1/RASA1/RBMX/XRN2	23
Amy	Type1	actomyosin structure organization	47/4506	134/17911	0.00654179	0.0426656	0.0332557	ABL1/ACTC1/ACTN2/ARAP1/ARHGEF10L/ASAP3/CASQ1/CASQ2/CD47/CDC42/CDC42BPB/CNN3/CORO2B/EPB41L4B/FHOD1/INPP5K/LIMCH1/LURAP1/MEF2C/MTOR/MYH10/MYH14/MYH9/MYO18A/NF2/NRP1/PAK1/PFN2/PHLDB2/PIK3R1/PPFIA1/PPM1F/PPP1R9A/PXN/RHOC/ROCK2/S100A10/S1PR1/SFRP1/SLC9A1/SORBS3/TGFBR1/TMEFF2/TPM1/TSC1/TTN/WNT4	47
Amy	Type1	microtubule-based movement	16/4506	35/17911	0.00654775	0.0426656	0.0332557	ACTR10/DYNC1I2/DYNLRB2/HDAC6/KIF1B/KIF22/KIF23/KIF2A/KIF2B/KIF3A/KIF3B/KIF3C/KIF5A/KIFAP3/KLC2/KTN1	16
Amy	Type1	negative regulation of protein catabolic process	16/4506	35/17911	0.00654775	0.0426656	0.0332557	ADGRB1/AGAP2/CYP51A1/EGFR/FLNA/FMN2/FYN/GRIN2A/HMGCR/MYCBP2/PIN1/RELA/SERPINE2/SF3B3/SIRT2/SNX3	16
Amy	Type1	sterol biosynthetic process	22/4506	53/17911	0.00658511	0.0426804	0.0332672	APOB/APOE/CYB5R1/CYP51A1/DHCR7/ERLIN2/FASN/FDFT1/FGF1/GGPS1/HMGCR/IDI1/KPNB1/MVD/MVK/NFYC/POR/PRKAA1/PRKAG2/RAN/SCAP/TM7SF2	22
Amy	Type1	positive regulation of neuron apoptotic process	22/4506	53/17911	0.00658511	0.0426804	0.0332672	AIFM1/BAX/CASP9/CDC34/CDK5R1/CTNNB1/CTSZ/EPHA7/FIS1/GRIK2/GRIK5/HDAC4/ITGA1/MAP2K4/NF1/NQO2/PAK3/PIN1/PRNP/TFAP2A/TGFB2/UBE2M	22
Amy	Type1	histone H3 acetylation	22/4506	53/17911	0.00658511	0.0426804	0.0332672	BRD1/BRPF1/CHEK1/GATA3/ING4/ING5/JADE1/KAT6A/KAT6B/MAP3K7/MCM3AP/PIH1D1/SMAD4/SUPT3H/SUPT7L/TADA1/TADA3/TAF5L/TAF6L/WDR5/YEATS2/ZNF451	22
Amy	Type1	cell division	128/4506	419/17911	0.00668671	0.042847	0.0333971	ANAPC16/ANAPC4/ANAPC5/ANAPC7/ANKLE2/ARF6/ARL8A/BCAR1/BECN1/BIRC6/BRSK2/CAT/CCDC124/CCNB1/CCNT2/CCNY/CDC16/CDC26/CDCA3/CDCA8/CDK14/CDK6/CENPV/CETN3/CINP/CKAP5/CLTA/CLTC/CSNK1A1/CTDP1/DIS3L2/DYNC1H1/DYNC1LI1/DYNLT1/EFHC1/EPB41L2/EVI5/FGF1/FGF2/GAREM1/GNAI1/GNAI3/HAUS1/HAUS3/HAUS5/HAUS7/HAUS8/HELLS/HMGA2/INO80/IST1/KATNA1/KATNB1/KIF2A/KIF2B/KLHL22/KLHL42/KLHL9/LATS1/LIG1/LIG4/MAD1L1/MAEA/MAP10/MAPRE…	128
Amy	Type1	histone lysine methylation	21/4506	50/17911	0.00669203	0.042847	0.0333971	AUTS2/CTNNB1/CTR9/DNMT1/EED/GATA3/H2AFY/KDM1A/KDM3A/MTF2/NSD1/OGT/PIH1D1/PRDM2/PRMT6/PYGO2/RTF1/SETD7/SMAD4/SMYD3/SUPT6H	21
Amy	Type1	social behavior	21/4506	50/17911	0.00669203	0.042847	0.0333971	ATXN1/BRINP1/CIC/DLG4/GAD1/GRID1/GRIN1/GRP/KALRN/MECP2/MTOR/NR2E1/NRXN1/NRXN2/NRXN3/PCM1/PTEN/SHANK2/SHANK3/TH/VPS13A	21
Amy	Type1	cellular response to glucose starvation	17/4506	38/17911	0.00670165	0.042847	0.0333971	ASNS/BCL2/BECN1/CPEB4/HIGD1A/HSPA5/IFI16/KPTN/MTMR3/MYBBP1A/PICK1/PIK3C3/PIK3R4/PRKAA1/SH3GLB1/SLC2A1/TBL2	17
Amy	Type1	sterol transport	11/4506	21/17911	0.00672823	0.042847	0.0333971	APOC2/LRP1/NFKB1/OSBP/OSBP2/OSBPL10/OSBPL1A/OSBPL6/OSBPL8/OSBPL9/TSPO	11
Amy	Type1	cerebellar cortex development	11/4506	21/17911	0.00672823	0.042847	0.0333971	AARS/CLP1/EZH2/FAIM2/HSPA5/KLHL1/MYH10/NAGLU/SEZ6/SEZ6L/UQCRQ	11
Amy	Type1	retinal ganglion cell axon guidance	11/4506	21/17911	0.00672823	0.042847	0.0333971	EFNA5/EPHA7/EPHB1/EPHB3/NRCAM/NRP1/POU4F2/PTPRM/PTPRO/SEMA4F/SLIT1	11
Amy	Type1	receptor catabolic process	11/4506	21/17911	0.00672823	0.042847	0.0333971	ANXA2/APOE/BECN1/CAPN1/ITCH/LGMN/MTMR2/PIK3R4/PTPN1/SH3GLB1/SNX25	11
Amy	Type1	protein localization to synapse	11/4506	21/17911	0.00672823	0.042847	0.0333971	ABHD17B/BSN/CLSTN3/CNIH2/DLG4/LRRTM1/NLGN1/NLGN2/NPTN/PCLO/WNT5A	11
Amy	Type1	regulation of focal adhesion assembly	11/4506	21/17911	0.00672823	0.042847	0.0333971	CAMSAP3/CORO1C/DUSP3/EFNA5/GPM6B/LIMCH1/MACF1/PTK2/ROCK2/SLC9A1/SLK	11
Amy	Type1	positive regulation of protein serine/threonine kinase activity	20/4506	47/17911	0.00676596	0.0430122	0.0335258	ACSL1/ALS2/CAB39/CALM1/CAMK1/DAB2IP/EZH2/HIGD1A/HMGA2/MAP2K1/MLST8/PARP16/PIH1D1/RPTOR/SNCA/SRC/STK4/STRADA/SYAP1/TELO2	20
Amy	Type1	cellular macromolecule catabolic process	19/4506	44/17911	0.00679881	0.0431459	0.03363	CAPN2/CDK5RAP3/CTSB/CTSL/DAB2IP/DNAJC3/EZR/FAF1/FAP/IDE/LGMN/LONP1/MSN/NELL1/PTTG1IP/UQCC2/VPS11/VPS35/WDR91	19
Amy	Type1	stem cell differentiation	54/4506	158/17911	0.00685896	0.043452	0.0338686	A2M/ABL1/ALDH1A2/CDK12/CDK13/CDK6/DHX36/FAM172A/FOXC2/GATA3/HMGA2/ITCH/KDM3A/KIT/METTL3/MSI2/MTF2/NELFB/NOLC1/OCIAD1/PAX2/PSMA3/PSMA5/PSMA7/PSMB1/PSMB2/PSMB6/PSMC2/PSMC4/PSMD1/PSMD10/PSMD2/PSMD3/PSMD4/PSMD6/PSMD7/PSMD8/PSME2/PSME3/PSME4/PSMF1/PTN/PUM1/RBM24/SETD2/SFRP1/SOX11/SOX9/STAT3/TAPT1/TCF12/TCF3/TCOF1/TGFB2	54
Amy	Type1	ribonucleoprotein complex biogenesis	51/4506	148/17911	0.00705435	0.0446123	0.034773	CHD7/DDX17/DDX27/DDX56/DHX37/DIS3/DKC1/EIF2A/EIF6/EMG1/ERAL1/ERI1/EXOSC10/EXOSC5/EXOSC7/EXOSC8/EXOSC9/GEMIN4/IMP3/IMP4/KRR1/LAS1L/MPHOSPH6/NOL11/NOL6/NOLC1/NOP56/NOP58/PDCD11/PELP1/PTEN/RIOK2/RPL26/RPL27/RPS14/RPS24/RRP9/SNU13/TBL3/TEX10/TSC1/UTP14A/UTP18/WDR12/WDR18/WDR3/WDR43/WDR55/WDR75/XPO1/XRN2	51
Amy	Type1	intra-Golgi vesicle-mediated transport	9/4506	16/17911	0.00778082	0.0480132	0.0374239	COG2/COG3/COG5/COPB1/COPE/COPG2/COPZ1/GOLGA3/RAB33B	9
Amy	Type1	positive regulation of stress-activated MAPK cascade	9/4506	16/17911	0.00778082	0.0480132	0.0374239	ARL6IP5/HMGCR/MID1/SEMA4C/STK25/TAOK1/TAOK2/TAOK3/TGFB2	9
Amy	Type1	establishment of protein localization to telomere	9/4506	16/17911	0.00778082	0.0480132	0.0374239	CCT2/CCT3/CCT5/CCT7/CCT8/DKC1/NABP2/TCP1/WRAP53	9
Amy	Type1	morphogenesis of an epithelial sheet	7/4506	11/17911	0.00782896	0.0480132	0.0374239	ARHGAP12/DAG1/FLRT3/LAMA1/LIN7C/MPP5/WNT5A	7
Amy	Type1	vesicle budding from membrane	7/4506	11/17911	0.00782896	0.0480132	0.0374239	ANXA2/AP2M1/FNBP1L/PICALM/RAB7A/S100A10/WASL	7
Amy	Type1	dosage compensation by inactivation of X chromosome	7/4506	11/17911	0.00782896	0.0480132	0.0374239	EIF1/EXOSC10/LRIF1/METTL3/RBM15B/SMCHD1/UPF1	7
Amy	Type1	negative regulation of vascular endothelial growth factor receptor signaling pathway	7/4506	11/17911	0.00782896	0.0480132	0.0374239	CADM4/DAB2IP/EMILIN1/EPN2/HGS/MMRN2/PTPN1	7
Amy	Type1	positive regulation of calcium ion-dependent exocytosis	7/4506	11/17911	0.00782896	0.0480132	0.0374239	ARF1/CDK5R2/SCAMP5/STX1A/STXBP1/SYT4/SYT7	7
Amy	Type1	viral budding	7/4506	11/17911	0.00782896	0.0480132	0.0374239	CHMP5/LRSAM1/MVB12B/PDCD6IP/TSG101/VPS37B/VTA1	7
Amy	Type1	vesicle transport along microtubule	7/4506	11/17911	0.00782896	0.0480132	0.0374239	HTT/KIF5B/MAP2/PAFAH1B1/PRKCZ/RASGRP1/TRIM46	7
Amy	Type1	organelle transport along microtubule	7/4506	11/17911	0.00782896	0.0480132	0.0374239	CDC42/COPG1/KIF3C/LAMP1/MAP2/NEFH/RHOT1	7
Amy	Type1	caveolin-mediated endocytosis	7/4506	11/17911	0.00782896	0.0480132	0.0374239	MAPK1/MAPK3/MLC1/NEDD4L/PACSIN2/SRC/UNC119	7
Amy	Type1	tubulin deacetylation	7/4506	11/17911	0.00782896	0.0480132	0.0374239	EP300/FRY/HDAC6/NEK3/PRKAA1/SIRT2/TADA3	7
Amy	Type1	L-glutamate import across plasma membrane	7/4506	11/17911	0.00782896	0.0480132	0.0374239	ARL6IP5/NTSR1/PSEN1/SLC1A1/SLC1A2/SLC1A3/SLC7A11	7
Amy	Type1	regulation of Golgi organization	7/4506	11/17911	0.00782896	0.0480132	0.0374239	CAMSAP2/CAMSAP3/DNM2/EHD3/RAB33B/STX18/STX5	7
Amy	Type1	positive regulation of TORC1 signaling	7/4506	11/17911	0.00782896	0.0480132	0.0374239	KLHL22/LARS/PIH1D1/RRAGD/SEC13/SIK3/TELO2	7
Amy	Type1	cellular response to forskolin	7/4506	11/17911	0.00782896	0.0480132	0.0374239	ADCY1/ADCY2/ADCY3/ADCY5/ADCY8/EFNA5/GNAI1	7
Amy	Type1	positive regulation of autophagosome assembly	7/4506	11/17911	0.00782896	0.0480132	0.0374239	BECN1/LRSAM1/PIP4K2A/PIP4K2C/RAB3GAP1/RAB3GAP2/SH3GLB1	7
Amy	Type1	intrinsic apoptotic signaling pathway	54/4506	159/17911	0.00789259	0.0481924	0.0375636	AKT1/APAF1/ARHGEF2/BAD/BAG5/BAX/BCAP31/BCL2/BCLAF1/BECN1/BID/CCAR2/CDKN2D/CUL1/CUL2/CUL3/CUL4A/CUL5/CYLD/ERP29/FIS1/FLCN/GPX1/HDAC1/HTRA2/HYOU1/IVNS1ABP/MAPK8IP1/NACC2/NBN/NCK1/NCK2/NDUFA13/OPA1/P4HB/PIAS4/PLAUR/PPIF/PPM1F/PRKRA/PTPMT1/PTPN1/PTTG1IP/SERINC3/SFPQ/SLC9A3R1/SRC/SYVN1/TPT1/TRIM32/TXNDC12/UBQLN1/USP47/WFS1	54
Amy	Type1	transcription elongation from RNA polymerase II promoter	30/4506	79/17911	0.0078978	0.0481924	0.0375636	ADRM1/BRD4/CCNH/CCNT2/CDC73/CTDP1/CTR9/EAF1/ELP2/ELP3/EZH2/GTF2F1/GTF2F2/IWS1/MLLT1/MLLT3/MNAT1/NCBP1/NELFB/POLR2B/POLR2D/POLR2L/RTF1/SETD2/SSRP1/SUPT16H/SUPT4H1/SUPT5H/SUPT6H/ZMYND11	30
Amy	Type1	primary neural tube formation	30/4506	79/17911	0.0078978	0.0481924	0.0375636	ABL1/APAF1/ARHGAP35/ARID1A/CFL1/GLMN/IFT122/IFT172/IFT57/KDM6A/LHX2/LIAS/LMO4/LRP2/MTHFD1L/MTHFR/PAX2/PLXNB2/PRKACA/PRKACB/SEC24B/SEMA4C/SETD2/TGFB2/TRAF6/TSC1/TSC2/VANGL2/VASP/ZEB2	30
Amy	Type1	negative regulation of G2/M transition of mitotic cell cycle	24/4506	60/17911	0.00803748	0.0489629	0.0381641	CUL1/PINX1/PSMA3/PSMA5/PSMA7/PSMB1/PSMB2/PSMB6/PSMC2/PSMC4/PSMD1/PSMD10/PSMD2/PSMD3/PSMD4/PSMD6/PSMD7/PSMD8/PSME2/PSME3/PSME4/PSMF1/RINT1/USP47	24
Amy	Type1	response to amino acid	13/4506	27/17911	0.00817848	0.049656	0.0387043	ALAD/ARG1/ASNS/BAD/CDKN1B/CFL1/LYN/MTHFR/MTOR/RELA/RRAGC/SLC1A2/SST	13
Amy	Type1	regulation of defense response to virus by virus	13/4506	27/17911	0.00817848	0.049656	0.0387043	AP1B1/AP1G1/AP1M1/AP1S1/AP1S2/AP2A1/AP2B1/AP2M1/AP2S1/ARF1/ELMO1/FYN/PACS1	13
Amy	Type1	response to calcium ion	23/4506	57/17911	0.00828645	0.050228	0.0391502	AHCYL1/ALG2/BAD/CALM1/EGFR/ENTPD6/FGA/FGG/GDI1/HNRNPD/KCNMA1/MNAT1/PENK/PPP3CA/PTK2B/S100A16/SDC1/SEC31A/SLC25A12/SLC6A1/SPARC/TTN/TXNIP	23
Amy	Type1	actin nucleation	14/4506	30/17911	0.00861976	0.0520753	0.0405901	ABI2/ARF1/ARPC4/CORO1A/CORO1B/CTNNA2/CYFIP1/FCHSD2/HIP1R/NCKAP1/PICK1/SPIRE2/WASF1/WASL	14
Amy	Type1	positive regulation of protein targeting to membrane	14/4506	30/17911	0.00861976	0.0520753	0.0405901	AKT2/ANK3/C2CD5/CACNB3/CDK5R1/FIS1/FYN/HPCA/MFF/MTCL1/PAK1/PDZK1/PRNP/STOM	14
Amy	Type1	positive regulation of protein localization to plasma membrane	21/4506	51/17911	0.00872612	0.0526307	0.041023	AKT1/ARF6/CLIP3/CNPY4/DLG1/DPP10/EGFR/EPHA2/EZR/ITGA3/KIF5B/LGALS3/LRP1/PIK3R1/PRKCE/PTPN9/RAB11FIP2/RER1/SORBS1/SPTBN1/WNK3	21
Amy	Type1	plasma membrane organization	15/4506	33/17911	0.00891022	0.0536525	0.0418194	ANK2/ANK3/ATP2A2/BIN1/COL5A1/DNM2/MTSS1/MYH9/RAB3A/SH3GL2/SH3GLB1/SPTA1/SPTBN1/SYTL4/WASL	15
Amy	Type1	glycogen biosynthetic process	19/4506	45/17911	0.00903857	0.0542041	0.0422493	AGL/AKT1/AKT2/DYRK2/GBE1/GCK/GSK3B/GYG2/GYS1/INPP5K/IRS2/MTOR/PGM1/PGM2/PPP1CA/PPP1CB/PPP1R3F/SORBS1/UGP2	19
Amy	Type1	DNA duplex unwinding	19/4506	45/17911	0.00903857	0.0542041	0.0422493	ASCC3/CDC45/CHD1/CHD2/CHD3/CHD4/DDX1/DHX30/DHX36/GINS1/GINS2/IGHMBP2/INO80/NBN/RUVBL1/RUVBL2/SUPV3L1/WRN/XRCC5	19
Amy	Type1	protein monoubiquitination	16/4506	36/17911	0.0090761	0.0542041	0.0422493	CBL/CUL1/CUL3/FBXL2/HUWE1/KLHL22/MGRN1/NEDD4L/TRIM21/TRIM25/TSG101/UBE2O/UBE2R2/UBE4B/WDR48/ZNF598	16
Amy	Type1	transferrin transport	16/4506	36/17911	0.0090761	0.0542041	0.0422493	ARHGAP1/ATP6AP1/ATP6V0A1/ATP6V0D1/ATP6V0D2/ATP6V1B2/ATP6V1C1/ATP6V1D/ATP6V1E1/ATP6V1G1/CLTC/DNM2/STEAP3/TCIRG1/TF/TFRC	16
Amy	Type1	endodermal cell differentiation	16/4506	36/17911	0.0090761	0.0542041	0.0422493	CDC73/COL11A1/COL4A2/COL5A1/COL5A2/COL6A1/CTNNB1/CTR9/FN1/HMGA2/ITGA5/ITGAV/ITGB5/LAMB1/RTF1/SETD2	16
Amy	Type1	nucleus organization	18/4506	42/17911	0.00912232	0.0543024	0.0423259	BIN1/CHMP2B/CHMP5/CHMP6/CHMP7/GOLM1/KDM3A/LEMD2/NUMA1/NUP155/NUP93/PITPNB/SUN1/SUN2/SYNE1/TOR1A/VPS4B/ZMPSTE24	18
Amy	Type1	fibroblast migration	18/4506	42/17911	0.00912232	0.0543024	0.0423259	AKT1/APPL2/ARHGAP4/ARHGEF7/CORO1C/CYGB/DMTN/FER/FGF2/GNA12/ILK/MTA2/PAK1/PAK3/PML/PRKCE/RFFL/TMEM201	18
Amy	Type1	endosome organization	17/4506	39/17911	0.0091403	0.0543208	0.0423403	AKTIP/ALS2/ARFGEF2/CHMP2B/CLCN3/DNAJC13/DNM1/EXOC8/FAM160A2/HOOK1/HOOK3/PIK3C3/RAB7A/SNX10/STX6/SYNJ1/VPS18	17
Amy	Type1	muscle cell differentiation	31/4506	83/17911	0.00919647	0.0544772	0.0424622	ABL1/ANKRD17/ASF1A/CAMK1/CDC42/CDH15/CDH2/CDON/CTNNA1/CTNNA2/CTNNB1/EZH2/GLMN/HIRA/KDM1A/MECP2/MED28/MEF2A/MEF2C/MORF4L2/PTBP1/SDC1/SEMA4C/SETD3/SGCZ/SPAG9/SUPT6H/SYNE1/TARBP2/TCF3/TRIM32	31
Amy	Type1	hematopoietic stem cell differentiation	31/4506	83/17911	0.00919647	0.0544772	0.0424622	ABL1/ACE/CDK6/CHD2/GATA3/ITCH/METTL3/PSMA3/PSMA5/PSMA7/PSMB1/PSMB2/PSMB6/PSMC2/PSMC4/PSMD1/PSMD10/PSMD2/PSMD3/PSMD4/PSMD6/PSMD7/PSMD8/PSME2/PSME3/PSME4/PSMF1/SFRP1/TCF12/TCF3/XRCC5	31
Amy	Type1	melanosome organization	10/4506	19/17911	0.0092943	0.0547015	0.042637	AP1G1/AP1M1/AP3B1/AP3D1/BLOC1S2/BLOC1S3/DTNBP1/SHROOM2/SNAPIN/ZEB2	10
Amy	Type1	anion transmembrane transport	10/4506	19/17911	0.0092943	0.0547015	0.042637	ABCA1/LRRC8A/LRRC8C/SLC22A6/SLC4A10/SLC4A2/SLC4A3/SLC4A4/SLC4A8/VDAC3	10
Amy	Type1	regulation of postsynapse organization	10/4506	19/17911	0.0092943	0.0547015	0.042637	ABHD17C/CDKL5/CHMP2B/DGKB/EGLN1/EPHA7/HSPA8/NRCAM/NRP2/WNT5A	10
Amy	Type1	exosomal secretion	10/4506	19/17911	0.0092943	0.0547015	0.042637	ATP13A2/COPS5/HGS/PDCD6IP/RAB7A/SDC1/SMPD3/STAM/TSG101/VPS4B	10
Amy	Type1	positive regulation of protein binding	26/4506	67/17911	0.00938674	0.0551565	0.0429917	ACE/ADD1/ADD2/AKTIP/AMFR/APP/ARRB1/EP300/EPB41L5/GSK3B/HIP1R/LRP1/MARK3/PIN1/PSEN1/RAN/RAPGEF2/SPON1/SPPL3/SPTA1/STK4/TCF7L2/TIAM1/TMEM173/USP33/WNT5A	26
Amy	Type1	sister chromatid segregation	30/4506	80/17911	0.00965368	0.056543	0.0440724	AKAP8/AKAP8L/BECN1/CCNB1/CDCA8/CHAMP1/CHMP2B/CHMP5/CHMP6/CHMP7/CUL3/DIS3L2/KATNB1/KIF22/KIF23/KPNB1/LATS1/NCAPD3/NCAPH2/NIPBL/PDS5B/PINX1/POGZ/SMC2/SMC3/SMC4/STAG2/TTN/VPS4B/ZW10	30
Amy	Type1	positive regulation of cell growth	30/4506	80/17911	0.00965368	0.056543	0.0440724	AKT1/BCL2/BRAT1/CD38/CDC42/CDKN2AIP/DERL2/DNPH1/EGFR/EIF4G1/EIF4G2/EXOSC9/EXTL3/INO80/KLHL22/LGI1/N6AMT1/NCBP1/PSMD10/PTK2B/RPS6KA1/RPS6KA3/RPTOR/SFRP1/SLC9A1/SUPV3L1/TGFB2/TGFBR1/TRIM32/USP47	30
Amy	Type1	response to ethanol	40/4506	113/17911	0.00968736	0.0566493	0.0441553	ABAT/ACTC1/ADCYAP1R1/ALAD/BAD/CAT/CBL/CD14/CNR1/EIF4EBP1/EIF4G1/EPS8/FYN/G6PD/GATA3/GGH/GOT2/GRIN1/GRIN2A/GRIN2B/GRIN3A/HDAC2/HMGCR/MAOB/MGMT/NTRK3/OXCT1/PENK/PTK2B/SDF4/SETD7/SETDB1/SPARC/STAT3/TH/TNC/TRH/TUFM/USP46/VCAM1	40
Amy	Type1	negative regulation of protein phosphorylation	29/4506	77/17911	0.0101268	0.0591245	0.0460846	ARRB2/C9orf72/CADM4/CCNB1/CDK5RAP3/CORO1C/CRKL/DAB2IP/DNAJC10/DUSP3/FBLN1/FKBP8/INPP5K/LYN/MICAL1/MTOR/MYADM/NNT/NTRK3/PID1/PIP5KL1/PRKDC/PRNP/PTEN/PTPN1/PTPRT/SNCA/TARDBP/TERF2IP	29
Amy	Type1	insulin secretion involved in cellular response to glucose stimulus	24/4506	61/17911	0.0101494	0.0591615	0.0461134	ADCY5/ADCY8/ARRB1/BAD/BAIAP3/BRSK2/C2CD2L/CDK16/EFNA5/EPHA5/HMGCR/KIF5B/LRP1/MAP4K4/OXCT1/PHPT1/PRKCE/PTPRN/PTPRN2/RAB11FIP2/RAF1/SYBU/TIAM1/VSNL1	24
Amy	Type1	cell growth	82/4506	259/17911	0.0104167	0.0603418	0.0470334	ACVR1B/AKT1/APBB1/ARHGEF11/BCAR1/BCL2/BMPR2/BRAT1/CCAR2/CD38/CDA/CDC42/CDC73/CDKN1B/CDKN2AIP/CDKN2D/CLSTN1/CLSTN3/CRKL/CRLF3/CRYAB/DCBLD2/DERL2/DNPH1/EBAG9/EGFR/EIF4G1/EIF4G2/EPB41L3/EXOSC9/EXTL3/FBLN5/FLCN/GNG4/HRG/ING1/INO80/ITCH/JADE1/KLHL22/LGI1/LTBP4/MTOR/N6AMT1/NCBP1/NDRG3/NDUFA13/NPR1/NRG3/NUBP1/OGFR/PAK4/PAK5/PLCE1/PML/PPP1R9B/PPT1/PSMD10/PTK2B/PTPRJ/RASGRP2/RBBP7/RPS6KA1/RPS6KA3/RPTOR/RT…	82
Amy	Type1	mammary gland epithelial cell proliferation	11/4506	22/17911	0.0104346	0.0603418	0.0470334	BAX/EPHA2/GATA3/GPX1/HOXA5/KDM5B/MAPK1/PYGO2/ROBO1/RTN4/ZNF703	11
Amy	Type1	positive regulation of dendritic spine development	11/4506	22/17911	0.0104346	0.0603418	0.0470334	APOE/ARF1/CAMK1/CDKL5/FMR1/MTOR/NLGN1/PPP1R9A/PSEN1/SHANK3/ZMYND8	11
Amy	Type1	positive regulation of intracellular protein transport	11/4506	22/17911	0.0104346	0.0603418	0.0470334	BCAS3/CEP131/CHRM1/KIF5B/PCM1/PCNT/RAB29/RUFY3/TENM1/TPR/ZFAND1	11
Amy	Type1	receptor localization to synapse	11/4506	22/17911	0.0104346	0.0603418	0.0470334	CNIH2/DAG1/DLG4/GPC4/IQSEC2/NLGN1/NPTN/PRKCZ/RAP1A/RELN/SNAP25	11
Amy	Type1	positive regulation of receptor recycling	8/4506	14/17911	0.0106997	0.0607202	0.0473283	ANXA2/ARAP1/ECE1/INPP5F/PSEN1/RAB29/SNCA/VAMP3	8
Amy	Type1	porphyrin-containing compound biosynthetic process	8/4506	14/17911	0.0106997	0.0607202	0.0473283	ABCB6/ALAD/HMBS/IREB2/PPOX/SPTA1/SUCLA2/UROD	8
Amy	Type1	gamma-aminobutyric acid signaling pathway	8/4506	14/17911	0.0106997	0.0607202	0.0473283	GABBR2/GABRA2/GABRB1/GABRB3/PHF24/PLCL1/PLCL2/SLC12A2	8
Amy	Type1	negative regulation of macroautophagy	8/4506	14/17911	0.0106997	0.0607202	0.0473283	AKT1/LZTS1/MTOR/NPC1/PIK3CA/POLDIP2/QSOX1/TSC1	8
Amy	Type1	viral translation	8/4506	14/17911	0.0106997	0.0607202	0.0473283	EIF2AK4/EIF3B/EIF3D/EIF3F/EIF3G/EIF3L/MCTS1/PTBP1	8
Amy	Type1	positive regulation of phosphoprotein phosphatase activity	8/4506	14/17911	0.0106997	0.0607202	0.0473283	CALM1/ITGA1/JAK2/MAGI2/MTOR/PDGFRB/PTPA/VRK3	8
Amy	Type1	positive regulation of interleukin-2 production	8/4506	14/17911	0.0106997	0.0607202	0.0473283	ANXA1/MALT1/MAP3K7/PDE4B/PDE4D/PRKD2/TRAF2/TRAF6	8
Amy	Type1	regulation of gene expression, epigenetic	8/4506	14/17911	0.0106997	0.0607202	0.0473283	GLMN/GPX1/H2AFY/HDAC4/HDAC5/HDAC6/IFI16/MTA1	8
Amy	Type1	intraciliary transport	8/4506	14/17911	0.0106997	0.0607202	0.0473283	ARL3/IFT122/IFT27/IFT46/SSNA1/TCTEX1D2/TTC21B/TUB	8
Amy	Type1	establishment of epithelial cell apical/basal polarity	8/4506	14/17911	0.0106997	0.0607202	0.0473283	CAMSAP3/CDC42/LAMA1/MSN/MYO9A/PTK7/SLC9A3R1/WNT5A	8
Amy	Type1	negative regulation of endocytosis	8/4506	14/17911	0.0106997	0.0607202	0.0473283	LGALS3/LRSAM1/MTMR2/PACSIN1/PACSIN2/PACSIN3/PRKD1/SCAMP5	8
Amy	Type1	vocalization behavior	8/4506	14/17911	0.0106997	0.0607202	0.0473283	BRINP1/DLG4/MYH14/NRXN1/NRXN2/NRXN3/SHANK2/SHANK3	8
Amy	Type1	mitotic cell cycle phase transition	107/4506	349/17911	0.0109964	0.0623075	0.0485655	ACTR1A/AKT1/ANAPC16/ANAPC4/ANAPC5/ANAPC7/ANKRD17/APEX1/APP/BCL2/BID/BRD4/CCNB1/CCP110/CDC16/CDC26/CDC27/CDC45/CDC73/CDK5RAP2/CDK6/CDKN1B/CDKN2D/CEP131/CEP250/CEP41/CKAP5/CUL1/CUL3/CUL4A/CUL4B/DCTN3/DDB1/DYNC1H1/DYNC1I2/DYNLL1/EGFR/EIF4G1/EZH2/FBXO7/HAUS1/HAUS3/HAUS5/HAUS7/HAUS8/HECW2/HSPA2/INO80/JADE1/LZTS1/MECP2/MTA3/MYO16/NEDD1/NSMCE2/ODF2/PAFAH1B1/PBX1/PCM1/PCNA/PCNT/PINX1/PKIA/PLCB1/PLRG1/POL…	107
Amy	Type1	regulation of transcription from RNA polymerase II promoter in response to hypoxia	27/4506	71/17911	0.0111174	0.0628108	0.0489579	ARNT/CREBBP/CUL2/EGLN1/EP300/HIF1AN/HIGD1A/PSMA3/PSMA5/PSMA7/PSMB1/PSMB2/PSMB6/PSMC2/PSMC4/PSMD1/PSMD10/PSMD2/PSMD3/PSMD4/PSMD6/PSMD7/PSMD8/PSME2/PSME3/PSME4/PSMF1	27
Amy	Type1	actin cytoskeleton reorganization	31/4506	84/17911	0.0111336	0.0628108	0.0489579	ABL1/ANXA1/ARHGDIA/ARHGDIB/ATP2C1/AUTS2/BCAS3/BRSK2/CDC42/CDC42BPB/CTTN/DMTN/DTNBP1/EPS8/EZR/FER/FLNA/GAB1/KIT/MINK1/MYH9/NRP1/NTRK3/PAK1/PHPT1/PTK2B/PTK7/PTPN1/S1PR1/SIPA1L1/TNIK	31
Amy	Type1	protein secretion	88/4506	281/17911	0.0111369	0.0628108	0.0489579	ABAT/ACHE/APBB1/APOE/ARF1/ARF6/ARFGAP3/ARFIP1/ARL2/ATP13A2/BAD/CACNA1A/CACNA1E/CACNA2D2/CADM1/CANX/CARTPT/CBLN1/CBLN4/CD38/CD40/CNR1/CPT1A/CYP51A1/EGFR/ERP29/EXOC1/EXPH5/EZR/FGA/FGG/FRMD4A/GAPDH/GCK/GLMN/GOLPH3/HMGCR/ICA1/IRS2/ITPR1/JAK2/LMF1/LYN/MCU/MYH10/MYO18A/NLGN2/PAFAH1B1/PAM/PDIA4/PFKL/PIK3C3/PPP3CA/PRKCE/PTPN23/RAP1A/RAPGEF4/RCN3/SCAMP5/SCG2/SEL1L/SERGEF/SFRP1/SIRT3/SLC25A4/SLC2A1/SNAP25/…	88
Amy	Type1	histone methylation	12/4506	25/17911	0.0112526	0.0632678	0.0493141	CARM1/CHTOP/EHMT1/EZH2/MECP2/MTHFR/NSD1/NTMT1/PRMT6/PRMT8/RNF20/SATB1	12
Amy	Type1	regulation of protein kinase activity	12/4506	25/17911	0.0112526	0.0632678	0.0493141	DUSP3/ELP3/FAF1/GCN1/PLCE1/PTPN1/PTPRT/RAC2/SLC9A3R1/SMG8/TSC1/TTN	12
Amy	Type1	metencephalon development	20/4506	49/17911	0.0115512	0.0647473	0.0504673	ABAT/ATIC/CDK5R1/CDK5R2/CKB/CNTN1/FAIM2/GART/HNRNPD/KCNC1/MECP2/MYO16/NCOA1/PAK1/PSEN1/PTBP2/PTN/SDF4/SEMA4C/UQCRQ	20
Amy	Type1	cellular response to amino acid stimulus	20/4506	49/17911	0.0115512	0.0647473	0.0504673	CAPN2/COL1A2/COL4A1/COL5A2/COL6A1/CPEB4/DNMT1/DNMT3A/EGFR/GLRA2/HNRNPD/IPO5/LAMTOR3/LARS/MTOR/NSMF/NTRK2/RPTOR/RRAGC/RRAGD	20
Amy	Type1	ATP synthesis coupled electron transport	30/4506	81/17911	0.0117166	0.0655735	0.0511112	CCNB1/COX7C/CYC1/DLD/MECP2/NDUFA10/NDUFA12/NDUFA13/NDUFA4/NDUFA5/NDUFA8/NDUFA9/NDUFAF1/NDUFB10/NDUFB4/NDUFB5/NDUFB6/NDUFB7/NDUFB9/NDUFC2/NDUFS1/NDUFS4/NDUFS5/NDUFS6/NDUFS8/NDUFV1/NDUFV3/UQCRB/UQCRC1/UQCRQ	30
Amy	Type1	response to gamma radiation	13/4506	28/17911	0.0118036	0.0659591	0.0514118	BAX/BCL2/CBL/GATA3/GPX1/LIG4/PARP1/PML/POLG/PRKAA1/PRKDC/TIGAR/TRIM13	13
Amy	Type1	lysosome organization	19/4506	46/17911	0.011834	0.0660279	0.0514654	ABCA1/ACP2/AKTIP/ARF1/ARSB/BECN1/CHMP5/CLVS2/FAM160A2/GAA/HOOK1/HOOK3/HPS4/NAGLU/RAB7A/SYT7/TPP1/VPS18/VPS35	19
Amy	Type1	negative regulation of neuron apoptotic process	47/4506	138/17911	0.0118627	0.0660872	0.0515116	AARS/ADNP/AGAP2/ARRB1/ARRB2/BARHL1/BAX/BCL2/CHL1/CNTFR/CORO1A/CPEB4/FAIM2/FYN/GABRA5/GABRB3/GCLC/GRIK2/GRIN1/ILK/JAK2/LGMN/LIG4/LRP1/MECP2/MEF2C/MSH2/NEFL/NES/NMNAT1/NRP1/NTRK2/PIK3CA/PIN1/PPT1/PSEN1/PTK2B/PTPRZ1/RASA1/SNCA/SNCB/SNX6/STAMBP/STXBP1/TOX3/VSTM2L/WFS1	47
Amy	Type1	viral gene expression	39/4506	111/17911	0.0120399	0.0668038	0.0520701	AAAS/EIF2AK4/NUP107/NUP133/NUP153/NUP155/NUP160/NUP188/NUP205/NUP210/NUP214/NUP35/NUP37/NUP58/NUP88/NUP93/NUP98/RANBP2/RPL10/RPL15/RPL18/RPL26/RPL27/RPL30/RPL32/RPL38/RPL4/RPL9/RPS11/RPS14/RPS21/RPS23/RPS24/RPS29/RPS3A/RPS5/RPSA/SEC13/TPR	39
Amy	Type1	DNA methylation	18/4506	43/17911	0.0120677	0.0668038	0.0520701	ATF7IP/ATRX/BAZ2A/BEND3/DNMT1/DNMT3A/EHMT1/EZH2/GNAS/KDM1B/MBD3/MECP2/MGMT/MIS18A/MPHOSPH8/MTA2/PARP1/RLF	18
Amy	Type1	substantia nigra development	18/4506	43/17911	0.0120677	0.0668038	0.0520701	ACTB/BASP1/CALM1/CDC42/CKB/CNP/DYNLL1/G6PD/GNB4/HSPA5/MAOB/MAPKAP1/NDRG2/PADI2/PLP1/SEC16A/SIRT2/TTBK1	18
Amy	Type1	histone H3-K4 methylation	18/4506	43/17911	0.0120677	0.0668038	0.0520701	AUTS2/CTNNB1/CTR9/DNMT1/DPY30/GATA3/H2AFY/KDM1A/KDM6A/KMT2C/KMT2D/PIH1D1/PRMT6/PYGO2/RTF1/SETD3/SMAD4/WDR5	18
Amy	Type1	cell development	70/4506	218/17911	0.0120851	0.0668038	0.0520701	ANK2/APOE/APP/ARFGEF1/ARIH2/ATCAY/ATP2A2/ATXN10/BIN1/BLOC1S2/BLOC1S3/CAMSAP1/CAMSAP3/CDK16/CDK5R1/CLMN/CNTN1/CTNNB1/CUL4B/DOCK7/DTNBP1/EHD1/FLNB/FLRT3/GATA3/GDPD5/GNAO1/GSK3B/HERC1/KDM1A/L1CAM/LAMA1/LAMB1/LGI1/MAP2/MECP2/MEF2C/MEX3C/MICALL1/NCDN/NLGN1/NTM/OPCML/PALLD/PHGDH/POF1B/PQBP1/PSD/PTK2B/PTPRM/RAB35/RAPGEF2/RASGRF1/RECK/RELN/RILPL1/SH3GL2/SLC1A3/SNAPIN/SOX9/TBC1D23/TBCD/TMEM108/TOR1A/TRAF6…	70
Amy	Type1	forebrain development	36/4506	101/17911	0.0121171	0.0668038	0.0520701	APAF1/APP/ARHGAP35/ARID1A/ARX/ATRX/CHD5/CNP/DCLK1/DNAJB1/DYNC2H1/EMX1/EMX2/FRS2/FYN/GDPD5/GNAO1/HPRT1/HTRA2/LRP2/NF1/NR2E1/NR2F2/NRGN/PAFAH1B1/PGAP1/PTEN/RRM1/SETD2/SLC1A2/SLC8A3/SLIT1/SOX2/SRC/TOP2B/ZEB2	36
Amy	Type1	mRNA polyadenylation	14/4506	31/17911	0.0121378	0.0668038	0.0520701	AHCYL1/APP/CDC73/CPSF1/CSTF2/CSTF3/CTR9/GRSF1/MTPAP/PAPOLA/RNF20/RNF40/SNRPA/SUPT5H	14
Amy	Type1	nerve development	14/4506	31/17911	0.0121378	0.0668038	0.0520701	ADARB1/CHD7/CTNNB1/DAG1/GABRA5/GABRB3/ILK/LRIG1/LRIG2/NRP1/NRP2/SERPINE2/SULF2/VCAM1	14
Amy	Type1	positive regulation of telomere maintenance via telomerase	15/4506	34/17911	0.0122985	0.0672075	0.0523849	ATR/CCT2/CCT3/CCT5/CCT7/CCT8/CTNNB1/DKC1/FBXO4/MAPK1/MAPK3/NEK7/PKIB/TCP1/XRCC5	15
Amy	Type1	anoikis	15/4506	34/17911	0.0122985	0.0672075	0.0523849	AKT1/BCL2/IKBKG/ITGA5/MAP3K7/MTOR/MYBBP1A/NTRK2/PIK3CA/PTK2/PTRH2/SRC/STK11/TLE1/TSC2	15
Amy	Type1	amyloid-beta metabolic process	15/4506	34/17911	0.0122985	0.0672075	0.0523849	ACE/APEH/APOE/APP/BECN1/BIN1/EPHA4/GGA3/IDE/PICALM/PRNP/ROCK2/SORL1/SPON1/TMED10	15
Amy	Type1	stress-activated protein kinase signaling cascade	16/4506	37/17911	0.0123217	0.0672075	0.0523849	ARL6IP5/HMGCR/LYN/MAP2K1/MAPK1/MAPK3/MID1/NBR1/PBK/SEMA4C/STK25/TAOK1/TAOK2/TAOK3/TGFB2/ZMPSTE24	16
Amy	Type1	nuclear DNA replication	16/4506	37/17911	0.0123217	0.0672075	0.0523849	ATRX/DACH1/GMNN/INO80/PCNA/POLA1/POLD1/POLE2/RFC1/RFC2/RFC5/RPA2/SLBP/TIPIN/UPF1/WIZ	16
Amy	Type1	protein tetramerization	16/4506	37/17911	0.0123217	0.0672075	0.0523849	AASS/ACHE/CAT/CPSF6/CPSF7/CUTC/HMGCR/IGF1R/KCNC1/ME1/OXA1L/PEX5/SHMT1/SHMT2/SNCA/TRPM3	16
Amy	Type1	protein modification by small protein conjugation	51/4506	152/17911	0.0123472	0.0672463	0.052415	ADGRB1/AIMP2/AKT1/ARNT/ARRB1/ARRB2/ATG5/BAG5/CDK5RAP3/CTNNB1/CUL3/FBXO4/FYN/GCLC/GLMN/GNL3/HDAC3/HDAC4/HSPA5/HSPBP1/HUWE1/IVNS1ABP/MALT1/MTOR/MYCBP2/NXN/OGT/PELI1/PHF23/PIAS4/PINX1/PRKCE/PRR7/PSMD10/PTTG1IP/RCHY1/RELA/SOX4/STUB1/SVBP/TBC1D7/TGFBR1/TRAF6/TSPO/TSPYL5/U2AF2/UBQLN1/UBXN1/USP4/VPS28/WFS1	51
Amy	Type1	response to oxidative stress	41/4506	118/17911	0.0125431	0.0682114	0.0531673	ABL1/ACOX2/AKT1/ALAD/ALS2/APP/ARNT/CYGB/DHCR24/ERCC1/ETFDH/FUT8/GCLC/GGT7/GPX4/H2AFY/IDH1/IPCEF1/KRT1/LIAS/MAPKAP1/NDUFA12/NDUFB4/NDUFS8/NUDT1/OXSR1/PDLIM1/PRDX5/PRDX6/PRNP/PSEN1/PSIP1/RBPMS/RGS14/SIN3A/SLC23A2/STK25/TOR1A/TXN2/WRN/XPA	41
Amy	Type1	negative regulation of canonical Wnt signaling pathway	55/4506	166/17911	0.0126606	0.068748	0.0535856	APC/APOE/CDH2/CSNK1A1/CTNND1/CUL3/CYLD/DAB2/DAB2IP/EMD/GPC3/GSK3B/HDAC1/HECW1/IGFBP2/JADE1/LATS1/MCC/MLLT3/NPHP4/PFDN5/PSMA3/PSMA5/PSMA7/PSMB1/PSMB2/PSMB6/PSMC2/PSMC4/PSMD1/PSMD10/PSMD2/PSMD3/PSMD4/PSMD6/PSMD7/PSMD8/PSME2/PSME3/PSME4/PSMF1/PTPRO/RAPGEF1/ROR2/RUVBL2/SCYL2/SFRP1/SHISA6/SLC9A3R1/SOX2/SOX9/STK11/STK4/TCF7L2/WNT5A	55
Amy	Type1	response to nutrient	24/4506	62/17911	0.0126883	0.0687958	0.0536228	ABCA1/ACSL1/ACSL3/ACSL4/AGL/AHCY/ALDH3A1/APAF1/ARSB/CNR1/DAD1/ERCC1/GCLC/GNPAT/HAT1/HMGCR/IGFBP2/MTOR/OGT/OXCT1/POR/SST/STAT1/VCAM1	24
Amy	Type1	activation of protein kinase A activity	9/4506	17/17911	0.0128825	0.0692603	0.0539849	ADCY1/ADCY2/ADCY3/ADCY5/ADCY8/PRKACA/PRKACB/PRKACG/PRKAR2A	9
Amy	Type1	cellular response to hepatocyte growth factor stimulus	9/4506	17/17911	0.0128825	0.0692603	0.0539849	APPL2/BCAR1/CREB1/GCLC/LGMN/MED1/NRP1/RELA/SIRT2	9
Amy	Type1	lipoprotein transport	9/4506	17/17911	0.0128825	0.0692603	0.0539849	APOB/APOC2/CD36/LRP1/MIA3/PRKCB/UNC119/UNC119B/ZDHHC17	9
Amy	Type1	lamellipodium morphogenesis	9/4506	17/17911	0.0128825	0.0692603	0.0539849	ABI1/ARHGEF7/CD44/CORO1B/CORO1C/ENPP2/SNX2/SRC/WASF1	9
Amy	Type1	retrograde transport, endosome to plasma membrane	9/4506	17/17911	0.0128825	0.0692603	0.0539849	ANKRD50/CCDC22/CCDC93/MICALL1/SNX17/VPS26A/VPS29/VPS35/VPS39	9
Amy	Type1	insulin secretion	63/4506	194/17911	0.0128878	0.0692603	0.0539849	ABAT/ADCY5/ADCY8/ARL2/ARRB1/BAD/BAIAP3/BRSK2/C2CD2L/CACNA1A/CACNA1E/CACNA2D2/CAMK2G/CARTPT/CD38/CDK16/CNR1/CPLX3/CPT1A/EFNA5/EPHA5/GCK/HMGCR/ICA1/IRS2/ITPR1/JAK2/KIF5B/LRP1/MAP4K4/MCU/MYO5A/NLGN2/OXCT1/PCLO/PFKL/PHPT1/PPP3CA/PRKCE/PTPRN/RAP1A/RAPGEF4/RIMS2/SFRP1/SIRT3/SLC25A4/SLC2A1/SMAD2/SNAP25/SOX4/STX1A/STXBP3/STXBP5L/SYBU/SYT7/SYTL4/TARDBP/TCF7L2/TCIRG1/TIAM1/UQCC2/VGF/VSNL1	63
Amy	Type1	cellular protein-containing complex assembly	23/4506	59/17911	0.0132233	0.0709585	0.0553086	AP2M1/CD36/CPTP/DNAJB12/FGA/FGG/HDAC6/HIP1R/PARP1/PPM1A/PRRT2/RAB3A/RNF4/SIRT2/STUB1/STX1A/STX1B/STXBP1/STXBP6/TRAF2/TRAPPC12/TRIM9/TTBK1	23
Amy	Type1	actin filament organization	27/4506	72/17911	0.0136121	0.0728308	0.0567679	ACTN1/ARF1/ARHGAP12/ARHGAP35/ARHGEF2/BCAR1/BCL2/C9orf72/CDC42/CDC42EP2/CORO1A/CTNNA1/DIAPH2/DLG1/INPPL1/KPTN/MYO1B/NCK1/NCK2/PACSIN1/PDLIM3/POF1B/RAC2/RUFY3/SORBS2/SORBS3/SPTA1	27
Amy	Type1	intracellular steroid hormone receptor signaling pathway	27/4506	72/17911	0.0136121	0.0728308	0.0567679	ARRB2/CALCOCO1/CALR/CARM1/CNOT1/CNOT2/CNOT9/DAB2/DDRGK1/EP300/FOXP1/HDAC1/HDAC6/KCTD6/KMT2D/LATS1/MED1/NCOR1/PAGR1/PAK1/PARP1/PIAS2/SFRP1/SMARCA4/SRC/STRN3/UFSP2	27
Amy	Type1	androgen receptor signaling pathway	22/4506	56/17911	0.0137566	0.0734961	0.0572864	ARID1A/ARRB2/CTNNB1/DAB2/DDX17/EP300/FHL2/FOXP1/GRIP1/HDAC1/HDAC6/KAT5/KDM3A/NCOA1/NCOA3/NCOR1/PIAS2/RAN/RNF4/RWDD1/SFRP1/SMARCA4	22
Amy	Type1	cellular response to transforming growth factor beta stimulus	49/4506	146/17911	0.0138911	0.074106	0.0577618	ACVR1/APAF1/APPL2/ARG1/ARRB2/CBL/CLEC3B/COL1A2/COL4A2/CREB1/CRKL/EPB41L5/FERMT2/FUT8/FYN/HDAC2/ITGB5/LTBP4/MAP3K7/MEF2C/NR3C1/PARD3/PARP1/PDE2A/PENK/PML/POSTN/PPM1A/PRKCZ/PTK2/PXN/SFRP1/SMAD2/SMAD4/SMAD5/SOX5/SOX6/SOX9/SRC/TAB1/TGFB2/TGFBR1/TGFBRAP1/USP15/USP9X/WNT4/WNT5A/WWOX/ZYX	49
Amy	Type1	cell redox homeostasis	26/4506	69/17911	0.014291	0.0760172	0.0592516	APEX1/DLD/DNAJC10/DNAJC16/GCLC/GLRX3/GLRX5/GPX1/NNT/NXN/P4HB/PDIA3/PDIA4/PDIA6/PRDX6/PTGES2/QSOX1/RAC2/SH3BGRL3/TMX1/TMX3/TXN2/TXNDC12/TXNDC15/TXNDC16/TXNDC9	26
Amy	Type1	organonitrogen compound metabolic process	26/4506	69/17911	0.014291	0.0760172	0.0592516	APOE/APP/CUL4A/MAPK8/PSMA3/PSMA5/PSMA7/PSMB1/PSMB2/PSMB6/PSMC2/PSMC4/PSMD1/PSMD10/PSMD2/PSMD3/PSMD4/PSMD6/PSMD7/PSMD8/PSME2/PSME3/PSME4/PSMF1/ROCK2/WFS1	26
Amy	Type1	negative regulation of peptidyl-threonine phosphorylation	10/4506	20/17911	0.0144533	0.0765457	0.0596635	CADM4/CALM1/DGKQ/DMTN/EIF4G1/INPP5K/PARD3/PPP2R5D/SIRT2/SPRED2	10
Amy	Type1	cerebral cortex radially oriented cell migration	10/4506	20/17911	0.0144533	0.0765457	0.0596635	ADGRG1/CDK5R1/CDK5R2/CTNNB1/DAB2IP/LAMB1/NDEL1/NR2E1/PAFAH1B1/RELN	10
Amy	Type1	pigment biosynthetic process	10/4506	20/17911	0.0144533	0.0765457	0.0596635	ALAD/GIPC1/HMBS/IREB2/PPOX/RAPGEF2/SLC7A11/UROD/WNT5A/ZEB2	10
Amy	Type1	negative regulation of receptor internalization	7/4506	12/17911	0.0147366	0.0766008	0.0597064	ANKRD13B/ATXN2/DLG4/LRPAP1/LRRTM1/LRRTM2/MTMR2	7
Amy	Type1	acetyl-CoA biosynthetic process	7/4506	12/17911	0.0147366	0.0766008	0.0597064	ACLY/ACSS1/MLYCD/PDK1/PDK2/PDK3/PDP1	7
Amy	Type1	histone ubiquitination	7/4506	12/17911	0.0147366	0.0766008	0.0597064	CTR9/HUWE1/KDM1A/RNF20/RNF40/SUZ12/USP22	7
Amy	Type1	regulation of actin filament polymerization	7/4506	12/17911	0.0147366	0.0766008	0.0597064	ARHGAP18/GBA2/LATS1/PAK3/PPP1R9A/PREX1/RASA1	7
Amy	Type1	negative regulation of microtubule polymerization	7/4506	12/17911	0.0147366	0.0766008	0.0597064	CLIP3/DYRK1A/INPP5J/MAP2/SNCA/TBCD/TUBB4A	7
Amy	Type1	locomotory exploration behavior	7/4506	12/17911	0.0147366	0.0766008	0.0597064	APOE/DLG4/GAD1/NLGN2/PENK/PRKCE/SLC4A10	7
Amy	Type1	platelet-derived growth factor receptor-beta signaling pathway	7/4506	12/17911	0.0147366	0.0766008	0.0597064	ABL1/HIP1R/LRP1/PDGFRB/PTPN1/PTPN12/SRC	7
Amy	Type1	lipid phosphorylation	7/4506	12/17911	0.0147366	0.0766008	0.0597064	DGKB/DGKD/DGKE/DGKG/DGKI/DGKQ/DGKZ	7
Amy	Type1	positive regulation of mRNA catabolic process	7/4506	12/17911	0.0147366	0.0766008	0.0597064	CNOT1/CNOT7/GTPBP1/KHSRP/PNPT1/RC3H1/UPF1	7
Amy	Type1	cellular hyperosmotic response	7/4506	12/17911	0.0147366	0.0766008	0.0597064	ARHGEF2/LETM1/MAPK10/MICU1/RCSD1/SLC25A23/SLC2A1	7
Amy	Type1	regulation of postsynaptic neurotransmitter receptor activity	7/4506	12/17911	0.0147366	0.0766008	0.0597064	CACNG4/CACNG5/CNIH2/NPTX2/NPTXR/SHISA6/SRC	7
Amy	Type1	regulation of stem cell population maintenance	7/4506	12/17911	0.0147366	0.0766008	0.0597064	CNOT1/CNOT2/ELAVL1/HMGA2/KDM3A/PTN/ZC3H13	7
Amy	Type1	regulation of sodium ion transmembrane transporter activity	7/4506	12/17911	0.0147366	0.0766008	0.0597064	FGF12/FXYD1/GPD1L/PTPN3/SCN2B/SCN3B/UTRN	7
Amy	Type1	secondary alcohol biosynthetic process	20/4506	50/17911	0.0147907	0.0767729	0.0598406	APOB/APOE/CYP51A1/DHCR7/ERLIN2/FASN/FDFT1/FGF1/GGPS1/HMGCR/IDI1/KPNB1/MVD/MVK/NFYC/POR/PRKAA1/RAN/SCAP/TM7SF2	20
Amy	Type1	telomere maintenance via telomere lengthening	25/4506	66/17911	0.0149913	0.0776641	0.0605352	ATR/CCT2/CCT3/CCT5/CCT7/CCT8/CTNNB1/DHX36/DKC1/EXOSC10/FBXO4/MAPK1/MAPK3/NAT10/NEK7/PARP1/PINX1/PKIB/RAD51/SRC/TCP1/TERF2/TERF2IP/XRCC5/XRN1	25
Amy	Type1	circadian rhythm	43/4506	126/17911	0.015005	0.0776641	0.0605352	ADCY1/ATG7/CCAR2/CPT1A/CREB1/DDB1/DYRK1A/EGFR/EP300/EZH2/FBXW11/GSK3B/HDAC3/HEBP1/HNRNPD/HNRNPR/IMPDH2/JUND/KDM2A/MAPK10/MAPK8/METTL3/MTOR/NCOR1/NDUFA9/NONO/NTRK2/NTRK3/PML/PPP1CA/PPP1CB/PRKAA1/PRKDC/PSPC1/RBM4B/ROCK2/RORB/SFPQ/SIN3A/TARDBP/TOP1/USP7/USP9X	43
Amy	Type1	regulation of apoptotic process	52/4506	157/17911	0.0151074	0.0780836	0.0608622	ACTN1/ACTN2/ACTN4/AKT1/ALK/APAF1/APEX1/BAX/BCAR1/BID/CALR/CRADD/CREBBP/CTNNB1/CTSB/DAPK1/DDX42/FRS2/GAS1/HS1BP3/IFT57/MADD/MALT1/NAE1/NF2/PPP1R13B/RABGGTA/RABGGTB/RAF1/RBM25/RSL1D1/RTKN/RTN4/SARM1/SERBP1/SLK/SOX9/SRA1/STAT1/STEAP3/TARDBP/TNFAIP8L1/TNFAIP8L3/TOX3/TP53BP2/TP53I3/TPT1/TRAF2/TRAF3/TRIAP1/VCP/WRN	52
Amy	Type1	protein homotetramerization	32/4506	89/17911	0.0151402	0.0781423	0.0609079	ACOT13/ACTN2/ALDH1A2/ALDH1A3/APIP/APPL2/CAT/CBR4/CDA/CRTC1/CRYZ/CTH/DCTPP1/GLS/GOLGA2/HCN1/HINT3/HM13/HPRT1/IDE/IMPDH2/MAT1A/OSBPL2/PCBD1/PEX5/PPAT/SAMHD1/SHMT1/SHMT2/ST13/USP16/VASP	32
Amy	Type1	nucleocytoplasmic transport	11/4506	23/17911	0.0155221	0.0798874	0.0622681	AAAS/ANKRD54/CAMK1/FBXO22/NUP205/NUP214/NUP98/PPP1R12A/RGS14/RSRC1/XPO1	11
Amy	Type1	cortical actin cytoskeleton organization	11/4506	23/17911	0.0155221	0.0798874	0.0622681	ARF6/CALR/DLG1/EPB41L1/EPB41L2/EPB41L3/FMNL2/LLGL1/ROCK2/STRIP1/TLN1	11
Amy	Type1	establishment or maintenance of cell polarity	18/4506	44/17911	0.0157154	0.0807685	0.0629549	ACTR3/ARFGEF1/BCAS3/CARMIL2/CDC42/CDC42BPB/CTNNA1/DLG1/GATA3/MAP7/PARD3/PARVA/PTK2B/RNF41/ROCK2/RUFY3/SHTN1/STK25	18
Amy	Type1	regulation of protein phosphorylation	17/4506	41/17911	0.0161012	0.0825187	0.0643191	CADM4/CCDC88A/CELSR3/CORO1C/FER/FLCN/FN1/LYN/NDUFS4/PHIP/PIN1/PLXNB2/PML/PTK2/SMPD3/STAT2/TADA3	17
Amy	Type1	response to activity	17/4506	41/17911	0.0161012	0.0825187	0.0643191	ALAD/CAT/CBL/COL4A2/CREB1/GCLC/HDAC5/KDM6B/MTOR/OXCT1/PRKAA1/PRKDC/PTEN/PTN/SLC25A25/TH/UQCRC1	17
Amy	Type1	fatty acid catabolic process	12/4506	26/17911	0.016193	0.0827569	0.0645048	ACBD5/AKT1/AKT2/CNR1/CPT1A/FAAH/IRS2/LONP2/LPIN1/MLYCD/MTOR/PLA2G15	12
Amy	Type1	ventricular system development	12/4506	26/17911	0.016193	0.0827569	0.0645048	ANP32B/C12orf57/CDK6/MECP2/MNAT1/MYH10/NUMB/NUMBL/RAPGEF2/SEMA6D/SLC7A11/TTC21B	12
Amy	Type1	hematopoietic progenitor cell differentiation	44/4506	130/17911	0.0162902	0.083137	0.064801	ABL1/ACP6/ADAR/AGPAT5/CDK6/DHX36/FST/GATA3/ITCH/KCNAB2/METTL3/PDCD2/PSEN1/PSMA3/PSMA5/PSMA7/PSMB1/PSMB2/PSMB6/PSMC2/PSMC4/PSMD1/PSMD10/PSMD2/PSMD3/PSMD4/PSMD6/PSMD7/PSMD8/PSME2/PSME3/PSME4/PSMF1/PTPRZ1/SFRP1/SIN3A/SLC7A6OS/SLC8A3/SMPD3/SSBP3/TCF12/TCF3/WDR7/ZNF784	44
Amy	Type1	TORC1 signaling	16/4506	38/17911	0.016409	0.0835096	0.0650915	C9orf72/DGKQ/KLHL22/KPTN/LARP1/LARS/MLST8/MTOR/PIH1D1/RPTOR/RRAGC/RRAGD/SEC13/SIK3/STK11/TELO2	16
Amy	Type1	production of small RNA involved in gene silencing by RNA	16/4506	38/17911	0.016409	0.0835096	0.0650915	ADAR/AGO2/AGO4/DGCR8/DROSHA/EGFR/MAP2K1/METTL3/NCOR1/PPP3CA/PRKRA/RIPK1/SMAD2/SRRT/TARBP2/ZMPSTE24	16
Amy	Type1	negative regulation of protein binding	27/4506	73/17911	0.0165365	0.0836624	0.0652106	ACE/ACTB/ADNP/AKT1/BAX/CAMK1/CARM1/CTSZ/DAB2/DTNBP1/EPB41L5/GOLGA2/GSK3B/GTF2F1/KDM1A/LRPAP1/MAPK8/MITD1/NES/PIN1/PPP1CA/PRKCD/SORL1/STUB1/TFIP11/TTBK1/USP33	27
Amy	Type1	retrograde protein transport, ER to cytosol	13/4506	29/17911	0.0165536	0.0836624	0.0652106	AUP1/BCAP31/BRSK2/DERL2/ERLEC1/FAF2/HM13/HSP90B1/OS9/SEL1L/SYVN1/VCP/YOD1	13
Amy	Type1	amyloid-beta formation	13/4506	29/17911	0.0165536	0.0836624	0.0652106	APOE/APP/BIN1/DYRK1A/EPHA4/GGA3/PICALM/PRNP/PSEN1/ROCK2/SORL1/SPON1/TMED10	13
Amy	Type1	positive regulation of mitotic cell cycle	13/4506	29/17911	0.0165536	0.0836624	0.0652106	ABL1/APP/ASNS/CCNB1/DUSP3/EIF4E/EIF4EBP1/LGMN/MEIS2/PAFAH1B1/POLDIP2/TTL/USP22	13
Amy	Type1	negative regulation of insulin receptor signaling pathway	13/4506	29/17911	0.0165536	0.0836624	0.0652106	GRB10/GRB14/INPP5K/NCK1/NCOA5/PID1/PRKAA1/PRKCB/PRKCD/PRKCZ/PTPN1/RELA/TRIM72	13
Amy	Type1	RNA catabolic process	15/4506	35/17911	0.0166116	0.0838393	0.0653485	CNOT1/CNOT7/EXOSC7/FMR1/GTPBP1/HNRNPD/KHSRP/OAS2/PABPC4/PNPT1/PPP1R8/RC3H1/SUPV3L1/UPF1/XRN2	15
Amy	Type1	glomerulus development	14/4506	32/17911	0.0166745	0.0840405	0.0655053	BCL2/COL4A3/ENPEP/KIRREL3/LAMB2/MEF2C/MPV17/MTSS1/NID1/PAX2/PLCE1/PTPRO/SULF2/VANGL2	14
Amy	Type1	extrinsic apoptotic signaling pathway via death domain receptors	30/4506	83/17911	0.0169121	0.0851204	0.066347	ARHGEF2/BAD/BAG3/BAX/BCL2/BID/BLOC1S2/CRADD/DAB2IP/DAPK1/FAF1/FAIM2/FEM1B/FGA/FGG/GPX1/LGALS3/MADD/NF1/PEA15/PIK3R1/PTEN/RAF1/RFFL/RIPK1/SFRP1/SORT1/STK4/TRADD/TRAF2	30
Amy	Type1	positive regulation of protein catabolic process	22/4506	57/17911	0.017195	0.0864248	0.0673638	APC/ATG4B/ATG7/CDKN1B/CUL4B/DAB2IP/DDB1/GGA1/GGA3/GPC3/GSK3B/IDE/NDUFA13/RAB7A/RNF41/SORL1/SOX9/STX5/TRIM32/VCP/VPS28/WNT5A	22
Amy	Type1	histone acetylation	26/4506	70/17911	0.0174138	0.0874046	0.0681274	ARRB1/CREBBP/CTBP1/DPF3/ELP3/EP300/EPC2/FLCN/GTF3C4/IWS1/KAT5/KAT6A/KAT6B/MAPK3/MBD3/MECP2/NCOA3/PHF10/PIH1D1/PYGO2/RSF1/RUVBL2/SNCA/TADA2B/TAF7/TRRAP	26
Amy	Type1	sodium ion transport	40/4506	117/17911	0.0179185	0.0886501	0.0690983	AHCYL1/AKT1/ANK3/ARF1/ASIC1/ATP1A1/ATP1A4/ATP2B4/CNTN1/COMMD3/COMMD9/DLG1/FGF12/FXYD1/GPD1L/NDUFA9/NEDD4L/SCN1A/SCN2A/SCN3A/SCN3B/SERPINE2/SLC10A4/SLC13A3/SLC17A6/SLC17A8/SLC23A2/SLC38A10/SLC38A2/SLC38A3/SLC4A10/SLC4A4/SLC4A8/SLC5A3/SLC5A6/SLMAP/SNTA1/SPTBN4/WNK1/WNK3	40
Amy	Type1	mitochondrial genome maintenance	8/4506	15/17911	0.0179292	0.0886501	0.0690983	LONP1/MEF2A/MGME1/MPV17/OPA1/PARP1/POLG2/SLC25A4	8
Amy	Type1	Golgi to endosome transport	8/4506	15/17911	0.0179292	0.0886501	0.0690983	AP2A1/GBF1/MON2/RAB14/SORT1/VPS13A/VPS13C/WIPI1	8
Amy	Type1	G protein-coupled acetylcholine receptor signaling pathway	8/4506	15/17911	0.0179292	0.0886501	0.0690983	AGRN/CDK5R1/CHRM1/CHRM4/GNB1/GRK2/PLCB1/RGS10	8
Amy	Type1	regulation of epithelial to mesenchymal transition	8/4506	15/17911	0.0179292	0.0886501	0.0690983	CTNNB1/DAG1/MCRIP1/PHLDB2/POFUT2/TCF7L2/TGFBR1/TIAM1	8
Amy	Type1	positive regulation of sodium ion transport	8/4506	15/17911	0.0179292	0.0886501	0.0690983	AHCYL1/AKT1/ANK3/CNTN1/FGF12/GPD1L/SCN3B/WNK3	8
Amy	Type1	fatty acid beta-oxidation using acyl-CoA oxidase	8/4506	15/17911	0.0179292	0.0886501	0.0690983	ACOT8/ACOX1/ACOX2/ACOX3/AMACR/CRAT/HSD17B4/SCP2	8
Amy	Type1	nucleobase-containing small molecule catabolic process	8/4506	15/17911	0.0179292	0.0886501	0.0690983	ENTPD1/ENTPD2/ENTPD3/ENTPD6/NUDT1/NUDT16/NUDT18/NUDT5	8
Amy	Type1	ubiquitin-dependent protein catabolic process via the multivesicular body sorting pathway	8/4506	15/17911	0.0179292	0.0886501	0.0690983	HDAC6/MVB12B/PTPN23/RNF115/TOM1L1/TSG101/VPS28/VPS4B	8
Amy	Type1	intermediate filament cytoskeleton organization	8/4506	15/17911	0.0179292	0.0886501	0.0690983	ATXN3/CSNK1A1/DST/ERBIN/NEFL/RAF1/SYNM/TOR1A	8
Amy	Type1	regulation of cellular protein localization	8/4506	15/17911	0.0179292	0.0886501	0.0690983	KDM1A/MAP2/PARP1/PPM1F/STX6/TRIM46/TRIM67/WNT5A	8
Amy	Type1	peptidyl-tyrosine modification	37/4506	107/17911	0.0184508	0.0911057	0.0710123	ABL1/ADNP/APP/ARHGEF2/ARRB2/BST1/CADM4/CCK/CD36/CD44/CD81/CNTN1/CSPG4/DGKQ/DMTN/EFNA5/EGFR/EHD4/ENPP2/EPHA7/FYN/HRG/ITGA5/JAK2/MTOR/NRP1/PPP2R5B/PRKCD/PRKCE/PRKCZ/PRNP/PTK2B/PTPRJ/RELN/SEMA4D/SFRP1/SRC	37
Amy	Type1	regulation of signal transduction by p53 class mediator	44/4506	131/17911	0.0186895	0.091732	0.0715005	AKT1/ATR/BRPF1/CDK5R1/CHD3/CHD4/CHEK1/CSNK2A2/DYRK2/EHMT1/EP300/HDAC1/HDAC2/ING5/KAT5/KAT6A/MBD3/MEAF6/MTA2/NBN/NUAK1/PIN1/PML/POU4F2/PPP1R13B/PRKAA1/PRKAB1/PRKAG2/PRMT6/RBBP7/RFC2/RFC5/RPA2/SSRP1/STK11/SUPT16H/TAF2/TAF3/TAF6/TAF7/TP53BP2/TPX2/TTC5/WRN	44
Amy	Type1	lens development in camera-type eye	20/4506	51/17911	0.0187034	0.091732	0.0715005	CDON/CRYAB/CTNNB1/DLG1/GATA3/KDM5B/MED1/MEIS1/NECTIN1/NECTIN3/NF2/NTRK3/PDS5B/PYGO2/SHROOM2/SLC7A11/SOX11/TDRD7/TGFBR1/WNT5A	20
Amy	Type1	regulation of cellular amino acid metabolic process	20/4506	51/17911	0.0187034	0.091732	0.0715005	PSMA3/PSMA5/PSMA7/PSMB1/PSMB2/PSMB6/PSMC2/PSMC4/PSMD1/PSMD10/PSMD2/PSMD3/PSMD4/PSMD6/PSMD7/PSMD8/PSME2/PSME3/PSME4/PSMF1	20
Amy	Type1	protein export from nucleus	20/4506	51/17911	0.0187034	0.091732	0.0715005	AHCYL1/ANP32B/BAG3/CALR/CAMK1/CTDSPL2/EMD/GSK3B/NUP214/PPM1A/PRKACA/RAN/RANGAP1/STRADA/TCF7L2/TPR/XPO1/XPO4/XPO5/XPO7	20
Amy	Type1	membrane depolarization	20/4506	51/17911	0.0187034	0.091732	0.0715005	BCL2/CACNA1A/CACNA1B/CACNA1E/CACNB3/CACNG4/CCK/DCN/FGF12/GCLC/GOT1/HCN4/NEDD4L/NTSR1/PARP1/PRKCZ/PTPN3/SCN3B/SRC/TSPO	20
Amy	Type1	ATP metabolic process	24/4506	64/17911	0.0192762	0.094288	0.0734928	AK1/AK2/AK5/ATP1B1/ATP6V1B2/BAD/BEND3/FLCN/HSPA8/MYH4/NDUFS1/OLA1/PARP1/PDE12/PID1/PPIF/SHMT2/SLC25A12/SLC25A23/SLC25A25/STAT3/TSPO/UQCC2/VCP	24
Amy	Type1	protein heterooligomerization	24/4506	64/17911	0.0192762	0.094288	0.0734928	CAB39/CTNNA1/GCHFR/GLRB/IDE/ILK/JUP/MAGI2/MAT2A/MCCC1/MCCC2/PCBD1/PRKAA1/PRKAB1/PRKCZ/RIPK1/STXBP3/TMCC1/TMEM120A/TMEM120B/TRADD/TRAF2/TSC1/YWHAB	24
Amy	Type1	blood coagulation	86/4506	280/17911	0.0198444	0.0965393	0.0752475	AKAP1/AP3B1/APOE/ARRB1/ARRB2/BLOC1S3/CAPZB/CBX5/CD34/CD36/CD40/CD59/CDC42/COL1A2/DGKB/DGKD/DGKE/DGKG/DGKH/DGKI/DGKQ/DGKZ/DMTN/DOCK1/DOCK11/DOCK9/DTNBP1/EHD1/EHD3/ENPP4/ENTPD1/ENTPD2/F12/FBLN1/FGA/FGG/FLNA/FYN/GATA3/GNA12/GNA13/GNB1/GNG2/HDAC1/HDAC2/HPS4/HRG/ITPR1/JAK2/KDM1A/KNG1/LMAN1/LYN/MAPK1/MAPK3/MICAL1/P2RX3/P2RY1/PABPC4/PF4/PHF21A/PIK3CA/PIK3CB/PIK3R1/PLAUR/PRKACA/PRKACB/PRKACG/PRKAR2A/PRKC…	86
Amy	Type1	negative regulation of ERK1 and ERK2 cascade	27/4506	74/17911	0.0199382	0.0965393	0.0752475	ABL1/ARRB1/CAMK2N1/CSK/DAB2IP/DLG1/DUSP3/EMILIN1/EZR/FBLN1/FLCN/LMO3/LYN/NDRG2/PIN1/PTEN/PTPN1/RANBP9/RAPGEF1/RGS14/SEMA6A/SIRT3/SLC9A3R1/SMAD4/SPRY4/VRK3/WNK2	27
Amy	Type1	embryo development	33/4506	94/17911	0.0199671	0.0965393	0.0752475	ACSL4/AMOT/ARID2/CUL3/DHX36/EHMT1/EPN1/ERCC1/FGF2/FLRT3/FLT1/LAMA1/LAMA2/LAMA4/LAMA5/MBD3/NIPBL/NUP133/PAFAH1B1/PGAP1/PIK3CB/PLCB1/RAB14/RBBP6/RBM19/SATB2/SMAD5/SOX11/SP3/TOP1/TRIP12/WDR48/ZFPM2	33
Amy	Type1	DNA methylation-dependent heterochromatin assembly	9/4506	18/17911	0.0200973	0.0965393	0.0752475	ATF7IP/DNMT1/DNMT3A/HDAC1/HELLS/MORC2/MPHOSPH8/SETDB1/TRIM28	9
Amy	Type1	positive regulation of CREB transcription factor activity	9/4506	18/17911	0.0200973	0.0965393	0.0752475	ADCY1/ADCY8/CAMK1D/CD200/CRTC1/EPHA5/PRKD1/PRKD2/RELN	9
Amy	Type1	positive regulation of mRNA splicing, via spliceosome	9/4506	18/17911	0.0200973	0.0965393	0.0752475	CELF3/CELF4/HSPA8/NCBP1/NUP98/PRDX6/PRPF19/RBMX/SNRNP70	9
Amy	Type1	regulation of peptidyl-tyrosine phosphorylation	9/4506	18/17911	0.0200973	0.0965393	0.0752475	APP/BST1/EGFR/EPHA7/FYN/HRG/PPP2R5B/PRKCE/PRNP	9
Amy	Type1	negative regulation of translation	23/4506	61/17911	0.0202586	0.0965393	0.0752475	CALR/CAPRIN1/CELF1/CELF4/CIRBP/CNOT1/DAPK1/DHX36/EIF4E/EIF4E2/EIF4ENIF1/ENC1/EPRS/GAPDH/GIGYF2/ILF3/IREB2/LARP1/NCL/PURA/SHMT1/TSC1/XRN1	23
Amy	Type1	plasma membrane repair	6/4506	10/17911	0.0203185	0.0965393	0.0752475	MYH10/MYH9/RAB3A/SYT7/SYTL4/TRIM72	6
Amy	Type1	Fc receptor mediated stimulatory signaling pathway	6/4506	10/17911	0.0203185	0.0965393	0.0752475	APPL2/CD47/LYN/PTPRJ/RAP1A/RAPGEF1	6
Amy	Type1	DNA dealkylation involved in DNA repair	6/4506	10/17911	0.0203185	0.0965393	0.0752475	ALKBH2/ALKBH5/ASCC2/ASCC3/FTO/MGMT	6
Amy	Type1	positive regulation of telomere maintenance	6/4506	10/17911	0.0203185	0.0965393	0.0752475	ATRX/DHX36/GNL3/NBN/PML/SIRT6	6
Amy	Type1	female sex differentiation	6/4506	10/17911	0.0203185	0.0965393	0.0752475	ACVR1B/ADCYAP1R1/CHD7/DACH1/DACH2/LHFPL2	6
Amy	Type1	Sertoli cell development	6/4506	10/17911	0.0203185	0.0965393	0.0752475	ATRX/CST3/FNDC3A/HSD17B4/SDC1/SOX9	6
Amy	Type1	cellular response to X-ray	6/4506	10/17911	0.0203185	0.0965393	0.0752475	DNM2/GATA3/HMGA2/NIPBL/SFRP1/TP53BP1	6
Amy	Type1	positive regulation of DNA methylation-dependent heterochromatin assembly	6/4506	10/17911	0.0203185	0.0965393	0.0752475	ATF7IP/DNMT1/MORC2/MPHOSPH8/SETDB1/TRIM28	6
Amy	Type1	postsynapse assembly	6/4506	10/17911	0.0203185	0.0965393	0.0752475	NLGN1/NLGN2/NRXN1/NRXN2/NTNG2/WNT5A	6
Amy	Type1	regulation of postsynaptic cytosolic calcium ion concentration	6/4506	10/17911	0.0203185	0.0965393	0.0752475	ATP2B2/GRIA1/GRM1/ITPR1/MYO5A/WNT5A	6
Amy	Type1	positive regulation of transcription of nucleolar large rRNA by RNA polymerase I	6/4506	10/17911	0.0203185	0.0965393	0.0752475	MARS/MTOR/NCL/NOL11/PIH1D1/SMARCA4	6
Amy	Type1	ESCRT III complex disassembly	6/4506	10/17911	0.0203185	0.0965393	0.0752475	CHMP2B/CHMP5/CHMP7/IST1/VPS4B/VTA1	6
Amy	Type1	regulation of autophagosome assembly	6/4506	10/17911	0.0203185	0.0965393	0.0752475	C9orf72/IFT88/MTMR3/PIKFYVE/RAB1B/RAB5A	6
Amy	Type1	positive regulation of response to DNA damage stimulus	6/4506	10/17911	0.0203185	0.0965393	0.0752475	BCLAF1/FMR1/HMGA2/NSMCE1/NSMCE4A/PRKCD	6
Amy	Type1	signal transduction by p53 class mediator	55/4506	170/17911	0.020573	0.0976213	0.0760908	AKT1/ATR/BRPF1/CD44/CDK5R1/CDK5RAP3/CHD3/CHD4/CHD5/CHEK1/CSNK2A2/DYRK1A/DYRK2/EEF1E1/EHMT1/EP300/HDAC1/HDAC2/ING5/KAT5/KAT6A/KDM1A/MBD3/MEAF6/MTA2/NBN/NUAK1/PIN1/PML/POU4F2/PPP1R13B/PRKAA1/PRKAB1/PRKAG2/PRMT6/PSMD10/PTTG1IP/RBBP7/RFC2/RFC5/RFFL/RPA2/SPRED2/SSRP1/STK11/SUPT16H/TAF2/TAF3/TAF6/TAF7/TP53BP2/TPX2/TTC5/WRN/ZMPSTE24	55
Amy	Type1	cellular response to amino acid starvation	17/4506	42/17911	0.0208469	0.0987924	0.0770037	BECN1/EIF2AK4/GCN1/KPTN/LARS/MAP3K5/MAPK1/MAPK3/MAPK8/MIOS/MTOR/NPRL3/PRKD1/RRAGC/SH3GLB1/SLC38A2/WDR24	17
Amy	Type1	cell cycle phase transition	42/4506	125/17911	0.0210656	0.0996505	0.0776725	ANAPC16/ANAPC4/ANAPC5/ANAPC7/ATP2B4/CCNB1/CDC16/CDC26/CDC27/CDC73/CUL1/DDB1/DDRGK1/EZH2/H2AFY/PAGR1/PSMA3/PSMA5/PSMA7/PSMB1/PSMB2/PSMB6/PSMC2/PSMC4/PSMD1/PSMD10/PSMD2/PSMD3/PSMD4/PSMD6/PSMD7/PSMD8/PSME2/PSME3/PSME4/PSMF1/SLBP/TFAP4/TIPIN/TMOD3/UPF1/XPC	42
Amy	Type1	apoptotic signaling pathway	73/4506	234/17911	0.0210825	0.0996505	0.0776725	ACVR1/ADORA1/APAF1/BAD/BAX/BCAP31/BCL2/BCLAF1/BECN1/BID/BIRC6/BLOC1S2/CCK/CD14/CD38/CRADD/CSNK2A2/CTH/CTNNB1/CTSC/CTTN/CYLD/DAB2IP/DAP3/DAPK1/DEPTOR/DIDO1/EEF1E1/FIS1/FLCN/GCLC/GNAI3/HDAC1/HTT/ITGA6/ITGAV/IVNS1ABP/LGALS3/LMNA/MADD/MAP3K5/MAPK8IP1/MFF/NDUFA13/NRP1/PAK5/PDIA3/PHIP/PLAUR/PML/PPIF/PRKCD/PRKRA/PSEN1/PSME3/PTPMT1/RAF1/RB1CC1/RBCK1/RELA/RHOT1/RHOT2/RIPK1/SCG2/SLC9A3R1/SRC/TCF7L2/TGFBR1/…	73
Amy	Type1	mitochondrial transport	29/4506	81/17911	0.0213015	0.100425	0.0782766	ABLIM3/ARIH2/ATG13/BAD/BAG3/BCL2/CNP/CSNK2A2/HPS4/HSPA4/HTRA2/HUWE1/KIF1BP/LMAN1/MTX2/NDUFA13/NPEPPS/PMPCA/PPIF/PRKAA1/PSEN1/RAC2/SH3GLB1/SLC25A10/SLC25A24/SPG7/STAT3/TIMM21/VPS11	29
Amy	Type1	anaphase-promoting complex-dependent catabolic process	29/4506	81/17911	0.0213015	0.100425	0.0782766	ANAPC16/ANAPC4/ANAPC5/ANAPC7/CCNB1/CDC16/CDC26/CDC27/CUL3/PSMA3/PSMA5/PSMA7/PSMB1/PSMB2/PSMB6/PSMC2/PSMC4/PSMD1/PSMD10/PSMD2/PSMD3/PSMD4/PSMD6/PSMD7/PSMD8/PSME2/PSME3/PSME4/PSMF1	29
Amy	Type1	response to organonitrogen compound	16/4506	39/17911	0.0214655	0.100598	0.0784112	ATXN3/AUP1/DERL2/FAF2/FUNDC1/HSP90B1/MGST1/MGST3/PSMB2/SEL1L/SYVN1/UBXN1/USP13/USP19/USP25/VCP	16
Amy	Type1	negative regulation of microtubule depolymerization	10/4506	21/17911	0.021476	0.100598	0.0784112	APC/ARHGEF2/CKAP2/HDAC6/KATNB1/MAP1B/MAP6D1/MID1/NAV3/TAOK1	10
Amy	Type1	cellular response to platelet-derived growth factor stimulus	10/4506	21/17911	0.021476	0.100598	0.0784112	CBL/CORO1B/CREB1/FYN/IQGAP1/MARS/PDGFRB/PTN/SRC/SYAP1	10
Amy	Type1	wound healing, spreading of cells	10/4506	21/17911	0.021476	0.100598	0.0784112	ARHGAP35/CARMIL2/CD44/FLNA/MTOR/PHLDB2/PTEN/RHOC/TMEFF2/TOR1A	10
Amy	Type1	metaphase plate congression	10/4506	21/17911	0.021476	0.100598	0.0784112	CENPQ/CHAMP1/DYNC1H1/KIF22/KIF2B/MAD1L1/NDC80/NUMA1/TRAPPC12/TTL	10
Amy	Type1	ossification	74/4506	238/17911	0.0219644	0.102754	0.0800914	ACVR1/ADAR/AKT1/ALPL/ALYREF/ASF1A/BCAP29/BCL2/BMPR2/CAT/CCDC47/CDH11/CLEC3B/CLTC/COL11A1/COL1A2/COL5A2/COL6A1/DHX36/DLX5/DNAJC13/EGFR/EPHA2/FASN/FBXL15/FOXC2/GPC3/GPM6B/HIRA/HSD17B4/IARS/ITGA11/MAPK1/MAPK3/MEF2C/MEF2D/MINPP1/MYBBP1A/NF1/NIPBL/NPR2/OSTF1/PBX1/PENK/PSMC2/PTN/RBMX/ROR2/RPL38/RRAS2/RRBP1/RSL1D1/SEMA7A/SFRP1/SMPD3/SND1/SNRNP200/SNX10/SORT1/SOX11/SOX2/SOX9/SP3/SPARC/SUCO/SUN1/TAPT1/TCI…	74
Amy	Type1	activation of innate immune response	11/4506	24/17911	0.0222613	0.103744	0.0808632	IFI16/MAVS/NONO/PQBP1/PRKDC/PSPC1/SFPQ/SIN3A/TMEM173/XRCC5/ZCCHC3	11
Amy	Type1	organelle fission	11/4506	24/17911	0.0222613	0.103744	0.0808632	DCN/DDHD1/DDHD2/DHODH/FIS1/INF2/MARCH5/MFF/SLC25A46/STAT2/VPS35	11
Amy	Type1	nephron development	11/4506	24/17911	0.0222613	0.103744	0.0808632	BCL2/ENPEP/IRX2/ITGA3/NUP107/NUP133/NUP160/PLCE1/PTPRO/VANGL2/WNT4	11
Amy	Type1	endoplasmic reticulum organization	14/4506	33/17911	0.0223956	0.103971	0.0810404	ATL1/BNIP1/CASQ1/CCDC47/COL4A3BP/GAK/MIA3/RAB3GAP1/RAB3GAP2/SEC16A/SEC61A1/STX18/TMCC1/TMEM33	14
Amy	Type1	regulation of cholesterol biosynthetic process	14/4506	33/17911	0.0223956	0.103971	0.0810404	APOB/CYP51A1/DHCR7/FASN/FDFT1/GGPS1/HMGCR/IDI1/KPNB1/MVD/MVK/NFYC/RAN/TM7SF2	14
Amy	Type1	RNA phosphodiester bond hydrolysis, exonucleolytic	14/4506	33/17911	0.0223956	0.103971	0.0810404	CNOT1/CNOT2/CNOT7/DCPS/DIS3/DIS3L2/EXOSC10/EXOSC5/PAN2/PDE12/PNPT1/TOE1/XRN1/XRN2	14
Amy	Type1	cellular amino acid metabolic process	28/4506	78/17911	0.0225482	0.104221	0.081235	BPHL/GCAT/MTHFR/PEPD/PSMA3/PSMA5/PSMA7/PSMB1/PSMB2/PSMB6/PSMC2/PSMC4/PSMD1/PSMD10/PSMD2/PSMD3/PSMD4/PSMD6/PSMD7/PSMD8/PSME2/PSME3/PSME4/PSMF1/SCLY/SLC7A4/SLC7A5/SLC7A8	28
Amy	Type1	central nervous system neuron development	12/4506	27/17911	0.0226047	0.104221	0.081235	ARHGAP35/ARX/CNTN2/FEZF2/GABRB1/GBA2/HPRT1/MAP2/NDEL1/NTRK2/PTEN/PTK2	12
Amy	Type1	canonical glycolysis	12/4506	27/17911	0.0226047	0.104221	0.081235	ADPGK/ALDOB/ALDOC/BPGM/ENO2/ENO3/FOXK2/GAPDH/GCK/HK1/PFKL/PFKM	12
Amy	Type1	mRNA metabolic process	13/4506	30/17911	0.0226207	0.104221	0.081235	CNOT1/CNOT7/FMR1/GTPBP1/IWS1/KHSRP/PABPC3/PCBP3/PNPT1/RC3H1/SUPT6H/TBRG4/UPF1	13
Amy	Type1	viral release from host cell	13/4506	30/17911	0.0226207	0.104221	0.081235	CHMP2B/DDB1/IST1/PML/RAB7A/TRIM13/TRIM21/TRIM25/TRIM28/TRIM32/TSG101/VPS37B/VPS4B	13
Amy	Type1	negative regulation of proteasomal ubiquitin-dependent protein catabolic process	13/4506	30/17911	0.0226207	0.104221	0.081235	BAG5/CCAR2/DDRGK1/FHIT/GIPC1/MAP1A/MTM1/OGT/PBK/UBXN1/UCHL5/USP7/WAC	13
Amy	Type1	biological adhesion	43/4506	129/17911	0.0226875	0.104397	0.0813719	ABL1/ADGRG1/ARHGDIA/ARHGDIB/CDH13/CYTH1/CYTH3/EPB41L4B/FAF1/FBLN1/FLCN/FRMD5/HRG/ITGAV/JAG2/JAM2/KNG1/LAMA1/LAMA2/LAMA4/LAMA5/LMO7/MIA3/NUAK1/PKP4/PLXNB1/PML/PPP1CB/PPP1R12A/PPP3CA/PRKD2/PTK2B/PTPRJ/RASA1/ROCK2/S1PR1/SEMA4D/SERPINI1/SIPA1/SOX9/TGM2/TNC/TPM1	43
Amy	Type1	camera-type eye development	57/4506	178/17911	0.0229576	0.105507	0.0822372	ACHE/ARHGAP35/BAX/C12orf57/CDON/CHD7/CRYAB/CYP1B1/DLG1/EGFR/EPHB1/FBN2/FKBP8/FOXC2/GATA3/GNAT1/GNB1/GPD2/HDAC1/HDAC2/HPCA/IFT122/IFT140/IMPDH2/JMJD6/LAMB2/LHX2/MED1/MYH10/NECTIN1/NF1/NPHP4/NR2E1/NTRK2/OPA1/PAX2/PDS5B/PFDN5/POU4F2/PYGO2/RAB3GAP1/RORB/RRM1/SHROOM2/SLC25A25/SOX11/SOX9/SP3/TCIRG1/TENM3/TFAP2A/TGFBR1/TH/TUB/WNT5A/XRN2/YY1	57
Amy	Type1	calcium ion transmembrane import into cytosol	20/4506	52/17911	0.0233729	0.10728	0.0836194	ABL1/ANK2/ATG5/ATP2B4/BAX/CASQ1/CORO1A/DIAPH1/FYN/GRIN1/GRIN2A/GRIN2B/LYN/NTSR1/PLCG1/PRKCE/PRNP/PTK2B/SNCA/THY1	20
Amy	Type1	antigen processing and presentation of exogenous peptide antigen via MHC class I, TAP-dependent	27/4506	75/17911	0.0238655	0.109404	0.0852746	CALR/CD36/IKBKG/ITGAV/ITGB5/PDIA3/PSMA3/PSMA5/PSMA7/PSMB1/PSMB2/PSMB6/PSMC2/PSMC4/PSMD1/PSMD10/PSMD2/PSMD3/PSMD4/PSMD6/PSMD7/PSMD8/PSME2/PSME3/PSME4/PSMF1/VAMP3	27
Amy	Type1	lung development	44/4506	133/17911	0.024337	0.111425	0.0868502	ALDH1A2/ARG1/BMPR2/CIC/CTNNB1/DHCR7/EGFR/EIF4E/EIF4EBP1/EIF4G1/EP300/FGF1/GPC3/HEG1/HIKESHI/HOXA5/HSPB11/ITGA3/JMJD6/LAMA5/LIPA/MAN1A2/MAN2A1/MAPK1/MAPK3/PDGFRB/PHF14/PLOD3/PPP1CA/PTK7/PTN/RAB3A/RCN3/SLC7A11/SMAD2/SMPD3/SOX11/SOX9/SP3/SPARC/TAB1/TNS3/WNT5A/ZFPM2	44
Amy	Type1	negative regulation of GTPase activity	19/4506	49/17911	0.0244471	0.111649	0.0870245	AMOT/ARFGEF1/ARL2/ARRB1/ARRB2/BCAS3/CPEB2/DAB2IP/DGKI/GMIP/GPSM1/IPO5/IQGAP1/LRCH1/PDE6D/PTPRN2/RTKN/TSC1/WNK1	19
Amy	Type1	cellular response to interleukin-12	19/4506	49/17911	0.0244471	0.111649	0.0870245	AIP/ANXA2/ARF1/CD47/CDC42/CFL1/HNRNPDL/JAK1/JAK2/LMNB1/MSN/MTAP/P4HB/PDCD4/PITPNA/PLCB1/PSME2/SNRPA1/TCP1	19
Amy	Type1	chemical synaptic transmission, postsynaptic	23/4506	62/17911	0.0247231	0.112768	0.0878972	ADORA1/AKT1/ARRB2/DGKI/GABRB3/GLRA2/GLRA3/GLRB/GRID2/GRIK2/GRIK5/GRIN1/GSK3B/MECP2/MEF2C/MPP2/P2RX3/PPP1R9A/PPP3CA/RAB3GAP1/SEZ6/SLC17A7/SNCA	23
Amy	Type1	inner cell mass cell proliferation	7/4506	13/17911	0.0250793	0.112981	0.0880626	COPS2/GINS1/NCAPG2/NDEL1/PELO/PRPF19/ZPR1	7
Amy	Type1	snRNA processing	7/4506	13/17911	0.0250793	0.112981	0.0880626	INTS1/INTS10/INTS4/INTS5/INTS6/INTS8/INTS9	7
Amy	Type1	protein hexamerization	7/4506	13/17911	0.0250793	0.112981	0.0880626	LETM1/LRRC8A/LRRC8C/MAT2A/OAT/SPAST/VCP	7
Amy	Type1	protein localization to microtubule	7/4506	13/17911	0.0250793	0.112981	0.0880626	ABHD17B/ABHD17C/CHAMP1/CRIPT/DIAPH1/MAP1A/MID1	7
Amy	Type1	alpha-linolenic acid metabolic process	7/4506	13/17911	0.0250793	0.112981	0.0880626	ACOT8/ACOX1/ACSL1/FADS1/FADS2/HSD17B4/SCP2	7
Amy	Type1	netrin-activated signaling pathway	7/4506	13/17911	0.0250793	0.112981	0.0880626	DCC/PTK2/SHTN1/TUBB3/UNC5A/UNC5C/UNC5D	7
Amy	Type1	cellular component maintenance	7/4506	13/17911	0.0250793	0.112981	0.0880626	ABHD17B/APOE/FYN/GRIN2B/PRNP/VPS35/ZMYND8	7
Amy	Type1	negative regulation of translational initiation	7/4506	13/17911	0.0250793	0.112981	0.0880626	AGO2/EIF2AK4/EIF3E/EIF4EBP1/FMR1/LARP1/TPR	7
Amy	Type1	mRNA methylation	7/4506	13/17911	0.0250793	0.112981	0.0880626	CMTR1/METTL14/METTL3/PCIF1/TRMT6/TRMT61A/ZC3H13	7
Amy	Type1	positive regulation of cellular protein catabolic process	7/4506	13/17911	0.0250793	0.112981	0.0880626	EZR/FAF1/MSN/PTTG1IP/UQCC2/VPS11/VPS35	7
Amy	Type1	regulation of Rho protein signal transduction	29/4506	82/17911	0.0252292	0.113221	0.0882504	ALS2/ARHGDIA/ARHGDIB/ARHGEF1/ARHGEF10L/ARHGEF11/ARHGEF12/ARHGEF17/ARHGEF2/ARHGEF25/ARHGEF33/ARHGEF7/BCR/FARP1/FGD1/FGD3/FGD4/KALRN/MCF2L/MYO9B/NGEF/PREX1/RAF1/RASGRF1/RASGRF2/TIAM1/TIAM2/TRIO/VAV2	29
Amy	Type1	activation of MAPK activity	39/4506	116/17911	0.0252391	0.113221	0.0882504	ALK/ARRB1/CD81/CRKL/CSPG4/ERP29/FGF1/FGF2/FRS2/GNG3/GRM1/GRM4/IKBKG/ITGA1/KARS/KIT/MADD/MAP2K1/MAP2K3/MAP3K7/MAPK1/MAPK10/MAPK3/MAPKAPK2/MAPKAPK3/NTRK3/PAK3/PEA15/PIK3CB/PLCE1/PRKAA1/STK39/TAB1/TAB3/TAOK1/TAOK2/TRAF6/UBE2V1/WNT5A	39
Amy	Type1	type I interferon production	39/4506	116/17911	0.0252391	0.113221	0.0882504	CREBBP/CTNNB1/CYLD/DDX41/DDX58/DHX36/EP300/IFI16/ITCH/LRRFIP1/MAVS/NFKB1/NLRX1/PIN1/POLR1C/POLR2L/POLR3B/POLR3C/POLR3D/POLR3E/POLR3F/POLR3GL/PPM1B/PQBP1/PRKDC/RELA/SETD2/STAT1/TAX1BP1/TBK1/TMEM173/TRAF3/TRIM21/TRIM25/TRIM32/XRCC5/YY1/ZBTB20/ZCCHC3	39
Amy	Type1	regulation of membrane potential	26/4506	72/17911	0.0252569	0.113221	0.0882504	ACTN2/ASIC1/ATP1A4/CACNB3/CASQ2/CD36/CNIH2/CNIH3/CNR1/CRTC1/DLD/DLG1/FGF12/GRIK3/GRIN1/HCN1/HCN4/KCNMA1/KIF5B/NEDD4L/NTSR1/RIMS2/RIMS3/RIMS4/SCN3B/SLC9A1	26
Amy	Type1	peptidyl-threonine modification	18/4506	46/17911	0.0255234	0.114276	0.0890723	APP/CAB39/CADM4/CALM1/DGKQ/DMTN/EIF4G1/INPP5K/MAPK1/PARD3/PPP2R5D/PRKAG2/RPTOR/SIRT2/SPRED2/TNKS1BP1/WNK3/WNT5A	18
Amy	Type1	cell-cell signaling by wnt	57/4506	179/17911	0.0256238	0.114585	0.0893131	APC/C12orf43/CALCOCO1/CCAR2/CCNY/CDC73/CDK14/CELSR2/CSNK1A1/CSNK1G1/CSNK1G2/CSNK1G3/CSNK2A2/CTNNB1/CTNND1/CTNND2/CTR9/CUL1/CUL3/CXXC4/CYLD/DAAM2/DAB2/DDB1/FBXW11/FERMT2/GID8/GRK5/GRK6/GSK3B/LRRFIP2/MACF1/MARK1/MARK2/MCC/NDRG2/NXN/PIAS4/PRKAA1/RNF138/RNF146/RTF1/SHISA6/SLC9A3R1/SNX3/SPIN1/STRN/TLE1/TLE3/TNIK/VPS26A/VPS29/VPS35/WLS/WNT4/WNT5A/WWOX	57
Amy	Type1	regulation of heart contraction	31/4506	89/17911	0.0263448	0.117665	0.0917138	AHCYL1/ASPH/ATP1A1/ATP1A4/ATP1B1/ATP1B2/ATP2A1/ATP2A2/ATP2A3/ATP2B1/ATP2B2/ATP2B3/ATP2B4/CACNA1B/CASQ1/CASQ2/CELF2/EHD3/FXYD1/GNAO1/ITPR1/NPR1/NPR2/PRKACA/RYR2/SLC8A2/SLC8A3/STIM1/TH/TMEM65/TPM1	31
Amy	Type1	autophagy of mitochondrion	17/4506	43/17911	0.0265871	0.118457	0.0923311	ATG7/ATP13A2/BECN1/CSNK2A2/CTTN/FBXO7/FIS1/FUNDC1/HDAC6/HTRA2/HTT/MARK2/RNF41/TIGAR/TSC2/TSPO/VPS13D	17
Amy	Type1	cellular response to amyloid-beta	17/4506	43/17911	0.0265871	0.118457	0.0923311	APP/CACNA1A/CACNA2D1/CACNB1/CD36/EPHA4/FYN/GSK3B/IGF1R/LGMN/LRP1/NGFR/PARP1/PRNP/PSEN1/SNX6/VCAM1	17
Amy	Type1	proteolysis involved in cellular protein catabolic process	25/4506	69/17911	0.0267253	0.118928	0.092698	ALAD/APOE/CAPN2/CTSB/CTSC/CTSL/DAB2IP/DDRGK1/DNAJC3/EPHA4/FAP/FMR1/GPX1/IDE/LGMN/LONP1/PRKACA/PSMC2/PSMC4/PSME3/PSMF1/RNF40/TMTC3/UCHL5/USP19	25
Amy	Type1	carboxylic acid metabolic process	21/4506	56/17911	0.0274449	0.121981	0.0950781	PSMA3/PSMA5/PSMA7/PSMB1/PSMB2/PSMB6/PSMC2/PSMC4/PSMD1/PSMD10/PSMD2/PSMD3/PSMD4/PSMD6/PSMD7/PSMD8/PSME2/PSME3/PSME4/PSMF1/UEVLD	21
Amy	Type1	fatty acid oxidation	16/4506	40/17911	0.027618	0.122601	0.0955612	ACADVL/ACOX1/AKT1/AKT2/APPL2/CNR1/CPT1A/CYGB/FABP3/IRS2/LONP2/MLYCD/MTOR/POR/PRKAA1/PRKAG2	16
Amy	Type1	neuron differentiation	86/4506	284/17911	0.0280769	0.123738	0.0964478	ALDH1A2/ALK/APP/ARHGEF2/ATP2B2/BECN1/BIN1/BRINP3/BRSK2/CALR/CDK5R1/CDK5RAP2/CDK5RAP3/CDON/CNTN2/COPS2/DDX6/DGKG/DNMT3A/DPYSL3/EFNA3/EIF2AK4/EIF4E/EIF4ENIF1/EIF4G1/EMX2/EPHA5/FEZF2/FIG4/FZD2/GABRB1/GBA2/GDPD5/GPRC5B/GSK3B/HDAC1/HDAC5/HPRT1/HSPA5/HTRA2/LSM1/MAP2/MED1/MEF2C/MEIS1/MTMR2/MYEF2/NCOA1/NLGN1/NR2E1/NRCAM/NTRK2/PBX1/PBX3/PCP4/PIN1/POU4F2/PPT1/PRPF19/PSEN1/PTEN/PTPRD/S1PR1/SMAD4/SMARCA1/SOX…	86
Amy	Type1	regulation of double-strand break repair via homologous recombination	8/4506	16/17911	0.0280777	0.123738	0.0964478	CHEK1/KDM1A/PPP4C/RAD51/RPA2/SETD2/SIRT6/TERF2IP	8
Amy	Type1	developmental maturation	8/4506	16/17911	0.0280777	0.123738	0.0964478	ADGRL1/CAMK2B/CLSTN1/DAB2IP/MAP1B/NRXN1/RELN/SLC17A7	8
Amy	Type1	DNA integrity checkpoint	8/4506	16/17911	0.0280777	0.123738	0.0964478	CCAR2/CDC5L/CUL4A/FBXO4/FEM1B/PRPF19/RPA2/THOC1	8
Amy	Type1	regulation of protein catabolic process	8/4506	16/17911	0.0280777	0.123738	0.0964478	CHMP6/FAF1/HGS/NEDD4L/PSMD1/PSMD2/PSMD3/XPO1	8
Amy	Type1	RNA polyadenylation	8/4506	16/17911	0.0280777	0.123738	0.0964478	CTR9/PAPOLA/PAPOLG/PNPT1/RNF20/RNF40/SNRPA/SUPT5H	8
Amy	Type1	establishment of protein localization	24/4506	66/17911	0.0282738	0.124453	0.0970044	ABL1/ADGRV1/ANK3/CORO1C/CORO2B/CRIPT/DLG4/EPB41L5/FLNA/GAPVD1/HDAC6/IST1/KPNB1/MCC/NLGN1/PHLDB2/PLEKHA1/PPM1F/RAB8A/SCFD1/SLC7A11/SMYD3/SNX3/VCP	24
Amy	Type1	microtubule bundle formation	15/4506	37/17911	0.028589	0.125236	0.0976148	AAAS/CDK5RAP2/DNAAF2/MAP1B/MAP1S/MAP2/MARK4/MTCL1/NCKAP5L/NUMA1/SPAG1/SPAST/TPPP3/TRIM46/ZNF207	15
Amy	Type1	nucleobase-containing compound metabolic process	15/4506	37/17911	0.028589	0.125236	0.0976148	ATIC/BPNT1/CRMP1/CTPS1/CTR9/DPYSL2/GDA/MTAP/OAS2/PIK3CA/PRPSAP2/SLC23A2/SLC29A1/SLC29A2/TRIM28	15
Amy	Type1	RNA biosynthetic process	15/4506	37/17911	0.028589	0.125236	0.0976148	ALYREF/BCLAF1/CCAR2/CTNNB1/HTATSF1/MED1/MED21/NCOA3/SUPT16H/SUPT4H1/SUPT5H/TCEA2/THOC1/TSFM/ZNF326	15
Amy	Type1	DNA damage response, detection of DNA damage	15/4506	37/17911	0.028589	0.125236	0.0976148	CUL4A/CUL4B/DDB1/HMGA2/MRPS9/NEK1/PARP1/PCNA/POLD1/RFC1/RFC2/RFC5/RPA2/SOX4/WDR48	15
Amy	Type1	protein acetylation	14/4506	34/17911	0.0294635	0.128912	0.10048	CAMK1/CREBBP/EP300/GSK3B/HDAC2/HINT2/ING4/ING5/KAT5/KAT6A/NAA10/PRKAA1/TAOK1/TERF2IP	14
Amy	Type1	myelination	34/4506	100/17911	0.0297072	0.129232	0.10073	ACSBG1/AKT1/AKT2/BCAS1/CTNNB1/CTSC/DAG1/DLG1/EIF2B4/EIF2B5/EPB41L3/FIG4/GPC1/ILK/MPP5/MTMR2/MTOR/MYO5A/NAB2/PARD3/PIKFYVE/PSAP/PTEN/PTN/PTPRZ1/SCN2A/SIRT2/SLC25A12/SLC8A3/TENM4/TNFRSF21/TSC1/WASF3/ZPR1	34
Amy	Type1	glutamine metabolic process	9/4506	19/17911	0.02982	0.129232	0.10073	ADSSL1/ASNS/CAD/CTPS1/GFPT1/GMPS/MECP2/PFAS/PHGDH	9
Amy	Type1	response to lead ion	9/4506	19/17911	0.02982	0.129232	0.10073	APP/BECN1/CAT/CPOX/DNMT3A/PPP1CA/PPP2CB/SLC6A1/SPARC	9
Amy	Type1	regulation of myelination	9/4506	19/17911	0.02982	0.129232	0.10073	AKT1/CTNNB1/DLG1/MTOR/PTN/PTPRZ1/SIRT2/TENM4/ZPR1	9
Amy	Type1	regulation of protein binding	9/4506	19/17911	0.02982	0.129232	0.10073	CAMK1/CYLD/HDAC4/HDAC5/PRKACA/PRMT8/SNAPIN/SRC/TGFBR1	9
Amy	Type1	positive regulation of proteolysis	9/4506	19/17911	0.02982	0.129232	0.10073	ASPH/BAD/CYFIP2/FBXW11/HDAC2/IST1/OGT/TBC1D10A/TRIM32	9
Amy	Type1	regulation of embryonic development	9/4506	19/17911	0.02982	0.129232	0.10073	DHX36/EHMT1/LAMA1/LAMA2/LAMA4/LAMA5/NIPBL/RAB14/TRIP12	9
Amy	Type1	negative regulation of release of cytochrome c from mitochondria	9/4506	19/17911	0.02982	0.129232	0.10073	AKT1/ARRB2/GPX1/HIGD1A/LMNA/OPA1/PPIF/PSMD10/TRIAP1	9
Amy	Type1	establishment of protein localization to extracellular region	26/4506	73/17911	0.0300809	0.13007	0.101383	ACHE/APBB1/APOE/ARF1/ARF6/ARFIP1/ATP13A2/CYP51A1/ERP29/EXOC1/EXPH5/EZR/FGA/FGG/FRMD4A/GOLPH3/HMGCR/MYH10/MYO18A/PAM/PIK3C3/SERGEF/SYT4/SYTL4/TGFB2/TTN	26
Amy	Type1	mitochondrial fission	13/4506	31/17911	0.0301917	0.13007	0.101383	DCN/DDHD1/DDHD2/DHODH/FIS1/GDAP1/INF2/MARCH5/MFF/OPA1/SLC25A46/STAT2/VPS35	13
Amy	Type1	positive regulation of BMP signaling pathway	13/4506	31/17911	0.0301917	0.13007	0.101383	BMPR2/CRB2/FBXL15/FKBP8/GPC3/ILK/NEO1/NUMA1/PELO/SMAD2/SMAD4/SOX11/UBE2O	13
Amy	Type1	protein exit from endoplasmic reticulum	13/4506	31/17911	0.0301917	0.13007	0.101383	BCAP31/BRSK2/CD81/DERL2/ERLEC1/HM13/OS9/SEC13/SEC16A/SORL1/TM9SF4/TMEM30A/YOD1	13
Amy	Type1	mitochondrial gene expression	13/4506	31/17911	0.0301917	0.13007	0.101383	MRPL12/MRPL51/MRPS15/MRPS16/MRPS18A/MRPS2/MRPS24/MRPS34/MRPS7/PTCD3/QRSL1/TEFM/TFAM	13
Amy	Type1	calcium-mediated signaling using intracellular calcium source	10/4506	22/17911	0.0306772	0.13074	0.101905	ADGRL1/BCAP31/DMTN/FIS1/HOMER2/PRKACA/PRNP/PTPRJ/RYR2/VCAM1	10
Amy	Type1	chaperone-mediated protein folding	10/4506	22/17911	0.0306772	0.13074	0.101905	CHORDC1/CRTAP/DFFA/DNAJC24/FKBP5/PDIA4/PPIB/SGTA/TOR1A/TRAP1	10
Amy	Type1	cardiovascular system development	10/4506	22/17911	0.0306772	0.13074	0.101905	ABL1/ANP32B/CRB2/KDM6A/NDUFS6/NXN/PIK3CA/RIC8A/SLITRK5/STK11	10
Amy	Type1	phospholipid biosynthetic process	12/4506	28/17911	0.0307055	0.13074	0.101905	AGPAT3/AGPAT5/DGKE/FABP3/FADS1/IDH1/LPGAT1/MBOAT2/PCYT2/SERAC1/SERINC1/SLC27A1	12
Amy	Type1	glucan biosynthetic process	12/4506	28/17911	0.0307055	0.13074	0.101905	AKT1/AKT2/DYRK2/GCK/GSK3B/INPP5K/IRS2/MTOR/PPP1CA/PPP1CB/PPP1R3F/SORBS1	12
Amy	Type1	negative regulation of mitotic cell cycle	12/4506	28/17911	0.0307055	0.13074	0.101905	ABL1/ANGEL2/BRINP3/CDKN1B/DLG1/EGFR/GAS1/HECA/NLE1/PTPN3/SLC9A3R1/TIMP2	12
Amy	Type1	brain morphogenesis	12/4506	28/17911	0.0307055	0.13074	0.101905	BBS2/CDH2/CTNNA2/EMX1/NF1/PAFAH1B1/PAX2/PSEN1/PTEN/SHANK3/SLC4A10/SLIT1	12
Amy	Type1	response to electrical stimulus	12/4506	28/17911	0.0307055	0.13074	0.101905	AKAP12/BRD1/CD14/CYFIP1/EEF1A2/HNRNPD/KCNJ3/OPA1/RAB3A/S100A13/SRC/TH	12
Amy	Type1	regulation of microtubule cytoskeleton organization	12/4506	28/17911	0.0307055	0.13074	0.101905	BICD1/BICD2/CAMSAP3/CYLD/EFNA5/GSK3B/MARK2/PAFAH1B1/PHLDB2/PRKAA1/TAOK1/TRIM36	12
Amy	Type1	protein localization to centrosome	12/4506	28/17911	0.0307055	0.13074	0.101905	APC/BICD1/C2CD3/CEP131/CEP250/GSK3B/HOOK3/MARK4/NSFL1C/PCM1/SNX10/UBXN2B	12
Amy	Type1	positive regulation of protein dephosphorylation	11/4506	25/17911	0.030911	0.131309	0.102349	ADORA1/ANKLE2/CALM1/NSMF/PIN1/PPP2R5A/PPP2R5D/PRKCD/PTBP1/PTPA/SPPL3	11
Amy	Type1	positive regulation of protein insertion into mitochondrial membrane involved in apoptotic signaling pathway	11/4506	25/17911	0.030911	0.131309	0.102349	BAD/BCL2/BID/MAPK8/NMT1/PPP1R13B/PPP3CC/PPP3R1/TP53BP2/YWHAB/YWHAG	11
Amy	Type1	spindle assembly	22/4506	60/17911	0.0316213	0.13417	0.104579	CHMP2B/CHMP5/DYNC1H1/GOLGA2/HAUS1/HAUS3/HAUS5/HAUS7/HAUS8/HDAC3/INO80/KIF23/MAP10/NCOR1/NEK7/NUMA1/RNF4/SMC3/STAG2/TPR/TUBB1/VPS4B	22
Amy	Type1	interleukin-12-mediated signaling pathway	18/4506	47/17911	0.0318857	0.135135	0.105331	AIP/ANXA2/ARF1/CDC42/CFL1/HNRNPDL/JAK1/JAK2/LMNB1/MSN/MTAP/P4HB/PDCD4/PITPNA/PLCB1/PSME2/SNRPA1/TCP1	18
Amy	Type1	movement of cell or subcellular component	30/4506	87/17911	0.0326846	0.13836	0.107844	ABL1/ACTN1/ACTN4/AKT2/ARAP1/ARHGAP18/CADM4/CDK6/CDKN1B/CFAP20/CTNNA1/DIAPH1/EGFR/FBLN1/FRMD5/GATA3/HDAC6/INPP5F/LYN/NRP1/NRP2/PHPT1/PIN1/PKN1/RAF1/ROCK2/SHTN1/SPOCK2/TGFBR1/TRIM32	30
Amy	Type1	tube development	49/4506	153/17911	0.0328987	0.139105	0.108425	ACVR1/ALDH1A2/ARG1/ARL13B/BASP1/BCL2/CBFA2T2/CHD7/COL4A1/CRKL/DHCR7/EGFR/EIF4E/EIF4EBP1/EIF4G1/EMX2/EP300/EPHB3/FGF1/GATA3/GPC3/HEG1/HIKESHI/HSPB11/IFT122/IFT140/ITGA3/JMJD6/LAMA5/LIPA/MEF2C/MTSS1/PAX2/PPP1CA/PTN/RAB3A/RYR2/SFRP1/SMAD2/SOX11/SOX4/SOX9/SP3/SPARC/STK4/TAB1/VANGL2/WNT5A/ZFPM2	49
Amy	Type1	double-strand break repair	41/4506	125/17911	0.0331366	0.139949	0.109083	ACTR5/APBB1/CHEK1/DDX1/EXD2/FMN2/HMGA2/INO80/KAT5/KDM1A/LIG4/MGMT/MMS19/MTA1/NBN/NUDT16/NUDT16L1/PARP1/PML/PPP4C/PRKDC/RAD51/RPA2/SETD2/SIRT6/SMCHD1/SPIRE2/TDP1/TDP2/TERF2IP/TFIP11/TNKS1BP1/TP53BP1/TRIP12/TRIP13/UBR5/VCP/WRAP53/WRN/XRCC4/XRCC5	41
Amy	Type1	regulation of autophagy	21/4506	57/17911	0.0334241	0.140708	0.109675	ABL1/C9orf72/DAPK1/EP300/FBXL2/HDAC6/IFI16/ITPR1/MTCL1/PIP4K2A/PIP4K2C/PSAP/RAB39B/RAB8A/SOGA1/USP10/USP13/USP33/WDR24/XPA/ZMPSTE24	21
Amy	Type1	cell cycle DNA replication	17/4506	44/17911	0.0334321	0.140708	0.109675	ATRX/DACH1/GMNN/INO80/PCNA/POLA1/POLD1/POLE2/RFC1/RFC2/RFC5/RPA2/SMC3/STAG2/TIPIN/UPF1/WIZ	17
Amy	Type1	positive regulation of protein secretion	17/4506	44/17911	0.0334321	0.140708	0.109675	ACHE/APBB1/ARF1/ARF6/ATP13A2/EXOC1/EXPH5/EZR/FGA/FGG/FRMD4A/GOLPH3/MYH10/MYO18A/SYTL4/TGFB2/TTN	17
Amy	Type1	regulation of cell growth	24/4506	67/17911	0.0338253	0.142199	0.110837	ARHGEF11/BCAR1/CDC73/CLSTN1/CLSTN3/CRKL/EBAG9/EPB41L3/FBLN5/ITCH/LTBP4/MTOR/NRG3/NUBP1/OGFR/PAK4/PAK5/PLCE1/RASGRP2/RPTOR/SPOCK1/STK11/TAOK2/TSG101	24
Amy	Type1	regulation of alternative mRNA splicing, via spliceosome	16/4506	41/17911	0.0349887	0.145902	0.113723	CELF3/CELF4/DDX17/DYRK1A/FAM172A/FMR1/PTBP1/RBM10/RBM15B/RBM24/RBM25/RBM5/RBMX/SMU1/SRSF12/SRSF6	16
Amy	Type1	calcineurin-NFAT signaling cascade	16/4506	41/17911	0.0349887	0.145902	0.113723	ADGRB2/ATP2B4/CHERP/DYRK2/FHL2/GSK3B/HOMER2/MTOR/PPP3CA/PPP3CC/PPP3R1/PRNP/PTBP1/RCAN1/SLC9A1/SPPL3	16
Amy	Type1	melanin metabolic process	6/4506	11/17911	0.0353059	0.145902	0.113723	BCL2/GIPC1/RAPGEF2/SLC7A11/WNT5A/ZEB2	6
Amy	Type1	regulation of fibroblast migration	6/4506	11/17911	0.0353059	0.145902	0.113723	APPL2/CORO1C/FER/GNA12/MTA2/RFFL	6
Amy	Type1	acidic amino acid transport	6/4506	11/17911	0.0353059	0.145902	0.113723	ADORA1/CCK/GRM7/NTSR1/SNCA/SYT4	6
Amy	Type1	cranial nerve morphogenesis	6/4506	11/17911	0.0353059	0.145902	0.113723	KCNA2/NRP1/NRP2/PAX2/PLXNA3/PLXNA4	6
Amy	Type1	regulation of telomere maintenance	6/4506	11/17911	0.0353059	0.145902	0.113723	HNRNPD/SMG1/TERF2/TERF2IP/UPF1/XRCC5	6
Amy	Type1	appendage morphogenesis	6/4506	11/17911	0.0353059	0.145902	0.113723	COL2A1/PLXNA2/SOX11/SOX4/SOX9/ZNF219	6
Amy	Type1	regulation of mitochondrial membrane permeability	6/4506	11/17911	0.0353059	0.145902	0.113723	BAD/BCL2/CNP/PPIF/SPG7/STAT3	6
Amy	Type1	negative regulation of axon regeneration	6/4506	11/17911	0.0353059	0.145902	0.113723	EPHA4/INPP5F/LRIG2/PTEN/RTN4R/RTN4RL1	6
Amy	Type1	limb bud formation	6/4506	11/17911	0.0353059	0.145902	0.113723	COL2A1/PLXNA2/SOX11/SOX4/SOX9/ZNF219	6
Amy	Type1	demethylation	6/4506	11/17911	0.0353059	0.145902	0.113723	CYP51A1/GATA3/POR/TRIM28/USP7/USP9X	6
Amy	Type1	basement membrane organization	6/4506	11/17911	0.0353059	0.145902	0.113723	COL4A1/DAG1/FLRT2/GAS2/NID1/RIC8A	6
Amy	Type1	positive regulation of protein homodimerization activity	6/4506	11/17911	0.0353059	0.145902	0.113723	ARF6/CRBN/LGALS3/MEF2C/SYAP1/TRAF2	6
Amy	Type1	positive regulation of extrinsic apoptotic signaling pathway in absence of ligand	6/4506	11/17911	0.0353059	0.145902	0.113723	CTNNA1/HTRA2/NF1/PPP1CA/PPP2R1B/WWOX	6
Amy	Type1	nucleic acid-templated transcription	357/4506	1309/17911	0.0368353	0.15205	0.118515	ABL1/ACTL6A/ACTL6B/ACTN1/ACTN2/ACTN4/ACVR1/ACVR1B/AFAP1L2/AFF1/AIP/AKT1/APBB1/APEX1/APOE/ARHGAP35/ARHGEF11/ARID1A/ARID4A/ARNT/ARNT2/ASCC2/ATAD2/ATF7IP/ATRX/ATXN1/ATXN7L3/BASP1/BAZ2A/BCL7A/BCLAF1/BEND5/BRD4/BRPF1/BTAF1/BUD31/CALCOCO1/CALR/CAMK4/CAND2/CARM1/CBFA2T2/CBX4/CBX5/CCAR1/CCAR2/CD38/CDK5R1/CDK5RAP2/CDKN1B/CELSR2/CHD3/CHD7/CIC/CNOT7/COPS2/CREB1/CREBBP/CREG1/CRLF3/CRYAB/CTBP1/CTNNB1/DAB2/DAB…	357
Amy	Type1	positive regulation of phosphatidylinositol 3-kinase signaling	28/4506	81/17911	0.0369404	0.15214	0.118585	BECN1/CAT/CBL/DCN/FLT1/FYN/GAB1/IRS2/JAK2/KIT/LYN/MYDGF/NTRK2/NTRK3/PDGFRB/PIK3AP1/PIK3CA/PIK3CB/PIK3CD/PIK3R1/PLXNB1/PRR5/PTK2/RELN/SEMA4D/SOX9/SRC/TGFB2	28
Amy	Type1	regulation of gene silencing by miRNA	28/4506	81/17911	0.0369404	0.15214	0.118585	AAAS/AGO2/EIF4G1/FMR1/IPO8/NUP107/NUP133/NUP153/NUP155/NUP160/NUP188/NUP205/NUP210/NUP214/NUP35/NUP37/NUP58/NUP88/NUP93/NUP98/POLR2B/POLR2D/POLR2L/PUM1/PUM2/RANBP2/SEC13/TPR	28
Amy	Type1	transcription by RNA polymerase III	19/4506	51/17911	0.0372898	0.153405	0.119572	BRF1/DHX36/GTF3C1/GTF3C4/IVNS1ABP/MTOR/NAB2/POLR1C/POLR2L/POLR3B/POLR3C/POLR3D/POLR3E/POLR3F/POLR3GL/PRDX5/RPTOR/TENM1/ZNF143	19
Amy	Type1	DNA replication	61/4506	197/17911	0.0375795	0.154423	0.120365	ACHE/ANKRD17/ATR/CACYBP/CCDC88A/CDC34/CDC45/CHEK1/CHTF18/CINP/CST3/DNAJC2/EGFR/FAF1/GINS1/GINS2/GINS3/GMNN/IGHMBP2/ING4/ING5/KAT5/KCTD13/KIN/LIG4/MAP2K4/MCM3/MCM4/MCM5/MCM7/NASP/NBN/NCOA6/NFIA/NUP98/ORC2/ORC3/ORC5/ORC6/PCNA/POLA1/POLD1/POLE2/POLG2/PURA/RAD51/RBBP6/RBBP7/REPIN1/RFC2/RFC5/RPA2/RRM1/SDE2/SIN3A/SMC3/SSRP1/SUPT16H/TIPIN/UPF1/WRN	61
Amy	Type1	snRNA transcription by RNA polymerase II	25/4506	71/17911	0.0377932	0.155126	0.120913	CCNT2/GTF2A1/GTF2E1/GTF2F1/GTF2F2/INTS1/INTS10/INTS4/INTS5/INTS6/INTS8/INTS9/NABP2/NCBP1/PHAX/POLR2B/POLR2D/POLR2L/POU2F1/RPRD1A/RPRD1B/RPRD2/SRRT/TAF6/ZNF143	25
Amy	Type1	amyloid precursor protein catabolic process	14/4506	35/17911	0.0380314	0.155929	0.121539	APOE/APP/BIN1/DHCR24/EPHA4/FLOT2/GGA3/PICALM/PRNP/PSEN1/ROCK2/SORL1/SPON1/TMED10	14
Amy	Type1	regulation of catalytic activity	18/4506	48/17911	0.0393492	0.159276	0.124148	ANKLE2/AUP1/BAG1/BAG3/BECN1/BMP2K/CAPN1/CTSB/HSPH1/PARP1/PRKAB1/PSMD1/PSMD2/PSMD3/PSMD6/RIMS1/RUNDC3A/TTN	18
Amy	Type1	response to interleukin-12	18/4506	48/17911	0.0393492	0.159276	0.124148	AIP/ANXA2/ARF1/CDC42/CFL1/HNRNPDL/JAK1/JAK2/LMNB1/MSN/MTAP/P4HB/PDCD4/PITPNA/PLCB1/PSME2/SNRPA1/TCP1	18
Amy	Type1	positive regulation of TOR signaling	13/4506	32/17911	0.0394404	0.159276	0.124148	FLCN/GOLPH3/HDAC3/LAMTOR3/MIOS/MLST8/PIK3CA/RELN/RHEB/RPTOR/RRAGD/SEC13/WDR24	13
Amy	Type1	dicarboxylic acid transport	7/4506	14/17911	0.0394589	0.159276	0.124148	ADORA1/CCK/GRM7/NTSR1/SLC25A10/SNCA/SYT4	7
Amy	Type1	pinocytosis	7/4506	14/17911	0.0394589	0.159276	0.124148	ACTN4/ANKFY1/APPL2/EHD4/PPT1/SNX5/STX1B	7
Amy	Type1	endoplasmic reticulum calcium ion homeostasis	7/4506	14/17911	0.0394589	0.159276	0.124148	ATP2A2/BAX/BCL2/ITPR1/PML/PSEN1/WFS1	7
Amy	Type1	exploration behavior	7/4506	14/17911	0.0394589	0.159276	0.124148	ABAT/ATXN3/BRINP1/CHL1/ITGA3/JPH3/LRRTM1	7
Amy	Type1	regulation of neuronal synaptic plasticity	7/4506	14/17911	0.0394589	0.159276	0.124148	APOE/CAMK2A/CNTN2/JPH3/NCDN/NSMF/RASGRF1	7
Amy	Type1	regulation of stress fiber assembly	7/4506	14/17911	0.0394589	0.159276	0.124148	ASAP3/CDC42/FHOD1/PIK3R1/ROCK2/SLC9A1/TSC1	7
Amy	Type1	regulation of insulin secretion involved in cellular response to glucose stimulus	7/4506	14/17911	0.0394589	0.159276	0.124148	ADCY5/BRSK2/CDK16/EFNA5/EPHA5/PRKCE/TIAM1	7
Amy	Type1	positive regulation of mitochondrial fission	7/4506	14/17911	0.0394589	0.159276	0.124148	DCN/DDHD1/DDHD2/FIS1/MARCH5/MFF/VPS35	7
Amy	Type1	epiboly involved in wound healing	7/4506	14/17911	0.0394589	0.159276	0.124148	ARHGAP35/CARMIL2/CD44/FLNA/RHOC/TMEFF2/TOR1A	7
Amy	Type1	activation of cysteine-type endopeptidase activity	7/4506	14/17911	0.0394589	0.159276	0.124148	ASPH/BAD/CYFIP2/GRIN2A/IFI16/LGMN/TBC1D10A	7
Amy	Type1	endoplasmic reticulum mannose trimming	7/4506	14/17911	0.0394589	0.159276	0.124148	AMFR/DERL2/MAN1B1/OS9/SEL1L/SYVN1/TRIM13	7
Amy	Type1	intrinsic apoptotic signaling pathway in response to endoplasmic reticulum stress	21/4506	58/17911	0.0403213	0.162577	0.126721	AIFM1/APAF1/ATP2A1/BAX/BCL2/BRSK2/DAB2IP/DNAJC10/ERP29/ITPR1/MAP3K5/NCK1/NCK2/OPA1/PML/PTPN1/SERINC3/SYVN1/TRAF2/TXNDC12/WFS1	21
Amy	Type1	protein insertion into mitochondrial membrane involved in apoptotic signaling pathway	12/4506	29/17911	0.0406951	0.163183	0.127193	BAD/BAX/BCL2/BID/MAPK8/NMT1/PPP1R13B/PPP3CC/PPP3R1/TP53BP2/YWHAB/YWHAG	12
Amy	Type1	regulation of tumor necrosis factor-mediated signaling pathway	12/4506	29/17911	0.0406951	0.163183	0.127193	CLIP3/CYLD/IKBKG/MADD/RBCK1/RIPK1/SHARPIN/SPATA2/SPPL2B/TAX1BP1/TRADD/TRAF2	12
Amy	Type1	neural crest cell differentiation	12/4506	29/17911	0.0406951	0.163183	0.127193	ALDH1A2/FAM172A/FBXL17/FOXC2/MEF2C/NOLC1/SFRP1/SMAD4/SOX11/SOX9/TAPT1/TCOF1	12
Amy	Type1	neuron projection regeneration	12/4506	29/17911	0.0406951	0.163183	0.127193	EPHA4/INPP5F/LRIG2/MAP2K1/MAP4K4/NDEL1/PTEN/PTN/RTN4R/RTN4RL1/STK24/THY1	12
Amy	Type1	cardiac muscle cell contraction	12/4506	29/17911	0.0406951	0.163183	0.127193	ADORA1/ANK2/ATP1A1/CACNA2D1/FGF12/PDE4B/PDE4D/SCN1A/SCN2B/SCN3B/SGCD/SLC9A1	12
Amy	Type1	positive regulation of autophagy	17/4506	45/17911	0.0414862	0.165232	0.12879	ATG7/BAD/DAPK1/DCN/FLCN/GSK3B/KAT5/MTDH/OPTN/PIK3CB/PRKAA1/PRKD1/SH3GLB1/STK11/TPCN1/TRIM21/TRIM22	17
Amy	Type1	response to cocaine	17/4506	45/17911	0.0414862	0.165232	0.12879	ABAT/ADGRL3/CACNG4/CNR1/DNM2/DNMT3A/EFTUD2/HDAC2/HDAC5/HOMER2/HSPA5/MTOR/PPP1R1B/PTK2B/SLC6A1/SNCA/TIAM1	17
Amy	Type1	nuclear envelope organization	8/4506	17/17911	0.0415844	0.165232	0.12879	LEMD2/NUP155/NUP93/SUN1/SUN2/TOR1A/TOR1AIP1/ZMPSTE24	8
Amy	Type1	intracellular cholesterol transport	8/4506	17/17911	0.0415844	0.165232	0.12879	ABCA1/ABCA2/ARV1/NPC1/OSBP/OSBPL2/SCP2/SERAC1	8
Amy	Type1	negative regulation of calcineurin-NFAT signaling cascade	8/4506	17/17911	0.0415844	0.165232	0.12879	ATP2B4/DYRK2/FHL2/GSK3B/HOMER2/MTOR/PRNP/RCAN1	8
Amy	Type1	histone H3 deacetylation	8/4506	17/17911	0.0415844	0.165232	0.12879	ATXN3/HDAC1/HDAC2/HDAC4/HDAC5/HDAC6/SFPQ/SIRT2	8
Amy	Type1	negative regulation of anoikis	8/4506	17/17911	0.0415844	0.165232	0.12879	BCL2/ITGA5/NTRK2/PIK3CA/PTK2/PTRH2/SRC/TLE1	8
Amy	Type1	positive regulation of cell-matrix adhesion	11/4506	26/17911	0.0417042	0.165232	0.12879	CD36/CDH13/CDK6/DAG1/GSK3B/ILK/JUP/PRKCZ/PTK2B/SFRP1/UTRN	11
Amy	Type1	energy derivation by oxidation of organic compounds	11/4506	26/17911	0.0417042	0.165232	0.12879	ACADVL/ETFDH/FLCN/MYBBP1A/PIK3CA/PNPT1/POLG2/PRDM16/SDHA/SLC25A23/TRAP1	11
Amy	Type1	myelination in peripheral nervous system	11/4506	26/17911	0.0417042	0.165232	0.12879	AKT1/AKT2/CNTNAP1/DAG1/ILK/MPP5/NF1/NTRK2/NTRK3/PARD3/SIRT2	11
Amy	Type1	exit from host cell	11/4506	26/17911	0.0417042	0.165232	0.12879	CHMP2B/DDB1/PML/TRIM13/TRIM21/TRIM25/TRIM28/TRIM32/TSG101/VPS37B/VPS4B	11
Amy	Type1	cell cycle process	69/4506	227/17911	0.0417507	0.165237	0.128794	AKT2/APAF1/APC/BIN1/C2CD3/CALR/CBX5/CCNB1/CCP110/CDC42/CDK5R1/CDK5RAP2/CENPQ/CEP131/CEP250/CHEK1/CHMP2B/CHMP5/CHORDC1/CRLF3/CROCC/CSNK2A2/CTNNB1/DAB2IP/DYNC1H1/EED/EHMT1/EZH2/FAP/HMGA2/HMGN5/KIF22/KIF2B/KIF3A/MAD1L1/MARK4/MDM1/MED1/MED25/MYBBP1A/NDC80/NUBP1/NUDT16/NUMA1/ODF2/PDCD6IP/PPP2R5B/PRKACA/RAD51/RBBP7/RNF2/ROCK2/RPRD1B/SDE2/SFPQ/SFRP1/SIRT2/SND1/SOX9/SUZ12/TERF2/TFAP4/TRAPPC12/TTL/USP19/U…	69
Amy	Type1	rhythmic process	35/4506	106/17911	0.0421699	0.165622	0.129094	ADCY1/ATG7/CCAR2/CDK5R1/CREB1/CREBBP/CRTC1/CUL4A/DDB1/EZH2/FBXW11/GSK3B/HDAC3/HNRNPD/KDM2A/KDM5B/MAPK10/MAPK8/MTOR/NLGN1/NONO/PAM/PML/PPP1CA/PPP1CB/PRKAA1/PRKDC/PSPC1/ROCK2/RORB/SFPQ/SIN3A/TARDBP/USP7/USP9X	35
Amy	Type1	acyl-CoA metabolic process	10/4506	23/17911	0.042335	0.165622	0.129094	ACBD6/ACOT13/ACOT7/ACOT8/ACOT9/ACSF2/DBI/GPAT4/MLYCD/OXSM	10
Amy	Type1	cell proliferation in forebrain	10/4506	23/17911	0.042335	0.165622	0.129094	ARX/DOCK7/EMX2/HOOK3/KIF1A/NUMB/NUMBL/PCM1/RRM1/ZEB2	10
Amy	Type1	negative regulation of protein serine/threonine kinase activity	10/4506	23/17911	0.042335	0.165622	0.129094	ABL1/AKT1/CDK5RAP3/DAB2IP/DTNBP1/H2AFY/PRKAG2/RPTOR/WNK1/YWHAG	10
Amy	Type1	positive regulation of dendrite extension	10/4506	23/17911	0.042335	0.165622	0.129094	CPNE5/CPNE6/CPNE9/NEDD4L/RASAL1/RIMS1/RIMS2/SYT17/SYT3/SYT4	10
Amy	Type1	cholesterol metabolic process	37/4506	113/17911	0.0423498	0.165622	0.129094	ABCA1/ACADVL/APOB/APOE/APP/ARV1/CAT/CYP51A1/DGKQ/DHCR7/EPHX2/ERLIN2/FASN/FDFT1/FDXR/FGF1/GBA2/GGPS1/HDLBP/HMGCR/IDI1/KPNB1/LIMA1/LMF1/MVD/MVK/NFYC/NPC1/OSBPL1A/OSBPL5/POR/PRKAA1/RAN/SCAP/SORL1/TM7SF2/VLDLR	37
Amy	Type1	Schwann cell development	9/4506	20/17911	0.0423928	0.165622	0.129094	CNTNAP1/DAG1/ILK/LAMB2/NF1/NTRK2/NTRK3/PARD3/SIRT2	9
Amy	Type1	regulation of phosphatidylinositol 3-kinase signaling	9/4506	20/17911	0.0423928	0.165622	0.129094	EGFR/FBXL2/MAPK1/MAPK3/PIP4K2A/PIP4K2C/PIP5K1C/PPP2R5B/RASGRP1	9
Amy	Type1	RNA 3'-end processing	9/4506	20/17911	0.0423928	0.165622	0.129094	AHCYL1/CCNB1/CDC73/CPSF1/CPSF6/CPSF7/DHX36/NCBP1/PAPOLA	9
Amy	Type1	chromatin disassembly	9/4506	20/17911	0.0423928	0.165622	0.129094	ARID1A/ARID2/MAP1S/PADI2/SMARCA4/SMARCC2/SMARCD1/SMARCE1/SUPT16H	9
Amy	Type1	regulation of nitric-oxide synthase activity	9/4506	20/17911	0.0423928	0.165622	0.129094	AKT1/CALM1/CYGB/DDAH1/DNM2/EGFR/NOSIP/SPR/WASL	9
Amy	Type1	positive regulation of dendritic spine morphogenesis	9/4506	20/17911	0.0423928	0.165622	0.129094	CAMK2B/CAPRIN1/DHX36/KALRN/OPA1/PAFAH1B1/PAK3/RELN/TIAM1	9
Amy	Type1	endoplasmic reticulum unfolded protein response	20/4506	55/17911	0.0427436	0.166814	0.130023	AMFR/BAX/CDK5RAP3/COPS5/CTH/DAB2IP/DERL2/EP300/HSPA5/NCK1/NCK2/PARP16/PIK3R1/PTPN1/STUB1/TBL2/TMEM33/VCP/WFS1/YOD1	20
Amy	Type1	negative regulation of neuron death	19/4506	52/17911	0.0453026	0.176612	0.13766	AKT1/AP2B1/APOE/ATP13A2/CBL/CD200/CD34/CREB1/EIF4G1/GSK3B/HTRA2/IKBKG/PARP2/SNCA/SORL1/STAT3/TIGAR/TRAF2/VPS35	19
Amy	Type1	gluconeogenesis	27/4506	79/17911	0.0457924	0.178141	0.138852	ALDOB/ALDOC/DDB1/DGKQ/ENO2/ENO3/EP300/FAM3C/GAPDH/GCK/GOT1/GOT2/GPD2/MAEA/MDH1/NLN/OGT/PC/PDK2/PGM1/PGP/RANBP2/SLC25A1/SLC25A10/SLC25A11/SLC25A12/SOGA1	27
Amy	Type1	regulation of G2/M transition of mitotic cell cycle	27/4506	79/17911	0.0457924	0.178141	0.138852	ACTR1A/CCP110/CDK5RAP2/CEP131/CEP250/CEP41/CKAP5/DCTN3/DYNC1H1/DYNC1I2/DYNLL1/HAUS1/HAUS3/HAUS5/HAUS7/HAUS8/NEDD1/ODF2/PAFAH1B1/PCM1/PCNT/PKIA/PRKACA/SSNA1/TPX2/TUBB4A/YWHAG	27
Amy	Type1	lipid metabolic process	72/4506	239/17911	0.0458856	0.178314	0.138986	ABCA1/ABCA2/ACAD8/ACADM/ACOX1/ACSL1/ACSL4/ADORA1/AKT1/APOC2/APOE/CARM1/CD36/CPNE3/CPNE6/CPNE7/CPT1A/CPT2/CREB1/CREBBP/CRKL/EDF1/ENPP6/FADS1/FDFT1/FHL2/G6PD/GDE1/GDPD5/GOLM1/H2AFY/HDAC3/HMGCR/IRS2/LACTB/LPIN2/LRP1/LRP2/ME1/MED1/MGLL/MGST3/MTOR/NAA40/NCOA1/NCOA6/NCOR1/NR2F2/OCRL/PAFAH1B3/PC/PITPNA/PITPNB/PITPNM1/PLCL1/PLCL2/PLTP/PRKAA1/PRKCE/PTPRN2/SERPINA3/SIN3A/SLC27A1/SORBS1/TBL1XR1/TIAM2/TNFAIP…	72
Amy	Type1	regulation of phosphoprotein phosphatase activity	15/4506	39/17911	0.0459493	0.178371	0.139031	ANKLE2/HSP90B1/HTT/PPP2R1B/PPP2R2C/PPP2R2D/PPP2R5A/PPP2R5B/PPP2R5D/PPP6R1/PPP6R3/PTPA/RCAN1/SHOC2/TSC1	15
Amy	Type1	cellular response to growth factor stimulus	85/4506	287/17911	0.0476453	0.184758	0.14401	ACVR1/APPL2/ARRB2/BMPR2/CASK/CAT/CBL/COL1A2/CORO1A/CPNE3/CREB1/CRKL/CTNNB1/DLX5/DTYMK/EHD4/EMD/FERMT2/FGF1/FGF12/FGF2/FIBP/FLRT2/FLRT3/FLT1/FRS2/FUT8/GAB1/GTF2F1/GTF2F2/HNRNPH1/HNRNPM/HTRA2/IQGAP1/ITGB5/KIDINS220/LTBP4/MAGI2/MAP1B/MAP3K7/MAPK1/MAPK3/NCBP1/NRP2/NTRK3/PARD3/PARP1/PDCD4/PML/POLR2B/POLR2D/POLR2L/PPP2R5B/PRKCZ/PTBP1/PTK2/PXN/RAB14/RAP1A/RAPGEF1/RAPGEF2/RIPK1/ROR2/RYR2/SFRP1/SHOC2/SMAD…	85
Amy	Type1	protein localization to cell surface	21/4506	59/17911	0.048204	0.186064	0.145028	ACTN2/AKT1/ANK2/ARF6/ASTN2/CTNNB1/FBLN5/FLNA/GBF1/GGA1/GGA3/GPD1L/GPM6B/KCNAB2/LRIG2/MAP1A/NEDD4L/PICALM/TM9SF4/TOR1A/USP4	21
Amy	Type1	ear development	21/4506	59/17911	0.048204	0.186064	0.145028	ADGRV1/ANP32B/BCL2/CCM2/CDKN1B/CYTL1/ECE1/GATA3/HPCA/LIN7A/MAPKAPK2/MPV17/NIPBL/PDGFRB/PLPPR4/SHROOM2/SLC25A27/SOX2/SPARC/TGFB2/WDR19	21
Amy	Type1	muscle cell migration	14/4506	36/17911	0.048237	0.186064	0.145028	ACE/APEX1/BCL2/HDAC4/ILK/LRP1/NDRG4/NRP1/PDGFRB/PLXNA1/POSTN/SEMA6D/SORL1/SRC	14
Amy	Type1	regulation of cytokinesis	14/4506	36/17911	0.048237	0.186064	0.145028	BECN1/BIRC6/CALM1/CCP110/FLCN/GIT1/KLHL9/PDXP/PIK3C3/PIK3R4/PIN1/PRPF40A/SETD2/SH3GLB1	14
Amy	Type1	negative regulation of MAP kinase activity	14/4506	36/17911	0.048237	0.186064	0.145028	APOE/CDK5RAP3/DAB2IP/HMGCR/INPP5K/LYN/NF1/PRKCD/PTPN1/PTPRJ/RGS14/SORL1/STK38/UCHL1	14
Amy	Type1	locomotion	28/4506	83/17911	0.0497925	0.191861	0.149546	ABL1/AKT2/ARHGAP18/CADM4/CDK6/CFAP20/CHRM1/CHRM4/CTNNA1/DIAPH1/EGFR/FBLN1/FBXO7/FRMD5/GATA3/INPP5F/JPH3/NEFL/PHPT1/PIN1/PKN1/RAF1/ROCK2/SHTN1/SNCA/SPOCK2/TRIM32/VPS35	28
Amy	Type3	anatomical structure development	64/536	1235/17911	1.16189e-05	0.0271697	0.0251638	ABR/AK4/ALDH5A1/ATRN/BMPR1A/BPTF/CASP2/CNTN4/CNTNAP2/CPEB3/CRK/EML1/EOMES/EYA3/FAT4/FKBP4/FLVCR1/GABRB2/GLI3/HSPG2/IGF2BP1/IGF2BP2/IGF2BP3/IGF2R/INA/INSR/ITGB1/KDM2B/LRP8/MBP/MCM2/MEGF8/MORC3/NDUFA2/NEUROD2/NLGN4X/OPHN1/PAK2/PDGFRA/PROX1/PTGIS/PTPN11/PTPN18/PTPRS/RAB23/RBFOX2/RBPJ/RCAN3/RFX3/ROBO2/SGPL1/SHANK1/SKI/SLC35E2B/SLC8A1/SOS1/SRD5A1/SSTR2/TNR/UBA6/UBE3A/UNC13A/YWHAQ/ZNF148	64
Amy	Type3	neuron projection morphogenesis	27/536	373/17911	2.32319e-05	0.0271697	0.0251638	ADAM10/CDH4/CNTN4/CNTNAP2/DICER1/DRAXIN/FBXW8/GAB2/GLI3/IL1RAPL1/ITGB1/KIF20B/LRP8/LYPLA2/MAG/NFASC/NYAP2/OPHN1/PDLIM7/PRKCA/PTPN11/RAPH1/ROBO2/SHANK1/SOS1/TNR/UBE3A	27
Amy	Type3	regulation of phosphoprotein phosphatase activity	7/536	39/17911	0.00013834	0.0854102	0.0791045	EIF2AK2/PHACTR4/PPP2R2A/PPP2R3A/PPP2R5E/PPP4R2/RCAN3	7
Amy	Type3	microtubule nucleation	5/536	18/17911	0.000146063	0.0854102	0.0791045	AKAP9/CENPJ/CLASP1/TUBGCP3/TUBGCP4	5
Amy	Type3	nuclear division	11/536	108/17911	0.000390896	0.107035	0.0991324	CLASP1/IGF2/INSR/KIF11/KIF20B/KNSTRN/MKI67/NUP62/PRMT5/SMC1A/ZWINT	11
Amy	Type3	negative regulation of translation	8/536	61/17911	0.000445552	0.107035	0.0991324	CPEB3/DDX3X/EIF2AK2/IGF2BP1/IGF2BP2/IGF2BP3/RBM4/RNF139	8
Amy	Type3	microtubule polymerization	8/536	61/17911	0.000445552	0.107035	0.0991324	AKAP9/CENPJ/CLASP1/CLIP1/FKBP4/PRUNE1/TUBGCP3/TUBGCP4	8
Amy	Type3	chemical synaptic transmission	21/536	310/17911	0.00045045	0.107035	0.0991324	ABR/AKAP9/APBA1/DLGAP1/GJC1/GRM5/GRM6/HTR1B/ITGB1/KRAS/LRP8/MBP/PRKAR2B/PTPRS/SLC18A3/SLC5A7/SLC6A2/SYN3/TNR/UNC13A/UNC13C	21
Amy	Type3	maintenance of protein location in nucleus	4/536	13/17911	0.000457207	0.107035	0.0991324	ARL2BP/HNRNPU/MORC3/TAF8	4
Amy	Type3	mitotic nuclear division	11/536	110/17911	0.000457906	0.107035	0.0991324	CLASP1/IGF2/INSR/KIF11/KIF20B/KNSTRN/MKI67/NUP62/PRMT5/SMC1A/ZWINT	11
Amy	Type3	axon extension	10/536	94/17911	0.000503369	0.107035	0.0991324	CDH4/DRAXIN/ITGB1/MAG/MEGF8/PTPRS/RAPH1/SEMA3G/TNR/WDR36	10
Amy	Type3	regulation of signal transduction	5/536	24/17911	0.000624608	0.114506	0.106052	AFAP1/CRK/GPC2/GPC6/NUP62	5
Amy	Type3	regulation of postsynaptic membrane potential	8/536	65/17911	0.000688017	0.114506	0.106052	GABRB2/GABRD/GRM5/IGSF9B/NLGN4X/RGS7BP/SHANK1/SLC8A1	8
Amy	Type3	peptidyl-tyrosine dephosphorylation	10/536	99/17911	0.000759543	0.114506	0.106052	EYA3/MDP1/MTMR1/MTMR8/PTP4A1/PTPN11/PTPN14/PTPN18/PTPRF/PTPRS	10
Amy	Type3	axon guidance	14/536	175/17911	0.000809764	0.114506	0.106052	CDH4/CNTN4/DRAXIN/GAB2/GLI3/LYPLA2/NFASC/OPHN1/PDLIM7/PRKCA/PTPN11/ROBO2/SOS1/TNR	14
Amy	Type3	neuron cell-cell adhesion	4/536	15/17911	0.000832234	0.114506	0.106052	ASTN1/CNTN4/NLGN4X/TNR	4
Amy	Type3	negative regulation of axon extension	4/536	15/17911	0.000832234	0.114506	0.106052	DRAXIN/MAG/PTPRS/SEMA3G	4
Amy	Type3	actin cytoskeleton reorganization	9/536	84/17911	0.000903095	0.117352	0.108688	ABL2/ANTXR1/CDC42BPA/GDPD2/GSN/PDGFRA/PHACTR1/PIP5K1A/RALA	9
Amy	Type3	system development	43/536	876/17911	0.00101871	0.120688	0.111778	ABR/ADAM22/AK4/AKAP13/ALDH5A1/ANTXR1/BMPR1A/BPTF/C1GALT1/CASP2/CENPF/CNTN4/CNTNAP2/CRK/DICER1/EML1/EOMES/FAT4/FKBP4/FLVCR1/FOLR1/GLI3/HSPG2/IGF2/INSR/KDM2B/MBP/NAB1/NFASC/PDGFRA/PHACTR4/PROX1/PTPN11/PTPRS/ROBO2/SGPL1/SH3PXD2B/SHANK1/SMAD1/SRD5A1/TIMELESS/UBA6/UBE3A	43
Amy	Type3	alternative mRNA splicing, via spliceosome	7/536	54/17911	0.00108227	0.120688	0.111778	DHX9/HNRNPU/RBFOX2/RBM15/RBM4/SREK1/THRAP3	7
Amy	Type3	cell-cell adhesion mediated by integrin	4/536	16/17911	0.00108356	0.120688	0.111778	ADAM9/ITGB1/PODXL/SWAP70	4
Amy	Type3	regulation of alternative mRNA splicing, via spliceosome	6/536	41/17911	0.00128882	0.131187	0.121502	HNRNPU/RBFOX2/RBM15/RBM4/SREK1/THRAP3	6
Amy	Type3	rhythmic process	10/536	106/17911	0.00129	0.131187	0.121502	DHX9/NFYA/PIWIL2/PRKAA2/PROX1/SP1/THRAP3/TIMELESS/TOP2A/UBE3A	10
Amy	Type3	anterograde trans-synaptic signaling	10/536	107/17911	0.00138581	0.134734	0.124787	ABR/APBA1/ITGB1/LRP8/PRKAR2B/PTPRS/SLC18A3/SLC5A7/TNR/UNC13A	10
Amy	Type3	brain development	19/536	294/17911	0.00144008	0.134734	0.124787	ABR/AK4/BPTF/CASP2/CENPF/CNTN4/CNTNAP2/DRAXIN/EML1/EOMES/HSPG2/KDM2B/NOTCH3/PROX1/PTPN11/ROBO2/SMAD1/SSTR2/UBE3A	19
Amy	Type3	positive regulation of DNA repair	5/536	29/17911	0.00154284	0.136862	0.126758	BRCC3/DHX9/ERCC6/EYA3/RNF168	5
Amy	Type3	one-carbon metabolic process	4/536	18/17911	0.0017373	0.136862	0.126758	ALDH1L1/ALDH1L2/CA1/SFXN1	4
Amy	Type3	Golgi organization	8/536	75/17911	0.00177309	0.136862	0.126758	AKAP9/ARHGAP21/ATL3/CIT/CLASP1/FBXW8/RBSN/TRAPPC11	8
Amy	Type3	microtubule polymerization or depolymerization	8/536	75/17911	0.00177309	0.136862	0.126758	AKAP9/CENPJ/CLASP1/CLIP1/FKBP4/PRUNE1/TUBGCP3/TUBGCP4	8
Amy	Type3	cell adhesion mediated by integrin	7/536	59/17911	0.00183392	0.136862	0.126758	ADAM9/CRK/ITGB1/P2RY12/PODXL/PTPN11/SWAP70	7
Amy	Type3	interferon-beta production	6/536	44/17911	0.00187611	0.136862	0.126758	CACTIN/DDX3X/PTPN11/PTPRS/RNF216/TRIM56	6
Amy	Type3	cell division	24/536	419/17911	0.00192002	0.136862	0.126758	ANAPC1/ARL8B/BRCC3/CDC23/CENPF/CENPJ/CLASP1/EPB41/HAUS6/HNRNPU/IGF2/KIF11/KIF20B/KIF2C/KNSTRN/PARD6B/PDS5A/PKN2/RALA/RCC2/SMC1A/STAG1/TIMELESS/ZWINT	24
Amy	Type3	mitotic spindle organization	8/536	76/17911	0.00193093	0.136862	0.126758	CLASP1/EML1/HNRNPU/KIF11/NUP62/RACGAP1/SMC1A/STAG1	8
Amy	Type3	cell adhesion	30/536	569/17911	0.00202409	0.139246	0.128965	ABL2/ADAM10/ADAM22/ADAM9/ALOX15/APBA1/CDH4/CNTNAP2/CNTNAP5/COL6A3/CRK/FREM2/GSN/HSD17B12/ITGB1/LPP/MAG/MMRN1/NID2/P2RY12/PDZD2/PKN2/PKP1/PODXL/PRKCA/PTPN11/PTPRF/ROCK1/TNR/VCAN	30
Amy	Type3	DNA duplex unwinding	6/536	45/17911	0.00211096	0.139626	0.129318	DDX3X/DHX9/ERCC6/G3BP1/GINS4/TOP2A	6
Amy	Type3	folic acid metabolic process	4/536	19/17911	0.00214901	0.139626	0.129318	ALDH1L1/ALDH1L2/FOLR1/MTRR	4
Amy	Type3	actomyosin structure organization	11/536	134/17911	0.00232757	0.14714	0.136277	AKAP13/APOA1/CDC42BPA/CLASP1/ITGB1/PHACTR1/PPM1E/PROX1/ROCK1/SH3PXD2B/WASF2	11
Amy	Type3	mitotic cell cycle process	17/536	263/17911	0.00250298	0.154065	0.142691	ANAPC1/CDC23/CLASP1/HNRNPU/IGF2/INSR/KIF11/KIF20B/KIF2C/KNSTRN/MKI67/NUP62/PDS5A/PRMT5/RACGAP1/SMC1A/ZWINT	17
Amy	Type3	retinoid metabolic process	7/536	63/17911	0.00268492	0.154151	0.142771	APOA1/APOA2/GPC2/GPC6/HSPG2/LRP8/TTR	7
Amy	Type3	axonogenesis	18/536	288/17911	0.00272903	0.154151	0.142771	CDH4/CNTN4/DRAXIN/GAB2/GLI3/ITGB1/LYPLA2/MAG/NFASC/OPHN1/PARD6B/PDLIM7/PRKCA/PTPN11/RAPH1/ROBO2/SOS1/TNR	18
Amy	Type3	regulation of gastrulation	3/536	10/17911	0.00273297	0.154151	0.142771	CLASP1/PHLDB1/POGLUT1	3
Amy	Type3	protein polymerization	11/536	137/17911	0.002768	0.154151	0.142771	AKAP9/ALOX15/CENPJ/CLASP1/CLIP1/FKBP4/KIAA1211/MYO1C/PRUNE1/TUBGCP3/TUBGCP4	11
Amy	Type3	myelination	9/536	100/17911	0.00306733	0.163298	0.151242	ABCD2/ATRN/DICER1/FAM126A/GALC/MAG/NAB1/NFASC/SBF2	9
Amy	Type3	attachment of spindle microtubules to kinetochore	4/536	21/17911	0.00316488	0.163298	0.151242	HNRNPU/KNSTRN/RACGAP1/RCC2	4
Amy	Type3	mRNA stabilization	4/536	21/17911	0.00316488	0.163298	0.151242	HNRNPU/PABPC1/PAIP1/THRAP3	4
Amy	Type3	cell communication	41/536	877/17911	0.00321151	0.163298	0.151242	ABL2/AKAP9/APPL1/ARHGAP21/ARL2BP/ARR3/CDS1/CLCN6/CNTNAP2/FRAS1/FREM2/GNA14/GTF2I/IGF2R/IL1RAPL1/IMPA1/IPO7/IQGAP2/ITPR2/LRP8/MAG/NAMPT/NFASC/OPHN1/PAK2/PIP5K1A/PITPNC1/PKN2/PKP1/PPP2R5E/PRKAA2/PRKAB2/RALA/RAPH1/RNF14/ROCK1/SLC8A1/SMAD1/SNX27/SOS1/STX2	41
Amy	Type3	neuron projection development	25/536	462/17911	0.00332101	0.165273	0.153071	ABL2/ADAM10/AVIL/CNTN4/CNTNAP2/CRK/DICER1/FKBP4/GPC2/IL1RAPL1/ITGB1/KIF20B/LRP8/MAG/NYAP2/OPHN1/PAK2/PARD6B/PRKCI/PTPRS/RBFOX2/ROCK1/TBC1D24/UBA6/UBE3A	25
Amy	Type3	neuron projection extension	9/536	102/17911	0.00350515	0.170803	0.158193	CDH4/DRAXIN/MAG/PTPRS/RNF157/SEMA3G/SYT2/UNC13A/WDR36	9
Amy	Type3	head morphogenesis	5/536	35/17911	0.00364022	0.171908	0.159217	FLVCR1/PDGFRA/PTPN11/SGPL1/SKI	5
Amy	Type3	regulation of ventricular cardiac muscle cell action potential	3/536	11/17911	0.00367483	0.171908	0.159217	CACNA1C/DSP/PKP2	3
Amy	Type3	regulation of heart rate by cardiac conduction	5/536	36/17911	0.00412518	0.185554	0.171855	AKAP9/CACNA1C/DSP/KCND3/PKP2	5
Amy	Type3	visual system development	5/536	36/17911	0.00412518	0.185554	0.171855	CHRDL1/FREM2/P2RY12/SH3PXD2B/SIPA1L3	5
Amy	Type3	cellular process	85/536	2151/17911	0.0043167	0.188239	0.174342	ABL2/ADAM10/ADAM22/AFAP1/AKAP9/APOA1/APPL1/ARHGAP21/ARL2BP/ARR3/CDS1/CENPF/CLASP1/CLCN6/CNOT6L/CNTNAP2/CRK/CTBP2/EIF2AK2/EPS15/GAB2/GLI3/GNA14/GPC2/GPC6/GSN/GTF2I/HBB/IFIT3/IGF2/IGF2R/IL1RAPL1/IMPA1/INSR/IPO7/IQGAP2/ITGB1/ITPR2/KCNH1/KIF20B/KIF2C/KRAS/LIN9/LRP8/MAG/MEMO1/MKI67/NACC1/NAMPT/NFASC/NUP62/OPHN1/PAK2/PDGFRA/PHACTR4/PIP5K1A/PITPNC1/PKN2/PKP1/PODXL/PPP2R5E/PRKAA2/PRKAB2/PRKCA/PROX1/PTGIS…	85
Amy	Type3	response to hydrogen peroxide	6/536	52/17911	0.00442632	0.188239	0.174342	ADAM9/CRK/HBB/SLC8A1/STK26/UBE3A	6
Amy	Type3	mitotic spindle assembly	6/536	52/17911	0.00442632	0.188239	0.174342	CLASP1/HNRNPU/KIF11/RACGAP1/SMC1A/STAG1	6
Amy	Type3	animal organ development	34/536	708/17911	0.00468412	0.195646	0.181202	ADAM9/BMPR1A/BPTF/BRAF/CENPF/DCTN5/DRAXIN/DSP/ENPP1/ERO1A/FAT4/FHL1/GJC1/GLI3/IGF2/INSR/KDM2B/MEGF8/MMP21/NOTCH3/PDGFRA/PIP5K1A/PKP2/PROX1/PTPN11/RBM15/RBPJ/RFX3/SH3PXD2B/SKI/SMAD1/SSTR2/STX2/TIMELESS	34
Amy	Type3	cardiac muscle cell development	5/536	38/17911	0.00523047	0.212228	0.196559	AKAP13/HNRNPU/PDGFRA/PROX1/SLC8A1	5
Amy	Type3	roof of mouth development	7/536	71/17911	0.0052626	0.212228	0.196559	BMPR1A/FRAS1/GLI3/PDGFRA/SGPL1/SKI/SOS1	7
Amy	Type3	protein localization to nucleus	11/536	150/17911	0.00551341	0.215899	0.19996	ARL2BP/CNEP1R1/GLI3/GTSE1/HNRNPU/KAT7/MORC3/NUP54/NUP62/RAB23/TAF8	11
Amy	Type3	ERBB signaling pathway	7/536	72/17911	0.0056829	0.215899	0.19996	EPS15/HIP1/NUP62/PTPN11/PTPN18/RBPJ/SOS1	7
Amy	Type3	head development	14/536	217/17911	0.00588792	0.215899	0.19996	ABR/AK4/BPTF/CASP2/CNTN4/CNTNAP2/EML1/EOMES/FLVCR1/HSPG2/PROX1/PTPN11/ROBO2/UBE3A	14
Amy	Type3	CDP-diacylglycerol biosynthetic process	3/536	13/17911	0.00609206	0.215899	0.19996	CDS1/GPAM/LCLAT1	3
Amy	Type3	peptidyl-cysteine S-nitrosylation	3/536	13/17911	0.00609206	0.215899	0.19996	DMD/NOS1/OXR1	3
Amy	Type3	pre-miRNA processing	3/536	13/17911	0.00609206	0.215899	0.19996	AGO1/AGO3/DICER1	3
Amy	Type3	cytokine metabolic process	3/536	13/17911	0.00609206	0.215899	0.19996	IGF2BP1/IGF2BP2/IGF2BP3	3
Amy	Type3	negative regulation of substrate adhesion-dependent cell spreading	3/536	13/17911	0.00609206	0.215899	0.19996	AP1AR/GBP1/RCC2	3
Amy	Type3	central nervous system development	19/536	337/17911	0.00642227	0.224204	0.207652	ABR/ADAM22/AK4/ALDH5A1/BPTF/CASP2/CNTN4/CNTNAP2/EML1/EOMES/GLI3/HSPG2/MBP/PROX1/PTPN11/PTPRS/ROBO2/SRD5A1/UBE3A	19
Amy	Type3	pallium development	9/536	114/17911	0.00725475	0.239687	0.221991	CNTNAP2/CRK/FAT4/GLI3/IGF2BP1/LRP8/PTPRS/SRD5A1/UBA6	9
Amy	Type3	intracellular protein transport	15/536	246/17911	0.0074004	0.239687	0.221991	APBA1/C17orf75/COPZ2/FAM91A1/GLI3/GTSE1/KIF20B/LCP1/NUP54/NUP62/PTPN11/PTPN14/RAB23/SEC24A/SNX27	15
Amy	Type3	learning	6/536	58/17911	0.00757486	0.239687	0.221991	CNTNAP2/GRM5/INSR/NLGN4X/PRKAR2B/UBA6	6
Amy	Type3	cerebellum development	6/536	58/17911	0.00757486	0.239687	0.221991	ATRN/CRK/NEUROD2/NLGN4X/PTPRS/SSTR2	6
Amy	Type3	platelet aggregation	6/536	58/17911	0.00757486	0.239687	0.221991	HBB/MYL9/P2RY12/PDGFRA/PRKCA/UBASH3B	6
Amy	Type3	GTP metabolic process	3/536	14/17911	0.00758308	0.239687	0.221991	AK4/AMPD3/RAB23	3
Amy	Type3	vocalization behavior	3/536	14/17911	0.00758308	0.239687	0.221991	CNTNAP2/NLGN4X/SHANK1	3
Amy	Type3	developmental growth	11/536	157/17911	0.00769792	0.240072	0.222348	ATRN/BMPR1A/FLVCR1/GINS4/GLI3/IGF2/INSR/SGPL1/SH3PXD2B/SMAD1/TAF8	11
Amy	Type3	fibroblast migration	5/536	42/17911	0.00804094	0.24747	0.2292	APPL1/PIP5K1A/RCC2/SGPL1/SLC8A1	5
Amy	Type3	cellular component organization	13/536	203/17911	0.00827558	0.251384	0.232825	ARHGAP21/ATL3/CIT/CLASP1/FAT4/FBXW8/HNRNPU/IL1RAPL1/MKI67/RAB22A/REEP1/TRAPPC11/USP8	13
Amy	Type3	cerebral cortex development	7/536	78/17911	0.00875148	0.257621	0.238601	CNTNAP2/CRK/EOMES/FAT4/LRP8/PTPRS/SRD5A1	7
Amy	Type3	negative regulation of cell differentiation	5/536	43/17911	0.00888033	0.257621	0.238601	ITGB1/KRAS/P2RY12/PRMT5/RBPJ	5
Amy	Type3	modulation of chemical synaptic transmission	5/536	43/17911	0.00888033	0.257621	0.238601	ABR/ITGB1/LRP8/PRKAR2B/PTPRS	5
Amy	Type3	viral process	29/536	607/17911	0.00923215	0.257621	0.238601	APOA2/CTBP2/DDX3X/DHX9/EIF2AK2/EIF3A/EPS15/G3BP1/IPO7/ITGB1/KPNA1/MAGI3/MORC3/MRC1/MSH6/NUP54/NUP62/PABPC1/PDGFRA/PDZD8/PKN2/PROX1/RBM15/RNF216/SKP2/SP1/TAF4/UBE3A/WASF2	29
Amy	Type3	nose development	3/536	15/17911	0.00927079	0.257621	0.238601	GLI3/PROX1/SKI	3
Amy	Type3	establishment of epithelial cell polarity	3/536	15/17911	0.00927079	0.257621	0.238601	CLASP1/FBF1/SIPA1L3	3
Amy	Type3	mitotic sister chromatid segregation	7/536	79/17911	0.00936202	0.257621	0.238601	CDC23/KIF2C/KNSTRN/NUP62/PDS5A/SMC1A/ZWINT	7
Amy	Type3	hippocampus development	7/536	79/17911	0.00936202	0.257621	0.238601	CRK/GLI3/LRP8/PROX1/PTPRS/SRD5A1/UBA6	7
Amy	Type3	establishment or maintenance of cell polarity	5/536	44/17911	0.00977831	0.26289	0.243482	CLASP1/KIF20B/PARD6B/RAP1B/ROCK1	5
Amy	Type3	mRNA transport	5/536	44/17911	0.00977831	0.26289	0.243482	DHX9/IGF2BP1/IGF2BP2/IGF2BP3/MYO1C	5
Amy	Type3	male sex differentiation	4/536	29/17911	0.0104034	0.273411	0.253225	BMPR1A/FKBP4/PDGFRA/SRD5A1	4
Amy	Type3	regulation of cell motility	4/536	29/17911	0.0104034	0.273411	0.253225	ABL2/MEMO1/PKN2/ROCK1	4
Amy	Type3	midbrain development	7/536	81/17911	0.0106757	0.277449	0.256965	INA/KDM2B/MBP/SMAD1/SOS1/YWHAQ/ZNF148	7
Amy	Type3	forebrain development	8/536	101/17911	0.0108583	0.279094	0.258489	CNTNAP2/DRAXIN/EOMES/KDM2B/NOTCH3/OPHN1/SLC8A1/SSTR2	8
Amy	Type3	establishment of localization in cell	14/536	234/17911	0.0110745	0.281557	0.26077	APBA1/APBA2/CLASP1/CTBP2/HTR1B/MPC2/NOS1/RAB27B/RAP1B/REEP1/SNCAIP/SYN3/UNC13A/ZWINT	14
Amy	Type3	cellular response to calcium ion	6/536	63/17911	0.0112276	0.28238	0.261532	ALOX15/BRAF/DPEP1/KCNH1/NEUROD2/PRKAA2	6
Amy	Type3	face morphogenesis	4/536	30/17911	0.011726	0.289479	0.268107	PDGFRA/PTPN11/SGPL1/SKI	4
Amy	Type3	nuclear export	5/536	46/17911	0.0117574	0.289479	0.268107	AKAP13/DHX9/GTSE1/PTPN11/PTPN14	5
Amy	Type3	cell morphogenesis involved in differentiation	11/536	167/17911	0.0119221	0.290478	0.269032	AP1AR/APOA1/CNTN4/CRK/GBP1/ITGB1/PARD6B/PTPN11/RBFOX2/RCC2/ROCK1	11
Amy	Type3	interleukin-12-mediated signaling pathway	5/536	47/17911	0.012842	0.306505	0.283876	CA1/LCP1/PAK2/RALA/RAP1B	5
Amy	Type3	activation of GTPase activity	5/536	47/17911	0.012842	0.306505	0.283876	APC2/CRK/PIP5K1A/RALGAPA1/RCC2	5
Amy	Type3	regulation of innate immune response	3/536	17/17911	0.0132551	0.313169	0.290048	APPL1/LRP8/XIAP	3
Amy	Type3	phosphatidylinositol biosynthetic process	8/536	105/17911	0.0135211	0.316258	0.29291	CDS1/IMPA1/MTMR1/MTMR8/PIGG/PIGX/PIP5K1A/PLEKHA2	8
Amy	Type3	neural tube closure	7/536	85/17911	0.0136966	0.31719	0.293773	BCL10/FOLR1/KDM2B/KIF20B/PHACTR4/RALA/SKI	7
Amy	Type3	sex differentiation	5/536	48/17911	0.0139923	0.317748	0.294289	BMPR1A/CENPI/PDGFRA/PTPN11/SRD5A1	5
Amy	Type3	response to interleukin-12	5/536	48/17911	0.0139923	0.317748	0.294289	CA1/LCP1/PAK2/RALA/RAP1B	5
Amy	Type3	multicellular organism growth	10/536	149/17911	0.0142711	0.320962	0.297266	APBA1/APBA2/ATRN/ERCC6/FLVCR1/IGF2/PTPN11/SGPL1/SH3PXD2B/SOS1	10
Amy	Type3	ventricular cardiac muscle cell action potential	4/536	32/17911	0.0146835	0.324926	0.300937	CACNA1C/DSP/KCND3/PKP2	4
Amy	Type3	spinal cord development	5/536	49/17911	0.0152099	0.324926	0.300937	DRAXIN/PROX1/PTPRS/ROBO2/SRD5A1	5
Amy	Type3	cellular response to interleukin-12	5/536	49/17911	0.0152099	0.324926	0.300937	CA1/LCP1/PAK2/RALA/RAP1B	5
Amy	Type3	positive regulation of transcription of Notch receptor target	3/536	18/17911	0.0155587	0.324926	0.300937	NOTCH3/RBM15/RBPJ	3
Amy	Type3	stress granule assembly	3/536	18/17911	0.0155587	0.324926	0.300937	DDX3X/G3BP1/PRKAA2	3
Amy	Type3	actin filament capping	3/536	18/17911	0.0155587	0.324926	0.300937	AVIL/GSN/KIAA1211	3
Amy	Type3	podosome assembly	3/536	18/17911	0.0155587	0.324926	0.300937	GSN/LCP1/SH3PXD2B	3
Amy	Type3	regulation of establishment of cell polarity	3/536	18/17911	0.0155587	0.324926	0.300937	KIF20B/RAP1B/ROCK1	3
Amy	Type3	ventricular septum development	6/536	68/17911	0.0159766	0.32914	0.30484	DCTN5/LUZP1/PROX1/RBM15/RBPJ/ROBO2	6
Amy	Type3	regulation of cholesterol biosynthetic process	4/536	33/17911	0.0163233	0.32914	0.30484	GPAM/LSS/NFYA/SP1	4
Amy	Type3	cardiac muscle cell action potential	4/536	33/17911	0.0163233	0.32914	0.30484	CACNA1C/DMD/KCND3/SLC8A1	4
Amy	Type3	regulation of postsynaptic membrane neurotransmitter receptor levels	4/536	33/17911	0.0163233	0.32914	0.30484	ADAM10/GPC6/OPHN1/PRKCI	4
Amy	Type3	secondary alcohol biosynthetic process	5/536	50/17911	0.0164963	0.329784	0.305437	ERLIN1/GPAM/LSS/NFYA/SP1	5
Amy	Type3	response to BMP	6/536	69/17911	0.0170703	0.332447	0.307903	BMPR1A/CHRDL1/FSTL1/MEGF8/SKI/SMAD1	6
Amy	Type3	cellular protein metabolic process	28/536	611/17911	0.0172774	0.332447	0.307903	ADAM10/AHSG/APOA1/APOA2/CASC3/CHRDL1/CPEB3/DDX3X/EIF2AK2/EIF3A/FSTL1/GRM5/GSN/HSPG2/IGF2/IGF2BP1/IGF2BP2/IGF2BP3/L2HGDH/PABPC1/PAIP1/PIWIL2/RBM4/RNF139/SERPINC1/SNCAIP/TTR/VCAN	28
Amy	Type3	embryonic limb morphogenesis	7/536	89/17911	0.0172852	0.332447	0.307903	BMPR1A/FLVCR1/FRAS1/FREM2/GLI3/MEGF8/SKI	7
Amy	Type3	endocrine system development	7/536	89/17911	0.0172852	0.332447	0.307903	APOA1/BMPR1A/INSR/PDGFRA/RBPJ/RFX3/SRD5A1	7
Amy	Type3	supramolecular fiber organization	9/536	132/17911	0.0178112	0.332447	0.307903	AKAP9/CENPJ/CLASP1/CLIP1/FKBP4/ITGB1/PRUNE1/TUBGCP3/TUBGCP4	9
Amy	Type3	endocardial cushion formation	3/536	19/17911	0.018073	0.332447	0.307903	BMPR1A/RBPJ/ROBO2	3
Amy	Type3	regulation of mitotic nuclear division	3/536	19/17911	0.018073	0.332447	0.307903	KIF20B/MKI67/PRMT5	3
Amy	Type3	ectoderm development	3/536	19/17911	0.018073	0.332447	0.307903	AMER2/BMPR1A/STX2	3
Amy	Type3	regulation of embryonic development	3/536	19/17911	0.018073	0.332447	0.307903	INSR/RACGAP1/TDG	3
Amy	Type3	glycerophospholipid biosynthetic process	3/536	19/17911	0.018073	0.332447	0.307903	AGK/FAR1/LPCAT1	3
Amy	Type3	chromosome segregation	7/536	90/17911	0.0182769	0.332447	0.307903	ARL8B/CENPF/DDX3X/KIF2C/KNSTRN/MKI67/TOP2A	7
Amy	Type3	cellular response to insulin stimulus	10/536	155/17911	0.018335	0.332447	0.307903	APPL1/DENND4C/ENPP1/IGF2/INSR/MYO1C/PRKCI/SOS1/SP1/SRD5A1	10
Amy	Type3	mitotic cytokinesis	5/536	52/17911	0.0192813	0.341659	0.316435	CIT/KIF20A/RACGAP1/SNX18/USP8	5
Amy	Type3	cellular defense response	5/536	52/17911	0.0192813	0.341659	0.316435	BCL10/ITGB1/RAB23/VEZF1/ZNF148	5
Amy	Type3	cellular response to cAMP	5/536	52/17911	0.0192813	0.341659	0.316435	AKAP9/ITPR2/RAP1B/SLC8A1/SRD5A1	5
Amy	Type3	synapse organization	11/536	180/17911	0.019811	0.345034	0.31956	ADAM10/GRM5/IGSF9B/IL1RAPL1/NEUROD2/NFASC/NLGN4X/PTPRF/PTPRS/ROBO2/TNR	11
Amy	Type3	gene silencing by RNA	4/536	35/17911	0.0199357	0.345034	0.31956	CNOT6L/DHX9/PABPC1/PIWIL2	4
Amy	Type3	neutrophil degranulation	23/536	485/17911	0.0205938	0.345034	0.31956	ABR/ADAM10/AHSG/AMPD3/DDX3X/DSP/GSN/HBB/HEBP2/IGF2R/IMPDH1/IQGAP2/LPCAT1/MANBA/MOSPD2/NFASC/NHLRC3/PAFAH1B2/PKP1/RAP1B/ROCK1/TTR/TXNDC5	23
Amy	Type3	cholesterol biosynthetic process	6/536	72/17911	0.020658	0.345034	0.31956	ERLIN1/GPAM/LSS/NFYA/PRKAA2/SP1	6
Amy	Type3	eye development	10/536	158/17911	0.0206598	0.345034	0.31956	CHRDL1/FREM2/GLI3/GRM6/LPCAT1/PROX1/SH3PXD2B/SIPA1L3/SKI/SOS1	10
Amy	Type3	sterol biosynthetic process	5/536	53/17911	0.0207827	0.345034	0.31956	ERLIN1/GPAM/LSS/NFYA/SP1	5
Amy	Type3	metal ion transport	5/536	53/17911	0.0207827	0.345034	0.31956	ARMC1/FHL1/NOS1/PKP2/SLC8A1	5
Amy	Type3	prostate gland development	3/536	20/17911	0.0207994	0.345034	0.31956	FKBP4/GLI3/UBE3A	3
Amy	Type3	regulation of mitotic spindle assembly	3/536	20/17911	0.0207994	0.345034	0.31956	HNRNPU/SMC1A/STAG1	3
Amy	Type3	positive regulation of cytokinesis	4/536	36/17911	0.0219121	0.359178	0.332661	CIT/KIF20B/PKN2/RACGAP1	4
Amy	Type3	hepaticobiliary system development	6/536	73/17911	0.0219592	0.359178	0.332661	AK4/CIT/IGF2R/KRAS/PROX1/SRD5A1	6
Amy	Type3	heterotypic cell-cell adhesion	5/536	54/17911	0.0223583	0.361115	0.334455	ALOX15/APOA1/ITGB1/MBP/NFASC	5
Amy	Type3	integrin-mediated signaling pathway	7/536	94/17911	0.0226437	0.361115	0.334455	ADAM10/ADAM9/APOA1/ITGB1/PHACTR4/PTPN11/RCC2	7
Amy	Type3	embryo development	7/536	94/17911	0.0226437	0.361115	0.334455	BMPR1A/INSR/PPP2R3A/RACGAP1/SMAD1/TDG/TOP2A	7
Amy	Type3	type I interferon production	8/536	116/17911	0.0232653	0.361115	0.334455	CACTIN/DDX3X/DHX9/G3BP1/PTPN11/PTPRS/RNF216/TRIM56	8
Amy	Type3	response to muscle activity	3/536	21/17911	0.0237385	0.361115	0.334455	MTFP1/PRKAA2/SRD5A1	3
Amy	Type3	positive regulation of epidermal growth factor receptor signaling pathway	3/536	21/17911	0.0237385	0.361115	0.334455	HIP1/NUP62/SOS1	3
Amy	Type3	anatomical structure morphogenesis	15/536	283/17911	0.0237673	0.361115	0.334455	BMPR1A/DICER1/EYA3/FLVCR1/IGF2BP2/IGF2BP3/PDGFRA/PDZD8/PROX1/PTPN11/PTPN14/RCAN3/ROBO2/SGPL1/SKI	15
Amy	Type3	phosphatidylcholine biosynthetic process	4/536	37/17911	0.0240039	0.361115	0.334455	APOA1/APOA2/LPCAT1/PCYT1A	4
Amy	Type3	axon regeneration	4/536	37/17911	0.0240039	0.361115	0.334455	FOLR1/MAG/PTPRF/PTPRS	4
Amy	Type3	positive regulation of glucose import	4/536	37/17911	0.0240039	0.361115	0.334455	APPL1/INSR/PRKCI/PTPN11	4
Amy	Type3	synaptic transmission, GABAergic	4/536	37/17911	0.0240039	0.361115	0.334455	GABRB2/HTR1B/KRAS/SYN3	4
Amy	Type3	microtubule-based process	5/536	55/17911	0.0240094	0.361115	0.334455	CLASP1/GTSE1/MEMO1/PHLDB1/PRKAA2	5
Amy	Type3	DNA metabolic process	10/536	162/17911	0.0240847	0.361115	0.334455	APLF/BRCC3/DHX9/ERCC4/ERCC6/EYA3/KPNA1/MSH6/RNF168/TFDP1	10
Amy	Type3	actin cytoskeleton organization	13/536	234/17911	0.0242745	0.361644	0.334944	ABL2/ABR/CRK/EPB41/GDPD2/GSN/KRAS/PDGFRA/PDLIM7/PHACTR4/PRKCI/ROCK1/WASF2	13
Amy	Type3	female gonad development	6/536	75/17911	0.0247249	0.366023	0.339	CASP2/INSR/PDGFRA/SGPL1/TAF4/UBE3A	6
Amy	Type3	gastrulation	5/536	56/17911	0.0257371	0.376244	0.348467	CLASP1/EOMES/MEGF8/PHLDB1/POGLUT1	5
Amy	Type3	establishment of cell polarity	5/536	56/17911	0.0257371	0.376244	0.348467	CLASP1/CRK/KIF20B/RAP1B/ROCK1	5
Amy	Type3	sensory system development	4/536	38/17911	0.0262125	0.376677	0.348868	CHRDL1/FREM2/SH3PXD2B/SIPA1L3	4
Amy	Type3	production of small RNA involved in gene silencing by RNA	4/536	38/17911	0.0262125	0.376677	0.348868	AGO1/AGO3/DICER1/SMAD1	4
Amy	Type3	stress fiber assembly	7/536	97/17911	0.0263578	0.376677	0.348868	APOA1/CLASP1/PHACTR1/PPM1E/ROCK1/SH3PXD2B/WASF2	7
Amy	Type3	cellular response to growth factor stimulus	15/536	287/17911	0.0265054	0.376677	0.348868	ADAM9/APPL1/BMPR1A/CHRDL1/FAT4/FSTL1/INSR/LRP8/MEGF8/NOS1/PTPN11/RBFOX2/SKI/SMAD1/SRD5A1	15
Amy	Type3	protein transport	20/536	417/17911	0.0265719	0.376677	0.348868	ADAM9/AGAP1/AP1AR/APBA2/ARL8B/BET1/CENPF/DENND4C/EXOC2/FRAS1/GOSR1/KIF20A/KIF20B/LCP1/MTX3/RBSN/SEC24A/SNX18/SNX7/VPS53	20
Amy	Type3	muscle tissue development	3/536	22/17911	0.0268901	0.37883	0.350861	CENPF/POGLUT1/PROX1	3
Amy	Type3	cellular response to stimulus	35/536	832/17911	0.0270477	0.37883	0.350861	ABL2/AKAP9/APPL1/ARHGAP21/ARL2BP/ARR3/CDS1/CLCN6/GNA14/GTF2I/IGF2R/IL1RAPL1/IMPA1/IPO7/IQGAP2/ITPR2/LRP8/NAMPT/OPHN1/PAK2/PIP5K1A/PITPNC1/PKN2/PKP1/PPP2R5E/PRKAA2/PRKAB2/RALA/RAPH1/RNF14/ROCK1/SMAD1/SNX27/SOS1/STX2	35
Amy	Type3	regulation of autophagy	5/536	57/17911	0.0275423	0.381192	0.35305	ABL2/ERCC4/MTMR8/ROCK1/SMCR8	5
Amy	Type3	pancreas development	5/536	57/17911	0.0275423	0.381192	0.35305	IGF2/ILDR2/INSR/PROX1/RFX3	5
Amy	Type3	platelet activation	9/536	143/17911	0.0281868	0.383638	0.355314	GNA14/GNAQ/HBB/ITPR2/MYL9/P2RY12/PDGFRA/PRKCA/PTPN11	9
Amy	Type3	heart development	14/536	264/17911	0.0281954	0.383638	0.355314	AKAP13/CACNA1C/DCTN5/FAT4/FREM2/GJC1/GLI3/INSR/MEGF8/MMP21/PKP2/PTPN11/RBPJ/SH3PXD2B	14
Amy	Type3	signaling	35/536	835/17911	0.0283102	0.383638	0.355314	ABL2/AKAP9/APPL1/ARHGAP21/ARL2BP/ARR3/CDS1/CLCN6/GNA14/GTF2I/IGF2R/IL1RAPL1/IMPA1/IPO7/IQGAP2/ITPR2/LRP8/NAMPT/OPHN1/PAK2/PIP5K1A/PITPNC1/PKN2/PKP1/PPP2R5E/PRKAA2/PRKAB2/RALA/RAPH1/RNF14/ROCK1/SMAD1/SNX27/SOS1/STX2	35
Amy	Type3	positive regulation of phagocytosis	4/536	39/17911	0.0285391	0.383638	0.355314	ABR/AHSG/APOA1/APOA2	4
Amy	Type3	positive regulation of protein tyrosine kinase activity	4/536	39/17911	0.0285391	0.383638	0.355314	ERCC6/GRM5/LRP8/PAK2	4
Amy	Type3	oxidation-reduction process	23/536	503/17911	0.0297002	0.38504	0.356614	ABCC4/ALDH1L1/ALDH1L2/ALOX15/COQ7/CTBP2/ERO1A/FAR1/FMO3/HSD17B12/IMPDH1/KDM2B/KDM5A/L2HGDH/MTRR/NOS1/OXR1/PDPR/PTGIS/QSOX2/SORD/UGDH/VAT1L	23
Amy	Type3	adrenal gland development	3/536	23/17911	0.0302537	0.38504	0.356614	APOA1/INSR/PDGFRA	3
Amy	Type3	cell communication by electrical coupling involved in cardiac conduction	3/536	23/17911	0.0302537	0.38504	0.356614	CACNA1C/PKP2/SLC8A1	3
Amy	Type3	positive regulation of dendrite extension	3/536	23/17911	0.0302537	0.38504	0.356614	RNF157/SYT2/UNC13A	3
Amy	Type3	fatty acid metabolic process	7/536	100/17911	0.0304671	0.38504	0.356614	ERLIN1/LYPLA2/PRKAA2/PRKAB2/PRKAR2B/SGPL1/THEM4	7
Amy	Type3	glucose transmembrane transport	7/536	100/17911	0.0304671	0.38504	0.356614	APPL1/BRAF/ENPP1/INSR/PRKCI/PTPN11/YES1	7
Amy	Type3	regulation of G2/M transition of mitotic cell cycle	6/536	79/17911	0.0309325	0.38504	0.356614	AKAP9/CENPF/CENPJ/CLASP1/HAUS6/PRKAR2B	6
Amy	Type3	adenylate cyclase-inhibiting G protein-coupled receptor signaling pathway	5/536	59/17911	0.0313891	0.38504	0.356614	HTR1B/NPR3/P2RY12/PRMT5/SSTR2	5
Amy	Type3	dendritic spine development	5/536	59/17911	0.0313891	0.38504	0.356614	CPEB3/PAK2/PTPRS/SHANK1/UBA6	5
Amy	Type3	cell cycle G2/M phase transition	10/536	171/17911	0.0332539	0.38504	0.356614	AKAP9/BACH1/CENPF/CENPJ/CLASP1/FHL1/GTSE1/HAUS6/PRKAR2B/RCC2	10
Amy	Type3	cell junction organization	5/536	60/17911	0.0334323	0.38504	0.356614	ADAM10/IGSF9B/PTPRF/PTPRS/RAP1B	5
Amy	Type3	spindle assembly	5/536	60/17911	0.0334323	0.38504	0.356614	HAUS6/HNRNPU/RACGAP1/SMC1A/STAG1	5
Amy	Type3	osteoblast differentiation	12/536	220/17911	0.0334884	0.38504	0.356614	BMPR1A/DDX21/DHX9/GDPD2/GLI3/HNRNPU/IGF2/PDLIM7/SH3PXD2B/SKI/SMAD1/VCAN	12
Amy	Type3	isotype switching	4/536	41/17911	0.0335495	0.38504	0.356614	APLF/MSH6/RNF168/SWAP70	4
Amy	Type3	cardiac muscle cell action potential involved in contraction	4/536	41/17911	0.0335495	0.38504	0.356614	CACNA1C/DSP/KCND3/PKP2	4
Amy	Type3	regulation of cardiac muscle contraction by regulation of the release of sequestered calcium ion	3/536	24/17911	0.0338278	0.38504	0.356614	CACNA1C/DMD/SLC8A1	3
Amy	Type3	protein localization to plasma membrane	11/536	196/17911	0.0341454	0.38504	0.356614	APPL1/DENND4C/FAM126A/GBP1/ITGB1/NFASC/PIP5K1A/PKP2/PRKCI/ROCK1/SLC4A1	11
Amy	Type3	insulin receptor signaling pathway	8/536	125/17911	0.0342718	0.38504	0.356614	AHSG/APPL1/ENPP1/IGF2/INSR/PTPN11/SOS1/VWA2	8
Amy	Type3	maturation of 5.8S rRNA	2/536	10/17911	0.0343065	0.38504	0.356614	NOL9/UTP20	2
Amy	Type3	DNA ligation	2/536	10/17911	0.0343065	0.38504	0.356614	APLF/TOP2A	2
Amy	Type3	substrate-dependent cell migration, cell extension	2/536	10/17911	0.0343065	0.38504	0.356614	OPHN1/P2RY12	2
Amy	Type3	positive regulation of synaptic plasticity	2/536	10/17911	0.0343065	0.38504	0.356614	NEUROD2/UNC13A	2
Amy	Type3	response to hydroperoxide	2/536	10/17911	0.0343065	0.38504	0.356614	SP1/STX2	2
Amy	Type3	negative regulation of transcription elongation from RNA polymerase II promoter	2/536	10/17911	0.0343065	0.38504	0.356614	HNRNPU/RNF168	2
Amy	Type3	chylomicron assembly	2/536	10/17911	0.0343065	0.38504	0.356614	APOA1/APOA2	2
Amy	Type3	regulation of fatty acid biosynthetic process	2/536	10/17911	0.0343065	0.38504	0.356614	PRKAA2/PRKAB2	2
Amy	Type3	regulation of vascular permeability	2/536	10/17911	0.0343065	0.38504	0.356614	ABR/YES1	2
Amy	Type3	regulation of chromosome segregation	2/536	10/17911	0.0343065	0.38504	0.356614	KIF2C/MKI67	2
Amy	Type3	positive regulation of nuclear-transcribed mRNA poly(A) tail shortening	2/536	10/17911	0.0343065	0.38504	0.356614	CPEB3/PABPC1	2
Amy	Type3	cholesterol import	2/536	10/17911	0.0343065	0.38504	0.356614	APOA1/APOA2	2
Amy	Type3	DNA conformation change	2/536	10/17911	0.0343065	0.38504	0.356614	CHAF1B/GATAD1	2
Amy	Type3	regulation of postsynaptic cytosolic calcium ion concentration	2/536	10/17911	0.0343065	0.38504	0.356614	GRM5/SLC8A1	2
Amy	Type3	neuron projection maintenance	2/536	10/17911	0.0343065	0.38504	0.356614	ABCD2/INSR	2
Amy	Type3	viral genome replication	6/536	81/17911	0.0343858	0.38504	0.356614	CTBP2/DDX3X/EIF2AK2/PABPC1/PKN2/PROX1	6
Amy	Type3	membrane organization	10/536	172/17911	0.0344051	0.38504	0.356614	EPS15/HIP1/IGF2R/MBP/PRKCI/RALA/REEP1/SLC18A3/SYT2/YWHAQ	10
Amy	Type3	circadian rhythm	8/536	126/17911	0.0356801	0.397409	0.368069	NAMPT/PIWIL2/PRKAA2/PROX1/THRAP3/TIMELESS/TOP2A/UBE3A	8
Amy	Type3	protein processing	6/536	82/17911	0.036202	0.399418	0.369929	ADAM10/CASP2/GLI3/KLKB1/RHBDD1/RNF139	6
Amy	Type3	limbic system development	6/536	82/17911	0.036202	0.399418	0.369929	CNTNAP2/CRK/GLI3/PTPRS/SRD5A1/UBA6	6
Amy	Type3	glycosaminoglycan catabolic process	3/536	25/17911	0.0376107	0.399486	0.369993	GPC2/GPC6/HSPG2	3
Amy	Type3	positive regulation of microtubule polymerization	3/536	25/17911	0.0376107	0.399486	0.369993	AKAP9/CLASP1/CLIP1	3
Amy	Type3	extracellular matrix organization	12/536	224/17911	0.03764	0.399486	0.369993	ANTXR1/CLASP1/COL6A3/ERO1A/HSD17B12/HSPG2/ITGB1/NID2/PDGFRA/TNR/TTR/VCAN	12
Amy	Type3	contractile actin filament bundle assembly	6/536	83/17911	0.0380787	0.399486	0.369993	APOA1/CLASP1/PPM1E/ROCK1/SH3PXD2B/WASF2	6
Amy	Type3	locomotion	6/536	83/17911	0.0380787	0.399486	0.369993	ABL2/AP1AR/CRK/MEMO1/PKN2/ROCK1	6
Amy	Type3	neutrophil mediated immunity	22/536	489/17911	0.0383331	0.399486	0.369993	ADAM10/AHSG/AMPD3/DDX3X/DSP/GSN/HBB/HEBP2/IGF2R/IMPDH1/IQGAP2/LPCAT1/MANBA/MOSPD2/NFASC/NHLRC3/PAFAH1B2/PKP1/RAP1B/ROCK1/TTR/TXNDC5	22
Amy	Type3	signal transduction	43/536	1090/17911	0.0389677	0.399486	0.369993	ABL2/AFAP1/AKAP9/APPL1/ARHGAP21/ARL2BP/ARR3/BMPR1A/CASP2/CDS1/CLCN6/CRK/GNA14/GPC2/GPC6/GTF2I/IGF2R/IL1RAPL1/IMPA1/IPO7/IQGAP2/ITPR2/LRP8/NAMPT/NUP62/OPHN1/PAK2/PIP5K1A/PITPNC1/PKN2/PKP1/PPP2R5E/PRKAA2/PRKAB2/RALA/RAPH1/RGS7BP/RNF14/ROCK1/SMAD1/SNX27/SOS1/STX2	43
Amy	Type3	substantia nigra development	4/536	43/17911	0.0390402	0.399486	0.369993	INA/MBP/YWHAQ/ZNF148	4
Amy	Type3	animal organ regeneration	4/536	43/17911	0.0390402	0.399486	0.369993	APOA1/APOA2/IGF2R/LCP1	4
Amy	Type3	production of miRNAs involved in gene silencing by miRNA	4/536	43/17911	0.0390402	0.399486	0.369993	AGO1/AGO3/DICER1/SMAD1	4
Amy	Type3	apical junction assembly	4/536	43/17911	0.0390402	0.399486	0.369993	FBF1/PARD6B/PKN2/PRKCI	4
Amy	Type3	signal release from synapse	7/536	106/17911	0.0399297	0.399486	0.369993	APBA1/APBA2/CTBP2/HTR1B/RAP1B/SNCAIP/UNC13A	7
Amy	Type3	cellular response to BMP stimulus	6/536	84/17911	0.0400163	0.399486	0.369993	BMPR1A/CHRDL1/FSTL1/MEGF8/SKI/SMAD1	6
Amy	Type3	endomembrane system organization	9/536	153/17911	0.0407748	0.399486	0.369993	ARHGAP21/ATL3/CIT/CLASP1/FAT4/FBXW8/RAB22A/TRAPPC11/USP8	9
Amy	Type3	DNA-templated transcription, termination	2/536	11/17911	0.0411135	0.399486	0.369993	DHX9/PRMT5	2
Amy	Type3	carnitine shuttle	2/536	11/17911	0.0411135	0.399486	0.369993	PRKAA2/PRKAB2	2
Amy	Type3	mitotic centrosome separation	2/536	11/17911	0.0411135	0.399486	0.369993	KIF11/NUP62	2
Amy	Type3	dosage compensation by inactivation of X chromosome	2/536	11/17911	0.0411135	0.399486	0.369993	HNRNPU/RBM15	2
Amy	Type3	regulation of fibroblast migration	2/536	11/17911	0.0411135	0.399486	0.369993	APPL1/RCC2	2
Amy	Type3	Leydig cell differentiation	2/536	11/17911	0.0411135	0.399486	0.369993	PDGFRA/SGPL1	2
Amy	Type3	phospholipid efflux	2/536	11/17911	0.0411135	0.399486	0.369993	APOA1/APOA2	2
Amy	Type3	negative regulation of heterotypic cell-cell adhesion	2/536	11/17911	0.0411135	0.399486	0.369993	APOA1/MBP	2
Amy	Type3	very-low-density lipoprotein particle remodeling	2/536	11/17911	0.0411135	0.399486	0.369993	APOA1/APOA2	2
Amy	Type3	pyrimidine nucleoside catabolic process	2/536	11/17911	0.0411135	0.399486	0.369993	NT5C1A/NT5C3A	2
Amy	Type3	regulation of short-term neuronal synaptic plasticity	2/536	11/17911	0.0411135	0.399486	0.369993	SHISA9/UNC13A	2
Amy	Type3	circadian sleep/wake cycle, sleep	2/536	11/17911	0.0411135	0.399486	0.369993	BTBD9/SRD5A1	2
Amy	Type3	basement membrane organization	2/536	11/17911	0.0411135	0.399486	0.369993	ITGB1/NID2	2
Amy	Type3	regulation of Golgi organization	2/536	11/17911	0.0411135	0.399486	0.369993	AKAP9/RBSN	2
Amy	Type3	myelination in peripheral nervous system	3/536	26/17911	0.0415999	0.399486	0.369993	ADAM22/DICER1/SKI	3
Amy	Type3	positive regulation of viral genome replication	3/536	26/17911	0.0415999	0.399486	0.369993	DDX3X/PABPC1/PKN2	3
Amy	Type3	synaptic membrane adhesion	3/536	26/17911	0.0415999	0.399486	0.369993	IGSF9B/PTPRF/PTPRS	3
Amy	Type3	DNA repair	15/536	305/17911	0.0417878	0.399486	0.369993	BACH1/BRCC3/CHAF1B/DHX9/ERCC4/ERCC6/EYA3/FAM168A/JMY/MSH6/NFRKB/RNF168/SMC1A/TDG/TIMELESS	15
Amy	Type3	aorta development	4/536	44/17911	0.0419664	0.399486	0.369993	BMPR1A/DCTN5/RBPJ/ROBO2	4
Amy	Type3	bone development	6/536	85/17911	0.0420152	0.399486	0.369993	AKAP13/GLI3/SH3PXD2B/SKI/SMAD1/SRD5A1	6
Amy	Type3	regulation of insulin secretion	5/536	64/17911	0.0424191	0.401694	0.372037	ARL2BP/CACNA1C/ITPR2/PRKCA/RFX3	5
Amy	Type3	myeloid leukocyte mediated immunity	22/536	495/17911	0.0428481	0.40269	0.37296	ADAM10/AHSG/AMPD3/DDX3X/DSP/GSN/HBB/HEBP2/IGF2R/IMPDH1/IQGAP2/LPCAT1/MANBA/MOSPD2/NFASC/NHLRC3/PAFAH1B2/PKP1/RAP1B/ROCK1/TTR/TXNDC5	22
Amy	Type3	cytokinesis	6/536	86/17911	0.044076	0.40269	0.37296	CIT/KIF20A/KIF20B/PKN2/RACGAP1/SNX18	6
Amy	Type3	liver development	6/536	86/17911	0.044076	0.40269	0.37296	AK4/CIT/IGF2R/KRAS/PROX1/SRD5A1	6
Amy	Type3	substrate adhesion-dependent cell spreading	6/536	86/17911	0.044076	0.40269	0.37296	ANTXR1/AP1AR/APOA1/CRK/GBP1/RCC2	6
Amy	Type3	retina development in camera-type eye	6/536	86/17911	0.044076	0.40269	0.37296	CASP2/GRM6/LPCAT1/PDGFRA/PROX1/SKI	6
Amy	Type3	regulation of circadian rhythm	5/536	65/17911	0.0448718	0.40269	0.37296	PRKAA2/PROX1/TIMELESS/TOP2A/UBE3A	5
Amy	Type3	positive regulation of osteoblast differentiation	5/536	65/17911	0.0448718	0.40269	0.37296	BMPR1A/GDPD2/GLI3/PDLIM7/SMAD1	5
Amy	Type3	cell motility	21/536	470/17911	0.0449282	0.40269	0.37296	ABL2/ADAM10/AP1AR/CRK/DPEP1/GTSE1/INSR/ITGB1/MEMO1/MYO1C/PARD6B/PDGFRA/PHACTR1/PKN2/PODXL/PRKCA/RCC2/ROCK1/SKI/STK26/TCAF1	21
Amy	Type3	BMP signaling pathway	8/536	132/17911	0.0449522	0.40269	0.37296	BMPR1A/CHRDL1/FSTL1/MEGF8/RBPJ/SKI/SMAD1/XIAP	8
Amy	Type3	glycogen biosynthetic process	4/536	45/17911	0.0450132	0.40269	0.37296	ENPP1/IGF2/INSR/PGM2L1	4
Amy	Type3	glial cell development	4/536	45/17911	0.0450132	0.40269	0.37296	ADAM22/ASPA/MAG/SKI	4
Amy	Type3	ventricular septum morphogenesis	4/536	45/17911	0.0450132	0.40269	0.37296	PROX1/RBM15/RBPJ/ROBO2	4
Amy	Type3	Rho protein signal transduction	9/536	156/17911	0.0451909	0.40269	0.37296	ABL2/ABR/AKAP13/APOA1/ITGB1/OPHN1/PHACTR4/ROCK1/SOS1	9
Amy	Type3	associative learning	3/536	27/17911	0.0457929	0.40269	0.37296	NEUROD2/SHANK1/TNR	3
Amy	Type3	phosphatidylinositol phosphorylation	3/536	27/17911	0.0457929	0.40269	0.37296	FAM126A/IMPA1/PIP5K1A	3
Amy	Type3	movement of cell or subcellular component	6/536	87/17911	0.0461989	0.40269	0.37296	ABL2/AP1AR/CRK/MEMO1/PKN2/ROCK1	6
Amy	Type3	sensory organ development	5/536	66/17911	0.0474075	0.40269	0.37296	FREM2/GLI3/PROX1/PTPN11/SKI	5
Amy	Type3	face development	4/536	46/17911	0.0481804	0.40269	0.37296	PDGFRA/PTPN11/SGPL1/SKI	4
Amy	Type3	generation of neurons	12/536	233/17911	0.0482814	0.40269	0.37296	ASTN1/CIT/CRK/EML1/GLI3/GPC2/IL1RAPL1/NLGN4X/NOS1/OPHN1/PRUNE1/RACGAP1	12
Amy	Type3	acetyl-CoA biosynthetic process from pyruvate	2/536	12/17911	0.0483778	0.40269	0.37296	DLAT/PDPR	2
Amy	Type3	mitotic nuclear envelope disassembly	2/536	12/17911	0.0483778	0.40269	0.37296	CNEP1R1/PRKCA	2
Amy	Type3	estrogen metabolic process	2/536	12/17911	0.0483778	0.40269	0.37296	PDGFRA/SGPL1	2
Amy	Type3	cardioblast differentiation	2/536	12/17911	0.0483778	0.40269	0.37296	EOMES/RBPJ	2
Amy	Type3	thalamus development	2/536	12/17911	0.0483778	0.40269	0.37296	CNTNAP2/SRD5A1	2
Amy	Type3	negative regulation of interferon-beta production	2/536	12/17911	0.0483778	0.40269	0.37296	CACTIN/PTPRS	2
Amy	Type3	high-density lipoprotein particle assembly	2/536	12/17911	0.0483778	0.40269	0.37296	APOA1/APOA2	2
Amy	Type3	sterol esterification	2/536	12/17911	0.0483778	0.40269	0.37296	APOA1/APOA2	2
Amy	Type3	histone H2A monoubiquitination	2/536	12/17911	0.0483778	0.40269	0.37296	KDM2B/RNF168	2
Amy	Type3	negative regulation of cytosolic calcium ion concentration	2/536	12/17911	0.0483778	0.40269	0.37296	GTF2I/SLC8A1	2
Amy	Type3	tube closure	2/536	12/17911	0.0483778	0.40269	0.37296	FOLR1/KDM2B	2
Amy	Type3	endoplasmic reticulum tubular network organization	2/536	12/17911	0.0483778	0.40269	0.37296	ATL3/REEP1	2
Amy	Type3	regulation of postsynaptic neurotransmitter receptor activity	2/536	12/17911	0.0483778	0.40269	0.37296	AKAP9/SHISA9	2
Amy	Type3	neurotransmitter receptor localization to postsynaptic specialization membrane	2/536	12/17911	0.0483778	0.40269	0.37296	ADAM10/GPC6	2
Amy	Type3	negative regulation of cell motility	2/536	12/17911	0.0483778	0.40269	0.37296	AP1AR/CRK	2
Amy	Type4	drug metabolic process	3/83	64/17911	0.00326162	0.360991	0.337713	HTR1A/MT3/RNF34	3
Amy	Type4	positive regulation of protein phosphorylation	4/83	148/17911	0.00496389	0.360991	0.337713	ACVR2A/ADAM17/ERBB4/MT3	4
Amy	Type4	localization of cell	2/83	23/17911	0.00503906	0.360991	0.337713	ADAM17/ITGB4	2
Amy	Type4	tRNA modification	2/83	25/17911	0.00593945	0.360991	0.337713	THG1L/TRMT1	2
Amy	Type4	granulocyte differentiation	2/83	26/17911	0.00641515	0.360991	0.337713	C1QC/TESC	2
Amy	Type4	cellular protein modification process	6/83	376/17911	0.00799649	0.360991	0.337713	ACVR2A/ADAM17/ERBB4/MT3/SMPD1/WWP2	6
Amy	Type4	phosphorylation	6/83	392/17911	0.0097041	0.360991	0.337713	ACVR2A/ADAM17/CKM/ERBB4/MT3/UPRT	6
Amy	Type4	cellular response to growth factor stimulus	5/83	287/17911	0.0107275	0.360991	0.337713	ACVR2A/GREM2/MAPK7/URI1/WFIKKN2	5
Amy	Type4	cilium assembly	5/83	293/17911	0.0116535	0.360991	0.337713	CEP97/TMEM231/TRIP11/TUBA4A/WDR35	5
Amy	Type4	ceramide biosynthetic process	2/83	37/17911	0.0127208	0.360991	0.337713	FA2H/SMPD1	2
Amy	Type4	cilium organization	4/83	195/17911	0.0128357	0.360991	0.337713	CEP97/TRIP11/TUBA4A/WDR35	4
Amy	Type4	negative regulation of Notch signaling pathway	2/83	38/17911	0.0133875	0.360991	0.337713	WWP2/YTHDF2	2
Amy	Type4	negative regulation of signaling receptor activity	2/83	38/17911	0.0133875	0.360991	0.337713	LYNX1/WFIKKN2	2
Amy	Type4	intraciliary transport involved in cilium assembly	2/83	40/17911	0.0147655	0.360991	0.337713	TRIP11/WDR35	2
Amy	Type4	organelle assembly	5/83	313/17911	0.0151316	0.360991	0.337713	CEP97/TBC1D14/TRIP11/TUBA4A/WDR35	5
Amy	Type4	cellular response to epidermal growth factor stimulus	2/83	43/17911	0.0169418	0.360991	0.337713	BAG4/ERBB4	2
Amy	Type4	gland development	3/83	121/17911	0.0186791	0.360991	0.337713	ERBB4/FA2H/UPRT	3
Amy	Type4	formation of primary germ layer	2/83	48/17911	0.0208507	0.360991	0.337713	ITGB4/MMP2	2
Amy	Type4	lactation	2/83	49/17911	0.0216734	0.360991	0.337713	ERBB4/UPRT	2
Amy	Type4	negative regulation of autophagy	2/83	49/17911	0.0216734	0.360991	0.337713	MT3/TBC1D14	2
Amy	Type4	muscle system process	2/83	52/17911	0.0242211	0.360991	0.337713	KCNA1/MYBPC1	2
Amy	Type4	DNA-dependent DNA replication	2/83	53/17911	0.0250964	0.360991	0.337713	BAZ1A/MCMBP	2
Amy	Type4	protein K48-linked ubiquitination	2/83	55/17911	0.0268851	0.360991	0.337713	KLHL3/RNF34	2
Amy	Type4	embryo development ending in birth or egg hatching	3/83	141/17911	0.0277827	0.360991	0.337713	ACVR2A/PCDH8/SALL2	3
Amy	Type4	cell adhesion mediated by integrin	2/83	59/17911	0.0306118	0.360991	0.337713	ADAM17/TESC	2
Amy	Type4	cell growth	4/83	259/17911	0.0322944	0.360991	0.337713	ADAM17/DCUN1D3/MT3/URI1	4
Amy	Type4	programmed cell death	9/83	955/17911	0.0323671	0.360991	0.337713	AKT1S1/ALB/BAG4/DCUN1D3/DPF2/MT3/RYBP/SMPD1/TRIM24	9
Amy	Type4	muscle contraction	3/83	150/17911	0.0325235	0.360991	0.337713	CALCRL/KCNA1/MYBPC1	3
Amy	Type4	chordate embryonic development	3/83	151/17911	0.0330747	0.360991	0.337713	ACVR2A/PCDH8/SALL2	3
Amy	Type4	regulation of cell migration	2/83	64/17911	0.035539	0.360991	0.337713	ABI3/ERBB4	2
Amy	Type4	protein kinase B signaling	4/83	268/17911	0.035927	0.360991	0.337713	BAG4/ERBB4/IRS1/MT3	4
Amy	Type4	cellular nitrogen compound biosynthetic process	2/83	65/17911	0.036559	0.360991	0.337713	PTX3/WDR35	2
Amy	Type4	methylation	2/83	66/17911	0.0375903	0.360991	0.337713	METTL7B/SMYD4	2
Amy	Type4	nucleic acid-templated transcription	11/83	1309/17911	0.0387377	0.360991	0.337713	ERBB4/MED23/MT3/PIR/RCOR1/RYBP/TESC/TRIM24/TRIP11/UTP4/WWP2	11
Amy	Type4	nitric oxide metabolic process	2/83	69/17911	0.0407503	0.360991	0.337713	PTX3/WDR35	2
Amy	Type4	protein autoubiquitination	2/83	69/17911	0.0407503	0.360991	0.337713	CNOT4/WWP2	2
Amy	Type4	response to BMP	2/83	69/17911	0.0407503	0.360991	0.337713	ACVR2A/GREM2	2
Amy	Type4	histone acetylation	2/83	70/17911	0.0418252	0.360991	0.337713	BAZ1A/DPF2	2
Amy	Type4	plasma membrane bounded cell projection assembly	4/83	284/17911	0.0429489	0.360991	0.337713	CEP97/TRIP11/TUBA4A/WDR35	4
Amy	Type4	regulation of membrane potential	2/83	72/17911	0.044007	0.360991	0.337713	KCNA1/WWP2	2
Amy	Type4	signal transduction by p53 class mediator	3/83	170/17911	0.0444682	0.360991	0.337713	RNF34/RPF2/TRIM24	3
Amy	Type4	protein stabilization	3/83	171/17911	0.0451156	0.360991	0.337713	MT3/PEX6/TESC	3
Amy	Type4	zinc ion transport	1/83	10/17911	0.0453969	0.360991	0.337713	MT3	1
Amy	Type4	cellular copper ion homeostasis	1/83	10/17911	0.0453969	0.360991	0.337713	SCO1	1
Amy	Type4	Notch receptor processing	1/83	10/17911	0.0453969	0.360991	0.337713	ADAM17	1
Amy	Type4	response to UV-C	1/83	10/17911	0.0453969	0.360991	0.337713	DCUN1D3	1
Amy	Type4	positive regulation of glucose metabolic process	1/83	10/17911	0.0453969	0.360991	0.337713	IRS1	1
Amy	Type4	positive regulation of necrotic cell death	1/83	10/17911	0.0453969	0.360991	0.337713	MT3	1
Amy	Type4	positive regulation of fatty acid beta-oxidation	1/83	10/17911	0.0453969	0.360991	0.337713	IRS1	1
Amy	Type4	nail development	1/83	10/17911	0.0453969	0.360991	0.337713	ITGB4	1
Amy	Type4	regulation of dopamine metabolic process	1/83	10/17911	0.0453969	0.360991	0.337713	HTR1A	1
Amy	Type4	drug catabolic process	1/83	10/17911	0.0453969	0.360991	0.337713	MT3	1
Amy	Type4	positive regulation of epidermal growth factor-activated receptor activity	1/83	10/17911	0.0453969	0.360991	0.337713	ADAM17	1
Amy	Type4	negative regulation of cell size	1/83	10/17911	0.0453969	0.360991	0.337713	AKT1S1	1
Amy	Type4	regulation of behavior	1/83	10/17911	0.0453969	0.360991	0.337713	HTR1A	1
Amy	Type4	positive regulation of protein metabolic process	1/83	10/17911	0.0453969	0.360991	0.337713	MAPK7	1
Amy	Type4	positive regulation of cellular component movement	1/83	10/17911	0.0453969	0.360991	0.337713	ADAM17	1
Amy	Type4	bone trabecula formation	1/83	10/17911	0.0453969	0.360991	0.337713	MMP2	1
Amy	Type4	cellular response to oxygen radical	1/83	10/17911	0.0453969	0.360991	0.337713	MT3	1
Amy	Type4	distal tubule development	1/83	10/17911	0.0453969	0.360991	0.337713	KLHL3	1
Amy	Type4	lytic vacuole organization	1/83	10/17911	0.0453969	0.360991	0.337713	TMEM165	1
Amy	Type4	negative regulation of proteasomal protein catabolic process	1/83	10/17911	0.0453969	0.360991	0.337713	SCO1	1
Amy	Type4	positive regulation of tumor necrosis factor-mediated signaling pathway	1/83	10/17911	0.0453969	0.360991	0.337713	ADAM17	1
Amy	Type4	regulation of autophagosome assembly	1/83	10/17911	0.0453969	0.360991	0.337713	TBC1D14	1
Amy	Type4	negative regulation of transcription by RNA polymerase II	7/83	707/17911	0.0454747	0.360991	0.337713	DPF2/NFIX/RCOR1/RYBP/S100A1/URI1/WWP2	7
Amy	Type4	negative regulation of transforming growth factor beta receptor signaling pathway	2/83	74/17911	0.0462303	0.360991	0.337713	ADAM17/WFIKKN2	2
Amy	Type4	positive regulation of protein kinase B signaling	3/83	173/17911	0.0464245	0.360991	0.337713	BAG4/ERBB4/IRS1	3
Amy	Type4	neurotransmitter biosynthetic process	2/83	75/17911	0.0473572	0.360991	0.337713	PTX3/WDR35	2
Amy	Type4	Notch signaling pathway	3/83	175/17911	0.0477523	0.360991	0.337713	ADAM17/WWP2/YTHDF2	3
Amy	Type4	negative regulation of protein kinase activity	2/83	76/17911	0.0484942	0.360991	0.337713	AKT1S1/TESC	2
Amy	Type4	nitric oxide biosynthetic process	2/83	76/17911	0.0484942	0.360991	0.337713	PTX3/WDR35	2
Amy	Type4	mammary gland development	2/83	77/17911	0.0496411	0.360991	0.337713	ERBB4/UPRT	2
Amy	Type4	regulation of cellular response to heat	2/83	77/17911	0.0496411	0.360991	0.337713	AKT1S1/BAG4	2
Amy	Type4	cholesterol catabolic process	1/83	11/17911	0.049823	0.360991	0.337713	MT3	1
Amy	Type4	maturation of SSU-rRNA	1/83	11/17911	0.049823	0.360991	0.337713	UTP4	1
Amy	Type4	hemidesmosome assembly	1/83	11/17911	0.049823	0.360991	0.337713	ITGB4	1
Amy	Type4	negative regulation of heterotypic cell-cell adhesion	1/83	11/17911	0.049823	0.360991	0.337713	MAPK7	1
Amy	Type4	response to leptin	1/83	11/17911	0.049823	0.360991	0.337713	MT3	1
Amy	Type4	cartilage development involved in endochondral bone morphogenesis	1/83	11/17911	0.049823	0.360991	0.337713	TRIP11	1
Amy	Type4	bone trabecula morphogenesis	1/83	11/17911	0.049823	0.360991	0.337713	MMP2	1
Amy	Type4	demethylation	1/83	11/17911	0.049823	0.360991	0.337713	OTUD4	1
Amy	Type4	nephron tubule development	1/83	11/17911	0.049823	0.360991	0.337713	KLHL3	1
Amy	Type4	negative regulation of neuron migration	1/83	11/17911	0.049823	0.360991	0.337713	ERBB4	1
Amy	Type5	protein exit from endoplasmic reticulum	4/192	31/17911	0.00032103	0.305789	0.299822	GCC2/SVIP/UBAC2/UBE2G2	4
Amy	Type5	endoplasmic reticulum to cytosol transport	3/192	16/17911	0.00061271	0.305789	0.299822	SVIP/UBAC2/UBE2G2	3
Amy	Type5	histone modification	5/192	67/17911	0.000757529	0.305789	0.299822	ATM/AURKB/CTCF/PAXBP1/RPS6KA5	5
Amy	Type5	carbohydrate phosphorylation	3/192	21/17911	0.00139891	0.354854	0.34793	GNPTAB/HK2/XYLB	3
Amy	Type5	negative regulation of transcription by RNA polymerase II	17/192	707/17911	0.00161826	0.354854	0.34793	AURKB/BACH2/BCL11A/CBX8/CTCF/CUX2/DACT1/INSM1/MYT1L/PAWR/PHF6/SALL1/SPEN/SQSTM1/UHRF1/ZBTB18/ZHX2	17
Amy	Type5	cytokinesis	5/192	86/17911	0.00231978	0.354854	0.34793	AURKB/BCL2L1/PRC1/SVIL/UVRAG	5
Amy	Type5	peroxisome organization	3/192	25/17911	0.00234421	0.354854	0.34793	ABCD1/PEX16/TMEM135	3
Amy	Type5	histone methylation	3/192	25/17911	0.00234421	0.354854	0.34793	CTCF/PAXBP1/PRMT7	3
Amy	Type5	chromosome segregation	5/192	90/17911	0.00282871	0.379545	0.372138	AURKB/CTCF/ERCC2/NUF2/UVRAG	5
Amy	Type5	retrograde protein transport, ER to cytosol	3/192	29/17911	0.00360906	0.379545	0.372138	SVIP/UBAC2/UBE2G2	3
Amy	Type5	tRNA wobble uridine modification	2/192	10/17911	0.00486121	0.379545	0.372138	ELP5/ELP6	2
Amy	Type5	mitochondrial DNA replication	2/192	10/17911	0.00486121	0.379545	0.372138	LIG3/RRM2B	2
Amy	Type5	telomere maintenance via telomerase	4/192	67/17911	0.00579769	0.379545	0.372138	ATM/AURKB/GAR1/SMG6	4
Amy	Type5	hydrogen peroxide-mediated programmed cell death	2/192	11/17911	0.00589975	0.379545	0.372138	MET/PAWR	2
Amy	Type5	response to amine	2/192	11/17911	0.00589975	0.379545	0.372138	ITGA2/RRM2B	2
Amy	Type5	positive regulation of phagocytosis, engulfment	2/192	11/17911	0.00589975	0.379545	0.372138	ANO6/ITGA2	2
Amy	Type5	positive regulation of Wnt signaling pathway	3/192	35/17911	0.00616772	0.379545	0.372138	DACT1/KANK1/SALL1	3
Amy	Type5	chloride transport	3/192	36/17911	0.00667602	0.379545	0.372138	ANO6/PRKG2/TTYH3	3
Amy	Type5	regulation of cytokinesis	3/192	36/17911	0.00667602	0.379545	0.372138	BCL2L1/PRC1/UVRAG	3
Amy	Type5	mitophagy	2/192	12/17911	0.00703001	0.379545	0.372138	CLEC16A/SQSTM1	2
Amy	Type5	histone ubiquitination	2/192	12/17911	0.00703001	0.379545	0.372138	CBX8/UHRF1	2
Amy	Type5	plasma membrane invagination	2/192	12/17911	0.00703001	0.379545	0.372138	ANO6/ITGA2	2
Amy	Type5	protein methylation	3/192	37/17911	0.00720853	0.379545	0.372138	CTCF/PAXBP1/VCPKMT	3
Amy	Type5	transcription-coupled nucleotide-excision repair	4/192	73/17911	0.00783528	0.395355	0.38764	ERCC2/LIG3/POLD3/POLR2I	4
Amy	Type5	negative regulation of reactive oxygen species biosynthetic process	2/192	13/17911	0.00824993	0.399627	0.391828	ABCD1/SLC30A10	2
Amy	Type5	wound healing	9/192	330/17911	0.00940109	0.400288	0.392477	AJAP1/ANO6/CD109/CPQ/FGFR1OP2/ITGA2/KANK1/MYOF/TFPI	9
Amy	Type5	negative regulation of B cell proliferation	2/192	14/17911	0.00955749	0.400288	0.392477	ATM/PAWR	2
Amy	Type5	negative regulation of wound healing	2/192	14/17911	0.00955749	0.400288	0.392477	AJAP1/CD109	2
Amy	Type5	spindle organization	3/192	41/17911	0.00958576	0.400288	0.392477	AURKB/PRC1/UVRAG	3
Amy	Type5	signal transduction by p53 class mediator	6/192	170/17911	0.0101176	0.401857	0.394015	ATM/AURKB/BOP1/MAPK11/NOP2/RRM2B	6
Amy	Type5	membrane organization	6/192	172/17911	0.0106772	0.401857	0.394015	CHRM2/MYOF/SYT9/TBC1D1/TGOLN2/TMEM43	6
Amy	Type5	telomere maintenance	4/192	80/17911	0.0107478	0.401857	0.394015	ATM/AURKB/POLD3/SMG6	4
Amy	Type5	regulation of gene expression by genetic imprinting	2/192	15/17911	0.0109507	0.401857	0.394015	CTCF/PRMT7	2
Amy	Type5	regulation of signal transduction by p53 class mediator	5/192	131/17911	0.0135027	0.470477	0.461296	ATM/AURKB/BOP1/MAPK11/NOP2	5
Amy	Type5	protein targeting to lysosome	2/192	17/17911	0.0139861	0.470477	0.461296	GCC2/GNPTAB	2
Amy	Type5	ribosome assembly	2/192	17/17911	0.0139861	0.470477	0.461296	BOP1/NOP2	2
Amy	Type5	telomere capping	3/192	50/17911	0.0164335	0.520929	0.510764	ATM/AURKB/SMG6	3
Amy	Type5	neural precursor cell proliferation	4/192	92/17911	0.0172081	0.520929	0.510764	FZD3/INSM1/MELK/SPINT2	4
Amy	Type5	DNA repair	8/192	305/17911	0.0173058	0.520929	0.510764	ATM/CBX8/ERCC2/LIG3/POLD3/RRM2B/UHRF1/UVRAG	8
Amy	Type5	ovarian follicle development	3/192	51/17911	0.0173257	0.520929	0.510764	ATM/BCL2L1/GPR149	3
Amy	Type5	biosynthetic process	4/192	94/17911	0.018476	0.520929	0.510764	ABCD1/CBX8/ITGA2/SLC30A10	4
Amy	Type5	cell population proliferation	23/192	1354/17911	0.0188882	0.520929	0.510764	ASH2L/AURKB/BCL2L1/BOP1/CBX8/CDCA7L/CTCF/CYP7B1/DLGAP5/ENTPD5/ERCC2/INSM1/ITGA2/KANK1/MELK/NOP2/PAWR/PAXBP1/PRC1/PTGS1/SPINT2/TGFBI/UHRF1	23
Amy	Type5	protein localization to Golgi apparatus	2/192	20/17911	0.0191334	0.520929	0.510764	ARFRP1/GCC2	2
Amy	Type5	response to wounding	8/192	316/17911	0.0209024	0.520929	0.510764	AJAP1/ANO6/CD109/CPQ/ITGA2/KANK1/MYOF/TFPI	8
Amy	Type5	negative regulation of Rho protein signal transduction	2/192	21/17911	0.0210002	0.520929	0.510764	KANK1/MET	2
Amy	Type5	phospholipid translocation	2/192	21/17911	0.0210002	0.520929	0.510764	ATP11A/ATP11B	2
Amy	Type5	sympathetic nervous system development	2/192	21/17911	0.0210002	0.520929	0.510764	FZD3/INSM1	2
Amy	Type5	developmental growth involved in morphogenesis	2/192	21/17911	0.0210002	0.520929	0.510764	SALL1/ULK2	2
Amy	Type5	microtubule-based process	3/192	55/17911	0.0211609	0.520929	0.510764	EPHA3/GCC2/TUBA1C	3
Amy	Type5	myelination	4/192	100/17911	0.0226213	0.520929	0.510764	ABCD1/ERCC2/SERINC5/TSPAN2	4
Amy	Type5	histone phosphorylation	2/192	22/17911	0.0229395	0.520929	0.510764	ATM/RPS6KA5	2
Amy	Type5	ribosomal large subunit biogenesis	2/192	22/17911	0.0229395	0.520929	0.510764	BOP1/NOP2	2
Amy	Type5	selective autophagy	2/192	22/17911	0.0229395	0.520929	0.510764	CLEC16A/SQSTM1	2
Amy	Type5	mitotic cell cycle process	7/192	263/17911	0.0235385	0.520929	0.510764	AURKB/CUL9/DLGAP5/DSCC1/ERCC2/NUSAP1/PRC1	7
Amy	Type5	cellular response to interleukin-1	5/192	152/17911	0.0240352	0.520929	0.510764	MAPK11/MYD88/RPS6KA5/SQSTM1/TFPI	5
Amy	Type5	ubiquitin-dependent protein catabolic process	8/192	325/17911	0.0242172	0.520929	0.510764	ARAF/AURKB/CLEC16A/CUL9/KCTD21/SMARCC1/SQSTM1/UHRF1	8
Amy	Type5	nucleotide-excision repair, DNA gap filling	2/192	23/17911	0.0249495	0.520929	0.510764	LIG3/POLD3	2
Amy	Type5	adrenal gland development	2/192	23/17911	0.0249495	0.520929	0.510764	INSM1/SALL1	2
Amy	Type5	RNA-dependent DNA biosynthetic process	3/192	61/17911	0.0277148	0.567204	0.556136	ATM/AURKB/SMG6	3
Amy	Type5	gonad development	4/192	107/17911	0.028121	0.567204	0.556136	AFP/ATM/BCL2L1/SALL1	4
Amy	Type5	protein-containing complex disassembly	2/192	25/17911	0.0291751	0.567204	0.556136	CLEC16A/UVRAG	2
Amy	Type5	positive regulation of collagen biosynthetic process	2/192	26/17911	0.0313873	0.567204	0.556136	CBX8/ITGA2	2
Amy	Type5	generation of precursor metabolites and energy	3/192	65/17911	0.0326163	0.567204	0.556136	ABCD1/CYB5R4/XYLB	3
Amy	Type5	nucleobase-containing small molecule interconversion	2/192	27/17911	0.0336635	0.567204	0.556136	RRM2B/TYMS	2
Amy	Type5	telomere maintenance via telomere lengthening	3/192	66/17911	0.0339077	0.567204	0.556136	ATM/AURKB/SMG6	3
Amy	Type5	somatic stem cell population maintenance	3/192	67/17911	0.0352253	0.567204	0.556136	POLR2I/SALL1/ZHX2	3
Amy	Type5	response to oxidative stress	4/192	118/17911	0.038244	0.567204	0.556136	ABCD1/ERCC2/PTGS1/RRM2B	4
Amy	Type5	cation transport	2/192	29/17911	0.0384016	0.567204	0.556136	ANO6/TMEM63C	2
Amy	Type5	cellular response to gamma radiation	2/192	29/17911	0.0384016	0.567204	0.556136	ATM/BCL2L1	2
Amy	Type5	mitotic spindle assembly checkpoint	2/192	30/17911	0.0408604	0.567204	0.556136	ATM/AURKB	2
Amy	Type5	triglyceride catabolic process	2/192	30/17911	0.0408604	0.567204	0.556136	ABHD5/PNPLA4	2
Amy	Type5	negative regulation of proteasomal ubiquitin-dependent protein catabolic process	2/192	30/17911	0.0408604	0.567204	0.556136	CLEC16A/SMARCC1	2
Amy	Type5	beta-catenin-TCF complex assembly	2/192	30/17911	0.0408604	0.567204	0.556136	ASH2L/DACT1	2
Amy	Type5	nucleotide-excision repair	3/192	74/17911	0.0451752	0.567204	0.556136	ERCC2/LIG3/POLD3	3
Amy	Type5	inorganic anion transport	2/192	32/17911	0.0459497	0.567204	0.556136	PRKG2/SLC4A7	2
Amy	Type5	female gonad development	3/192	75/17911	0.0466988	0.567204	0.556136	AFP/ATM/BCL2L1	3
Amy	Type5	Ras protein signal transduction	6/192	243/17911	0.0472463	0.567204	0.556136	ITSN2/KANK1/MAPK11/MET/RASA2/SQSTM1	6
Amy	Type5	7-methylguanosine mRNA capping	2/192	33/17911	0.0485773	0.567204	0.556136	ERCC2/POLR2I	2
Amy	Type5	negative regulation of T cell proliferation	2/192	33/17911	0.0485773	0.567204	0.556136	PAWR/PDE5A	2
Amy	Type5	execution phase of apoptosis	2/192	33/17911	0.0485773	0.567204	0.556136	BCL2L1/FZD3	2
Amy	Type5	platelet degranulation	4/192	128/17911	0.0490379	0.567204	0.556136	CD109/HABP4/LGALS3BP/TEX264	4
Amy	Type5	hair follicle development	3/192	77/17911	0.0498215	0.567204	0.556136	CD109/ERCC2/FZD3	3
Amy	Type5	cellular response to mechanical stimulus	3/192	77/17911	0.0498215	0.567204	0.556136	HABP4/ITGA2/MYD88	3
Amy	Type2	neuron projection arborization	5/599	14/17911	6.40832e-05	0.080798	0.0777987	DVL1/DVL2/DVL3/MAP3K13/MOV10	5
Amy	Type2	transcription initiation from RNA polymerase II promoter	17/599	172/17911	6.68857e-05	0.080798	0.0777987	CBFB/CDK9/CTNNBIP1/GTF2B/GTF2E2/MAZ/MED12/MED14/MED15/MED17/NOTCH1/NR2C2AP/PAXIP1/SGF29/TAF10/TAF5/YAP1	17
Amy	Type2	intracellular signal transduction	64/599	1218/17911	0.000213367	0.166355	0.160179	ARHGEF16/ARHGEF6/ARHGEF9/BIRC2/BOK/BRD7/CANT1/CDK2/CGNL1/CHUK/DUSP19/DVL1/DVL3/ECM1/F3/FGFR1/FGFR3/GAS6/GNB1L/GPR155/HEXIM1/IGFBP4/IRF3/ITGB1BP1/KITLG/MAP3K4/MAP4K2/MAPK14/MAZ/NDFIP1/NDFIP2/NEK6/NOC2L/P2RX7/PAK1IP1/PHLPP1/PLA2G6/PLCD4/RASD2/RC3H2/RFC4/RGS9/RICTOR/RPS6KA4/RRS1/SASH1/SEMA5A/SH3BP4/SIRT1/SLIT2/SOS2/SPHK2/SPRED1/SPRY2/TAB2/TAF10/TAF5/TLK2/TRIP6/TSPAN6/TTI1/UACA/WDR59/ZNF622	64
Amy	Type2	positive regulation of transcription, DNA-templated	34/599	535/17911	0.000275421	0.166355	0.160179	ACTA2/BRD7/CDK2/CHD8/CHUK/CREB5/CXXC1/DVL1/DVL2/DVL3/EBF3/ENY2/FOXO1/FOXO3/KAT8/MAGED1/MAP2K7/MAZ/MED12/MED14/MED17/NAA16/NAT14/NOTCH1/NPAS3/RB1/RGMB/SMARCAD1/TNNI2/YAP1/YEATS4/ZFHX3/ZIC2/ZNF423	34
Amy	Type2	histone H3-K4 methylation	7/599	43/17911	0.000510787	0.17296	0.16654	BCOR/CXXC1/KMT2B/PAXIP1/RBBP5/SETD1A/SETMAR	7
Amy	Type2	histone acetylation	9/599	70/17911	0.000519878	0.17296	0.16654	BRD7/DPF1/GTF2B/KAT8/NOC2L/PAXIP1/RPS6KA4/SGF29/TAF5	9
Amy	Type2	ribosomal large subunit biogenesis	5/599	22/17911	0.000675115	0.17296	0.16654	NVL/PAK1IP1/PES1/RPL35A/RRS1	5
Amy	Type2	histone H2A acetylation	4/599	13/17911	0.000695807	0.17296	0.16654	BRD8/DMAP1/ING3/YEATS4	4
Amy	Type2	cardiac muscle cell action potential	6/599	33/17911	0.000699199	0.17296	0.16654	CACNA1G/CACNB2/KCNIP2/NOS1AP/RANGRF/SCN1B	6
Amy	Type2	transcription, DNA-templated	128/599	2945/17911	0.000804512	0.17296	0.16654	ACTA2/ARID4B/BBS7/BCL11B/BCOR/BRD7/BRD8/CBFB/CBX2/CCNK/CCNT1/CDK2/CDK9/CHD8/CHMP1A/CHUK/CNOT8/CREB5/CXXC1/DMAP1/DUSP22/DVL1/DVL2/DVL3/EBF3/ECM1/EDNRB/EFEMP1/ENY2/FBP1/FGFR1/FNIP2/FOXJ3/FOXO1/FOXO3/FOXP2/GAS6/GTF2B/GTF2E2/H1F0/HEXIM1/HIVEP2/HMG20A/HOPX/HSF1/ID4/IL33/IRF3/ITGB1BP1/JMJD1C/KANK2/KAT8/KDM5C/KMT2B/LDB1/LEO1/MAGED1/MAP2K7/MAP3K10/MAPK14/MAZ/MED12/MED14/MED15/MED17/MEPCE/MLF1/MLIP/NAA16/…	128
Amy	Type2	nucleic acid-templated transcription	65/599	1309/17911	0.000862276	0.17296	0.16654	ACTA2/BCOR/BIRC2/BRD7/BRD8/CDK2/CHD8/CHMP1A/CHUK/CNOT8/CREB5/CXXC1/DMAP1/DVL1/DVL2/DVL3/EBF3/EFEMP1/ENY2/FOXO1/FOXO3/FOXP2/GAS6/HEXIM1/HMG20A/ID4/JMJD1C/KAT8/KDM5C/LDB1/MAGED1/MAP2K7/MAP3K10/MAZ/MED12/MED14/MED17/NAA16/NAT14/NCOA2/NCOR2/NOTCH1/NPAS3/PPHLN1/RB1/RGMB/RPS6KA4/SIRT1/SMARCAD1/SMARCD2/SNIP1/TAF10/TAF5/TMF1/TNNI2/TSHZ3/YAP1/YEATS4/ZEB1/ZFHX3/ZFX/ZHX3/ZIC2/ZNF24/ZNF423	65
Amy	Type2	protein localization to nucleolus	4/599	14/17911	0.000948497	0.17296	0.16654	MCRS1/NVL/POLR1A/RRS1	4
Amy	Type2	ribosome biogenesis	14/599	161/17911	0.00104202	0.17296	0.16654	DDX47/EXOSC1/EXOSC4/GNL2/GTPBP10/MPHOSPH10/NOC4L/NOP14/NVL/PAK1IP1/PES1/RPL35A/RRS1/SIRT1	14
Amy	Type2	endodermal cell differentiation	6/599	36/17911	0.00112954	0.17296	0.16654	ITGA7/ITGB2/LEO1/MMP14/MMP15/VTN	6
Amy	Type2	positive regulation of JUN kinase activity	6/599	36/17911	0.00112954	0.17296	0.16654	DUSP19/DVL2/DVL3/MAP3K10/MAP3K4/SASH1	6
Amy	Type2	negative regulation of GTPase activity	7/599	49/17911	0.00114543	0.17296	0.16654	BBS4/PLXNB3/RGN/RRP1B/SH3BP4/SLIT2/SPRY2	7
Amy	Type2	Ras protein signal transduction	18/599	243/17911	0.00141786	0.201503	0.194023	ARHGEF16/ARHGEF6/ARHGEF9/CDC42SE2/CDK2/EPS8L2/FBP1/KANK2/KITLG/MAPK14/NOTCH1/PLD1/PREX2/RASGRP3/RB1/SOS2/TNFAIP1/USP28	18
Amy	Type2	endocytosis	17/599	227/17911	0.00169139	0.227022	0.218595	CALY/CBLL1/GULP1/HOOK2/ITGAM/ITGB2/LDLR/LRP4/MCTP1/MIB1/MYO1E/PIK3C2A/SH3BP4/STON2/SYNJ2BP/VTN/ZFYVE16	17
Amy	Type2	chromatin organization	12/599	134/17911	0.00181117	0.227717	0.219264	BRD9/CBX2/HMG20A/LRWD1/RBL2/RCBTB1/SETD1A/SIRT1/SMARCAD1/TAF5/TLK2/ZNF462	12
Amy	Type2	Wnt signaling pathway	26/599	418/17911	0.00188508	0.227717	0.219264	AMOTL1/AMOTL2/BRD7/CBFB/CCDC88C/CHD8/CTHRC1/CTNNBIP1/DIXDC1/DVL1/DVL2/DVL3/FOXO1/FOXO3/IGFBP4/LDB1/LEO1/LRP4/MAPK14/OTULIN/PORCN/RNF220/SDHAF2/SEMA5A/USP34/YAP1	26
Amy	Type2	chromosome organization	16/599	211/17911	0.00201335	0.231631	0.223032	BRD9/CBX2/CENPC/HMG20A/LRWD1/RB1/RBL2/RCBTB1/SETMAR/SIRT1/SMARCAD1/TAF5/TLK2/WAPL/ZNF462/ZNF830	16
Amy	Type2	cellular response to virus	5/599	28/17911	0.00213524	0.234489	0.225784	CHUK/LGALS8/MAPK14/RRP1B/TSPAN6	5
Amy	Type2	snRNA transcription by RNA polymerase II	8/599	71/17911	0.00249044	0.261604	0.251893	CCNK/CCNT1/CDK9/GTF2B/GTF2E2/INTS2/NCBP2/TAF5	8
Amy	Type2	sodium ion transmembrane transport	8/599	74/17911	0.00323384	0.316989	0.305222	ASIC2/COMMD1/KCNK1/NALCN/RANGRF/SCN1B/SLC24A2/SLC9B2	8
Amy	Type2	mRNA polyadenylation	5/599	31/17911	0.00339946	0.316989	0.305222	CCNT1/CDK9/HSF1/LEO1/SSU72	5
Amy	Type2	histone H3-K36 methylation	3/599	10/17911	0.00374579	0.316989	0.305222	BCOR/PAXIP1/SETMAR	3
Amy	Type2	mRNA 3'-end processing	8/599	76/17911	0.003818	0.316989	0.305222	CCNT1/CDK9/HSF1/LEO1/NCBP2/PCF11/THOC5/WDR33	8
Amy	Type2	histone H4-K16 acetylation	4/599	20/17911	0.00391471	0.316989	0.305222	KANSL3/KAT8/MCRS1/SIRT1	4
Amy	Type2	ribonucleoprotein complex biogenesis	12/599	148/17911	0.00412179	0.316989	0.305222	DDX47/EXOSC1/EXOSC4/MPHOSPH10/NOC4L/NOP14/NVL/PAK1IP1/PES1/RPL35A/RRS1/SIRT1	12
Amy	Type2	DNA-templated transcription, initiation	7/599	61/17911	0.00412402	0.316989	0.305222	CTNNBIP1/GTF2B/NAT14/PAXIP1/SGF29/TAF10/TAF5	7
Amy	Type2	endothelial cell migration	14/599	187/17911	0.00419082	0.316989	0.305222	AMOTL1/EMC10/FGFR1/ITGB1BP1/ITGB2/NOTCH1/PAXIP1/RGCC/SASH1/SCARB1/SEMA5A/SIRT1/SLIT2/SYNJ2BP	14
Amy	Type2	potassium ion transmembrane transport	9/599	94/17911	0.00419852	0.316989	0.305222	AMIGO1/KCNB1/KCNC2/KCNIP2/KCNK1/KCNN2/NALCN/NOS1AP/TMEM38A	9
Amy	Type2	exonucleolytic catabolism of deadenylated mRNA	5/599	33/17911	0.00449515	0.321044	0.309127	CNOT8/EXOSC1/EXOSC4/LSM3/LSM6	5
Amy	Type2	regulation of growth	7/599	62/17911	0.00451801	0.321044	0.309127	BRD8/BRMS1L/DMAP1/GAS6/ING3/OPA3/YEATS4	7
Amy	Type2	bleb assembly	3/599	11/17911	0.00502342	0.346759	0.333887	ANLN/MYLK/P2RX7	3
Amy	Type2	cellular macromolecule biosynthetic process	74/599	1654/17911	0.005892	0.380219	0.366105	ACTA2/BCOR/BRD7/BRD8/CDK2/CDKAL1/CHD8/CHMP1A/CHUK/CNOT8/CREB5/CXXC1/DMAP1/DVL1/DVL2/DVL3/EBF3/EFEMP1/ENY2/EXT2/FOXO1/FOXO3/FOXP2/GAS6/HEXIM1/HMG20A/ID4/JMJD1C/KAT8/KDM5C/LARGE1/LDB1/MAGED1/MAP2K7/MAP3K10/MAZ/MED12/MED14/MED17/NAA16/NAT14/NCOA2/NCOR2/NOTCH1/NPAS3/PASK/PORCN/PPHLN1/PUS7/RARS2/RB1/RGCC/RGMB/RGN/RPL35A/RPS6KA4/SIRT1/SMARCAD1/SNIP1/TAF10/TAF5/TMF1/TNFAIP1/TNNI2/TSHZ3/WAPL/YAP1/YEATS4/…	74
Amy	Type2	regulation of Rho protein signal transduction	8/599	82/17911	0.00606704	0.380219	0.366105	ARHGEF16/ARHGEF6/ARHGEF9/CDC42SE2/EPS8L2/KANK2/PREX2/SOS2	8
Amy	Type2	Rho protein signal transduction	12/599	156/17911	0.00625372	0.380219	0.366105	ARHGEF16/ARHGEF6/ARHGEF9/CDC42SE2/CELSR1/CHUK/EPS8L2/KANK2/PREX2/SOS2/SYNJ2BP/TNFAIP1	12
Amy	Type2	canonical Wnt signaling pathway	19/599	302/17911	0.00647746	0.380219	0.366105	CHD8/CTHRC1/DIXDC1/DVL1/DVL2/DVL3/FOXO1/FOXO3/IGFBP4/LRP4/MAPK14/MED12/OTULIN/PORCN/RNF220/SDHAF2/SEMA5A/USP34/YAP1	19
Amy	Type2	positive regulation of gluconeogenesis	3/599	12/17911	0.00653298	0.380219	0.366105	FOXO1/PPP4R3B/SIRT1	3
Amy	Type2	endoderm formation	5/599	36/17911	0.00657785	0.380219	0.366105	ITGA7/ITGB2/MMP14/MMP15/VTN	5
Amy	Type2	cellular response to low-density lipoprotein particle stimulus	4/599	23/17911	0.00660977	0.380219	0.366105	CD9/ITGB2/LDLR/SREBF2	4
Amy	Type2	ovarian follicle development	6/599	51/17911	0.00684959	0.380406	0.366285	FOXO3/KITLG/KMT2B/MMP14/PCYT1B/ZNF830	6
Amy	Type2	positive regulation of endothelial cell proliferation	7/599	67/17911	0.00692793	0.380406	0.366285	ECM1/EMC10/F3/PLXNB3/RICTOR/SEMA5A/SIRT1	7
Amy	Type2	epithelial cell proliferation	18/599	285/17911	0.00762234	0.405757	0.390695	BCL11B/ECM1/EDNRB/EMC10/F3/FOXP2/MAGED1/NFIB/PLXNB3/RB1/RGCC/RGN/RICTOR/SEMA5A/SIRT1/SYNJ2BP/TACR1/YAP1	18
Amy	Type2	cochlea morphogenesis	4/599	24/17911	0.00772551	0.405757	0.390695	CTHRC1/DVL1/DVL2/ZEB1	4
Amy	Type2	transcription by RNA polymerase II	100/599	2374/17911	0.00817664	0.417413	0.401918	ARID4B/BBS7/BCL11B/BCOR/BRD7/BRD8/CBFB/CBX2/CCNK/CCNT1/CDK2/CDK9/CHD8/CHUK/CREB5/CXXC1/DMAP1/DUSP22/DVL1/DVL2/ECM1/EDNRB/ENY2/FBP1/FGFR1/FNIP2/FOXJ3/FOXO1/FOXO3/FOXP2/GTF2B/GTF2E2/H1F0/HEXIM1/HIVEP2/HMG20A/HOPX/HSF1/ID4/IL33/IRF3/ITGB1BP1/KANK2/KDM5C/KMT2B/LDB1/LEO1/MAGED1/MAPK14/MAZ/MED12/MED14/MED15/MED17/MEPCE/MLIP/NCBP2/NCOA2/NCOR2/NFIB/NOC2L/NOC4L/NOTCH1/NR2C2AP/PCF11/RB1/RBL2/RC3H2/RGCC/RIF…	100
Amy	Type2	mesenchymal cell proliferation	5/599	38/17911	0.00829296	0.417413	0.401918	CTNNBIP1/FGFR1/FOXP2/NFIB/ZEB1	5
Amy	Type2	dopamine receptor signaling pathway	4/599	25/17911	0.00895823	0.422286	0.40661	ADCY6/CALY/RGS8/RGS9	4
Amy	Type2	receptor clustering	4/599	25/17911	0.00895823	0.422286	0.40661	DVL1/ITGB1BP1/ITGB2/LRP4	4
Amy	Type2	protein targeting to membrane	6/599	55/17911	0.0098605	0.422286	0.40661	CACNG2/CHM/ITGAM/ITGB1BP1/ITGB2/KCNB1	6
Amy	Type2	cell migration	31/599	594/17911	0.00989965	0.422286	0.40661	ADAM15/CBLL1/CSF1R/CTHRC1/DUSP22/F3/FAM89B/FAT1/FERMT3/FGFR1/FOXO3/GAS6/IL33/ITGB1BP1/KITLG/LDB1/MAZ/MCTP1/MGAT5/MMP14/MYLK/NEXN/NOTCH1/PEAK1/PLXNB3/SLIT2/SPRY2/TACR1/TNFAIP1/TRIP6/VTN	31
Amy	Type2	intracellular steroid hormone receptor signaling pathway	7/599	72/17911	0.0101809	0.422286	0.40661	CBFB/KANK2/NCOR2/PLPP1/SIRT1/UFM1/YAP1	7
Amy	Type2	positive regulation of triglyceride biosynthetic process	3/599	14/17911	0.0102848	0.422286	0.40661	LDLR/RGN/SCARB1	3
Amy	Type2	negative regulation of actin filament polymerization	3/599	14/17911	0.0102848	0.422286	0.40661	BBS4/FHOD3/SLIT2	3
Amy	Type2	glycosphingolipid metabolic process	5/599	40/17911	0.0102953	0.422286	0.40661	GLA/GLTP/GM2A/SUMF2/UGT8	5
Amy	Type2	gene silencing	4/599	26/17911	0.0103124	0.422286	0.40661	CDK2/CHMP1A/KMT2B/SIRT1	4
Amy	Type2	amyloid-beta clearance	4/599	26/17911	0.0103124	0.422286	0.40661	ITGAM/ITGB2/LDLR/MME	4
Amy	Type2	synaptic membrane adhesion	4/599	26/17911	0.0103124	0.422286	0.40661	LRRC4/LRRC4C/MAPK14/SLITRK3	4
Amy	Type2	negative regulation of signal transduction	5/599	41/17911	0.0114107	0.425457	0.409663	PAK1IP1/RGS19/RGS20/RGS8/RGS9	5
Amy	Type2	cardiac muscle cell action potential involved in contraction	5/599	41/17911	0.0114107	0.425457	0.409663	CACNA1G/CACNB2/CTNNA3/KCNN2/SCN1B	5
Amy	Type2	growth	8/599	92/17911	0.0118794	0.425457	0.409663	BRD8/BRMS1L/DMAP1/FGFR3/GAS6/ING3/OPA3/YEATS4	8
Amy	Type2	signal transduction by p53 class mediator	12/599	170/17911	0.0119933	0.425457	0.409663	BRD7/CDK2/HEXIM1/MAPK14/NOC2L/PAK1IP1/RFC4/RRS1/SIRT1/SPRED1/TAF10/TAF5	12
Amy	Type2	endothelial cell proliferation	11/599	150/17911	0.0121252	0.425457	0.409663	ECM1/EMC10/F3/MMP14/PLXNB3/RGCC/RICTOR/SCARB1/SEMA5A/SIRT1/SYNJ2BP	11
Amy	Type2	stress-activated MAPK cascade	14/599	212/17911	0.0121513	0.425457	0.409663	AMBP/CHUK/DUSP19/EMC10/FOXO1/MAP2K7/MAP3K10/MAP3K13/MAP3K4/MAP4K2/MAPK9/PHLPP1/SASH1/ZNF622	14
Amy	Type2	clathrin coat assembly	3/599	15/17911	0.0125411	0.425457	0.409663	CALY/CLTCL1/PIK3C2A	3
Amy	Type2	prepulse inhibition	3/599	15/17911	0.0125411	0.425457	0.409663	BACE1/CHD8/DVL1	3
Amy	Type2	female gonad development	7/599	75/17911	0.0125992	0.425457	0.409663	FOXO3/KITLG/KMT2B/MMP14/PCYT1B/SIRT1/ZNF830	7
Amy	Type2	stem cell population maintenance	7/599	75/17911	0.0125992	0.425457	0.409663	LEO1/MED12/MED14/MED15/MED17/RIF1/YAP1	7
Amy	Type2	membrane organization	12/599	172/17911	0.0130665	0.425457	0.409663	CLTCL1/DVL1/DVL2/LDLR/LRP4/LRRC4/P2RX7/PIK3C2A/REPS2/STON2/SYT1/TOR1B	12
Amy	Type2	rRNA processing	10/599	132/17911	0.0132528	0.425457	0.409663	DDX47/EXOSC1/EXOSC4/MPHOSPH10/NOC4L/NOP14/NVL/PES1/RPL35A/SIRT1	10
Amy	Type2	startle response	4/599	28/17911	0.0134019	0.425457	0.409663	BACE1/CHD8/DVL1/GRIN2D	4
Amy	Type2	aortic valve morphogenesis	4/599	28/17911	0.0134019	0.425457	0.409663	NOTCH1/RB1/SLIT2/SLIT3	4
Amy	Type2	phospholipid transport	4/599	28/17911	0.0134019	0.425457	0.409663	LDLR/MTTP/NPC2/SCARB1	4
Amy	Type2	negative regulation of protein kinase activity	7/599	76/17911	0.0134901	0.425457	0.409663	DUS2/DUSP19/DVL1/ITGB1BP1/RB1/RGN/SPRED1	7
Amy	Type2	negative regulation of transcription, DNA-templated	26/599	488/17911	0.013572	0.425457	0.409663	BCOR/BRD7/CHD8/CHMP1A/DMAP1/FOXO1/FOXP2/GAS6/HEXIM1/ID4/KAT8/KDM5C/LDB1/MAGED1/MAP3K10/NCOR2/NOTCH1/PPHLN1/RB1/SIRT1/TSHZ3/ZEB1/ZHX3/ZIC2/ZNF24/ZNF423	26
Amy	Type2	negative regulation of transcription by RNA polymerase II	35/599	707/17911	0.0136603	0.425457	0.409663	BCOR/CBFB/CBX2/CDK2/CHD8/DMAP1/DUSP22/EDNRB/FBP1/FGFR1/FNIP2/FOXO3/FOXP2/H1F0/HEXIM1/HMG20A/HSF1/ID4/KANK2/MEPCE/MLIP/NCOA2/NCOR2/NOC2L/NOTCH1/RB1/RIF1/SAP130/SIRT1/SREBF2/VPS72/YBX3/ZEB1/ZFHX3/ZNF608	35
Amy	Type2	histone H4 acetylation	5/599	43/17911	0.0138824	0.425457	0.409663	BRD8/DMAP1/ING3/SIRT1/YEATS4	5
Amy	Type2	macrophage cytokine production	3/599	16/17911	0.0150578	0.425457	0.409663	CUEDC2/GAS6/SIRT1	3
Amy	Type2	positive regulation of histone acetylation	3/599	16/17911	0.0150578	0.425457	0.409663	BRD7/PAXIP1/RPS6KA4	3
Amy	Type2	amide biosynthetic process	3/599	16/17911	0.0150578	0.425457	0.409663	PLA2G6/SAMD8/SPHK2	3
Amy	Type2	RNA polyadenylation	3/599	16/17911	0.0150578	0.425457	0.409663	CCNT1/CDK9/HSF1	3
Amy	Type2	histone H4-K5 acetylation	3/599	16/17911	0.0150578	0.425457	0.409663	KANSL3/KAT8/MCRS1	3
Amy	Type2	histone H4-K8 acetylation	3/599	16/17911	0.0150578	0.425457	0.409663	KANSL3/KAT8/MCRS1	3
Amy	Type2	cellular response to nitric oxide	3/599	16/17911	0.0150578	0.425457	0.409663	CDK2/FOXO1/KCNC2	3
Amy	Type2	peripheral nervous system development	4/599	29/17911	0.0151446	0.425457	0.409663	ASIC2/EDNRB/SCN8A/UGT8	4
Amy	Type2	oligodendrocyte differentiation	7/599	78/17911	0.0154056	0.427816	0.411935	BOK/CD9/ID4/MED12/NOTCH1/VTN/ZNF365	7
Amy	Type2	gluconeogenesis	7/599	79/17911	0.0164325	0.43977	0.423445	FBP1/FOXO1/G6PC3/PCK2/PPP4R3B/RBP4/SIRT1	7
Amy	Type2	cell cycle arrest	12/599	178/17911	0.0167292	0.43977	0.423445	CCNK/CDC123/CDK9/GAS6/MAPK12/MLF1/NOTCH1/RB1/RGCC/RNF112/SETMAR/ZFHX3	12
Amy	Type2	termination of RNA polymerase II transcription	4/599	30/17911	0.0170237	0.43977	0.423445	MAZ/NCBP2/PCF11/WDR33	4
Amy	Type2	positive regulation of protein targeting to membrane	4/599	30/17911	0.0170237	0.43977	0.423445	ITGAM/ITGB1BP1/ITGB2/KCNB1	4
Amy	Type2	branching morphogenesis of an epithelial tube	6/599	62/17911	0.0172119	0.43977	0.423445	CELSR1/MAGED1/MMP14/SLIT2/SPRY2/YAP1	6
Amy	Type2	inorganic cation transmembrane transport	6/599	62/17911	0.0172119	0.43977	0.423445	AMIGO1/COMMD1/KCNIP2/KCNN2/NOS1AP/RANGRF	6
Amy	Type2	cell-matrix adhesion	11/599	158/17911	0.0172976	0.43977	0.423445	ACTN3/ADAM15/ITGA7/ITGB1BP1/ITGB2/JAM3/NINJ1/PEAK1/SGCE/TRIP6/VTN	11
Amy	Type2	cell-cell signaling by wnt	12/599	179/17911	0.017408	0.43977	0.423445	AMOTL1/AMOTL2/BRD7/CCDC88C/CHD8/CTNNBIP1/LDB1/LEO1/LRP4/OTULIN/PORCN/USP34	12
Amy	Type2	response to external stimulus	3/599	17/17911	0.0178383	0.43977	0.423445	BACE1/CHD8/DVL1	3
Amy	Type2	positive regulation by host of viral transcription	3/599	17/17911	0.0178383	0.43977	0.423445	CCNT1/GTF2B/RRP1B	3
Amy	Type2	positive regulation of telomere capping	3/599	17/17911	0.0178383	0.43977	0.423445	MAP2K7/MAP3K4/PNKP	3
Amy	Type2	focal adhesion assembly	7/599	81/17911	0.0186299	0.454645	0.437768	ACTN3/DUSP22/ITGB1BP1/LDB1/MMP14/PEAK1/TRIP6	7
Amy	Type2	central nervous system development	19/599	337/17911	0.0190217	0.459564	0.442505	ASIC2/BBS7/BOK/CA10/CD9/CELSR1/CHD8/GRIN2D/ITGAM/MED12/PLXDC1/PTS/SPHK2/SYT1/UFM1/UGT8/VTN/ZEB1/ZIC2	19
Amy	Type2	vesicle-mediated transport	19/599	338/17911	0.0195512	0.46768	0.450319	CALY/CBLL1/CHMP1A/GAS6/GULP1/ITGAM/ITGB2/LGI3/MAP4K2/MCTP1/MIB1/P2RX7/PLA2G6/SCARB1/STON2/SYNJ2BP/SYT1/VTN/ZFYVE16	19
Amy	Type2	brain development	17/599	294/17911	0.020638	0.473575	0.455995	BBS4/BBS7/BOK/CA10/CD9/CHD8/FGFR1/FOXO3/GRIN2D/ITGAM/NFIB/PRKG1/SLC6A4/SPHK2/SYT1/UFM1/ZIC2	17
Amy	Type2	phosphatidylcholine metabolic process	3/599	18/17911	0.0208846	0.473575	0.455995	ABHD3/LDLR/SCARB1	3
Amy	Type2	negative regulation of focal adhesion assembly	3/599	18/17911	0.0208846	0.473575	0.455995	DUSP22/ITGB1BP1/MMP14	3
Amy	Type2	cardiac conduction	8/599	102/17911	0.0210168	0.473575	0.455995	CACNB2/CACNG2/CACNG3/ITPR3/KCND1/KCNIP2/KCNK1/SCN1B	8
Amy	Type2	inner ear morphogenesis	7/599	83/17911	0.0210255	0.473575	0.455995	CELSR1/CTHRC1/DVL1/DVL2/FGFR1/SPRY2/ZEB1	7
Amy	Type2	aortic valve development	4/599	32/17911	0.0212023	0.473575	0.455995	NOTCH1/RB1/SLIT2/SLIT3	4
Amy	Type2	nuclear-transcribed mRNA catabolic process, deadenylation-dependent decay	6/599	65/17911	0.0212828	0.473575	0.455995	CNOT8/EXOSC1/EXOSC4/LSM3/LSM6/TNRC6C	6
Amy	Type2	I-kappaB kinase/NF-kappaB signaling	15/599	250/17911	0.0213657	0.473575	0.455995	AZI2/BIRC2/CANT1/CHUK/ECM1/IRF3/NDFIP1/NDFIP2/NEK6/NKIRAS1/SIRT1/SNIP1/SPHK2/TAB2/TSPAN6	15
Amy	Type2	formation of primary germ layer	5/599	48/17911	0.0215704	0.473763	0.456177	ITGA7/ITGB2/MMP14/MMP15/VTN	5
Amy	Type2	cell-substrate junction assembly	6/599	66/17911	0.0227728	0.495667	0.477267	DUSP22/ITGB1BP1/LDB1/MMP14/PEAK1/TNS1	6
Amy	Type2	protein ubiquitination	27/599	536/17911	0.0230915	0.497565	0.479095	BIRC2/CBLB/CBLL1/COMMD1/CUL7/DCAF11/FANCI/LEO1/LRRC41/MAPK9/MED12/MED17/MIB1/NDFIP1/NDFIP2/NUB1/OTULIN/PAXIP1/PDZRN3/RASD2/RNF113A/RNF150/RNF220/SASH1/SHPRH/SIRT1/TNFAIP1	27
Amy	Type2	semi-lunar valve development	4/599	33/17911	0.0235068	0.497565	0.479095	NOTCH1/RB1/SLIT2/SLIT3	4
Amy	Type2	negative regulation of canonical Wnt signaling pathway	11/599	166/17911	0.0239608	0.497565	0.479095	CHD8/CTHRC1/DVL1/DVL2/DVL3/FOXO1/FOXO3/IGFBP4/LRP4/MAPK14/SDHAF2	11
Amy	Type2	striatum development	3/599	19/17911	0.0241975	0.497565	0.479095	BBS4/BCL11B/FOXP2	3
Amy	Type2	negative chemotaxis	3/599	19/17911	0.0241975	0.497565	0.479095	SEMA5A/SLIT2/SLIT3	3
Amy	Type2	extracellular matrix assembly	3/599	19/17911	0.0241975	0.497565	0.479095	GAS6/NOTCH1/RGCC	3
Amy	Type2	histone modification	6/599	67/17911	0.0243313	0.497565	0.479095	BRD7/CDK9/NOC2L/PAXIP1/RPS6KA4/SPHK2	6
Amy	Type2	regulation of lipid metabolic process	7/599	86/17911	0.0250077	0.497565	0.479095	BBS4/BCL11B/NCOA2/NCOR2/PLPP1/PPP4R3B/SIN3B	7
Amy	Type2	peptidyl-tyrosine phosphorylation	16/599	278/17911	0.025177	0.497565	0.479095	CSF1R/EFEMP1/FGFR1/FGFR3/HSF1/IL6ST/ITGB2/KITLG/LRP4/MAP2K7/PEAK1/RICTOR/STK16/STYK1/TYRO3/VTN	16
Amy	Type2	histone lysine methylation	5/599	50/17911	0.0252898	0.497565	0.479095	BCOR/KMT2B/PAXIP1/RIF1/SIRT1	5
Amy	Type2	social behavior	5/599	50/17911	0.0252898	0.497565	0.479095	BBS4/CHD8/DVL1/GNB1L/SLC6A4	5
Amy	Type2	protein homooligomerization	14/599	233/17911	0.0253313	0.497565	0.479095	CCDC88C/HSF1/ITPR3/KCNB1/KCNC2/KCND1/KCTD3/KCTD5/SLC6A4/SMARCAD1/SYT1/TAF10/TNFAIP1/TOR1B	14
Amy	Type2	tube morphogenesis	17/599	302/17911	0.0259141	0.501703	0.483079	ADAM15/CUL7/ECM1/EMC10/FGFR1/ITGB1BP1/JAM3/MAPK14/MMP14/MYO1E/NOTCH1/PAXIP1/PLXDC1/SIRT1/SLIT2/YAP1/ZMIZ1	17
Amy	Type2	positive regulation of telomerase activity	4/599	34/17911	0.0259573	0.501703	0.483079	MAP2K7/MAP3K4/NVL/PNKP	4
Amy	Type2	JNK cascade	11/599	169/17911	0.026887	0.515178	0.496054	AMBP/ARHGEF6/DUSP19/MAP2K7/MAP3K10/MAP3K13/MAP4K2/MAPK9/PHLPP1/TAB2/ZNF622	11
Amy	Type2	gonad development	8/599	107/17911	0.0270869	0.515178	0.496054	FOXO3/KITLG/KMT2B/MMP14/PCYT1B/SIRT1/TMF1/ZNF830	8
Amy	Type2	membrane depolarization	5/599	51/17911	0.0272942	0.515178	0.496054	BOK/CACNG2/P2RX7/RANGRF/SCN1B	5
Amy	Type2	axon extension involved in axon guidance	3/599	20/17911	0.0277769	0.518989	0.499724	SEMA5A/SLIT2/SLIT3	3
Amy	Type2	activation of JUN kinase activity	4/599	35/17911	0.0285555	0.518989	0.499724	MAP2K7/MAP3K10/MAP3K13/MAP4K2	4
Amy	Type2	internal peptidyl-lysine acetylation	4/599	35/17911	0.0285555	0.518989	0.499724	BRD7/NOC2L/PAXIP1/RPS6KA4	4
Amy	Type2	system development	40/599	876/17911	0.0287015	0.518989	0.499724	ASIC2/BBS4/BBS7/BOK/CA10/CD9/CELSR1/CHD8/COBL/DVL1/EDNRB/FGFR1/FOXO1/GRIN2D/ID4/ITGAM/LRP4/MED12/MIB1/MME/MMP14/P2RX7/P3H1/PAPSS2/PLXDC1/PTCD2/PTS/RB1/RBP4/RGN/SCN8A/SDK1/SEMA3C/SPHK2/SYT1/UFM1/UGT8/VTN/ZEB1/ZIC2	40
Amy	Type2	regulation of cellular process	9/599	129/17911	0.0292904	0.518989	0.499724	CDC42SE2/DVL2/MPP7/PAK1IP1/RGS19/RGS20/RGS8/RGS9/SPRED3	9
Amy	Type2	calcium ion transmembrane transport	9/599	129/17911	0.0292904	0.518989	0.499724	CACNA1G/CACNB2/CACNG2/CACNG3/GAS6/NALCN/NOS1AP/P2RX7/RGS9	9
Amy	Type2	action potential	5/599	52/17911	0.0293968	0.518989	0.499724	KCNB1/KCNIP2/NOS1AP/SCN1B/TACR1	5
Amy	Type2	positive regulation of protein ubiquitination	6/599	70/17911	0.0294294	0.518989	0.499724	COMMD1/FANCI/MAPK9/NDFIP1/NDFIP2/PAXIP1	6
Amy	Type2	regulation of megakaryocyte differentiation	6/599	70/17911	0.0294294	0.518989	0.499724	CBFB/KMT2B/MOV10/RBBP5/SETD1A/TNRC6C	6
Amy	Type2	hematopoietic progenitor cell differentiation	9/599	130/17911	0.0305768	0.530537	0.510843	ANLN/CBFB/KITLG/LDB1/PUS7/RRS1/SETD1A/STON2/YAP1	9
Amy	Type2	hexose metabolic process	4/599	36/17911	0.0313027	0.530537	0.510843	IGFBP4/NCOA2/RGN/SIRT1	4
Amy	Type2	regulation of heart rate by cardiac conduction	4/599	36/17911	0.0313027	0.530537	0.510843	CACNA1G/CACNB2/CTNNA3/SCN1B	4
Amy	Type2	blood vessel morphogenesis	16/599	286/17911	0.0315683	0.530537	0.510843	ADAM15/CUL7/ECM1/EMC10/FGFR1/JAM3/MAPK14/MMP14/MYO1E/NOTCH1/PAXIP1/PLXDC1/SIRT1/SPRED1/YAP1/ZMIZ1	16
Amy	Type2	p38MAPK cascade	5/599	53/17911	0.0315989	0.530537	0.510843	EMC10/MAP3K4/MAPK14/PHLPP1/SASH1	5
Amy	Type2	viral budding via host ESCRT complex	3/599	21/17911	0.0316214	0.530537	0.510843	CHMP1A/MVB12A/SNF8	3
Amy	Type2	beta-catenin destruction complex disassembly	3/599	21/17911	0.0316214	0.530537	0.510843	DVL1/DVL2/DVL3	3
Amy	Type2	regulation of signal transduction by p53 class mediator	9/599	131/17911	0.031902	0.531553	0.511822	BRD7/CDK2/MAPK14/NOC2L/PAK1IP1/RFC4/RRS1/TAF10/TAF5	9
Amy	Type2	cellular response to DNA damage stimulus	17/599	311/17911	0.0329966	0.541815	0.521702	CCNK/CDK9/FOXO1/HMCES/IRF3/OARD1/PAXIP1/RBBP5/RIF1/SHPRH/SIRT1/SMC6/THOC5/TLK2/USP28/WDR76/YAP1	17
Amy	Type2	tube development	10/599	153/17911	0.0330389	0.541815	0.521702	BBS7/COBL/EDNRB/MIB1/MME/MMP14/NPY/RBP4/YAP1/ZEB1	10
Amy	Type2	placenta development	6/599	72/17911	0.0331906	0.541815	0.521702	BIRC2/CUL7/HSF1/MAP3K4/MAPK14/MME	6
Amy	Type2	negative regulation of neuron differentiation	5/599	54/17911	0.0339015	0.543599	0.52342	DIXDC1/FOXO3/HMG20A/MIB1/SLC6A4	5
Amy	Type2	phosphatidylcholine biosynthetic process	4/599	37/17911	0.0341999	0.543599	0.52342	ABHD3/CHKA/PCYT1B/STARD7	4
Amy	Type2	cellular component assembly involved in morphogenesis	4/599	37/17911	0.0341999	0.543599	0.52342	CD9/FHOD3/LDB3/UGT8	4
Amy	Type2	ceramide biosynthetic process	4/599	37/17911	0.0341999	0.543599	0.52342	P2RX7/PLA2G6/SAMD8/SPHK2	4
Amy	Type2	negative regulation of DNA-binding transcription factor activity	6/599	73/17911	0.0351827	0.546269	0.525991	CTNNBIP1/GAS6/MAP3K10/PAXIP1/RB1/SIRT1	6
Amy	Type2	protein phosphorylation	39/599	864/17911	0.0354963	0.546269	0.525991	CCDC88C/CCNK/CCNT1/CDK2/CDK9/CHUK/CSF1R/DVL1/DVL2/DVL3/EDNRB/FASTKD1/FASTKD5/FGFR1/FNIP2/GAS6/ITGB2/ITPKA/KITLG/LRP4/MAP3K13/MAP4K2/MAPK9/MYLK/NEK6/P2RX7/PASK/PHKG2/PLA2G6/PTPN13/RICTOR/RPS6KA4/SIRT1/SLIT2/SPRED1/SPRY2/SRPK3/TLK2/VTN	39
Amy	Type2	histone phosphorylation	3/599	22/17911	0.0357291	0.546269	0.525991	CDK2/CDK9/RPS6KA4	3
Amy	Type2	positive regulation of endocytosis	3/599	22/17911	0.0357291	0.546269	0.525991	CALY/CBLL1/MIB1	3
Amy	Type2	organic substance metabolic process	7/599	93/17911	0.0362348	0.546269	0.525991	BBS4/BCL11B/NCOA2/NCOR2/PLPP1/PPP4R3B/SIN3B	7
Amy	Type2	sphingolipid biosynthetic process	5/599	55/17911	0.0363056	0.546269	0.525991	CERS2/PLA2G6/PLPP1/SAMD8/SPHK2	5
Amy	Type2	hippo signaling	4/599	38/17911	0.0372478	0.546269	0.525991	AMOTL1/AMOTL2/DVL2/YAP1	4
Amy	Type2	memory	6/599	74/17911	0.0372502	0.546269	0.525991	ITPR3/KMT2B/PLA2G6/SHISA7/SLC24A2/SLC6A4	6
Amy	Type2	organelle organization	17/599	316/17911	0.0375002	0.546269	0.525991	BRD9/CBX2/HMG20A/LRWD1/NEXN/P2RX7/RBL2/RCBTB1/REEP3/SETMAR/SIRT1/SMARCAD1/TAF5/TLK2/TOMM34/TOMM5/ZNF462	17
Amy	Type2	integrin-mediated signaling pathway	7/599	94/17911	0.038071	0.546269	0.525991	ADAM15/FERMT3/ITGA7/ITGA9/ITGAM/ITGB1BP1/ITGB2	7
Amy	Type2	extracellular matrix organization	13/599	224/17911	0.0385944	0.546269	0.525991	ABI3BP/ADAM15/BGN/ERO1B/ITGA7/ITGA9/ITGAM/ITGB2/JAM3/NOTCH1/RB1/RGCC/VTN	13
Amy	Type2	negative regulation of cell cycle	7/599	95/17911	0.0399671	0.546269	0.525991	CCNK/CDK9/CHMP1A/RB1/RGCC/RNF112/SETMAR	7
Amy	Type2	non-recombinational repair	3/599	23/17911	0.0400969	0.546269	0.525991	HSF1/RIF1/SETMAR	3
Amy	Type2	acylglycerol biosynthetic process	3/599	23/17911	0.0400969	0.546269	0.525991	LDLR/RGN/SCARB1	3
Amy	Type2	negative regulation of cell cycle arrest	3/599	23/17911	0.0400969	0.546269	0.525991	CCNK/CDK9/SETMAR	3
Amy	Type2	neuronal stem cell population maintenance	3/599	23/17911	0.0400969	0.546269	0.525991	FOXO1/FOXO3/NOTCH1	3
Amy	Type2	cell-cell adhesion via plasma-membrane adhesion molecules	3/599	23/17911	0.0400969	0.546269	0.525991	ITGAM/ITGB2/MAPK14	3
Amy	Type2	positive regulation of cardiac muscle cell proliferation	4/599	39/17911	0.0404468	0.546269	0.525991	FGFR1/MAPK14/NOTCH1/YAP1	4
Amy	Type2	glucose metabolic process	8/599	116/17911	0.0408878	0.546269	0.525991	FBP1/FOXO1/IGFBP4/MAPK14/NCOA2/PPP4R3B/RGN/SIRT1	8
Amy	Type2	carbohydrate catabolic process	6/599	76/17911	0.0416141	0.546269	0.525991	ACTN3/FBP1/NAGA/NDC1/P2RX7/PFKFB4	6
Amy	Type2	maturation of 5.8S rRNA	2/599	10/17911	0.0420555	0.546269	0.525991	EXOSC4/NOP14	2
Amy	Type2	response to hydroperoxide	2/599	10/17911	0.0420555	0.546269	0.525991	CHUK/RNF112	2
Amy	Type2	histone H2B ubiquitination	2/599	10/17911	0.0420555	0.546269	0.525991	CDK9/LEO1	2
Amy	Type2	positive regulation of isotype switching	2/599	10/17911	0.0420555	0.546269	0.525991	PAXIP1/RIF1	2
Amy	Type2	paraxial mesoderm development	2/599	10/17911	0.0420555	0.546269	0.525991	FGFR1/YAP1	2
Amy	Type2	vagina development	2/599	10/17911	0.0420555	0.546269	0.525991	RBP4/TYRO3	2
Amy	Type2	regulation of atrial cardiac muscle cell membrane depolarization	2/599	10/17911	0.0420555	0.546269	0.525991	CACNA1G/SCN1B	2
Amy	Type2	cholesterol import	2/599	10/17911	0.0420555	0.546269	0.525991	LDLR/SCARB1	2
Amy	Type2	DNA conformation change	2/599	10/17911	0.0420555	0.546269	0.525991	CHAF1A/NOC2L	2
Amy	Type2	AV node cell action potential	2/599	10/17911	0.0420555	0.546269	0.525991	CACNA1G/CACNB2	2
Amy	Type2	positive regulation of protein kinase C signaling	2/599	10/17911	0.0420555	0.546269	0.525991	PLA2G6/SPHK2	2
Amy	Type2	cellular response to toxic substance	2/599	10/17911	0.0420555	0.546269	0.525991	KCNC2/RNF112	2
Amy	Type2	positive regulation of endoplasmic reticulum stress-induced intrinsic apoptotic signaling pathway	2/599	10/17911	0.0420555	0.546269	0.525991	BOK/SIRT1	2
Amy	Type2	positive regulation of ceramide biosynthetic process	2/599	10/17911	0.0420555	0.546269	0.525991	PLA2G6/SPHK2	2
Amy	Type2	hexose biosynthetic process	4/599	40/17911	0.0437969	0.548462	0.528103	FBP1/FOXO1/PPP4R3B/SIRT1	4
Amy	Type2	secretion by cell	9/599	139/17911	0.0439585	0.548462	0.528103	KCNB1/LGI3/NOTCH1/P2RX7/P3H1/PLA2G6/RGCC/SYT1/TYRO3	9
Amy	Type2	striated muscle cell proliferation	5/599	58/17911	0.0441344	0.548462	0.528103	FGFR1/MAPK14/NOTCH1/RBP4/YAP1	5
Amy	Type2	platelet aggregation	5/599	58/17911	0.0441344	0.548462	0.528103	CD9/FERMT3/GAS6/PRKG1/TYRO3	5
Amy	Type2	regulation of endocytosis	3/599	24/17911	0.0447214	0.548462	0.528103	STON2/SYNJ2BP/ZFYVE16	3
Amy	Type2	neuron maturation	3/599	24/17911	0.0447214	0.548462	0.528103	EDNRB/MAP3K13/RB1	3
Amy	Type2	ATP-dependent chromatin remodeling	3/599	24/17911	0.0447214	0.548462	0.528103	CHD8/SMARCAD1/SMARCD2	3
Amy	Type2	regulation of cell differentiation	3/599	24/17911	0.0447214	0.548462	0.528103	BIRC2/FGFR1/SPRY2	3
Amy	Type2	histone H3-K9 modification	3/599	24/17911	0.0447214	0.548462	0.528103	RIF1/SIRT1/SPHK2	3
Amy	Type2	dendritic cell differentiation	3/599	24/17911	0.0447214	0.548462	0.528103	AZI2/GAS6/TMEM176B	3
Amy	Type2	response to dopamine	3/599	24/17911	0.0447214	0.548462	0.528103	ADCY6/CALY/RGS9	3
Amy	Type2	neuron projection morphogenesis	19/599	373/17911	0.0462574	0.559524	0.538753	AMIGO1/ANAPC2/CSF1R/CUL7/DVL1/DVL2/DVL3/ITPKA/KIF13B/LRP4/LRRC4C/MAP3K13/MOV10/SCN1B/SEMA3C/SLIT2/SLIT3/UGT8/ZNF365	19
Amy	Type2	nuclear-transcribed mRNA catabolic process	6/599	78/17911	0.0462872	0.559524	0.538753	CNOT8/EXOSC1/EXOSC4/LSM3/LSM6/TNRC6C	6
Amy	Type2	negative regulation of gene expression	14/599	255/17911	0.0482532	0.559524	0.538753	BBS4/CDK2/CNOT8/LDLR/MOV10/NDFIP1/NDFIP2/NOTCH1/RB1/RBL2/SIRT1/SLIT3/TMF1/TNRC6C	14
Amy	Type2	myeloid cell differentiation	11/599	186/17911	0.0484601	0.559524	0.538753	CBFB/FOXO3/KAT8/KMT2B/LDB1/LEO1/MAPK14/MOV10/RBBP5/SETD1A/TNRC6C	11
Amy	Type2	transcription elongation from RNA polymerase II promoter	6/599	79/17911	0.048741	0.559524	0.538753	CCNK/CCNT1/CDK9/ENY2/LEO1/NCBP2	6
Amy	Type2	cellular protein modification process	19/599	376/17911	0.0493881	0.559524	0.538753	CCDC88C/CDK9/CSF1R/DVL1/DVL2/DVL3/EDNRB/FBXW2/FNIP2/GAS6/MCRS1/MMP15/P3H1/PLA2G6/PNKP/PTPN13/QPCT/SIRT1/SLIT2	19
Amy	Type2	postsynaptic membrane organization	3/599	25/17911	0.0495982	0.559524	0.538753	DVL1/LRP4/LRRC4	3
Amy	Type2	tRNA modification	3/599	25/17911	0.0495982	0.559524	0.538753	ANKRD16/CDKAL1/FTSJ1	3
Amy	Type2	regulation of glucose metabolic process	3/599	25/17911	0.0495982	0.559524	0.538753	IGFBP4/NCOA2/SIRT1	3
Amy	Type6	regulation of cell shape	3/35	119/17911	0.00160272	0.249923	0.212525	ERMN/FBLIM1/LIMD1	3
Amy	Type6	actin filament organization	2/35	72/17911	0.00870303	0.249923	0.212525	ERMN/SCIN	2
Amy	Type6	ear morphogenesis	2/35	76/17911	0.00965688	0.249923	0.212525	DLX6/NTN1	2
Amy	Type6	sensory organ morphogenesis	2/35	78/17911	0.0101505	0.249923	0.212525	DLX6/NTN1	2
Amy	Type6	inner ear morphogenesis	2/35	83/17911	0.0114327	0.249923	0.212525	DLX6/NTN1	2
Amy	Type6	positive regulation of cold-induced thermogenesis	2/35	97/17911	0.0153781	0.249923	0.212525	MFAP2/YBX2	2
Amy	Type6	embryonic organ morphogenesis	2/35	99/17911	0.0159832	0.249923	0.212525	DLX6/NTN1	2
Amy	Type6	cell junction assembly	2/35	106/17911	0.0181805	0.249923	0.212525	FBLIM1/NTN1	2
Amy	Type6	substrate-dependent cell migration, cell extension	1/35	10/17911	0.0193749	0.249923	0.212525	NTN1	1
Amy	Type6	regulation of exit from mitosis	1/35	10/17911	0.0193749	0.249923	0.212525	KNTC1	1
Amy	Type6	regulation of microtubule polymerization	1/35	10/17911	0.0193749	0.249923	0.212525	SLC39A12	1
Amy	Type6	Cdc42 protein signal transduction	1/35	10/17911	0.0193749	0.249923	0.212525	NTN1	1
Amy	Type6	behavioral response to pain	1/35	11/17911	0.0212923	0.249923	0.212525	SCN9A	1
Amy	Type6	positive regulation of gene silencing by miRNA	1/35	11/17911	0.0212923	0.249923	0.212525	LIMD1	1
Amy	Type6	cellular process involved in reproduction in multicellular organism	2/35	116/17911	0.0215275	0.249923	0.212525	AFF4/YBX2	2
Amy	Type6	ethanol catabolic process	1/35	12/17911	0.0232059	0.249923	0.212525	ALDH3B1	1
Amy	Type6	cytidine deamination	1/35	12/17911	0.0232059	0.249923	0.212525	APOBEC2	1
Amy	Type6	inner ear development	2/35	125/17911	0.0247418	0.249923	0.212525	DLX6/NTN1	2
Amy	Type6	cellular sodium ion homeostasis	1/35	13/17911	0.025116	0.249923	0.212525	C7	1
Amy	Type6	netrin-activated signaling pathway	1/35	13/17911	0.025116	0.249923	0.212525	NTN1	1
Amy	Type6	regulation of phosphorylation	1/35	13/17911	0.025116	0.249923	0.212525	PPP1R14A	1
Amy	Type6	embryonic eye morphogenesis	1/35	13/17911	0.025116	0.249923	0.212525	MFAP2	1
Amy	Type6	mammary gland morphogenesis	1/35	14/17911	0.0270224	0.249923	0.212525	NTN1	1
Amy	Type6	negative regulation of axon extension	1/35	15/17911	0.0289252	0.249923	0.212525	NTN1	1
Amy	Type6	osteoblast development	1/35	16/17911	0.0308244	0.249923	0.212525	LIMD1	1
Amy	Type6	complement activation, alternative pathway	1/35	16/17911	0.0308244	0.249923	0.212525	C7	1
Amy	Type6	mammary gland duct morphogenesis	1/35	16/17911	0.0308244	0.249923	0.212525	NTN1	1
Amy	Type6	cold-induced thermogenesis	2/35	143/17911	0.0317148	0.249923	0.212525	MFAP2/YBX2	2
Amy	Type6	morphogenesis of a branching structure	1/35	17/17911	0.0327199	0.249923	0.212525	ERMN	1
Amy	Type6	oocyte differentiation	1/35	17/17911	0.0327199	0.249923	0.212525	YBX2	1
Amy	Type6	membrane protein intracellular domain proteolysis	1/35	17/17911	0.0327199	0.249923	0.212525	SPPL2A	1
Amy	Type6	cytoplasmic mRNA processing body assembly	1/35	17/17911	0.0327199	0.249923	0.212525	LIMD1	1
Amy	Type6	multicellular organismal response to stress	1/35	18/17911	0.0346119	0.249923	0.212525	SCN9A	1
Amy	Type6	actin filament capping	1/35	18/17911	0.0346119	0.249923	0.212525	SCIN	1
Amy	Type6	labyrinthine layer blood vessel development	1/35	19/17911	0.0365003	0.249923	0.212525	HS6ST1	1
Amy	Type6	integrin activation	1/35	20/17911	0.038385	0.249923	0.212525	FBLIM1	1
Amy	Type6	regulation of cell size	1/35	21/17911	0.0402662	0.249923	0.212525	IQGAP3	1
Amy	Type6	secretion	1/35	21/17911	0.0402662	0.249923	0.212525	SCIN	1
Amy	Type6	DNA demethylation	1/35	21/17911	0.0402662	0.249923	0.212525	APOBEC2	1
Amy	Type6	positive regulation of cell motility	1/35	21/17911	0.0402662	0.249923	0.212525	NTN1	1
Amy	Type6	regulation of smoothened signaling pathway	1/35	22/17911	0.0421439	0.249923	0.212525	IFT81	1
Amy	Type6	regulation of neuron projection development	1/35	22/17911	0.0421439	0.249923	0.212525	SLC39A12	1
Amy	Type6	mammary gland epithelial cell proliferation	1/35	22/17911	0.0421439	0.249923	0.212525	IQGAP3	1
Amy	Type6	substrate-dependent cell migration	1/35	23/17911	0.0440179	0.25385	0.215864	NTN1	1
Amy	Type6	axon guidance	2/35	175/17911	0.0457567	0.25385	0.215864	ANOS1/NTN1	2
Amy	Type6	peptide cross-linking	1/35	26/17911	0.0496187	0.25385	0.215864	F13A1	1
Amy	Type6	axoneme assembly	1/35	26/17911	0.0496187	0.25385	0.215864	RSPH4A	1
Amy	Type6	response to pain	1/35	26/17911	0.0496187	0.25385	0.215864	SCN9A	1
Amy	Type6	blood coagulation, fibrin clot formation	1/35	26/17911	0.0496187	0.25385	0.215864	F13A1	1
CB	Type1	neuron projection development	256/5017	462/17911	5.65188e-36	2.0652e-32	1.53374e-32	ABI1/ABI2/ABL2/ACAP3/ACSL4/ADAM10/ADCY1/ADGRB1/AKT1/ALK/ALS2/ANK3/AP2A1/APBB1/APOE/APP/ARC/ARF6/ARFGEF1/ARHGAP33/ARHGAP35/ARID1B/ARSB/ATCAY/ATL1/ATP8A2/ATXN10/BAG5/BCL11A/BCL2/BLOC1S2/BRSK2/CAMK1/CAMK1D/CAMK2A/CAMK2B/CAMSAP1/CAMSAP2/CAMSAP3/CAPRIN1/CARM1/CBFA2T2/CCDC88A/CDK16/CDKL5/CELSR2/CELSR3/CFL1/CNP/CNR1/CNTN1/CNTN2/CNTN4/CNTNAP1/CREB1/CRK/CRKL/CRMP1/CRTAC1/CRTC1/CSMD3/CTNNA2/CTSZ/CTTN/CUL4B…	256
CB	Type1	neuron projection morphogenesis	213/5017	373/17911	1.35145e-32	2.4691e-29	1.83371e-29	ABI2/ABL1/ADAM10/ADGRB3/ALS2/ANAPC2/ANOS1/ARC/ARHGAP33/ARHGAP35/ARHGDIA/AUTS2/BRSK2/C9orf72/CAMK2B/CAPRIN1/CDC42/CDKL5/CFL1/CHL1/CHN1/CNTN4/CNTNAP1/CRMP1/CSF1R/CTNNB1/CTNND2/CTTN/CUL7/CUX1/CYFIP1/DAB2IP/DCC/DCLK1/DHX36/DICER1/DLG4/DNM2/DNM3/DOCK10/DOK4/DOK5/DPYSL2/DPYSL4/DPYSL5/DVL1/DVL2/DYNLT1/EFNA5/EFNB3/EGFR/EMX1/ENAH/EPB41L3/EPHA4/EPHA5/EPHB1/EPHB3/EZR/FBXW8/FLRT2/FLRT3/FRS2/FYN/GAB1/GAB2/GDI…	213
CB	Type1	axonogenesis	169/5017	288/17911	5.675e-28	6.91216e-25	5.13339e-25	ABL1/ADCY1/ADGRB1/ALS2/ANK3/ANOS1/APBB1/APP/ARHGAP35/ARHGDIA/ATL1/ATP8A2/AUTS2/BCL2/BRSK2/C9orf72/CHL1/CHN1/CNP/CNTN4/CREB1/CRMP1/CSF1R/CTNNA2/CYFIP1/DCC/DCLK1/DOCK7/DOK4/DOK5/DPYSL2/DPYSL5/DVL1/EFNA5/EFNB3/ENAH/EPHA4/EPHA5/EPHB1/EPHB3/EZR/FLRT2/FLRT3/FRS2/FYN/GAB1/GAB2/GDI1/GFRA1/GFRA2/GLI3/GPC1/GRB10/GRIN1/GSK3B/HDAC6/ITGB1/KIF13B/L1CAM/LAMA2/LAMB2/LGI1/LHX2/LINGO1/LLGL1/LRP4/LRRC4C/LYPLA2/MAG/…	169
CB	Type1	viral process	280/5017	607/17911	3.36003e-22	3.06939e-19	2.27951e-19	AAAS/ABCE1/ABI1/ABI2/ACOT8/ADAR/ADARB1/ALYREF/ANKRD17/ANPEP/AP3M1/APOA2/APOE/ATF7IP/BAX/BCAP31/BCL2/BECN1/BICD1/BIN1/BRD4/CADM1/CALCOCO2/CARM1/CBX5/CCNT1/CD46/CD81/CD93/CDK13/CDK9/CENPU/CHMP2B/CHMP5/CNOT7/COPB1/COPS7A/COPS7B/CREB1/CREBBP/CRTC1/CRTC3/CTBP1/CTBP2/CTDP1/CTNNB1/CTSB/CUL1/CUL2/CUL4A/CUL5/CUL7/DAG1/DDB1/DDX3X/DDX58/DHX9/DLG1/DYNC1I2/DYNC1LI1/DYNLL1/DYNLT1/DYRK1A/EFNB2/EFNB3/EGFR/EIF2AK…	280
CB	Type1	anterograde trans-synaptic signaling	78/5017	107/17911	5.86689e-22	4.28752e-19	3.18418e-19	ABR/ADNP/AKAP12/AKAP7/APBA1/BCHE/BCR/CACNA1A/CACNA1B/CACNB2/CASK/CDH11/CHAT/CNR1/DGKB/DGKE/DGKI/DLG4/DNM1/DVL1/EPHB1/FYN/GAD1/GAD2/GNAI1/GRIK2/GRM4/HSPA8/IQSEC2/ITGB1/JAK2/KCTD13/LGI1/LIN7A/LIN7B/LIN7C/LRP8/LRRC4/LRRC4C/NAAA/NLGN1/NLGN2/NRG3/NRXN1/NRXN2/PACSIN2/PCDH17/PLCB4/PLCG1/PPFIA1/PPFIA2/PPFIA3/PPFIA4/PPP1R9B/PPT1/PRKACA/PRKAR2B/PTPRA/PTPRN2/PTPRS/PXK/RAB3A/RELN/RIMS1/SLC18A2/SLC18A3/SLC1A3…	78
CB	Type1	protein transport	205/5017	417/17911	1.89746e-20	1.15555e-17	8.58183e-18	ABCB9/ACHE/ACSL3/ACTN4/ADAM9/AFTPH/AGAP1/AGAP2/AKAP8/AKTIP/ANK2/ANKRD50/AP1AR/AP5S1/AP5Z1/APBA2/APBB1/APOE/ARF1/ARF6/ARFGAP1/ARFGAP2/ARFGEF1/ARFGEF2/ARFIP1/ARHGAP33/ARL8A/ARL8B/ARRB1/ARRB2/ARRDC1/ASTN2/ATG16L1/ATG4B/ATG7/ATP13A2/BBS7/BBS9/BCAS3/BET1/BET1L/BICD2/CADPS/CADPS2/CALCRL/CCDC22/CCDC91/CCDC93/CENPF/CEP131/CEP41/CHMP5/CHMP6/CHMP7/CHRM1/CNIH4/COG2/COG4/COG5/COG6/COMMD1/COPE/CSK/CYP51A1/DAB…	205
CB	Type1	chemical synaptic transmission	162/5017	310/17911	1.05273e-19	5.49527e-17	4.08113e-17	ABR/ACHE/ADNP/ADORA1/AKAP12/AKAP7/AKAP9/AMPH/APBA1/APP/ARRB2/ATXN3/BCHE/BCR/BSN/CACNA1A/CACNA1B/CACNB2/CARTPT/CASK/CBLN1/CDH11/CHAT/CNP/CNR1/CNTNAP4/CTNNB1/DGKB/DGKE/DGKI/DLG4/DLGAP1/DNM1/DOC2A/DTNA/DVL1/EGFR/EPHB1/FGF12/FYN/GABBR2/GAD1/GAD2/GIPC1/GJC1/GLRA2/GLRA3/GLRB/GLS/GNAI1/GRIA1/GRIA2/GRIK2/GRIK3/GRIN2B/GRM1/GRM2/GRM3/GRM4/GRM5/GRM7/HSPA8/HTR1B/IQSEC2/ITGB1/JAK2/KCNA1/KCND2/KCNIP2/KCNMB4/KC…	162
CB	Type1	anatomical structure development	487/5017	1235/17911	1.75718e-19	8.02591e-17	5.96053e-17	AARS/ABAT/ABCB6/ABI1/ABL1/ABR/ACO1/ACSL3/ACSL4/ACTB/ACTL6A/ADARB1/ADCY1/ADGRG1/AGO2/AGTPBP1/AK4/ALDH5A1/ALK/ANKRD17/APOB/APOE/ARC/ARCN1/ARF1/ARF6/ARID1A/ARID1B/ARIH2/ARNT2/ARRB2/ASAP1/ASF1B/ASPH/ATG5/ATIC/ATM/ATP2B1/ATP2B4/ATP6V0D1/ATP8A2/ATRN/ATXN1/AURKB/BAD/BAG3/BASP1/BAX/BBS7/BCAN/BCL11A/BCL2/BCOR/BCR/BICD1/BMPR2/BPTF/C12orf57/C2CD3/CA10/CALM1/CAMK1/CAMK1D/CAMK2A/CAMK2B/CAMSAP2/CARM1/CASP2/CBF…	487
CB	Type1	cellular protein localization	131/5017	236/17911	4.50178e-19	1.65068e-16	1.2259e-16	ACTN2/AKT1/AMOT/ANK2/AP1AR/AP1B1/AP1G1/AP1M1/AP1S1/AP1S2/AP2A1/AP2B1/AP2M1/AP2S1/AP3B1/AP3B2/AP3M2/AP3S1/APBA1/ARCN1/ARF6/ARFGAP3/ARFIP1/ARHGEF2/ASPSCR1/ASTN2/BCAP31/C17orf75/CLTA/CLTB/CLTC/CLTCL1/COG3/COG7/COMMD1/COPB1/COPG1/COPG2/COPZ2/CTNNA1/CTNNB1/CTSA/CTTN/CYLD/DMD/DVL1/DVL2/EGFR/EHD1/ERBB4/ERP29/FAM91A1/FYN/GBF1/GGA1/GGA3/GPD1L/GPM6B/GRID2/HDAC6/HEPACAM/ID4/IQGAP1/KCNA1/KCNAB2/KDM1A/LAMTOR3…	131
CB	Type1	mRNA splicing, via spliceosome	161/5017	311/17911	4.55799e-19	1.65068e-16	1.2259e-16	ALYREF/AQR/BUD31/CASC3/CCAR1/CDC40/CDC5L/CELF3/CELF4/CHERP/CLNS1A/CLP1/CPSF1/CPSF2/CPSF4/CPSF7/CRNKL1/CSTF1/CSTF2/CSTF3/CTNNBL1/CWC15/CWC22/DDX1/DDX17/DDX23/DDX39A/DDX41/DDX42/DDX46/DHX15/DHX35/DHX38/DHX8/DHX9/DYRK1A/EFTUD2/ELAVL1/ELAVL2/FAM172A/FMR1/GEMIN2/GEMIN4/GEMIN5/GEMIN8/GPATCH1/GPKOW/GTF2F1/GTF2F2/HNRNPA0/HNRNPD/HNRNPH1/HNRNPH3/HNRNPM/HNRNPR/HNRNPU/HNRNPUL1/HSPA8/HTATSF1/JMJD6/KHDRBS2/KHD…	161
CB	Type1	intracellular protein transport	135/5017	246/17911	4.9692e-19	1.65068e-16	1.2259e-16	ANP32B/AP1B1/AP1G1/AP1M1/AP1S1/AP1S2/AP2A1/AP2M1/AP2S1/AP3B1/AP3B2/AP3M2/AP3S1/APBA1/ARCN1/ARFGAP3/ARFIP1/ARHGEF2/ASPSCR1/ATP13A2/BAG3/BCAP31/BCAS3/C17orf75/CAMK1/CD81/CEP131/CHRM1/CLTA/CLTB/CLTC/CLTCL1/COG3/COG7/COPB1/COPG1/COPG2/COPZ2/CTDSPL2/CTSA/CTTN/DMAP1/EFCAB7/EHD1/EMD/ERP29/FAM91A1/FLNA/GCC2/GGA1/GGA3/GLI3/GSK3B/HDAC3/HDAC6/IPO5/JUP/KIF5B/MAPK1/MAVS/MYO6/NDEL1/NF1/NGFR/NOLC1/NUCB1/NUP54/N…	135
CB	Type1	cytoskeleton organization	148/5017	283/17911	3.72851e-18	1.13533e-15	8.43167e-16	ABI2/ABL1/ABLIM1/ACTL6B/AFAP1/AGRN/ANK1/ANK2/APOE/ARAP3/ARC/ARF1/ARHGAP12/ARHGAP18/ARHGAP35/ARHGEF2/BCAR1/BCAS3/BCL2/BICD1/BICD2/BIN1/BRWD1/BST1/CAMSAP1/CAMSAP3/CAPN2/CAPZB/CCDC6/CCDC88A/CDC42/CDC42BPB/CDC42EP2/CDK5RAP2/CELSR1/CFL1/CLASP1/CLIC4/CNTNAP1/CORO1A/CORO2B/CRK/CTNNA1/CTNNA2/CYLD/DIAPH1/DIAPH2/DIXDC1/DLG1/DMD/DMTN/DOCK1/DPYSL2/DST/DYNLT1/EFNA5/ELMO2/EPHA5/FAT1/FGD1/FGD3/FGD4/FMNL2/FSCN1/…	148
CB	Type1	cellular macromolecule localization	98/5017	164/17911	1.54728e-17	4.34903e-15	3.22986e-15	AP1B1/AP1G1/AP1M1/AP1S1/AP1S2/AP2A1/AP2M1/AP2S1/AP3B1/AP3B2/AP3M2/AP3S1/APBA1/ARCN1/ARFGAP3/ARFIP1/ARHGEF2/ASPSCR1/ATM/ATR/BCAP31/C17orf75/CLTA/CLTB/CLTC/CLTCL1/COG3/COG7/COPB1/COPG1/COPG2/COPZ2/CTSA/CTTN/CYLD/DHX36/DVL1/EGFR/EHD1/ERP29/FAM91A1/GGA1/GGA3/HDAC6/IQGAP1/KDM1A/MAP1A/MAP2/MYO6/NGFR/NPTN/PARP1/PPM1F/PRKAA1/PRKAA2/RAB3GAP2/RAMP2/REEP1/RIMS1/RIMS2/RPH3A/SEC13/SEC23A/SEC23IP/SEC24A/SEC24B…	98
CB	Type1	autophagy	175/5017	359/17911	3.53105e-17	9.21605e-15	6.8444e-15	ABL1/ABL2/AKT1/ARSB/ATG101/ATG13/ATG4B/ATG5/ATG7/ATM/ATP13A2/ATP6V0A1/ATP6V0D1/ATP6V0D2/ATP6V1B2/ATP6V1C1/ATP6V1D/ATP6V1E1/ATP6V1G1/BAD/BCL2/BECN1/C9orf72/CAPN1/CHMP2B/CLEC16A/CLTC/CPTP/CSNK2A2/CTSA/CTTN/DAPK1/DCN/EEF1A2/EIF4G1/EIF4G2/EXOC1/EXOC4/EXOC7/EXOC8/FBXL2/FBXO7/FLCN/FNBP1L/FOXK1/FOXK2/FOXO3/GAPDH/GFAP/GNAI3/GOLGA2/GPSM1/GSK3B/HDAC6/HERC1/HSPA8/HTRA2/HTT/IFI16/IKBKG/ITGB4/ITPR1/KAT5/KAT8/…	175
CB	Type1	positive regulation of GTPase activity	152/5017	300/17911	5.62084e-17	1.36924e-14	1.01688e-14	ABR/ACAP2/ACAP3/ADAP1/ADGRB3/AGAP1/AGAP2/AGAP3/AGRN/ALS2/ARAP1/ARAP3/ARFGAP1/ARFGAP2/ARFGAP3/ARFGEF1/ARHGAP1/ARHGAP12/ARHGAP17/ARHGAP18/ARHGAP20/ARHGAP21/ARHGAP26/ARHGAP31/ARHGAP32/ARHGAP33/ARHGAP35/ARHGAP39/ARHGAP44/ARHGAP5/ARHGDIA/ARHGDIB/ARHGEF1/ARHGEF10L/ARHGEF11/ARHGEF12/ARHGEF6/ARHGEF7/ARRB1/ASAP1/ASAP2/ASAP3/BCAS3/BCR/CD40/CDC42EP2/CDKL5/CHM/CHN1/DAB2IP/DENND1A/DOCK1/DOCK10/DOCK11/DOCK4/DO…	152
CB	Type1	translation	218/5017	483/17911	3.20739e-16	7.32487e-14	5.43989e-14	AARS/ACO1/AGO2/AIMP1/AIMP2/AKT1/AKT2/APEH/APP/ATXN2/CALR/CAPRIN1/CASC3/CDKAL1/CELF1/CELF4/CIRBP/CNOT1/CNOT11/COPS5/CPEB2/CPEB3/CPEB4/CTIF/DAP3/DAPK1/DARS/DARS2/DDX3X/DHPS/DHX29/DHX36/DHX9/EEF1E1/EEF1G/EGFR/EIF1/EIF1B/EIF2A/EIF2AK2/EIF2B1/EIF2B3/EIF2B4/EIF2B5/EIF3A/EIF3B/EIF3D/EIF3E/EIF3F/EIF3G/EIF3H/EIF3I/EIF3J/EIF3K/EIF3L/EIF3M/EIF4E/EIF4E2/EIF4ENIF1/EIF4G1/EIF4G2/EIF4G3/EIF5/EIF5B/EIF6/ELAVL1/E…	218
CB	Type1	macroautophagy	111/5017	201/17911	3.70459e-16	7.9627e-14	5.91359e-14	AKT1/ATG101/ATG13/ATG16L1/ATG3/ATG4B/ATG5/ATG7/ATP13A2/ATP6V0A1/ATP6V0D1/ATP6V0D2/ATP6V1B2/ATP6V1C1/ATP6V1D/ATP6V1E1/ATP6V1G1/BECN1/C9orf72/CAPN1/CHMP2B/CHMP6/CSNK2A2/DCN/DYNLL1/DYNLL2/EXOC1/EXOC4/EXOC7/EXOC8/FUNDC1/GAPDH/GNAI3/GPSM1/HDAC10/HDAC6/HGS/IKBKG/LAMP2/LAMTOR3/LARP1/LZTS1/MAP3K7/MAPK8/MFN1/MLST8/MTMR14/MTMR3/MTOR/NBR1/NPC1/PAFAH1B2/PIK3C2B/PIK3C3/PIK3CA/PIK3R4/POLDIP2/PRKAA1/PRKAA2/PRKA…	111
CB	Type1	plasma membrane bounded cell projection organization	125/5017	237/17911	6.40903e-16	1.2599e-13	9.35679e-14	ABL2/ACAP3/AKT1/ALS2/AP2A1/APBB1/APOE/ARHGAP35/ARL3/ARSB/ATP8A2/BAG5/BRSK2/CAMK1/CAMK1D/CAMK2B/CARMIL2/CBFA2T2/CCDC88A/CNR1/CNTN1/CNTNAP1/CRMP1/CTNNA2/CTSZ/CTTN/DAB2IP/DCC/DDX56/DENND5A/DGUOK/DICER1/DNM2/DPYSL3/DYNLT1/EFNB2/EGFR/EPB41L3/EPHA4/FBXO7/FGFR1/FIG4/FKBP4/FYN/GAK/GPC2/GRID2/HDAC2/HSPA5/IFT122/IFT46/ILK/INPP5J/ITGA1/ITGA3/ITGA6/KANK1/KATNB1/KDM1A/KIDINS220/KIRREL3/LRP1/LYN/MAG/MAGI2/MAP1…	125
CB	Type1	endocytosis	121/5017	227/17911	6.55121e-16	1.2599e-13	9.35679e-14	AAK1/ABCA1/ABL1/ABL2/ACTN4/ADGRB1/AMPH/ANK2/ANKFY1/AP2A1/AP2B1/AP2S1/APOC2/APOE/APP/ARC/ARF1/ARF6/ARHGAP12/ARR3/BCL2L1/BICD1/BIN1/C3/C9orf72/CALY/CBL/CD14/CDC42/CDH13/CLINT1/CLIP3/CYTH2/DAB2/DENND1A/DNER/DNM1/DNM2/DNM3/DOCK1/DPYSL2/EEA1/EHBP1/EHD1/EHD4/ELMO1/EPN1/EPN2/EPS15L1/ESYT2/FKBP15/FNBP1/GAPVD1/GPC3/GSN/HIP1/HIP1R/HOOK2/INPPL1/ITGB2/ITSN2/LGALS3/LRP1/LRP4/LRP8/LRPAP1/LRSAM1/MCTP1/MICALL1/M…	121
CB	Type1	cellular component organization	111/5017	203/17911	9.57769e-16	1.74984e-13	1.29954e-13	ABHD17C/AKTIP/ALS2/ANK1/ANK3/ARFGEF1/ARFGEF2/ARHGAP21/ARHGEF7/ARL1/ATL1/ATL3/BAG5/BCAS3/BNIP1/CAMSAP2/CAMSAP3/CASQ1/CCDC47/CDC42/CDKL5/CHMP2B/CIT/CLASP1/COG2/COG3/COG4/COL4A3BP/CREB1/CSNK1A1/CUL7/DGKB/DNAJC13/DNM1/DYNC2H1/EGFR/EGLN1/EPHA7/EXOC8/FAM160A2/FAT4/FBXW8/GAK/GBF1/GOLGA5/GOLGB1/GOLPH3/GORASP1/GPX1/HACE1/HIKESHI/HNRNPU/HOOK1/HOOK2/HOOK3/HSPA8/HTT/ITGA2/ITGA3/LEMD2/LMAN1/MIA3/MKI67/MTSS1/M…	111
CB	Type1	membrane organization	98/5017	172/17911	1.28411e-15	2.23436e-13	1.65937e-13	AAK1/ACTB/ACTR3/AMPH/ANK2/AP2A1/AP2B1/AP2M1/AP2S1/APOB/APOE/ARPC2/ARPC4/ARRB1/ARRB2/ATP2A2/BIN1/CBL/CCDC88A/CHRM2/CLTA/CLTB/CLTC/CLTCL1/CTTN/DAB2/DHCR24/DLG4/DNAJC6/DNM2/DVL1/DVL2/EGFR/EPN1/EPN2/EPS15/EPS15L1/FCHO1/FCHO2/FNBP1/FNBP1L/GAK/GAPVD1/GLRB/GNPAT/GPHN/HGS/HIP1/HIP1R/HSPA8/IGF2R/KIAA0319/LRP4/LRRC4/MBP/NLGN1/NLGN2/NRXN1/NRXN2/OCRL/P2RX7/PACSIN2/PICALM/PIK3C2A/PIP5K1C/PRKCI/RAB5A/RALA/REEP…	98
CB	Type1	dendrite development	68/5017	104/17911	2.16035e-15	3.58814e-13	2.66477e-13	ABI1/ACSL4/ALK/APP/ARF6/ARID1B/BCL11A/CAMK1D/CAMK2A/CAMSAP2/CARM1/CDKL5/CELSR2/CRK/CRKL/CRTC1/CSMD3/CTNNA2/CYFIP1/DAB2IP/DCC/DCLK1/DVL1/DYNLT1/EPHB1/EPHB3/FARP1/FYN/GRIN3A/GRIP1/HDAC2/HPRT1/IQGAP1/ITGB1/KIAA0319/KIDINS220/KNDC1/LRP4/LRP8/MAP2/MAP6/MARK1/MECP2/MEF2A/MINK1/NCK2/PACSIN1/PAK2/PAK3/PAK4/PICALM/PREX1/PREX2/PRKG1/PTN/RBFOX2/RELN/RTN4IP1/SEZ6/SLC12A5/SLC9A6/SS18L1/STRN/TAOK2/TRAK1/TRAPPC…	68
CB	Type1	axon development	72/5017	113/17911	2.51622e-15	3.99751e-13	2.96879e-13	ADCY1/ADGRB1/ALS2/ANK3/APBB1/APP/ARHGAP35/ATL1/ATP8A2/BCL2/BRSK2/CAMSAP2/CELSR3/CERS2/CNP/CNR1/CNTN2/CNTN4/CREB1/CRTAC1/CTNNA2/DCC/DOCK7/DYNLT1/EPHA4/EPHB3/FKBP1B/INPP5F/L1CAM/LLGL1/LRIG2/MAP2/MAP2K1/MAPK8IP3/MARK2/NCAM2/NDEL1/NEFH/NEFM/NRCAM/NRP1/NUMB/NUMBL/PAK3/PARD3/PARD6B/PAX2/PICALM/PITPNA/PTEN/PTN/PTPRF/PTPRS/PTPRZ1/RAB10/RAB8A/RTN4/RTN4R/RTN4RL1/SEMA5A/SHTN1/SPAST/SPTBN4/STK11/STK24/TAOK2/…	72
CB	Type1	establishment of localization in cell	122/5017	234/17911	4.4354e-15	6.75289e-13	5.01511e-13	ACTB/ADCY1/ADCY5/ADCY8/APBA1/APBA2/ARF6/ARRB1/ASIC1/BAD/BCL2/BRSK2/BSN/C2CD2L/CADPS/CADPS2/CAMK2A/CANX/CASK/CDK16/CHRM2/CLASP1/CRYAB/CTBP2/CTNNB1/CYFIP1/DENND1A/DGKI/DMTN/DNM3/DOC2A/DVL1/DYNC1H1/EFNA5/ENY2/EPHA5/ERC2/FBXL20/FKBP1B/FMR1/GIPC1/GIT1/GRIK5/GRIN1/GRIN3A/GSK3B/HTR1B/KCNMB4/KIF5B/LRP1/MAP1B/MAP4K2/MAP4K4/MCTP1/MLC1/NF1/NLGN1/NRXN1/NUMA1/OXCT1/P2RX3/P2RX7/PACSIN1/PCLO/PFN2/PHPT1/PIP5K1C/…	122
CB	Type1	endoplasmic reticulum to Golgi vesicle-mediated transport	89/5017	153/17911	4.66649e-15	6.82055e-13	5.06536e-13	ACTR10/ACTR1A/ANK1/ANK2/ANK3/ARCN1/ARF1/ARFGAP1/ARFGAP2/ARFGAP3/BET1/BET1L/CAPZB/CD59/CNIH3/CNIH4/COG2/COG3/COG4/COG5/COG6/COG7/COPA/COPB1/COPE/COPG1/COPG2/COPZ1/COPZ2/CTSC/CTSZ/CUL3/DCTN3/DCTN4/DCTN6/DYNC1H1/DYNC1I2/DYNC1LI1/DYNC1LI2/DYNLL1/DYNLL2/ERGIC1/FOLR1/GAS1/GBF1/GOLGA2/GOLGB1/GORASP1/GOSR1/GRIA1/HYOU1/KDELR1/LMAN1/MCFD2/MIA3/NRBP1/PROS1/RAB1B/RANGRF/RINT1/RNF139/SAR1B/SCFD1/SEC16A/SEC23A…	89
CB	Type1	mRNA processing	120/5017	233/17911	2.36583e-14	3.3249e-12	2.46927e-12	ACIN1/ADAR/ADARB1/AHCYL1/AKAP8L/ALKBH5/ARL6IP4/CCAR2/CCNB1/CDC73/CDK12/CELF1/CELF3/CELF4/CLNS1A/CNOT6L/CPSF1/CPSF6/CPSF7/CRNKL1/CWC22/DDX1/DDX47/DHX15/DHX36/DHX9/DYRK1A/ELAVL4/FAM172A/FASTKD5/FMR1/GEMIN2/GEMIN4/GEMIN5/GEMIN8/HABP4/HNRNPA0/HNRNPLL/HNRNPR/HSF1/HSPA8/IWS1/JMJD6/KHDRBS2/KHDRBS3/KHSRP/KIN/LEO1/LGALS3/LSM1/LSM3/MBNL2/METTL3/NCBP1/NCBP2/NONO/NUP98/PAPOLA/PDE12/PPP1R8/PPP4R2/PRDX6/PRKACA…	120
CB	Type1	system development	346/5017	876/17911	3.58226e-14	4.68935e-12	3.4826e-12	ABCB6/ABR/ACE/ACHE/ACSL3/ACTL6A/ACTL6B/ACVR1B/ADAM22/ADAM23/ADCY1/ADD2/ADGRB1/ADGRG1/ADGRL3/AK4/AKAP13/AKT1/ALDH5A1/ALK/ANKLE2/ANP32B/ANTXR1/APAF1/ARG1/ARL3/ARNT2/ARRB2/ARSB/ATM/ATN1/ATP2B1/ATP2B4/ATP6V0D1/ATXN1/BAG3/BASP1/BAX/BBS7/BCAN/BCR/BHLHE22/BMPR2/BPTF/BSN/C12orf57/C2CD3/C3/CA10/CASP2/CCKBR/CCNB1/CD44/CD9/CDK5R2/CDK5RAP2/CDK5RAP3/CDK6/CELSR1/CENPF/CHD7/CHD8/CIC/CLSTN3/CNP/CNTN4/CNTN6/COL1A…	346
CB	Type1	protein localization	135/5017	273/17911	3.59337e-14	4.68935e-12	3.4826e-12	AAK1/ALS2/AP1B1/AP1G1/AP1M1/AP1S1/AP1S2/AP2A1/AP2M1/AP2S1/AP3B1/AP3B2/AP3M2/AP3S1/APBA1/ARCN1/ARFGAP3/ARFIP1/ARHGEF2/ASPSCR1/ATCAY/BCAP31/C17orf75/CACNG3/CAMK1/CCDC120/CD81/CELSR3/CEP250/CLTA/CLTB/CLTC/CLTCL1/COG3/COG7/COPB1/COPG1/COPG2/COPZ2/CORO2B/CROCC/CTSA/CTTN/CYLD/DDX42/DHCR24/DVL1/EGFR/EHD1/EPB41L5/ERP29/FAM91A1/GGA1/GGA3/GRASP/HDAC6/IQGAP1/IST1/KDM1A/MAP1A/MAP2/MAPK8/MECP2/MYCBP2/MYO6/NBE…	135
CB	Type1	endomembrane system organization	87/5017	153/17911	5.88982e-14	7.42117e-12	5.51141e-12	AKTIP/ALS2/ANK3/ARFGEF1/ARFGEF2/ARHGAP21/ARHGEF7/ARL1/ATL1/ATL3/BAG5/BCAS3/BNIP1/CASQ1/CCDC47/CDC42/CHMP2B/CIT/CLASP1/COG2/COG3/COG4/COL4A3BP/CREB1/CSNK1A1/CUL7/DNAJC13/DNM1/DYNC2H1/EXOC8/FAM160A2/FAT4/FBXW8/GAK/GBF1/GOLGA5/GOLGB1/GOLPH3/GORASP1/HACE1/HIKESHI/HOOK1/HOOK2/HOOK3/HTT/LEMD2/LMAN1/MIA3/MTSS1/MYO18A/NUP155/NUP93/OPTN/PIK3C3/PLEKHM2/PRKD1/RAB22A/RAB2A/RAB30/SEC16A/SEC23IP/SEC61A1/SERPIN…	87
CB	Type1	peptide biosynthetic process	156/5017	332/17911	9.67774e-14	1.17875e-11	8.75411e-12	AARS/ACO1/AGO2/AIMP1/AIMP2/AKT1/AKT2/APEH/APP/ATXN2/CALR/CAPRIN1/CASC3/CDKAL1/CELF1/CELF4/CIRBP/CNOT1/CNOT11/COPS5/CPEB3/CTIF/DAPK1/DARS/DARS2/DDX3X/DHX29/DHX36/DMD/EEF1E1/EEF1G/EIF1/EIF1B/EIF2A/EIF2AK2/EIF2B1/EIF2B3/EIF2B4/EIF2B5/EIF3A/EIF3B/EIF3D/EIF3E/EIF3F/EIF3G/EIF3H/EIF3I/EIF3J/EIF3K/EIF3L/EIF3M/EIF4E/EIF4E2/EIF4ENIF1/EIF4G1/EIF4G2/EIF4G3/EIF5/EIF5B/EIF6/ELAVL1/EPRS/FARS2/FARSA/FMR1/FOXO3/G…	156
CB	Type1	Golgi organization	52/5017	75/17911	1.19037e-13	1.4031e-11	1.04203e-11	AKAP9/ARFGEF1/ARHGAP21/ARHGEF7/ARL1/ATL3/BAG5/BCAS3/CAMSAP2/CAMSAP3/CDC42/CIT/CLASP1/COG2/COG3/COG4/CSNK1A1/CUL7/DNM2/DYNC2H1/EHD3/FBXW8/GAK/GBF1/GOLGA5/GOLGB1/GOLPH3/GORASP1/HACE1/HIKESHI/HOOK1/HTT/LMAN1/MYO18A/OPTN/PLEKHM2/PRKD1/RAB2A/RAB30/RAB33B/RBSN/SEC23IP/STX18/STX5/SURF4/SYNE1/TRAPPC11/TRAPPC12/TRAPPC8/TRIP11/USO1/ZW10	52
CB	Type1	axon guidance	95/5017	175/17911	1.99304e-13	2.2758e-11	1.69015e-11	ANOS1/ARHGAP35/CELSR3/CHL1/CNTN4/CRMP1/CSF1R/DCC/DOK4/DOK5/DPYSL2/DPYSL5/DVL1/EFNB3/ENAH/EPHA5/EPHB1/EPHB3/EZR/FLRT2/FLRT3/FRS2/FYN/FZD3/GAB1/GAB2/GFRA1/GFRA2/GLI3/GPC1/GRB10/L1CAM/LAMA2/LAMB2/LGI1/LHX2/LRP1/LYPLA2/MAPK1/MAPK3/MAPK7/MYCBP2/MYH10/NCAM1/NECTIN1/NEO1/NFASC/NRP1/NRP2/NRXN1/NRXN3/NTN1/OPHN1/PIK3CA/PIK3CB/PIK3CD/PIK3R1/PLCG1/POU4F2/PRKCA/PTK2/PTPN11/PTPRA/PTPRO/RANBP9/RAP1GAP/RELN/ROBO…	95
CB	Type1	cell morphogenesis involved in differentiation	91/5017	167/17911	4.76014e-13	5.27078e-11	3.9144e-11	ABI1/ABL1/ACTN4/ADCY1/ADGRB1/ALS2/ANK3/AP1AR/APBB1/APOA1/APP/ARHGEF7/ARPC2/ATL1/ATP8A2/BCL2/BRSK2/CALR/CAMK2A/CDC42/CELSR2/CNP/CNTN4/CORO1C/CREB1/CRK/CRKL/CTNNA2/CTNNB1/DCC/DCLK1/DMTN/DNM2/DOCK1/DOCK7/DVL1/EFNA5/EPB41L5/FARP1/FBLN1/FGA/FGG/FLNA/FYN/HPRT1/ITGB1/KANK1/KIDINS220/LLGL1/LRP4/MAP2/MAP6/MEF2A/MINK1/MYADM/MYH9/NEDD9/NEFH/NRCAM/NRP1/NUMB/NUMBL/PAK3/PARD3/PARD6B/PAX2/PICALM/PITPNA/PREX1/PR…	91
CB	Type1	neurotransmitter secretion	53/5017	79/17911	5.55147e-13	5.9662e-11	4.43086e-11	APBA1/ASIC1/CACNA1B/CADPS/CAMK2A/CASK/CHAT/DGKI/DOC2A/DVL1/FMR1/GAD1/GAD2/GRM4/HSPA8/KCNMB4/LIN7A/LIN7B/LIN7C/MCTP1/NAAA/NF1/NRXN1/NRXN2/P2RX7/PCLO/PIP5K1C/PPFIA1/PPFIA2/PPFIA3/PPFIA4/PPP1R9A/PPT1/PTPRN2/RAB3A/RHOT1/RIMS1/SLC18A2/SLC18A3/SLC32A1/SLC5A7/SNAP25/SNAPIN/SNCA/SNCAIP/SNCG/STX1A/STX1B/STXBP1/SYN1/SYN2/TRIM9/UNC13A	53
CB	Type1	vesicle-mediated transport in synapse	68/5017	113/17911	8.27128e-13	8.63522e-11	6.41304e-11	ADCY1/APBA1/APBA2/BSN/CADPS/CADPS2/CASK/CHRM2/CLSTN1/CTBP2/CTNNB1/DGKI/DOC2A/DVL1/ERC2/FBXL20/FMR1/GIPC1/GIT1/GRIN3A/GRIP1/GSK3B/HTR1B/MAPK10/NLGN1/NRXN1/P2RX7/PCLO/PFN2/PIP5K1C/PLD1/PLD2/PPFIA3/PREPL/PRKCB/PRRT2/PSEN1/RAB3A/RAB3B/RAB5A/RAB8A/RAP1A/RAP1B/RAPGEF4/RIMS1/RIMS3/RIMS4/SLC17A6/SLC17A7/SLC17A8/SLC18A2/SNAP25/SNAPIN/SNCA/STX1A/STX1B/STXBP1/STXBP5L/SYN1/SYN2/SYNJ1/SYP/SYT7/SYT9/TRIM9/VAMP…	68
CB	Type1	dendrite morphogenesis	59/5017	93/17911	1.07687e-12	1.09303e-10	8.11748e-11	ABI1/ADGRB3/ANAPC2/ARC/CAMK2A/CAPRIN1/CDC42/CDKL5/CELSR2/CTNNA2/CTNND2/CUL7/CUX1/DCLK1/DLG4/DOCK10/DVL1/EPHA4/EPHB1/EPHB3/FARP1/FBXW8/FYN/GORASP1/GRIN1/GSK3B/HDAC6/HPRT1/ILK/ITGB1/KIDINS220/KNDC1/LRP4/LZTS1/MAP2/MAP6/MEF2A/MINK1/NR2E1/PAK3/PICALM/PPP3CA/PREX2/PTEN/PTPRD/RAB21/RAPGEF2/RBFOX2/SARM1/SDC2/SEMA4D/SHANK1/SHANK3/STK11/TNIK/TRAK1/VLDLR/WASL/ZNF365	59
CB	Type1	retrograde vesicle-mediated transport, Golgi to endoplasmic reticulum	51/5017	76/17911	1.49819e-12	1.47957e-10	1.09882e-10	ARCN1/ARFGAP1/ARFGAP2/ARFGAP3/BET1L/BICD2/BNIP1/COG3/COG4/COG7/COPA/COPB1/COPE/COPG1/COPG2/COPZ1/COPZ2/GBF1/HTT/KDELR1/KIF11/KIF15/KIF23/KIF2A/KIF2B/KIF3A/KIF3B/KIF3C/KIF5A/KIFAP3/KLC2/LMAN2/NBAS/PICK1/PITPNB/RAB1B/RAB33B/RAB6A/RAB6B/RACGAP1/RER1/RINT1/SCFD1/SCYL1/STX18/SURF4/TMED10/TMED3/TMED7/USE1/ZW10	51
CB	Type1	actin cytoskeleton organization	116/5017	234/17911	1.819e-12	1.74911e-10	1.299e-10	ABL1/ABL2/ABLIM2/ABLIM3/ABR/ADD1/ADD2/AMOT/ARF1/ARHGAP12/ARHGAP18/ARHGAP26/ARHGAP35/ARHGDIA/ARHGDIB/ARHGEF11/ARHGEF17/ARHGEF2/ATXN3/BCAR1/BCAS3/BCL2/BCR/BST1/CAPZB/CCDC88A/CDC42/CDC42EP2/CELSR1/CFL1/CORO1A/CORO1B/CORO1C/CORO2B/CRK/CSF1R/CTNNA1/CYTH2/DAAM1/DAAM2/DIAPH1/DIAPH2/DIXDC1/DLG1/DMTN/EFNA5/ELMO1/EPB41/EPHA5/FAT1/FGD1/FGD3/FGD4/FLII/FLNB/FSCN1/GDPD2/GPM6B/GSN/HIP1R/HRG/ILK/INF2/INPP5K/INPP…	116
CB	Type1	axon extension	59/5017	94/17911	2.10435e-12	1.97161e-10	1.46424e-10	ABL1/ADNP/ANAPC2/APOE/AUTS2/BMPR2/C9orf72/CDKL5/CTTN/CYFIP1/DCLK1/DNM2/DPYSL2/DVL1/FN1/GDI1/GOLGA4/GSK3B/ILK/ISLR2/ITGB1/L1CAM/LHX2/LIMK1/LRP1/MACF1/MAG/MAP1B/MAP2/MEGF8/NDEL1/NRCAM/NRP1/NTN1/NTRK3/OLFM1/PAFAH1B1/PAK1/PLXNA3/PLXNA4/POU4F2/PTPRS/RAB21/RAPH1/RTN4/RTN4R/RUFY3/SEMA3G/SEMA5A/SEMA5B/SEMA7A/SHTN1/SLC9A6/SPG11/TNR/TRIM46/TTL/TWF2/USP9X	59
CB	Type1	regulation of cellular response to heat	51/5017	77/17911	3.23034e-12	2.95092e-10	2.19153e-10	AAAS/AKT1S1/ATM/ATR/BAG1/BAG3/BAG4/BAG5/CAMK2A/CAMK2B/CAMK2G/CCAR2/CHORDC1/CREBBP/CRYAB/DNAJB1/DNAJC2/FKBP4/GSK3B/HIKESHI/HSF1/HSPA8/HSPH1/MAPK1/MAPK3/MLST8/MTOR/NDC1/NUP107/NUP133/NUP153/NUP155/NUP160/NUP188/NUP205/NUP210/NUP214/NUP35/NUP37/NUP54/NUP58/NUP62/NUP88/NUP93/NUP98/RANBP2/RPA2/RPTOR/SEC13/SIRT1/TPR	51
CB	Type1	modulation of chemical synaptic transmission	34/5017	43/17911	4.92578e-12	4.37152e-10	3.24656e-10	ABR/AKAP12/AKAP7/BCR/CACNA1A/CACNA1B/CDH11/DGKB/DGKE/DNM1/EPHB1/FYN/GRIK2/IQSEC2/ITGB1/JAK2/LRP8/LRRC4/LRRC4C/NLGN1/NLGN2/NRG3/PACSIN2/PLCB4/PLCG1/PPP1R9B/PRKACA/PRKAR2B/PTPRA/PTPRS/PXK/RELN/SLC7A11/STAT3	34
CB	Type1	central nervous system development	153/5017	337/17911	5.02473e-12	4.37152e-10	3.24656e-10	ABCB6/ABR/ACSL3/ACTL6A/ACTL6B/ACVR1B/ADAM22/ADAM23/ADCY1/ADGRG1/AK4/AKT1/ALDH5A1/ANKLE2/ARNT2/ARRB2/ARSB/ATM/ATN1/ATP2B1/ATP6V0D1/ATXN1/BAG3/BBS7/BCR/BMPR2/BPTF/C2CD3/C3/CA10/CASP2/CD9/CDK5RAP2/CDK5RAP3/CELSR1/CHD7/CHD8/CIC/CNP/CNTN4/CNTN6/COL2A1/COL4A1/COX17/CSK/CST3/CTNND1/CTTNBP2/DCLK1/DCX/DHX30/DNER/DPYSL2/EED/EIF2B5/ELP3/EML1/EPHA7/ERBB4/ERCC2/GABRA5/GLI3/GNAI3/GRIN1/GRIN2B/GRIN2D/H2AFY2/HPC…	153
CB	Type1	dendritic spine development	42/5017	59/17911	6.87937e-12	5.84587e-10	4.3415e-10	ACSL4/APOE/ARC/ARF1/ARF6/ARID1B/ASAP1/CAMK1/CAMK2A/CAMK2B/CDC42/CDKL5/CPEB3/CTNND2/DLG4/DOCK10/DVL1/EPHB1/EPHB3/FMR1/FSTL4/HDAC2/HDAC6/LLPH/MTOR/NCK2/NLGN1/PAK2/PAK3/PAK4/PPP1R9A/PSEN1/PTEN/PTPRS/SHANK1/SHANK3/SLC12A5/SLC9A6/UBA6/WASL/ZMYND8/ZNF365	42
CB	Type1	small GTPase mediated signal transduction	124/5017	260/17911	9.42572e-12	7.82763e-10	5.81328e-10	A2M/ABR/AKAP13/AMOT/ARAP1/ARAP3/ARHGAP1/ARHGAP12/ARHGAP17/ARHGAP18/ARHGAP20/ARHGAP21/ARHGAP26/ARHGAP31/ARHGAP32/ARHGAP33/ARHGAP35/ARHGAP39/ARHGAP44/ARHGAP5/ARHGDIA/ARHGDIB/ARHGEF1/ARHGEF11/ARHGEF12/ARHGEF16/ARHGEF17/ARHGEF2/ARHGEF6/ARHGEF7/ARL3/BCR/CDC42/CDON/CHM/CHN1/CRKL/DAB2IP/DGKI/DOCK1/DOCK10/DOCK11/DOCK3/DOCK4/DOCK7/DOCK9/FBP1/FGD1/FGD3/FGD4/GARNL3/GDI1/GDI2/GNA13/INPP5B/JAK2/KALRN/KITLG/KN…	124
CB	Type1	nervous system development	206/5017	490/17911	1.01057e-11	8.20584e-10	6.09416e-10	ACHE/ACVR1B/ADAM22/ADAM23/ADD2/ADGRB1/ADGRL3/ADGRV1/ADORA1/ALDH5A1/ANKLE2/APAF1/APBA1/APBA2/APOB/ARHGAP26/ARHGEF7/ARNT2/ARSB/ATN1/ATXN10/ATXN3/BCAN/BHLHE22/BPNT1/BSN/BZW2/C2CD3/CAMK2G/CBLN1/CDK5RAP2/CELSR1/CHD7/CHERP/CHRDL1/CHRM1/CHRM2/CLSTN3/CNTFR/CNTN4/CNTN6/COL2A1/CRKL/CRMP1/CSGALNACT1/CYP46A1/DCHS1/DCLK1/DCX/DHX30/DICER1/DLG4/DLX6/DNER/DNM3/DOC2A/DPYSL2/DPYSL4/DPYSL5/DVL1/DYRK1A/EFNA5/EFNB3/E…	206
CB	Type1	RNA splicing	89/5017	172/17911	3.71385e-11	2.94172e-09	2.1847e-09	ACIN1/AHNAK/AKAP8L/ARL6IP4/CCAR2/CDK12/CELF1/CELF3/CLK3/DDX23/DDX47/DHX15/DHX8/DYRK1A/FAM172A/FMR1/GEMIN2/HABP4/HNRNPH1/HNRNPH3/HNRNPLL/IVNS1ABP/IWS1/JMJD6/KHSRP/LGALS3/LSM1/LSM4/LSM6/LUC7L3/MBNL2/MPHOSPH10/NCBP1/NCBP2/NONO/PIK3R1/PPIG/PPP1R8/PPP1R9B/PPP4R2/PQBP1/PRPF3/PRPF4/PRPF4B/PRPF6/PTBP1/PTBP2/PTBP3/RBFOX1/RBFOX2/RBM10/RBM15B/RBM25/RBM28/RBM39/RRAGC/SCAF1/SCAF11/SCAF8/SF3B2/SF3B4/SFPQ/SNRNP…	89
CB	Type1	cell morphogenesis involved in neuron differentiation	63/5017	108/17911	3.78383e-11	2.94172e-09	2.1847e-09	ABI1/ADCY1/ADGRB1/ALS2/ANK3/APBB1/APP/ATL1/ATP8A2/BCL2/BRSK2/CAMK2A/CELSR2/CNP/CNTN4/CREB1/CTNNA2/DCC/DCLK1/DOCK7/DVL1/FARP1/FYN/HPRT1/ITGB1/KIDINS220/LLGL1/LRP4/MAP2/MAP6/MEF2A/MINK1/NEFH/NRCAM/NUMB/NUMBL/OPHN1/PAK3/PARD3/PARD6B/PAX2/PICALM/PITPNA/PREX2/PTPRZ1/RAB10/RAB8A/RBFOX2/RTN4R/SEC24B/SHTN1/SLC1A3/SLC9A3R1/SPAST/SPTBN4/STK11/TAOK2/TBCD/TOP2B/TRAK1/TRIM46/UNK/VLDLR	63
CB	Type1	Ras protein signal transduction	116/5017	243/17911	4.05908e-11	3.08998e-09	2.29481e-09	ABL2/ABR/ADGRG1/AKAP13/ALS2/APOA1/ARF6/ARHGAP35/ARHGDIA/ARHGDIB/ARHGEF1/ARHGEF10L/ARHGEF11/ARHGEF12/ARHGEF16/ARHGEF17/ARHGEF2/ARHGEF25/ARHGEF33/ARHGEF6/ARHGEF7/ARRB1/AUTS2/BCR/BRAP/CADM4/CBL/CDC42SE2/CDK2/CRK/CRKL/CUL3/DAB2IP/DENND1A/DENND4B/DGKI/DHCR24/DNM2/DNMT1/DYNLT1/EPS8L2/FARP1/FBP1/FGD1/FGD3/FGD4/FLCN/G3BP1/G3BP2/GNB1/HEG1/ITGA3/ITGB1/ITSN2/JAK2/KALRN/KANK1/KANK2/KCTD13/KITLG/KRAS/KSR1/LYN…	116
CB	Type1	synapse organization	92/5017	180/17911	4.21603e-11	3.14395e-09	2.33489e-09	ABL1/ADAM10/ADGRB1/ADGRB2/ADGRB3/ADGRL1/ADGRL3/ADNP/AGRN/ANAPC2/APP/ARHGAP39/C1QL3/CAMK2B/CAST/CBLN1/CLSTN1/CNKSR2/CNTN2/CNTN5/CNTNAP4/CTNNB1/CTNND2/DAB2IP/DAG1/DNM3/DVL1/EFNA5/EFNB2/EPHA4/EPHA7/EPHB1/EPHB3/FLRT2/FLRT3/GPC4/GRID2/GRIN1/GRIPAP1/GRM5/L1CAM/LRFN3/LRFN4/LRFN5/LRP4/LRRC4/LRRC4B/LRRC4C/LRRN1/LRRTM1/LRRTM2/MYO5A/NECTIN1/NEUROD2/NFASC/NLGN1/NLGN2/NLGN4X/NRP1/NRXN1/NTN1/NTRK2/NTRK3/PAK3/P…	92
CB	Type1	brain development	134/5017	294/17911	7.53485e-11	5.50647e-09	4.08944e-09	ABCB6/ABR/ACSL3/ADCY1/ADGRG1/AK4/ANP32B/APAF1/APP/ARHGAP35/ARID1A/ARNT2/ARRB2/ATM/ATP2B1/ATP6V0D1/ATRX/ATXN1/BAG3/BBS7/BCR/BMPR2/BPTF/C2CD3/CA10/CASP2/CD9/CDH2/CDK5RAP2/CDK5RAP3/CENPF/CHD8/CIC/CNP/CNTN4/COL4A1/COX17/CSK/CST3/CTNNA2/CTNNB1/CTNND1/CTTNBP2/DCLK1/DNAJB1/DPYSL2/DYNC2H1/EML1/EMX1/EPHA7/FGFR1/FOXO3/FRS2/FYN/GABRA5/GNAI3/GNAO1/GRIN1/GRIN2B/GRIN2D/H2AFY2/HPCA/HSPG2/HTRA2/KDM2B/MACROD2/MAP…	134
CB	Type1	clathrin-dependent endocytosis	29/5017	36/17911	8.21513e-11	5.8859e-09	4.37123e-09	AAK1/AP2A1/AP2B1/AP2M1/AP2S1/CANX/CLTC/DAB2/DNAJC6/DNM1/DNM2/FCHO1/FCHO2/FCHSD2/FNBP1L/GAK/GPR107/HIP1/HIP1R/INPP5F/PICALM/PIK3CB/PIP5K1C/SCYL2/SH3GL2/SLC9B2/SNAP91/UNC119/WASL	29
CB	Type1	mRNA export from nucleus	60/5017	103/17911	1.1893e-10	8.35714e-09	6.20652e-09	AAAS/AKAP8L/ALKBH5/ALYREF/CASC3/CDC40/CPSF1/CPSF2/CPSF4/DDX39A/DHX38/EIF4E/FYTTD1/IWS1/NCBP1/NCBP2/NDC1/NUP107/NUP133/NUP153/NUP155/NUP160/NUP188/NUP205/NUP210/NUP214/NUP35/NUP37/NUP54/NUP58/NUP62/NUP88/NUP93/NUP98/NXF1/POLDIP3/RANBP2/RBM15B/SEC13/SLU7/SMG1/SMG6/SMG7/SRRM1/SRSF11/SRSF4/SRSF5/SRSF6/SRSF9/SUPT6H/THOC1/THOC2/THOC5/THOC7/TPR/U2AF2/UPF1/UPF2/UPF3B/WDR33	60
CB	Type1	neuron projection extension	59/5017	102/17911	2.50361e-10	1.72607e-08	1.28189e-08	ABL1/ADNP/ANAPC2/APOE/BCL11A/CDKL5/CPNE5/CTNNB1/CTTN/CYFIP1/DNM2/DPYSL2/EMX1/FLRT3/FN1/GDI1/GOLGA4/GSK3B/ILK/IQGAP1/ISLR2/ITSN2/L1CAM/LIMK1/MACF1/MAG/MAP1B/MAP2/NDEL1/NEDD4L/NRCAM/NTN1/OLFM1/PAFAH1B1/PAK1/PLXNA1/PLXNA3/POU4F2/PRKCZ/PTPRS/RAB21/RASAL1/RIMS1/RIMS2/RNF157/RTN4/RTN4R/RUFY3/SEMA3G/SEMA7A/SHTN1/SYT17/SYT2/SYT3/TIAM1/TRIM46/TTL/TWF2/UNC13A	59
CB	Type1	protein localization to plasma membrane	96/5017	196/17911	3.3556e-10	2.27063e-08	1.68631e-08	ACTB/ACTN2/AKT1/AKT2/ANK1/ANK2/ANK3/AP2M1/APPL1/ARF6/ARHGEF16/ATP1B1/BAG4/BCL2L1/C2CD5/CACNB2/CACNB3/CD81/CDH2/CLIP3/CLTC/CNPY4/DAB2/DCHS1/DENND4C/DLG1/DPP10/DPP6/EFR3A/EFR3B/EGFR/EHD3/EPB41L3/EXOC5/EZR/FAM126A/FCHO2/FLNA/FLOT2/GAK/INPP5K/ITGA3/ITGB1/JUP/KCNB1/KCNIP4/KIF5B/LAMA5/LGALS3/LRP1/MAP7/MPP5/MYADM/MYO5A/NFASC/NUMB/PACS1/PACS2/PACSIN1/PALM/PICALM/PID1/PIK3R1/PIP5K1A/PPFIA1/PPP2R5A/PRKCE/P…	96
CB	Type1	protein phosphorylation	324/5017	864/17911	3.6119e-10	2.39961e-08	1.7821e-08	AAK1/AATK/ABL1/ACVR1B/ACVR2A/ADAM10/ADAM17/ADCK1/ADCK2/ADCK5/ADNP/AKAP13/AKAP8/AKAP8L/AKAP9/AKT1/AKT2/AKTIP/APOA1/APP/ARHGEF2/ARR3/ARRB1/ARRB2/ATM/ATP2B4/AURKB/BAG4/BAX/BCL2/BCR/BIRC6/BMPR2/BRAF/BRAT1/BRD4/BRSK2/BST1/C3/C9orf72/CAB39/CADM4/CALM1/CAMK1/CAMK1D/CAMK1G/CAMK2A/CAMK2B/CAMK2G/CAMK4/CAMKK1/CAMKV/CASK/CCDC88A/CCNB1/CCNH/CCNK/CCNT1/CD109/CD40/CD44/CD81/CDC42BPA/CDC42BPB/CDK2/CDK5RAP3/CDK6/…	324
CB	Type1	response to heat	66/5017	120/17911	4.36183e-10	2.84609e-08	2.11368e-08	AAAS/AKT1/AKT1S1/ATM/ATR/BAG1/BAG3/BAG4/BAG5/CAMK2A/CAMK2B/CAMK2G/CASQ1/CCAR2/CD14/CHORDC1/CREBBP/CRYAB/DNAJA4/DNAJB1/DNAJC2/EIF2B1/EIF2B3/EIF2B4/EIF2B5/FKBP4/GCLC/GSK3B/HIKESHI/HSF1/HSPA2/HSPA8/HSPH1/IGFBP7/MAP2K7/MAPK1/MAPK3/MLST8/MTOR/NDC1/NUP107/NUP133/NUP153/NUP155/NUP160/NUP188/NUP205/NUP210/NUP214/NUP35/NUP37/NUP54/NUP58/NUP62/NUP88/NUP93/NUP98/P2RX3/PSIP1/RANBP2/RPA2/RPTOR/SEC13/SIRT1/SST…	66
CB	Type1	neutrophil degranulation	198/5017	485/17911	5.20277e-10	3.33525e-08	2.47696e-08	A1BG/ABR/ACLY/ACTR10/ACTR1B/ADAM10/AGL/AHSG/ALAD/ALDOC/AMPD3/ANO6/ANPEP/ANXA2/AP1M1/APAF1/APEH/ARG1/ARL8A/ARSA/ARSB/ATG7/ATP11A/ATP6V0A1/ATP6V1D/ATP8A1/BCR/BST1/C3/CAB39/CAND1/CANT1/CAP1/CAPN1/CAT/CCT2/CCT8/CD14/CD44/CD47/CD59/CD93/CDK13/COMMD3/COMMD9/COPB1/COTL1/CPNE3/CPPED1/CREG1/CST3/CSTB/CTSA/CTSB/CTSC/CTSZ/CYB5R3/CYFIP1/DDOST/DDX3X/DEGS1/DERA/DGAT1/DIAPH1/DNAJC13/DNAJC3/DPP7/DSN1/DYNC1H1/DYN…	198
CB	Type1	cellular protein metabolic process	240/5017	611/17911	6.27699e-10	3.87818e-08	2.88018e-08	AARS/ABCA3/ACO1/ADAM10/AGO2/AHSG/AIMP1/AIMP2/AKT1/AKT2/ALB/ANO8/APEH/APLP2/APOA1/APOA2/APOB/APOE/APP/ASPSCR1/ATG7/ATXN2/C3/CALR/CAPN2/CAPRIN1/CASC3/CDH2/CDK5RAP3/CDKAL1/CELF1/CELF4/CHGB/CHRDL1/CIRBP/CNOT1/CNOT11/COPS5/CPEB3/CST3/CTIF/CTSB/CTSL/D2HGDH/DAB2IP/DAPK1/DARS/DARS2/DDX3X/DHX29/DHX36/DNAJC3/EEF1E1/EEF1G/EIF1/EIF1B/EIF2A/EIF2AK2/EIF2B1/EIF2B3/EIF2B4/EIF2B5/EIF3A/EIF3B/EIF3D/EIF3E/EIF3F/EIF…	240
CB	Type1	mRNA-containing ribonucleoprotein complex export from nucleus	57/5017	99/17911	6.41604e-10	3.87818e-08	2.88018e-08	AAAS/ALKBH5/ALYREF/CASC3/CDC40/CPSF1/CPSF2/CPSF4/DDX39A/DHX38/EIF4E/FYTTD1/NCBP1/NCBP2/NDC1/NUP107/NUP133/NUP153/NUP155/NUP160/NUP188/NUP205/NUP210/NUP214/NUP35/NUP37/NUP54/NUP58/NUP62/NUP88/NUP93/NUP98/NXF1/POLDIP3/RANBP2/RBM15B/SEC13/SLU7/SMG1/SMG6/SMG7/SRRM1/SRSF11/SRSF4/SRSF5/SRSF6/SRSF9/THOC1/THOC2/THOC5/THOC7/TPR/U2AF2/UPF1/UPF2/UPF3B/WDR33	57
CB	Type1	neutrophil mediated immunity	199/5017	489/17911	6.44839e-10	3.87818e-08	2.88018e-08	A1BG/ACE/ACLY/ACTR10/ACTR1B/ADAM10/ADAM17/AGL/AHSG/ALAD/ALDOC/AMPD3/ANO6/ANPEP/ANXA2/AP1M1/APAF1/APEH/ARG1/ARL8A/ARSA/ARSB/ATG7/ATP11A/ATP6V0A1/ATP6V1D/ATP8A1/BST1/C3/CAB39/CAND1/CANT1/CAP1/CAPN1/CAT/CCT2/CCT8/CD14/CD44/CD47/CD59/CD93/CDK13/COMMD3/COMMD9/COPB1/COTL1/CPNE3/CPPED1/CREG1/CST3/CSTB/CTSA/CTSB/CTSC/CTSZ/CYB5R3/CYFIP1/DDOST/DDX3X/DEGS1/DERA/DGAT1/DIAPH1/DNAJC13/DNAJC3/DPP7/DSN1/DYNC1H1/…	199
CB	Type1	establishment of cell polarity	38/5017	56/17911	6.47425e-10	3.87818e-08	2.88018e-08	ARFGEF1/ARHGEF11/BCAS3/BRSK2/CFL1/CLASP1/CRK/CRKL/EPHB1/GOLPH3/GSK3B/JAM3/KANK1/KIF26B/MAP2/MARK1/MARK2/MARK3/MARK4/MPP7/MYO18A/NEK3/PAK1/PRKCZ/PTK2/PTK2B/RAB11FIP2/RAP1B/RICTOR/RNF41/ROCK1/ROCK2/RUFY3/SHTN1/STK11/UST/WEE1/WWC1	38
CB	Type1	myeloid leukocyte mediated immunity	201/5017	495/17911	6.58208e-10	3.87918e-08	2.88092e-08	A1BG/ACLY/ACTR10/ACTR1B/ADAM10/AGL/AHSG/ALAD/ALDOC/AMPD3/ANO6/ANPEP/ANXA2/AP1M1/APAF1/APEH/ARG1/ARL8A/ARSA/ARSB/ATG7/ATP11A/ATP6V0A1/ATP6V1D/ATP8A1/BST1/C3/CAB39/CAND1/CANT1/CAP1/CAPN1/CAT/CBL/CCT2/CCT8/CD14/CD44/CD47/CD59/CD93/CDK13/COMMD3/COMMD9/COPB1/COTL1/CPNE3/CPPED1/CREG1/CST3/CSTB/CTSA/CTSB/CTSC/CTSZ/CYB5R3/CYFIP1/DDOST/DDX3X/DEGS1/DERA/DGAT1/DIAPH1/DNAJC13/DNAJC3/DPP7/DSN1/DYNC1H1/DYNC1LI…	201
CB	Type1	cellular response to heat	64/5017	116/17911	6.71013e-10	3.89188e-08	2.89035e-08	AAAS/AKT1S1/ARPP21/ATM/ATP2A2/ATR/ATXN3/BAG1/BAG3/BAG4/BAG5/CAMK2A/CAMK2B/CAMK2G/CCAR2/CHORDC1/CREBBP/CRYAB/DHX36/DNAJB1/DNAJC2/FGF1/FKBP4/GSK3B/HDAC2/HIKESHI/HSF1/HSPA8/HSPH1/HTRA2/LYN/MAPK1/MAPK3/MLST8/MTOR/NDC1/NF1/NUP107/NUP133/NUP153/NUP155/NUP160/NUP188/NUP205/NUP210/NUP214/NUP35/NUP37/NUP54/NUP58/NUP62/NUP88/NUP93/NUP98/PRKACA/RANBP2/RPA2/RPTOR/SEC13/SIRT1/SLU7/STUB1/TPR/VCP	64
CB	Type1	head development	103/5017	217/17911	7.37643e-10	4.21148e-08	3.1277e-08	ABCB6/ABR/ACSL3/ADCY1/ADGRG1/AK4/ARNT2/ARRB2/ATM/ATP2B1/ATP6V0D1/ATXN1/BAG3/BBS7/BCR/BMPR2/BPTF/C2CD3/CA10/CASP2/CD9/CDK5RAP2/CDK5RAP3/CHD7/CHD8/CIC/CNTN4/COL4A1/COX17/CSK/CST3/CTNND1/CTTNBP2/DLX6/DPYSL2/EML1/EPHA7/FLRT3/FLVCR1/GABRA5/GNAI3/GRIN1/GRIN2B/GRIN2D/H2AFY2/HPCA/HSPG2/MACROD2/MAP1S/MAP2K1/MAPK1/MAPK3/MBD3/MDGA1/MED1/MTOR/NCOA6/NDUFS4/NES/NF1/NIPBL/OXCT1/PCDH19/PHF8/PHGDH/PITPNM1/PLXNB2/…	103
CB	Type1	mRNA 3'-end processing	47/5017	76/17911	7.52007e-10	4.22743e-08	3.13955e-08	AHCYL1/ALYREF/CASC3/CCNB1/CCNT1/CDC40/CDC73/CDK9/CLP1/CPEB3/CPSF1/CPSF2/CPSF4/CPSF6/CPSF7/CSTF1/CSTF2/CSTF3/CTR9/DDX39A/DHX36/DHX38/HSF1/LEO1/NCBP1/NCBP2/PAPOLA/PCF11/POLDIP3/RNF20/RNF40/SLU7/SNRPA/SRRM1/SRSF11/SRSF4/SRSF5/SRSF6/SRSF9/SUPT5H/THOC1/THOC2/THOC5/THOC7/U2AF2/UPF3B/WDR33	47
CB	Type1	peptidyl-serine phosphorylation	102/5017	215/17911	9.21667e-10	5.10268e-08	3.78956e-08	AKAP9/AKT1/APP/ARRB1/ARRB2/ATM/ATP2B4/ATR/BAG4/BAX/BCL2/BRAF/BRSK2/CAB39/CAMK1/CAMK2A/CD44/CDK2/CNOT9/CSNK1A1/CSNK1G1/CSNK1G2/CSNK1G3/CSNK2A2/DCLK1/DCLK2/DGKQ/DMD/DMTN/DOCK7/DYRK1A/EGFR/EIF4G1/ERCC6/FNIP2/GPD1L/GRK2/GSK3B/HDAC6/ILK/INPP5F/INPP5K/LMTK2/MAP3K10/MAPK1/MAPK12/MAPK3/MAPK7/MAPK8/MAPKAP1/MAPKAPK3/MARK1/MARK2/MARK3/MORC3/MTOR/NCK1/NCK2/NSD1/NTRK2/NTRK3/PAK1/PAK2/PDE4D/PDK3/PFN2/PIK3CA/PL…	102
CB	Type1	focal adhesion assembly	49/5017	81/17911	9.80163e-10	5.34554e-08	3.96993e-08	ABL1/ACTN2/ARHGEF7/BCAS3/BCL2/CAMSAP3/CLASP1/CORO1C/CORO2B/CTTN/DMTN/DUSP22/DUSP3/EFNA5/EPB41L5/FERMT2/GPM6B/HRG/IQGAP1/ITGA2/LAMA5/LDB1/LIMCH1/LRP1/MACF1/MAP4K4/NRP1/PEAK1/PHLDB2/PIP5K1A/PPM1F/PTEN/PTK2/PTK2B/PTPRJ/RCC2/ROCK1/ROCK2/S100A10/SFRP1/SLC9A1/SLK/SORBS1/SRC/TAOK2/THY1/TRIP6/TSC1/WNT4	49
CB	Type1	vesicle-mediated transport	146/5017	338/17911	1.17757e-09	6.32771e-08	4.69934e-08	ABCA1/ABL1/ABL2/ABR/ACTR1A/ADGRB1/AHSG/ANXA2/AP1B1/AP1S2/AP2B1/AP2M1/AP2S1/APOA1/APOA2/APOE/ARAP3/ARF1/ARF6/ARFGAP3/ARHGAP12/ATG3/ATG5/ATP6AP1/BCR/BIN1/C2CD5/CADPS2/CALR/CALY/CAMK1D/CD14/CD47/CDC42/CDH13/CLASP1/CLIP3/COG4/CORO1A/CPNE3/CSK/CYTH1/DAB2/DNM2/DOCK1/EEA1/EHD4/ELMO1/ENPP2/EXOC5/FGA/FGG/FMN2/FNBP1L/GNAI3/GOLGA4/GOLPH3/GPC3/GSN/HIP1/HIP1R/ITGAV/ITGB2/KALRN/KIF17/KIF5A/LGALS3/LMAN2/LRP1/LR…	146
CB	Type1	synaptic vesicle exocytosis	52/5017	89/17911	1.75165e-09	9.27613e-08	6.88902e-08	ADCY1/APBA1/APBA2/ATP2A2/CADPS/CADPS2/CASK/CHRM2/CTBP2/DGKI/DOC2A/DVL1/ERC2/FBXL20/FMR1/GIPC1/GIT1/GRIN3A/GSK3B/HTR1B/NLGN1/P2RX7/PCLO/PFN2/PIP5K1C/PPFIA3/PREPL/PRKCB/PRRT2/PSEN1/RAB3A/RAB3GAP1/RAB5A/RAP1A/RAP1B/RIMS1/RIMS3/RIMS4/SNAP25/SNAPIN/SNCA/STX1A/STX1B/STXBP1/STXBP5L/SYN1/SYNJ1/SYP/SYT9/TRIM9/VAMP1/VPS18	52
CB	Type1	signal release from synapse	59/5017	106/17911	1.95799e-09	1.02207e-07	7.59053e-08	ADCY1/APBA1/APBA2/ASIC1/CADPS/CADPS2/CAMK2A/CASK/CHRM2/CTBP2/DGKI/DOC2A/DVL1/ERC2/FBXL20/FMR1/GIPC1/GIT1/GRIN3A/GSK3B/HTR1B/KCNMB4/MCTP1/NF1/NLGN1/P2RX7/PCLO/PFN2/PIP5K1C/PPFIA3/PREPL/PRKCB/PRRT2/PSEN1/RAB3A/RAB5A/RAP1A/RAP1B/RHOT1/RIMS1/RIMS3/RIMS4/SNAP25/SNAPIN/SNCA/SNCAIP/SNCG/STX1A/STX1B/STXBP1/STXBP5L/SYN1/SYNJ1/SYP/SYT9/TRIM9/UNC13A/VAMP1/VPS18	59
CB	Type1	tRNA aminoacylation for protein translation	27/5017	35/17911	2.19082e-09	1.1275e-07	8.37351e-08	AARS/AIMP1/AIMP2/DARS/DARS2/EEF1E1/EPRS/FARS2/FARSA/GARS/HARS/HARS2/IARS/IARS2/KARS/LARS/LARS2/MARS/MARS2/NARS/PPA1/RARS/RARS2/SARS/TARS/WARS2/YARS	27
CB	Type1	organelle organization	137/5017	316/17911	2.84846e-09	1.44559e-07	1.07359e-07	AARS2/ACOT8/ACTL6B/AFAP1/AIP/AKAP9/ANK1/ANXA2/ARL3/ATP13A2/ATP2A2/ATP6V0A1/ATP6V0D1/ATP6V0D2/ATP6V1B2/ATP6V1C1/ATP6V1D/ATP6V1E1/ATP6V1G1/BID/BRD3/BRD4/BRD9/BRWD1/CAMSAP2/CAMSAP3/CAPN2/CBX4/CBX6/CENPV/CHD2/CLIC4/CORO1A/DIAPH1/DNAJC19/DNAJC2/DNM2/DNMT1/DYNLT1/EHD3/EHMT1/EMSY/EZR/FBXO7/FIS1/FLCN/GDAP1/GOLPH3/GPX4/GSK3B/HDAC1/HDAC10/HDAC3/HLTF/HMG20A/HMGN5/HNRNPU/HTRA2/IFT122/IFT46/KIF3A/KIF5C/LEMD2/…	137
CB	Type1	cell cycle	188/5017	465/17911	3.51235e-09	1.7581e-07	1.30567e-07	ABL1/ADARB1/AFAP1L2/ANAPC16/ANAPC2/ANAPC4/ANAPC5/ANAPC7/ANKRD17/APP/APPL1/APPL2/ARF6/ARL8A/ARL8B/ASNS/BCR/BIRC2/BIRC6/BOP1/BRCC3/BRD7/BRINP1/C6orf89/CALR/CAMK1/CAMK2N1/CCAR1/CCAR2/CCDC124/CCNB1/CCNK/CCNT1/CCNT2/CCPG1/CCSAP/CDC16/CDC26/CDC73/CDCA3/CDK12/CDK14/CDK16/CDK17/CDK18/CDK19/CDK6/CDKL5/CDKN1B/CENPF/CENPV/CHAF1B/CINP/CLTA/COPS5/CSNK1A1/CSNK2A2/CTBP1/CYLD/DAB2IP/DLG1/DUSP3/DYNC1LI1/EGFR/EIF4…	188
CB	Type1	cell migration	231/5017	594/17911	3.73381e-09	1.84369e-07	1.36924e-07	ABI2/ACTN4/ADAM10/ADAM15/ADAM17/ADAM9/ADARB1/ADGRG1/ADORA1/AKT1/AKT2/AMOT/APC/ARC/ARHGAP35/ARHGEF2/ARID2/ASAP3/ATM/ATP8A1/AVL9/BCAR1/BCL2/BRAT1/CAMK2A/CAMK2B/CAMSAP3/CARMIL2/CCAR1/CCDC88A/CD44/CD47/CDC42BPA/CDC42BPB/CDH13/CDH2/CLIC4/COL18A1/CORO1A/CORO1B/CPNE3/CRKL/CSF1R/CTNNA2/CTTN/CUL3/CYP1B1/DAB2/DAB2IP/DAG1/DDRGK1/DDX58/DGKZ/DIAPH1/DOCK1/DOCK10/DPYSL3/DUSP22/DUSP3/EGFR/ELMO1/ELP3/ELP6/EMILIN1…	231
CB	Type1	regulation of postsynaptic membrane potential	41/5017	65/17911	3.89257e-09	1.89646e-07	1.40843e-07	ABAT/APP/CACNB3/CBLN1/CELF4/CHRM1/DLG4/DVL1/GABRB1/GABRB2/GRIA1/GRIA3/GRID1/GRIK3/GRIN1/GRIN3A/GRM1/GRM5/KCNA1/KCND2/MTMR2/NLGN1/NLGN2/NLGN4X/NRXN1/PRKCZ/PTEN/PTK2B/RELN/RGS7BP/RIMS1/RIMS2/SH3GL1/SHANK1/SHANK3/SLC8A1/SLC8A3/STX1A/STX1B/TMEM108/ZMYND8	41
CB	Type1	regulated exocytosis	64/5017	120/17911	4.21012e-09	2.02418e-07	1.50328e-07	ADCY1/APBA1/APBA2/ARF1/CADPS2/CASK/CBARP/CDK5R2/CHRM2/CTBP2/DGKI/DMTN/DOC2A/DVL1/ERC2/FBXL20/FMR1/GIPC1/GIT1/GRIN3A/GSK3B/HTR1B/KCNB1/MICAL1/MYH9/NLGN1/PFN2/PPFIA3/PREPL/PRKCB/PRRT2/PSEN1/RAB10/RAB11FIP2/RAB15/RAB26/RAB3A/RAB3D/RAB5A/RAP1A/RAP1B/RIMS1/RIMS3/RIMS4/SCAMP5/SNAP25/SNAPIN/SNCA/STX1A/STX1B/STXBP1/STXBP3/STXBP5L/SYN1/SYNGR1/SYNJ1/SYP/SYT7/SYT9/TMED10/TRIM9/VAMP1/VPS18/VPS41	64
CB	Type1	clathrin coat assembly	15/5017	15/17911	5.05025e-09	2.39657e-07	1.77984e-07	AP2B1/AP2S1/CALY/CLINT1/CLTA/CLTC/CLTCL1/EPS15/FCHO1/FCHO2/HIP1/HIP1R/PICALM/PIK3C2A/SNAP91	15
CB	Type1	synaptic vesicle cycle	29/5017	40/17911	6.50571e-09	3.0286e-07	2.24922e-07	BSN/CADPS/CTNNB1/DOC2A/NLGN1/NRXN1/P2RX7/PCLO/PIP5K1C/PLD1/PLD2/RAB3A/RAB3B/RAB5A/RAPGEF4/RIMS1/SLC17A6/SLC17A7/SLC17A8/SLC18A2/SNAP25/SNAPIN/SNCA/STX1A/STXBP5/SYN1/SYN2/SYT7/TRIM9	29
CB	Type1	early endosome to late endosome transport	28/5017	38/17911	6.54787e-09	3.0286e-07	2.24922e-07	AKTIP/BECN1/DAB2/DNAJC13/EEA1/EZR/FAM160A2/HOOK1/HOOK2/HOOK3/LMTK2/MAP2K1/MAPK1/MAPK3/MSN/MTMR2/PIK3C3/PTPN23/RAB21/RAB5A/RAB7A/SNF8/SNX16/SNX3/SRC/STX8/VPS11/WDR91	28
CB	Type1	dendritic spine morphogenesis	36/5017	55/17911	8.12172e-09	3.6871e-07	2.73827e-07	ABI2/ADAM10/ARC/ARHGAP33/CAMK2B/CAPRIN1/CDC42/CFL1/CTNND2/DHX36/DLG4/DNM3/DOCK10/DVL1/EPHA4/EPHB1/EPHB3/HDAC6/ITPKA/KALRN/LRP8/NLGN1/OPA1/PAFAH1B1/PAK3/PDLIM5/PPP1R9A/PTEN/RELN/SHANK1/SHANK3/SIPA1L1/TIAM1/UBE3A/WASL/ZNF365	36
CB	Type1	pallium development	61/5017	114/17911	8.17338e-09	3.6871e-07	2.73827e-07	ALK/ATIC/ATP2B4/BAD/BAX/BCAN/CDH2/CDK5R2/CDON/CRK/CRKL/CSNK2A2/DCLK2/EIF2B3/EIF2B5/EPHA5/EZH1/FAT4/FLNA/FOXP2/GART/GLI3/GNG12/GRIN1/GSK3B/H2AFX/HDAC1/ID4/KCNA1/KDM1A/KDM6B/KIF5B/KIRREL3/LHX2/LRP1/LRP8/NCOA1/NEFL/NF1/NF2/NPY/NTRK2/PAFAH1B1/PLCB1/PLXNA3/PTPRS/RAN/RELN/SLC2A1/SLC32A1/SLC38A2/SRD5A1/TMEM14B/TRAPPC9/TSC1/UBA6/UQCRQ/XAB2/XRCC1/XRN2/ZEB2	61
CB	Type1	Golgi vesicle transport	24/5017	31/17911	1.5559e-08	6.93324e-07	5.14905e-07	ARF1/ARL1/BET1L/COG4/CYTH3/GAS1/GOLGA5/GOLPH3/MYO18A/PRKCI/PRKD1/RAB33B/RAB8A/RINT1/RNF139/SCFD1/SORL1/STX18/STX5/STX6/TMED10/USO1/VTI1A/YIPF5	24
CB	Type1	neuron death	131/5017	306/17911	1.59854e-08	7.03741e-07	5.22642e-07	AARS/ABL1/ADNP/ADORA1/AGAP2/AIFM1/AIMP2/AKT1/AKT1S1/AP2B1/APOE/ARRB1/ARRB2/ATG7/ATM/ATP13A2/BAD/BAG5/BAX/BCL2/BCL2L1/CAPN2/CASP2/CBL/CD200/CDC34/CHL1/CNTFR/CORO1A/CPEB4/CREB1/CTNNB1/CTSZ/DCC/DHCR24/DPYSL4/EFNB2/EGLN1/EIF4G1/EPHA7/EPHB1/FBXO7/FIS1/FOXO3/FYN/G6PD/GABRA5/GABRB2/GABRB3/GCLC/GPX1/GRID2/GRIK2/GRIK5/GRIN1/GRIN2B/GRM4/GSK3B/HDAC4/HSF1/HTRA2/IKBKG/ILK/ITGA1/ITGB2/JAK2/KDM2B/KRAS/LGMN/LIG4…	131
CB	Type1	regulation of postsynaptic membrane neurotransmitter receptor levels	25/5017	33/17911	1.67323e-08	7.27853e-07	5.40549e-07	ADAM10/ARC/CPT1C/CTNND1/DAG1/DLG3/EFNB2/EPS8/ERBIN/FLOT2/FRRS1L/GPC4/GPC6/GSG1L/HPCA/IQSEC2/NUMB/OPHN1/PORCN/PRKCI/PRKCZ/RAP1A/SNAP25/SNAP47/USP46	25
CB	Type1	cellular process	712/5017	2151/17911	1.88219e-08	8.09121e-07	6.00903e-07	ABI1/ABL1/ABL2/ACLY/ACOX2/ACTL6A/ACVR1B/ADAM10/ADAM17/ADAM22/ADARB1/ADCY8/ADGRB1/ADGRG1/ADORA1/AFAP1/AGAP3/AGRN/AIMP1/AIMP2/AKAP8/AKAP9/AKT1/AKT2/ALDH3A1/ALK/AMFR/ANK1/ANK3/ANKRD17/ANXA2/ANXA4/AP2M1/APBB1/APC/APOA1/APOE/APP/APPL1/APPL2/ARAP1/ARAP3/ARFRP1/ARHGAP1/ARHGAP12/ARHGAP17/ARHGAP20/ARHGAP21/ARHGAP26/ARHGAP35/ARHGAP39/ARHGAP44/ARHGDIA/ARHGDIB/ARHGEF2/ARHGEF7/ARID2/ARL2BP/ARNT2/ARR3/ARRB1/AS…	712
CB	Type1	regulation of mRNA stability	57/5017	106/17911	1.97622e-08	8.39662e-07	6.23585e-07	AKT1/ALKBH5/APEX1/CARHSP1/DCP1A/DHX36/DIS3/EIF4G1/ELAVL1/EXOSC1/EXOSC4/EXOSC5/EXOSC7/EXOSC8/EXOSC9/FMR1/HNRNPD/HSPA8/IGF2BP2/IGF2BP3/KHSRP/NUP214/PABPC1/PABPC4/PCBP4/PCID2/PRKCA/PRKCD/PSMA3/PSMA5/PSMA7/PSMB1/PSMB2/PSMB6/PSMC2/PSMC4/PSMD1/PSMD10/PSMD2/PSMD3/PSMD4/PSMD6/PSMD7/PSMD8/PSME2/PSME3/PSME4/PSMF1/PUM1/PUM2/SERBP1/TNPO1/VIM/XPO1/XRN1/YTHDF2/YWHAB	57
CB	Type1	protein polymerization	69/5017	137/17911	2.38362e-08	1.00112e-06	7.43493e-07	ABL1/AKAP9/ARF6/ARFGEF1/ARHGAP18/ARL2/BAG4/BIN1/CAMSAP1/CAMSAP2/CAMSAP3/CASQ1/CDC42EP2/CDK5RAP2/CDKN1B/CLASP1/CLIP1/CLIP3/CTTN/DLG1/DYRK1A/FCHSD2/FER/FGA/FGG/FKBP4/GBA2/GOLGA2/GPX4/HIP1R/INPP5J/KANK1/KIAA1211/MAP1B/MAP2/MTOR/MYADM/MYO1C/NAV3/NCK1/NCK2/NCKAP1/NEFL/NUMA1/PAK1/PAK3/PFN2/PPP1R9A/PREX1/PRKCD/PRKCE/PRUNE1/PTK2B/RANBP9/RASA1/RICTOR/SLAIN2/SLIT2/SNCA/SNX9/TBCD/TENM1/TTBK1/TUBB4A/TUBGCP2/…	69
CB	Type1	post-translational protein modification	144/5017	346/17911	2.82836e-08	1.17441e-06	8.7219e-07	ADAM10/AHSG/ALB/ANO8/APLP2/APOA1/APOA2/APOB/APOE/APP/ATG5/C3/CAND1/CCDC22/CDH2/CHGB/CHM/CHRDL1/COMMD1/COPS2/COPS3/COPS4/COPS5/COPS7A/COPS7B/COPS8/CRTAP/CST3/CUL1/CUL2/CUL3/CUL4A/CUL4B/CUL5/CUL7/DCAF11/DCAF7/DCUN1D1/DDA1/DDB1/DNAJC3/FBXL15/FBXL16/FBXL18/FBXL20/FBXO21/FBXO22/FBXO30/FBXO4/FBXO41/FBXO6/FBXO7/FBXW11/FBXW8/FBXW9/FEM1B/FGA/FGG/FLCN/FN1/FN3K/FN3KRP/FUCA2/GAN/GOLM1/GPC3/HSP90B1/IGFBP4/IGF…	144
CB	Type1	cell-substrate junction assembly	40/5017	66/17911	3.11542e-08	1.27907e-06	9.49918e-07	ABL1/BCAS3/CAMSAP3/CLASP1/CORO1C/DMTN/DUSP22/DUSP3/EFNA5/EPB41L5/FN1/GPM6B/HRG/IQGAP1/ITGA6/LDB1/LIMCH1/LRP1/MACF1/MAP4K4/NRP1/PEAK1/PHLDB2/PPM1F/PTEN/PTK2/PTPRJ/RCC2/ROCK1/ROCK2/S100A10/SFRP1/SLC9A1/SLK/SRC/THY1/TLN1/TNS1/TSC1/WNT4	40
CB	Type1	phosphatidylinositol biosynthetic process	56/5017	105/17911	3.84538e-08	1.54407e-06	1.14672e-06	ARF1/CDIPT/CDS1/FIG4/GPAA1/IMPA1/INPP4A/INPP4B/INPP5F/INPP5J/INPP5K/INPPL1/MTM1/MTMR1/MTMR14/MTMR2/MTMR3/MTMR6/MTMR7/OCRL/PGAP1/PI4K2A/PI4KA/PI4KB/PIGB/PIGG/PIGK/PIGN/PIGS/PIGU/PIK3C2A/PIK3C2B/PIK3C3/PIK3CA/PIK3CB/PIK3CD/PIK3R1/PIK3R4/PIKFYVE/PIP4K2A/PIP4K2C/PIP5K1A/PIP5K1C/PITPNM1/PITPNM2/PITPNM3/PLEKHA1/PTEN/RAB14/RAB5A/RUFY1/SACM1L/SBF1/SLC27A1/SYNJ1/VAC14	56
CB	Type1	positive regulation of neuron projection development	56/5017	105/17911	3.84538e-08	1.54407e-06	1.14672e-06	ABL2/AP2A1/APBB1/APOE/ARHGAP35/ARSB/ATP8A2/CAMK1/CAMK1D/CAMK2B/CBFA2T2/CNR1/CNTN1/DAB2IP/DDX56/DPYSL3/DYNLT1/FGFR1/FIG4/FYN/GPC2/HSPA5/ITGA3/ITGA6/KATNB1/KDM1A/KIDINS220/LYN/MAGI2/MARK2/NCK1/NCKIPSD/NDRG4/NEGR1/NPTN/NTRK2/PLPPR5/PLXNB2/PLXNB3/PPP2R5B/PRKCI/PRKD1/PTK2B/PTK7/PTN/RAP1A/RAPGEF1/RAPGEF2/RELN/SERPINI1/SF3A2/SNX3/TENM3/TMEM30A/TRIM67/TWF2	56
CB	Type1	regulation of small GTPase mediated signal transduction	70/5017	141/17911	4.00167e-08	1.58936e-06	1.18036e-06	A2M/ABR/AKAP13/AMOT/ARAP1/ARAP3/ARHGAP1/ARHGAP12/ARHGAP17/ARHGAP18/ARHGAP20/ARHGAP21/ARHGAP26/ARHGAP31/ARHGAP32/ARHGAP33/ARHGAP35/ARHGAP39/ARHGAP44/ARHGAP5/ARHGDIA/ARHGDIB/ARHGEF1/ARHGEF11/ARHGEF12/ARHGEF16/ARHGEF17/ARHGEF2/ARHGEF6/ARHGEF7/BCR/CDC42/CHN1/FGD1/FGD3/FGD4/GARNL3/GDI1/GDI2/GNA13/INPP5B/KALRN/MCF2L/MYO9A/MYO9B/OCRL/OPHN1/PREX1/RACGAP1/RALGAPA1/RALGAPA2/RALGAPB/RAP1GAP/RAP1GAP2/RASGRF2…	70
CB	Type1	intracellular transport of virus	34/5017	53/17911	4.48672e-08	1.76285e-06	1.3092e-06	AAAS/FMR1/KPNA1/KPNB1/MVB12B/NDC1/NMT2/NUP107/NUP133/NUP153/NUP155/NUP160/NUP188/NUP205/NUP210/NUP214/NUP35/NUP37/NUP54/NUP58/NUP62/NUP88/NUP93/NUP98/RAN/RANBP2/SEC13/TPR/TSG101/UBAP1/VPS28/VPS37A/VPS37B/XPO1	34
CB	Type1	viral life cycle	83/5017	176/17911	4.5864e-08	1.78284e-06	1.32405e-06	AAAS/ANPEP/APOE/CD46/CD81/CHMP2B/CHMP5/CHMP6/CHMP7/CTBP1/CTBP2/CTSB/DAG1/DYNLT1/EFNB2/EFNB3/EGFR/EPS15/GRK2/HTATSF1/IDE/IST1/ITCH/ITGA2/ITGAV/ITGB1/ITGB5/KPNA1/KPNA3/KPNA6/KPNB1/LAMP1/MRC1/MVB12B/NCAM1/NDC1/NECTIN1/NEDD4L/NFIA/NMT2/NPC1/NUP107/NUP133/NUP153/NUP155/NUP160/NUP188/NUP205/NUP210/NUP214/NUP35/NUP37/NUP54/NUP58/NUP62/NUP88/NUP93/NUP98/PDCD6IP/RAB1B/RAB7A/RAN/RANBP2/RPSA/SCARB1/SEC13/SL…	83
CB	Type1	microtubule cytoskeleton organization	51/5017	93/17911	4.64259e-08	1.78569e-06	1.32616e-06	APC2/ATXN3/BCAS3/BCCIP/BICD1/BICD2/CAMSAP1/CAMSAP2/CAMSAP3/CDK5RAP2/CLASP1/CNP/CNTN2/CRMP1/CUL7/CYLD/DIXDC1/DOCK7/EFNA5/EML1/FER/FKBP4/GAPDH/GCC2/GSK3B/KIF2A/MAP1A/MAP2/MAP6/MAP6D1/MARK1/MARK2/MARK4/MECP2/MID1/NEFH/NEFL/PAFAH1B1/PHLDB1/PHLDB2/PRKAA1/PRKAA2/PRKCZ/PTK2/SON/TAOK1/TRIM36/TTL/VAMP4/WEE1/ZPR1	51
CB	Type1	intracellular signal transduction	424/5017	1218/17911	4.72519e-08	1.79853e-06	1.3357e-06	A2M/ABL1/ABR/ACTN4/ADGRV1/AGO1/AGO3/AIP/AKAP1/AKAP12/AKAP13/AKT1/AKT1S1/AMOT/ANKRD17/ANKRD54/APP/ARAP1/ARAP3/ARFGEF1/ARFGEF2/ARHGAP1/ARHGAP12/ARHGAP17/ARHGAP18/ARHGAP20/ARHGAP21/ARHGAP26/ARHGAP31/ARHGAP32/ARHGAP33/ARHGAP35/ARHGAP39/ARHGAP44/ARHGAP5/ARHGDIA/ARHGDIB/ARHGEF1/ARHGEF11/ARHGEF12/ARHGEF16/ARHGEF17/ARHGEF2/ARHGEF6/ARHGEF7/ARRB2/ATM/ATP2C1/ATR/AURKB/BAD/BAG4/BAX/BCAP31/BCL2/BCL2L1/BCLAF1/…	424
CB	Type1	cellular response to stress	110/5017	251/17911	5.05515e-08	1.90428e-06	1.41424e-06	AAAS/ABL1/ADCY8/AKT1S1/ARNT/ATM/ATR/BAG1/BAG3/BAG4/BAG5/BCLAF1/BRAF/CAMK2A/CAMK2B/CAMK2G/CCAR2/CDK6/CHORDC1/CORO2B/CREBBP/CRYAB/CUL2/DDAH1/DNAJB1/DNAJC2/EEF1E1/EGLN1/EIF4G1/FKBP4/FMR1/GSK3B/GSTM3/HIF1AN/HIGD1A/HIKESHI/HSF1/HSPA8/HSPH1/KRAS/LYN/MANF/MAP4K4/MAPK1/MAPK3/MLST8/MTOR/NAMPT/NDC1/NSMCE1/NUAK1/NUP107/NUP133/NUP153/NUP155/NUP160/NUP188/NUP205/NUP210/NUP214/NUP35/NUP37/NUP54/NUP58/NUP62/NUP…	110
CB	Type1	ephrin receptor signaling pathway	48/5017	86/17911	5.47063e-08	2.00892e-06	1.49195e-06	ACTB/ACTR3/ANKS1A/AP2A1/AP2B1/AP2M1/AP2S1/ARHGEF7/ARPC1B/ARPC2/ARPC4/CDC42/CHN1/CRK/DNM1/EFNA3/EFNA5/EFNB2/EFNB3/EPHA4/EPHA5/EPHA7/EPHB1/EPHB3/FYN/GIT1/GRIN1/GRIN2B/KALRN/LYN/NCK1/NCK2/NTRK3/PAK1/PAK3/PSEN1/PTK2/PTPN11/RASA1/RBPJ/ROCK1/ROCK2/SDC2/SIPA1L1/SRC/TIAM1/VAV2/WASL	48
CB	Type1	regulation of protein stability	43/5017	74/17911	5.49787e-08	2.00892e-06	1.49195e-06	ADGRV1/ANK2/APOA2/APTX/ASPH/ATF7IP/BCL2/CCAR2/CD81/CDKN2AIP/CTSA/DDI2/FBXO4/FBXO7/GGA3/GIPC1/HDAC3/HDAC6/HSPA8/KRAS/LAMP2/LMNA/MAPK1/NEDD4L/NF2/PINX1/PRKD1/PTEN/QRSL1/SH3GLB1/SOX4/STUB1/SUGT1/TADA3/TARDBP/TF/TRIM24/USP19/USP4/USP7/USP8/VPS11/VPS35	43
CB	Type1	long-term synaptic potentiation	43/5017	74/17911	5.49787e-08	2.00892e-06	1.49195e-06	ABL1/ADCY1/ADCY8/ADORA1/APOE/APP/ARC/CREB1/CRTC1/CYP46A1/EPHA4/GSK3B/ITPR3/LGMN/LRRTM1/LRRTM2/MAPK1/MECP2/MME/MPP2/NF1/NLGN1/NPTN/NR2E1/NTRK2/PPP1R9A/PRKCZ/PRNP/PTEN/PTK2B/PTN/RELN/SERPINE2/SHANK2/SHANK3/SLC8A2/SLC8A3/SNAP25/SNAP47/SNCA/SQSTM1/STAU1/TNR	43
CB	Type1	transport	60/5017	116/17911	5.58785e-08	2.02158e-06	1.50135e-06	ACSL3/ACTB/ANXA2/AP2M1/ARF1/ARF6/BAD/BCL2/BCL2L1/C2CD5/CANX/CHRM1/CLASP1/CNP/CRYAB/CTTNBP2NL/CYFIP1/DENND1A/DNM3/DYNC1H1/EEA1/EPB41/EXOC5/FNBP1L/GNAI3/MAP1B/MAP4K2/MLC1/MYO6/NDRG4/NRP1/NUMA1/P2RX7/PACSIN1/PICALM/PIP5K1C/POFUT2/PPIF/PRKAA1/RAB27B/REEP1/REEP2/S100A10/SCIN/SLC30A3/SNAP29/SNCA/SNCB/SPG7/STAT3/STX1A/STX1B/STX6/SYNJ1/SYP/TMED10/WASL/WWC1/YKT6/YRDC	60
CB	Type1	myelin assembly	13/5017	13/17911	6.46174e-08	2.31482e-06	1.71913e-06	ANK2/CD9/CNTNAP1/EPB41L3/FIG4/GNPAT/GPC1/ILK/MPP5/MTMR2/NFASC/PIKFYVE/UGT8	13
CB	Type1	retrograde transport, endosome to Golgi	39/5017	65/17911	6.8217e-08	2.42005e-06	1.79728e-06	ANKFY1/AP1S1/ARFRP1/ARL1/BET1L/CLTC/CLTCL1/DENND2A/DENND5A/ERC1/EVI5/GBF1/GCC2/GGA1/GOSR1/PIKFYVE/RAB7A/SNX2/SNX5/SNX6/SPAG9/STX10/STX16/STX5/STX6/TBC1D10A/TBC1D10B/TBC1D17/TBC1D23/UBE2O/VAMP3/VPS26A/VPS26B/VPS29/VPS35/VPS51/VPS53/VTI1A/YKT6	39
CB	Type1	endosome to lysosome transport	30/5017	45/17911	7.71209e-08	2.70961e-06	2.01232e-06	AKTIP/BIN1/CHMP2B/CHMP5/EPG5/FAM160A2/GPRASP1/HMGXB4/HOOK1/HOOK2/HOOK3/MGRN1/MTM1/RAB12/RAB7A/SCYL2/SNAPIN/SNX16/SNX27/SORT1/STX8/TGFBRAP1/TRAK1/TSG101/VIPAS39/VPS11/VPS16/VPS18/VPS39/VPS41	30
CB	Type1	regulation of macroautophagy	41/5017	70/17911	8.20581e-08	2.85562e-06	2.12076e-06	ATG101/ATG13/ATP13A2/ATP6V0A1/ATP6V0D1/ATP6V0D2/ATP6V1B2/ATP6V1C1/ATP6V1D/ATP6V1E1/ATP6V1G1/CAPN1/EXOC1/EXOC4/EXOC7/EXOC8/GAPDH/HDAC6/LAMTOR3/MAPK8/MLST8/MTOR/PRKAA1/PRKAA2/PRKAB1/PRKAB2/PRKACA/PRKAG2/RB1CC1/RHEB/RPTOR/RRAGC/RRAGD/SH3GLB1/SNX32/SNX5/SNX6/UCHL1/VPS26A/VPS26B/VPS35	41
CB	Type1	exocytosis	58/5017	112/17911	8.76067e-08	3.01995e-06	2.2428e-06	ANK1/ARFGEF1/ARFGEF2/ARHGAP44/ATP13A2/ATP6AP1/BRSK2/CADPS/CADPS2/CDK16/CLASP1/EXOC1/EXOC7/FGA/FGG/HGS/LIN7A/LIN7B/LIN7C/LLGL1/MIA3/MICAL1/MICAL3/MYH10/MYO5A/PAK1/PCLO/PDCD6IP/PIK3C2A/RAB15/RAB21/RAB26/RAB27B/RAB2B/RAB33B/RAB3A/RAB3D/RAB5A/RAB7A/RALA/RAPGEF4/RIMS2/SCAMP5/SCRN1/SMPD3/SNCA/SNF8/STAM/STXBP5/STXBP5L/STXBP6/SYT16/SYTL4/TSG101/TXLNA/VAMP3/VPS4B/VSNL1	58
CB	Type1	antigen processing and presentation of exogenous peptide antigen via MHC class II	52/5017	97/17911	9.33035e-08	3.15677e-06	2.34441e-06	ACTR10/ACTR1A/ACTR1B/AP1B1/AP1G1/AP1M1/AP1S1/AP1S2/AP2A1/AP2B1/AP2M1/AP2S1/ARF1/CANX/CAPZB/CLTA/CLTC/CTSL/DCTN3/DCTN4/DCTN6/DNM2/DYNC1H1/DYNC1I2/DYNC1LI1/DYNC1LI2/DYNLL1/DYNLL2/KIF11/KIF15/KIF23/KIF2A/KIF2B/KIF3A/KIF3B/KIF3C/KIF5A/KIFAP3/KLC2/LGMN/OSBPL1A/RAB7A/RACGAP1/SAR1B/SEC13/SEC23A/SEC24A/SEC24B/SEC31A/SH3GL2/SPTBN2/TRAF6	52
CB	Type1	stress fiber assembly	52/5017	97/17911	9.33035e-08	3.15677e-06	2.34441e-06	ABL1/APOA1/ARAP1/ARHGEF10L/ARRB1/ASAP3/BAG4/CD47/CDC42/CLASP1/CORO2B/CUL3/FAM171A1/FHOD1/INPP5K/ITGB5/KCTD13/LIMCH1/MTOR/NF2/NRP1/PAK1/PFN2/PHACTR1/PHLDB2/PIK3R1/PPFIA1/PPM1E/PPM1F/PPP1R9A/PTK2B/PXN/RGCC/RHOC/ROCK1/ROCK2/S100A10/S1PR1/SFRP1/SH3PXD2B/SLC9A1/SORBS1/SORBS3/SRC/TGFBR1/TMEFF2/TNFAIP1/TPM1/TSC1/WASF2/WNT4/ZYX	52
CB	Type1	endocytic recycling	28/5017	41/17911	9.57045e-08	3.2083e-06	2.38268e-06	ACAP2/ACTN2/ARF6/ARHGAP1/ARL4C/CCDC22/CCDC93/DENND1A/EHD1/EHD3/EHD4/EPG5/EPS15/GGA3/INPP5F/LMTK2/NDRG4/PTPN23/RAB14/SNF8/SNX17/SNX4/SORL1/STX6/VPS29/VPS50/VPS51/VPS53	28
CB	Type1	endosomal transport	45/5017	80/17911	1.03562e-07	3.44014e-06	2.55486e-06	ABCA1/ACTN2/ALS2/ANKFY1/AP5S1/AP5Z1/ARHGAP1/CHMP2B/CHMP5/CHMP6/CHMP7/CORO1C/DCLK1/DPY30/EHD1/HGS/INPP5F/MVB12B/NDRG4/PICALM/RAB10/RAB35/RBSN/SNF8/SNX17/SNX18/SNX27/SNX9/SORL1/SQSTM1/STAM/STAM2/TINAGL1/TMCC1/TOM1/TSG101/UBAP1/VPS25/VPS28/VPS36/VPS37A/VPS37B/VPS4B/VTA1/ZFYVE16	45
CB	Type1	postsynaptic density organization	16/5017	18/17911	1.1735e-07	3.86302e-06	2.86892e-06	CBLN1/GRID2/LRFN1/LRFN4/LRRC4/LRRTM1/LRRTM2/NLGN1/NLGN2/NRXN1/NRXN2/NTRK3/PTPRD/PTPRS/RELN/TMEM108	16
CB	Type1	synaptic vesicle endocytosis	25/5017	35/17911	1.18829e-07	3.8768e-06	2.87915e-06	ACTB/ARF6/BTBD9/CANX/DENND1A/DGKQ/DNAJC6/DNM1/GAK/NLGN1/PACSIN1/PIP5K1C/PPP3CC/RAB27B/ROCK1/SH3GL1/SH3GL2/SLC17A7/SNCA/SNCB/STX1A/SYNJ1/SYP/TOR1A/VAMP4	25
CB	Type1	mitotic cell cycle process	113/5017	263/17911	1.20281e-07	3.88944e-06	2.88853e-06	AAAS/AKAP8/AKAP8L/ANAPC1/ANAPC16/ANAPC2/ANAPC4/ANAPC5/ANAPC7/AURKB/BCCIP/BECN1/CCNB1/CDC16/CDC23/CDC26/CDC27/CDCA8/CDK13/CHAMP1/CHMP2B/CHMP5/CHMP6/CHMP7/CLASP1/CTDP1/CUL1/CUL3/CUL7/DDB1/DIS3L2/DSCC1/EPS8/ERCC2/FLNA/GOLGA2/H2AFY/HNRNPU/INO80/INSR/KATNB1/KIF11/KIF23/KIF2A/KIF3B/KLHDC8B/KLHL22/KNSTRN/KPNB1/MAP10/MAU2/MKI67/NCAPD2/NCAPD3/NCAPG/NDC80/NIPBL/NSFL1C/NUMA1/NUP62/NUSAP1/PDGFRB/PDS5A/PDS5B/…	113
CB	Type1	proteasome-mediated ubiquitin-dependent protein catabolic process	102/5017	232/17911	1.25935e-07	4.03655e-06	2.99779e-06	AGAP3/AKT1/ARRB1/ARRB2/ATXN3/BAG5/BBS7/BCAP31/BIRC2/CCAR2/CDC34/CLEC16A/COMMD1/CRBN/CSNK1A1/CTNNB1/CUL3/CUL4A/DAB2/DDA1/DDB1/DDRGK1/DVL1/FAF1/FBXO22/FBXW11/FHIT/GCLC/GIPC1/GLMN/GNA12/GSK3B/HECTD3/HSPBP1/KAT5/KCTD10/KCTD13/KLHL22/KLHL42/MAP1A/MTA1/MTM1/NEDD4L/NUB1/OGT/PBK/PCNP/PELI1/PML/PPP2CB/PSEN1/PSMA3/PSMA5/PSMA7/PSMB1/PSMB2/PSMB6/PSMC2/PSMC4/PSMD1/PSMD10/PSMD2/PSMD3/PSMD4/PSMD6/PSMD7/PSMD8/PS…	102
CB	Type1	Rho protein signal transduction	74/5017	156/17911	1.79554e-07	5.65431e-06	4.19924e-06	ABCA1/ABL1/ABL2/ABR/ADGRG1/AKAP13/ALS2/APOA1/APOE/ARHGAP1/ARHGAP35/ARHGAP5/ARHGDIA/ARHGDIB/ARHGEF1/ARHGEF10L/ARHGEF11/ARHGEF12/ARHGEF16/ARHGEF17/ARHGEF2/ARHGEF25/ARHGEF33/ARHGEF6/ARHGEF7/ARRB1/BCR/CDC42SE2/CDH13/CELSR1/CFL1/CHUK/COL1A2/CTNNAL1/CUL3/EPS8L2/FARP1/FGD1/FGD3/FGD4/FLCN/HEG1/ITGA3/ITGB1/ITSN2/KALRN/KANK1/KANK2/KCTD13/LIMK1/MCF2L/MYO9B/NGFR/NRP1/OPHN1/PDGFRB/PECAM1/PREX1/PREX2/RAF1/RASG…	74
CB	Type1	mitochondrion morphogenesis	17/5017	20/17911	1.79573e-07	5.65431e-06	4.19924e-06	BAX/BCL2L1/COL4A3BP/FIS1/MFF/MTM1/MYH14/NDUFS6/NUBPL/OPA1/OPA3/PANK2/PID1/PNPT1/POLDIP2/SSBP1/SUPV3L1	17
CB	Type1	epidermal growth factor receptor signaling pathway	51/5017	96/17911	1.81049e-07	5.65431e-06	4.19924e-06	ABL1/ADAM17/AFAP1L2/AKT1/ARAP1/ARHGEF7/BCAR1/CBL/CDC42/CDH13/CNOT9/DAB2IP/DUSP3/EFEMP1/EGFR/EPN1/EPS15/EPS15L1/ERBIN/FER/GAB1/GAREM1/HGS/HIP1/HIP1R/IQGAP1/ITGA1/MVB12B/NCK2/NUP62/PIK3C2A/PIK3CA/PIK3R1/PLAUR/PLCE1/PLCG1/PTPN11/PTPN12/PTPRJ/REPS2/RNF115/RPS6KA5/SH3GL2/SH3KBP1/SHC3/SOS1/SPRY2/SRC/STAM/STAM2/TSG101	51
CB	Type1	postsynaptic density assembly	14/5017	15/17911	2.00287e-07	6.2021e-06	4.60606e-06	CBLN1/GRID2/LRFN1/LRFN4/LRRTM1/LRRTM2/NLGN2/NRXN1/NRXN2/NTRK3/PTEN/PTPRD/PTPRS/SHANK3	14
CB	Type1	signal transduction	380/5017	1090/17911	2.06406e-07	6.33788e-06	4.7069e-06	ABL2/ACTL6A/ACVR1B/ADCY8/ADGRB1/ADORA1/AFAP1/AGAP3/AGRN/AIMP1/AKAP8/AKAP9/AKT1/AKT2/ALK/AMFR/ANK1/ANK3/ANKRD54/ANXA4/APAF1/APBB1/APPL1/APPL2/ARAP1/ARAP3/ARFRP1/ARHGAP1/ARHGAP12/ARHGAP17/ARHGAP20/ARHGAP21/ARHGAP26/ARHGAP35/ARHGAP39/ARHGAP44/ARHGEF7/ARL2BP/ARR3/ASIC1/ATM/BAX/BCAM/BCL2/BCL2L1/BCR/BID/BLOC1S2/BRAP/BRD8/BST1/C3/CALCOCO1/CAMK1/CAMK2B/CAMK4/CAP1/CAP2/CAPN5/CARTPT/CASKIN1/CASP2/CDC42BPB/…	380
CB	Type1	dendritic spine organization	35/5017	58/17911	2.61976e-07	7.97717e-06	5.92433e-06	ABHD17B/ABI2/ADAM10/APOE/ARC/ARF1/ARHGAP33/CAMK2B/CAPRIN1/CFL1/DHX36/DNM3/EPHA4/FYN/GRIN2B/ITPKA/KALRN/LGMN/LRP8/NLGN1/OPA1/PAFAH1B1/PAK3/PDLIM5/PICK1/PPP1R9A/PRNP/PTEN/RELN/SHANK3/SIPA1L1/TIAM1/UBE3A/VPS35/ZMYND8	35
CB	Type1	IRE1-mediated unfolded protein response	37/5017	63/17911	3.17524e-07	9.58868e-06	7.12114e-06	ACADVL/ADD1/ARFGAP1/ASNA1/ATP6V0D1/BAX/COPS5/CUL7/CXXC1/DAB2IP/DNAJC3/EXTL2/EXTL3/FKBP14/GFPT1/HDGF/HSPA5/HYOU1/KLHDC3/LMNA/MYDGF/PARP16/PDIA5/PDIA6/PPP2R5B/PTPN1/SEC31A/SRPRA/SRPRB/SSR1/SYVN1/TLN1/TMEM33/TPP1/WFS1/WIPI1/YIF1A	37
CB	Type1	cerebral cortex development	43/5017	78/17911	4.24729e-07	1.2721e-05	9.44739e-06	ADGRG1/ATIC/BAD/BAX/CDH2/CDON/CRK/CRKL/CSNK2A2/DMRTA2/EFHC1/EGFR/EMX1/EMX2/FAT4/FLNA/FOXP2/GART/GNG12/GRIN1/GSK3B/H2AFX/KDM1A/LHX2/LRP1/LRP8/NCOA1/NEFL/NF1/NPY/NTRK2/PAFAH1B1/PEX13/PLCB1/PSEN1/PTPRS/SLC2A1/SLC38A2/SRD5A1/TMEM14B/TRAPPC9/TSC1/XAB2	43
CB	Type1	positive regulation of nucleic acid-templated transcription	45/5017	83/17911	4.38025e-07	1.30125e-05	9.66391e-06	ACTL6A/ACTL6B/ACTN2/ACTN4/AIP/APEX1/ARL2BP/BIRC2/BUD31/CCAR1/CCAR2/GMEB2/GTF2A1/HTATIP2/JADE1/JMY/MED20/MED23/MED27/MED31/MTA1/MTA3/MTDH/NUP98/PDLIM1/PKN1/PML/PQBP1/PRKCB/PSMC3IP/RAP2C/RBPMS/RUVBL1/SMARCE1/SP4/TADA1/TAF5L/TAF6L/TCERG1/TDRD3/TRIM32/TRIP11/TSG101/WDR77/ZFX	45
CB	Type1	protein autophosphorylation	89/5017	201/17911	5.34584e-07	1.5753e-05	1.16991e-05	AAK1/ABL1/ACE/ACVR1B/AKT1/ALK/ATM/ATP13A2/ATR/AURKB/BCR/CAD/CALM1/CAMK2A/CAMK2B/CDK12/CDKL5/CLK3/CSF1R/CSK/CSNK1G2/DAPK1/DYRK1A/EGFR/EIF2AK2/EPHA4/EPHA7/EPHB1/EPHB3/ERBB4/FER/FGFR1/FLT1/GFRA2/GRK5/GSK3B/IGF1R/INSR/IQGAP1/JAK2/KIT/LMTK2/LYN/MAP3K10/MARK2/MELK/MINK1/MOB1B/MTOR/MVP/NBN/NTRK2/OXSR1/PAK1/PAK2/PDGFRB/PEAK1/PRKACA/PRKD1/PTK2/PTK2B/RAP2B/RAP2C/RIOK2/SLK/SMG1/SRC/STK11/STK16/STK24/STK25/S…	89
CB	Type1	RNA splicing, via transesterification reactions with bulged adenosine as nucleophile	46/5017	86/17911	5.51156e-07	1.59835e-05	1.18704e-05	CELF3/CELF4/CLNS1A/CRNKL1/CWC22/DDX1/DYRK1A/GEMIN2/GEMIN4/GEMIN5/GEMIN8/HSPA8/JMJD6/KHDRBS2/KHDRBS3/NCBP1/NUP98/PRDX6/PRMT5/PRMT7/PRPF19/PRPF6/PTBP1/RBM10/RBM42/RBM5/RBMX/SART1/SART3/SCAF11/SF1/SNRNP70/SNRPB/SNRPC/SNRPD2/SNRPD3/SNUPN/SON/SRSF4/SRSF6/SRSF9/TFIP11/THRAP3/U2AF2/USP39/WDR77	46
CB	Type1	regulation of synaptic plasticity	46/5017	86/17911	5.51156e-07	1.59835e-05	1.18704e-05	ABL1/ADCY1/ADCY8/ADGRB1/ADORA1/APOE/APP/ARC/CBLN1/CNTN4/CPEB3/CREB1/CRTC1/CYP46A1/DGKI/EPHA4/FMR1/GIPC1/GRID2/GRIN1/GRIN2B/GRIN2D/GSK3B/ITPKA/KCNB1/LGMN/LZTS1/MAP1A/MME/NF1/NPTN/P2RX3/PPP1R9A/PRNP/PRRT2/PSEN1/PTK2B/PTN/RAPGEF2/RASGRF1/RELN/SHANK3/SIPA1L1/SQSTM1/STAU1/YWHAG	46
CB	Type1	actin filament-based process	55/5017	109/17911	5.63574e-07	1.6215e-05	1.20422e-05	ABL1/ARF1/ARHGAP12/ARHGAP18/ARHGAP35/ARHGEF2/BCAR1/BCL2/BST1/CCDC88A/CDC42/CDC42EP2/CELSR1/CORO1A/CORO2B/CRK/CTNNA1/DIAPH2/DIXDC1/DLG1/DMTN/EFNA5/EPHA5/FAT1/FSCN1/GPM6B/HIP1R/HRG/ILK/INPPL1/LRP1/MLST8/MTOR/MYH9/MYO1B/NCK1/NCK2/PACSIN1/PDGFRB/PDLIM3/POF1B/PRKCD/PRKCI/RHOF/RICTOR/ROCK1/ROCK2/RUFY3/SORBS2/SORBS3/SPTA1/TAOK1/TAOK2/TWF2/VANGL2	55
CB	Type1	DNA repair	125/5017	305/17911	6.11284e-07	1.74503e-05	1.29596e-05	ACTL6A/ADPRHL2/ALKBH2/ALKBH5/APBB1/APEX1/ASCC2/ASCC3/ATM/ATR/ATRX/BCCIP/BOD1L1/BRCC3/CBX8/CCNH/CDC5L/CDK2/CDK9/CDKN2D/CHAF1B/CHD1L/CINP/COPS2/COPS3/COPS4/COPS5/COPS7A/COPS7B/COPS8/CUL4A/CUL4B/DDB1/DHX9/DMAP1/EEPD1/EGFR/EMSY/EPC2/ERCC1/ERCC2/ERCC6/EXD2/EYA3/FBXO6/FMN2/FTO/H2AFX/HDAC10/HSF1/IGHMBP2/JMY/KAT5/KIN/LIG1/LIG3/LIG4/MCRS1/MGMT/MMS19/MNAT1/MSH2/MSH3/MSH6/NBN/NCOA6/NFRKB/NONO/NTHL1/NUDT16/P…	125
CB	Type1	neuron migration	67/5017	141/17911	6.20511e-07	1.75763e-05	1.30533e-05	ACAP3/ADGRG1/ADGRL3/ARHGEF2/ASTN1/AUTS2/BAX/CAMK2A/CAMK2B/CDK5R2/CDKL5/CELSR1/CELSR3/CHL1/CRK/CRKL/CTNNA2/CTNNB1/DAB2IP/DCC/DCLK1/DCX/DNER/ELP3/ERBB4/FGFR1/FLNA/FLRT2/FYN/FZD3/ITGA3/KIAA0319/KIRREL3/LRIG2/MAP1B/MARK1/MARK2/MDGA1/MYH10/NDEL1/NIPBL/NRCAM/NRG3/NRP1/NTN1/NTRK2/NTRK3/PAFAH1B1/PCM1/PEX13/PLXNB2/POMGNT2/POMK/PRKG1/PSEN1/PTK2/RAPGEF2/RELN/SATB2/SHTN1/STAT3/TOP2B/TRIM46/UNC5D/UNK/USP9X/ZN…	67
CB	Type1	integrin-mediated signaling pathway	49/5017	94/17911	6.6381e-07	1.86582e-05	1.38567e-05	ABL1/ADAM10/ADAM11/ADAM15/ADAM9/APOA1/BCAR1/BST1/CCM2/CD47/CDC42/CTNNA1/CUL3/DMTN/DOCK1/DST/ERBIN/FERMT2/FERMT3/FLNA/FUT8/ILK/ITGA1/ITGA10/ITGA11/ITGA2/ITGA3/ITGA6/ITGA7/ITGAV/ITGB1/ITGB2/ITGB5/LAMA5/MYH9/NEDD9/NRP1/PLP1/PRKD1/PTK2/PTK2B/PTN/PTPN11/RCC2/SEMA7A/SRC/THY1/TLN1/ZYX	49
CB	Type1	hippocampus development	43/5017	79/17911	6.80335e-07	1.89767e-05	1.40932e-05	ALK/ATP2B4/BCAN/CDK5R2/CDK6/CRK/CRKL/DCLK2/EIF2B3/EIF2B5/EMX2/EPHA5/EZH1/GLI3/GSK3B/HDAC1/ID4/KCNA1/KDM6B/KIF5B/KIRREL3/LRP8/NCOA1/NEFL/NEUROD6/NF2/NR2E1/PAFAH1B1/PLXNA3/PROX1/PTEN/PTPRS/RAN/RELN/SLC32A1/SRD5A1/TMEM108/TSC1/UBA6/UQCRQ/XRCC1/XRN2/ZEB2	43
CB	Type1	protein folding	62/5017	128/17911	7.02318e-07	1.94414e-05	1.44384e-05	ALG12/AMFR/BAG3/BAG4/BAG5/CALR/CANX/CCT2/CCT3/CCT5/CCT7/CCT8/CRYAB/CSNK2A2/DNAJC19/DNAJC21/ENGASE/ERO1A/ERP29/FKBP4/FKBP9/GNAI1/GNAI3/GNAO1/GNAT1/GNAZ/GNB1/GNB4/GNB5/GNG2/HSPA4L/HSPA5/HSPA8/HSPBP1/LMAN1/LTBP4/MLEC/MOGS/NFYC/NGLY1/PDIA3/PDIA5/PDIA6/PDRG1/PFDN1/PFDN2/PFDN5/PPIH/PRKCSH/RANBP2/RGS7/RP2/RUVBL2/SACS/SNRNP70/ST13/TBCD/TCP1/TTC1/UBXN1/VBP1/VCP	62
CB	Type1	cellular response to nerve growth factor stimulus	24/5017	35/17911	7.14154e-07	1.96204e-05	1.45713e-05	ACAP2/AKT1/APP/ARF6/CBL/CDC5L/CORO1A/CREB1/CRK/DYNC1LI2/EHD1/FOXO3/HSPA5/KIDINS220/KIF1B/MAGI2/MICALL1/PTEN/RAB35/RAP1A/RAPGEF1/RAPGEF2/SORT1/USP8	24
CB	Type1	tRNA export from nucleus	23/5017	33/17911	7.78709e-07	2.10771e-05	1.56531e-05	AAAS/NDC1/NUP107/NUP133/NUP153/NUP155/NUP160/NUP188/NUP205/NUP210/NUP214/NUP35/NUP37/NUP54/NUP58/NUP62/NUP88/NUP93/NUP98/RAN/RANBP2/SEC13/TPR	23
CB	Type1	tRNA-containing ribonucleoprotein complex export from nucleus	23/5017	33/17911	7.78709e-07	2.10771e-05	1.56531e-05	AAAS/NDC1/NUP107/NUP133/NUP153/NUP155/NUP160/NUP188/NUP205/NUP210/NUP214/NUP35/NUP37/NUP54/NUP58/NUP62/NUP88/NUP93/NUP98/RAN/RANBP2/SEC13/TPR	23
[truncated: 13,116 more rows]
