# Supplementary material for: Spatiotemporal proteomic atlas of multiple brain regions across early fetal to neonatal stages in cynomolgus monkey
Source: Nat Commun. 2023 Jul 3;14:3917. doi: 10.1038/s41467-023-39411-7 (PMC10317979; doi:10.1038/s41467-023-39411-7)
Supplement: Supplementary file 13 — Supplementary Data 10 [file 41467_2023_39411_MOESM13_ESM.xlsx]

## Sheet: Summary
Header line description of table 1			Table 1. MS/MS spectrum database search analysis summary
Total spectrum	Number of spectrum produced by mass spectrometer
Matched spectrum	Number of spectrum matched with alignment protein		Total spectrum	Matched spectrum	Peptides	Unique peptides	Identified proteins	Quantifiable proteins
Peptides	Number of peptides which spectrum hit		33314103	6760839 (20.3%)	120730	97173	9301	7761
Unique peptides	Number of unique peptides which spectrum hit
Identified proteins	Number of proteins detected by spectrum search analysis
Quantifiable proteins	Number of proteins quantifiable
Header line description of worksheet "Quant"
Protein accession	Protein accession number of database used for search
Protein description	Protein functional description
Gene name	Indicates the name of the gene that code for the protein sequence
Mol. weight [kDa]	Protein molecular weight ,unit [kDa]
Sequence coverage [%]	Percent of identified peptdie sequence covering in protein sequence
MS/MS Counts	Number of spectrum which protein matched
Peptides	Number of peptides which spectrum hit
Unique peptides	Number of unique peptides which spectrum hit
LFQ intensity [A]	Protein label free quantitation of sample [A]
[A/B] Ratio	Protein relative quantitation of sample [A] compare with sample [B]
Header line description of worksheet "pep_quant"
ID	Identified peptide index number
Sequence	Identified peptide amino acid sequence
Length	The number of amino acids that make up the protein sequence
Protein accession	Protein accession number of database used for search
Protein description	Protein functional description
Experiment	Sample name of identified peptide produced by
Charge	Carried charge of peptide
m/z	Mass-to-charge ratio of peptide
Mass Error [ppm]	Parts per million ratio of peptide mass error between the theory and practice
PEP	The maximal posterior error probability for peptides
MS/MS Count	Number of spectrum which protein matched
Score	A simple rule to be used to judge whether a result is significant or not
Intensity	Ionic signal intensity of identified peptide

## Sheet: Quant
Protein accession	Protein description	Gene name	Mol. weight [kDa]	Sequence coverage [%]	MS/MS Counts	Peptides	Unique peptides	MS/MS Count 120_3_10L	MS/MS Count 120_3_12L	MS/MS Count 120_3_14L	MS/MS Count 120_3_15L	MS/MS Count 120_3_17L	MS/MS Count 120_3_20L	MS/MS Count 120_3_21L	MS/MS Count 120_3_22L	MS/MS Count 120_3_24L	MS/MS Count 120_3_25L	MS/MS Count 120_3_27L	MS/MS Count 120_3_28L	MS/MS Count 120_3_29L	MS/MS Count 120_3_4L	MS/MS Count 120_3_5L	MS/MS Count 120_3_6L	MS/MS Count 120_3_7L	MS/MS Count 120_3_8L	MS/MS Count 120_4_10L	MS/MS Count 120_4_10R	MS/MS Count 120_4_12L	MS/MS Count 120_4_12R	MS/MS Count 120_4_14L	MS/MS Count 120_4_14R	MS/MS Count 120_4_15L	MS/MS Count 120_4_15R	MS/MS Count 120_4_17L	MS/MS Count 120_4_17R	MS/MS Count 120_4_20L	MS/MS Count 120_4_20R	MS/MS Count 120_4_21L	MS/MS Count 120_4_21R	MS/MS Count 120_4_22L	MS/MS Count 120_4_22R	MS/MS Count 120_4_24L	MS/MS Count 120_4_24R	MS/MS Count 120_4_25L	MS/MS Count 120_4_25R	MS/MS Count 120_4_27L	MS/MS Count 120_4_27R	MS/MS Count 120_4_28L	MS/MS Count 120_4_28R
A0A023JBX1	Glutathione S-transferase A5 OS=Macaca fascicularis OX=9541 GN=GSTA5 PE=2 SV=1	GSTA5	25.586	18.5	8	3	1	0	0	0	0	0	0	0	0	0	0	0	0	0	0	0	0	0	0	0	0	0	0	0	0	0	0	0	0	0	0	0	0	0	0	0	0	0	0	0	0	0	0
A0A023JCA5	Glutathione S-transferase A3 OS=Macaca fascicularis OX=9541 GN=GSTA3 PE=2 SV=1	GSTA3	25.49	29.3	79	5	3	0	0	0	0	0	0	0	0	0	1	0	1	0	0	0	0	0	0	0	0	0	0	0	0	0	0	0	0	0	0	0	0	0	0	0	0	3	4	1	0	2	2
A0A023JCN4	Glutathione S-transferase T2 OS=Macaca fascicularis OX=9541 GN=GSTT2 PE=2 SV=1	GSTT2	27.77	28.3	861	6	6	6	4	5	6	5	8	8	5	5	6	7	9	7	8	5	5	4	5	7	7	4	6	5	5	6	8	7	7	6	7	5	9	5	7	7	6	8	5	5	7	8	8
A0A023JCR5	Glutathione S-transferase P1 OS=Macaca fascicularis OX=9541 GN=GSTP1 PE=2 SV=1	GSTP1	23.438	71.4	3288	16	16	22	20	19	21	21	23	21	19	20	23	22	21	19	26	16	23	21	19	24	20	17	20	17	17	24	22	23	21	26	19	19	20	20	21	23	19	19	22	25	24	24	23
A0A0A7KUP9	Glyceraldehyde-3-phosphate dehydrogenase OS=Macaca fascicularis OX=9541 GN=GAPDH PE=2 SV=1	GAPDH	35.982	90.4	17302	37	26	158	100	86	146	98	107	119	82	142	119	145	150	172	214	102	81	92	96	103	105	72	99	75	87	82	123	115	108	128	140	105	89	134	82	153	160	143	164	132	137	135	108
A0A2K5TIZ0	DYNC1I1 isoform 8(predicted) OS=Macaca fascicularis OX=9541 PE=4 SV=1	---	13.137	62.9	95	6	1	1	1	1	1	2	0	1	1	2	0	1	1	1	0	1	1	1	1	1	1	1	1	1	1	1	1	1	1	0	1	1	1	1	1	1	1	1	1	1	1	1	0
A0A2K5TJ18	Amyloid beta A4 protein-binding family A member 2 isoform a(predicted) OS=Macaca fascicularis OX=9541 GN=APBA2 PE=4 SV=1	APBA2	82.439	24.2	572	11	8	4	3	1	4	4	3	5	6	4	3	3	6	4	4	2	4	4	3	3	2	2	4	1	3	4	5	3	4	5	4	6	5	3	4	6	6	4	3	6	4	5	4
A0A2K5TJ22	POZ-, AT hook-, and zinc finger-containing protein 1 long A isoform(predicted) OS=Macaca fascicularis OX=9541 GN=PATZ1 PE=4 SV=1	PATZ1	69.194	30.1	271	16	15	1	1	1	0	0	0	0	0	0	0	0	0	1	6	0	0	0	2	0	1	2	2	0	0	0	1	1	1	2	0	1	2	2	2	1	2	0	0	0	0	0	0
A0A2K5TJ30	DEAD-box helicase 27 OS=Macaca fascicularis OX=9541 GN=DDX27 PE=3 SV=1	DDX27	87.331	6.5	12	4	4	0	0	0	0	0	0	0	0	0	0	0	0	0	0	0	0	0	0	0	0	0	0	0	0	0	0	0	0	0	0	0	0	0	0	0	0	0	0	0	0	0	0
A0A2K5TJ35	RAB3B, member RAS oncogene family(predicted) OS=Macaca fascicularis OX=9541 GN=RAB3B PE=4 SV=1	RAB3B	24.786	38.4	477	7	4	2	5	4	7	5	2	2	2	5	5	6	5	3	3	3	2	2	2	4	4	2	2	2	3	2	5	4	6	3	3	2	5	4	1	5	5	6	7	5	5	3	5
A0A2K5TJ46	Slit homolog 2 protein(predicted) OS=Macaca fascicularis OX=9541 GN=SLIT2 PE=4 SV=1	SLIT2	169.75	22	212	22	21	2	3	2	4	1	2	5	0	1	0	0	2	1	0	1	1	2	2	2	1	1	1	1	2	2	4	6	4	1	6	7	4	2	2	2	3	0	1	0	2	5	2
A0A2K5TJ50	EF-hand domain containing 1(predicted) OS=Macaca fascicularis OX=9541 GN=EFHC1 PE=4 SV=1	EFHC1	72.821	9.8	6	4	1	0	0	0	0	0	0	0	0	0	0	0	0	0	0	0	0	0	0	0	0	0	0	0	0	0	0	0	0	0	0	0	0	0	0	0	0	0	0	0	0	0	0
A0A2K5TJ63	Dedicator of cytokinesis protein 3(predicted) OS=Macaca fascicularis OX=9541 GN=DOCK3 PE=3 SV=1	DOCK3	233.14	38.4	3372	58	56	31	30	23	27	23	32	33	26	25	20	28	22	32	15	27	22	24	28	30	27	25	26	16	21	31	26	30	35	24	26	30	24	24	22	33	28	16	19	31	23	24	22
A0A2K5TJ67	Maleylacetoacetate isomerase isoform 1(predicted) OS=Macaca fascicularis OX=9541 PE=3 SV=1	---	23.602	51.9	504	9	9	4	3	3	3	2	2	2	2	3	4	3	3	2	4	2	2	2	3	4	4	2	3	2	3	3	4	2	2	3	3	3	3	3	3	3	3	3	4	3	3	2	3
A0A2K5TJ70	Phosphatidylinositol glycan anchor biosynthesis class U(predicted) OS=Macaca fascicularis OX=9541 GN=PIGU PE=4 SV=1	PIGU	47.582	12.5	207	5	5	0	1	1	4	1	2	3	1	3	1	2	3	0	1	2	1	0	2	1	2	3	2	2	1	1	3	2	2	2	3	3	3	2	2	1	1	1	2	2	1	2	2
A0A2K5TJ71	Histone deacetylase OS=Macaca fascicularis OX=9541 GN=HDAC2 PE=3 SV=1	HDAC2	55.334	53.1	1774	20	14	6	12	9	14	9	17	15	13	11	4	9	8	10	17	7	8	10	12	10	13	13	13	11	12	12	12	15	12	15	18	16	18	21	13	12	14	6	7	8	8	7	9
A0A2K5TJ74	Cytochrome c oxidase assembly factor 1 homolog(predicted) OS=Macaca fascicularis OX=9541 GN=COA1 PE=4 SV=1	COA1	16.464	41.1	353	4	4	4	2	2	4	3	4	2	2	3	3	3	4	3	5	3	1	1	1	2	2	1	1	3	1	2	5	1	3	3	2	2	4	4	2	2	3	4	4	3	4	4	4
A0A2K5TJ93	Bromodomain-containing protein 2 isoform 1(predicted) OS=Macaca fascicularis OX=9541 PE=4 SV=1	---	88.173	27.8	197	14	12	0	0	0	1	0	1	2	2	0	0	0	0	0	2	0	0	0	0	1	0	1	0	0	0	0	1	0	0	2	0	2	2	6	1	0	0	0	0	0	0	0	0
A0A2K5TJ95	40S_SA_C domain-containing protein OS=Macaca fascicularis OX=9541 PE=4 SV=1	---	23.306	26	1	5	1	0	0	0	0	0	0	0	0	0	0	0	0	0	0	0	0	0	0	0	0	0	0	0	0	0	0	0	0	0	0	0	0	0	0	0	0	0	0	0	0	0	0
A0A2K5TJ98	Thymidylate_kin domain-containing protein OS=Macaca fascicularis OX=9541 GN=DTYMK PE=3 SV=1	DTYMK	23.942	52.4	593	13	13	2	2	2	2	2	1	1	1	1	0	3	3	2	6	2	1	2	2	2	3	2	2	2	2	1	2	3	3	2	2	4	2	2	3	2	3	6	4	5	2	4	3
A0A2K5TJ99	Histone lysine demethylase PHF8 isoform 1(predicted) OS=Macaca fascicularis OX=9541 GN=PHF8 PE=4 SV=1	PHF8	117.81	10.9	19	7	6	0	0	0	0	0	0	0	0	0	0	0	0	0	0	0	0	0	0	0	0	0	0	0	0	0	0	0	0	0	0	0	0	0	0	0	0	0	0	0	0	0	0
A0A2K5TJA2	Dynamin-type G domain-containing protein OS=Macaca fascicularis OX=9541 GN=OPA1 PE=3 SV=1	OPA1	115.91	62.9	4835	59	58	37	36	32	31	39	33	36	34	34	37	33	35	31	26	33	33	34	26	38	42	36	30	35	31	34	33	31	34	29	31	31	38	30	25	32	32	36	33	33	36	29	37
A0A2K5TJA8	Intercellular adhesion molecule 3(predicted) OS=Macaca fascicularis OX=9541 GN=ICAM3 PE=4 SV=1	ICAM3	59.623	2.6	15	1	1	1	0	0	1	0	0	0	0	0	0	0	1	0	0	0	0	0	0	0	0	0	0	0	0	0	0	0	1	0	0	0	2	0	0	0	0	0	0	0	0	0	0
A0A2K5TJB6	MICOS complex subunit MIC10 OS=Macaca fascicularis OX=9541 GN=MICOS10 PE=3 SV=1	MICOS10	7.036	64.5	5	2	2	0	1	0	0	0	0	0	0	0	0	0	0	0	0	0	0	0	0	0	0	0	0	0	0	0	0	0	0	0	0	0	0	0	0	0	0	0	0	0	0	0	0
A0A2K5TJC3	UDG domain-containing protein OS=Macaca fascicularis OX=9541 GN=TDG PE=4 SV=1	TDG	45.252	11.4	134	4	4	1	1	3	2	1	2	2	1	0	0	1	0	0	1	2	1	1	0	3	1	2	1	1	1	1	2	1	1	1	2	1	1	2	1	1	1	0	0	0	1	0	0
A0A2K5TJC6	RING-type domain-containing protein OS=Macaca fascicularis OX=9541 GN=RFFL PE=4 SV=1	RFFL	36.556	13.8	3	2	2	0	0	0	0	0	0	0	0	0	0	0	0	0	0	0	0	0	0	0	0	0	0	0	0	0	0	0	0	0	0	0	0	0	0	0	0	0	0	0	0	0	0
A0A2K5TJD4	Ribosomal_L18_c domain-containing protein OS=Macaca fascicularis OX=9541 PE=3 SV=1	---	34.212	55.1	1884	18	15	11	14	14	11	13	10	12	12	12	16	12	14	9	10	16	14	12	13	10	14	15	12	19	16	13	10	13	13	11	11	11	11	14	11	11	12	13	12	12	10	14	13
A0A2K5TJD5	Protein zwilch homolog(predicted) OS=Macaca fascicularis OX=9541 GN=ZWILCH PE=4 SV=1	ZWILCH	67.066	13.9	22	6	6	0	0	0	0	0	1	0	0	0	0	0	0	0	0	0	0	0	0	0	0	0	0	0	0	0	0	0	0	0	0	0	0	0	0	0	0	0	0	0	0	0	0
A0A2K5TJD6	DRBM domain-containing protein OS=Macaca fascicularis OX=9541 GN=MRPL44 PE=4 SV=1	MRPL44	37.533	38	904	10	10	7	5	6	5	8	6	8	3	6	4	8	5	4	4	6	4	6	3	5	6	7	5	6	6	5	8	7	6	6	7	7	4	5	5	5	5	5	8	4	7	7	6
A0A2K5TJE8	MICAL-like protein 1(predicted) OS=Macaca fascicularis OX=9541 GN=MICALL1 PE=4 SV=1	MICALL1	93.148	24.6	289	14	13	5	1	1	3	2	2	2	2	2	1	2	3	2	1	1	2	2	2	2	2	1	3	2	3	1	3	3	4	1	1	2	1	4	3	2	2	4	2	5	4	5	3
A0A2K5TJE9	LIM domain transcription factor LMO4(predicted) OS=Macaca fascicularis OX=9541 GN=LMO4 PE=4 SV=1	LMO4	17.994	49.7	184	5	5	3	0	0	2	0	3	4	3	1	0	0	0	0	0	3	2	0	2	3	4	0	1	1	2	4	5	3	4	2	4	3	6	3	2	4	3	0	0	0	0	0	0
A0A2K5TJF0	Tyrosine-protein phosphatase non-receptor type 9(predicted) OS=Macaca fascicularis OX=9541 GN=PTPN9 PE=4 SV=1	PTPN9	67.979	40.6	1246	20	20	9	5	10	8	9	7	10	6	8	7	13	11	9	7	6	10	8	9	11	9	8	8	8	8	7	11	11	11	4	7	5	9	6	6	8	10	9	8	9	12	8	11
A0A2K5TJG4	10-formyltetrahydrofolate dehydrogenase OS=Macaca fascicularis OX=9541 GN=ALDH1L2 PE=3 SV=1	ALDH1L2	101.87	47.5	1328	34	31	11	5	9	10	10	8	9	6	12	2	6	13	4	5	9	9	5	10	10	12	5	10	10	15	17	12	14	14	11	18	13	14	8	7	13	16	9	10	14	15	14	17
A0A2K5TJJ4	2,4-dienoyl-CoA reductase 2(predicted) OS=Macaca fascicularis OX=9541 GN=DECR2 PE=4 SV=1	DECR2	30.869	39.4	175	9	9	1	2	2	1	3	2	2	3	3	1	3	1	0	0	0	2	2	2	1	1	1	0	2	1	1	0	1	1	0	0	0	1	0	0	1	0	0	0	0	0	1	0
A0A2K5TJJ6	Plasminogen OS=Macaca fascicularis OX=9541 PE=3 SV=1	---	90.4	59.3	490	38	35	0	1	1	1	0	0	0	0	0	0	0	1	0	1	1	1	0	0	0	0	0	0	1	1	0	0	0	1	0	1	0	0	0	1	0	0	1	4	1	0	1	0
A0A2K5TJK1	LIM and SH3 domain protein 1(predicted) OS=Macaca fascicularis OX=9541 GN=LASP1 PE=4 SV=1	LASP1	29.759	64.8	1527	19	17	8	11	10	8	10	10	10	8	12	8	9	11	10	8	9	8	11	13	10	9	11	8	13	12	9	10	8	12	10	11	7	10	12	9	10	8	6	10	9	9	11	8
A0A2K5TJK9	Tumor protein p53-inducible protein 11(predicted) OS=Macaca fascicularis OX=9541 GN=TP53I11 PE=4 SV=1	TP53I11	21.012	19	543	5	5	2	5	4	3	4	3	3	3	3	3	3	3	3	2	4	4	5	4	4	4	5	3	5	6	2	2	4	3	4	3	3	4	3	2	3	4	3	2	1	2	3	3
A0A2K5TJL0	GOLD domain-containing protein OS=Macaca fascicularis OX=9541 GN=TMED5 PE=3 SV=1	TMED5	26.011	31	250	5	5	2	1	1	1	2	3	2	3	3	3	1	1	1	2	4	1	2	2	1	2	1	1	3	1	2	2	2	1	1	1	1	1	2	3	2	2	2	2	3	1	1	1
A0A2K5TJM9	L-fucose kinase(predicted) OS=Macaca fascicularis OX=9541 GN=FUK PE=4 SV=1	FUK	117.78	5.1	14	3	3	0	0	0	0	0	0	0	0	0	0	0	0	0	0	0	0	0	0	1	0	0	0	0	0	0	0	0	0	0	0	0	0	0	0	0	0	0	0	0	0	0	0
A0A2K5TJN9	ROBO2 isoform 4(predicted) OS=Macaca fascicularis OX=9541 GN=ROBO2 PE=4 SV=1	ROBO2	153.01	40.8	2280	43	6	15	20	20	24	26	19	23	11	19	13	12	13	26	14	17	16	18	14	14	18	19	18	17	19	19	19	28	23	19	22	21	24	17	11	16	14	14	10	13	12	11	8
A0A2K5TJP6	DH domain-containing protein OS=Macaca fascicularis OX=9541 GN=ARHGEF17 PE=4 SV=1	ARHGEF17	222.29	9.1	111	12	12	0	0	0	0	0	0	0	0	1	1	1	0	3	1	0	0	0	0	1	0	0	0	0	0	0	0	1	0	0	0	0	0	0	0	0	0	4	5	2	4	0	0
A0A2K5TJQ0	Mitochondrial import inner membrane translocase subunit TIM44 OS=Macaca fascicularis OX=9541 PE=3 SV=1	---	49.811	41.2	1179	17	17	9	10	7	6	10	9	8	9	7	9	8	8	9	9	7	8	6	7	12	8	8	9	7	8	6	7	6	9	9	8	8	7	8	7	9	7	9	8	9	8	10	9
A0A2K5TJQ5	UBA domain-containing protein OS=Macaca fascicularis OX=9541 GN=UBAP2L PE=4 SV=1	UBAP2L	114.56	37.8	1866	22	1	12	10	10	11	10	17	17	13	15	7	13	9	5	15	12	10	12	12	15	8	8	15	10	11	16	15	16	15	17	12	16	18	12	13	15	16	11	13	16	12	11	6
A0A2K5TJR0	Caskin-1 (Fragment)(predicted) OS=Macaca fascicularis OX=9541 GN=CASKIN1 PE=4 SV=1	CASKIN1	141.95	52.2	2536	44	3	26	18	19	20	18	21	18	16	19	23	29	27	23	11	18	16	17	12	22	23	16	14	16	18	18	14	16	20	14	12	17	9	13	12	19	16	27	24	23	27	23	19
A0A2K5TJR2	Fork-head domain-containing protein OS=Macaca fascicularis OX=9541 GN=FOXO3 PE=4 SV=1	FOXO3	71.26	11.2	135	5	5	1	0	1	1	0	0	1	1	1	0	0	0	0	2	1	0	1	2	1	1	0	0	0	1	1	1	2	2	3	2	3	0	1	1	0	1	0	0	1	1	0	0
A0A2K5TJS0	Roundabout guidance receptor 2(predicted) OS=Macaca fascicularis OX=9541 GN=ROBO2 PE=4 SV=1	ROBO2	151.06	35.8	108	39	5	1	0	2	3	0	1	2	1	1	1	0	0	2	2	2	1	1	1	1	2	2	2	0	1	2	1	2	3	1	2	0	3	0	0	0	0	1	1	1	1	0	0
A0A2K5TJS3	BTB domain-containing protein OS=Macaca fascicularis OX=9541 GN=BTBD9 PE=4 SV=1	BTBD9	39.968	20.2	16	3	3	0	0	0	0	0	0	0	0	1	0	0	0	0	0	0	0	0	0	0	0	0	0	0	0	1	0	0	0	0	0	0	0	0	0	0	0	0	0	0	0	0	0
A0A2K5TJS4	Protein S100 OS=Macaca fascicularis OX=9541 PE=3 SV=1	---	11.766	42.9	263	4	4	2	1	2	1	2	1	2	1	2	2	2	2	3	2	1	1	2	1	2	2	1	2	2	2	2	2	2	2	2	2	2	2	1	2	2	2	2	2	3	2	3	2
A0A2K5TJT5	Stress-induced-phosphoprotein 1 OS=Macaca fascicularis OX=9541 GN=STIP1 PE=4 SV=1	STIP1	62.596	62.1	3108	41	41	17	17	21	18	17	22	15	18	19	19	19	15	18	21	22	20	19	24	20	12	16	19	16	19	22	20	18	18	20	17	17	20	21	15	19	15	22	20	18	18	17	17
A0A2K5TJT6	SAM domain-containing protein OS=Macaca fascicularis OX=9541 GN=L3MBTL3 PE=4 SV=1	L3MBTL3	85.762	19.9	115	11	11	0	0	0	1	0	1	1	0	0	0	0	0	0	0	0	0	0	0	1	1	0	0	0	1	1	2	2	0	4	3	2	1	0	3	1	1	0	0	0	0	0	0
A0A2K5TJU5	FERM and PDZ domain containing 4(predicted) OS=Macaca fascicularis OX=9541 GN=FRMPD4 PE=4 SV=1	FRMPD4	144.5	13.6	58	9	9	2	0	1	0	0	0	0	0	1	0	0	0	0	0	0	0	0	0	2	1	0	1	0	2	2	0	0	1	0	1	2	1	0	0	0	1	0	0	0	0	0	0
A0A2K5TJW1	COMM domain-containing protein OS=Macaca fascicularis OX=9541 PE=4 SV=1	---	10.921	24.5	205	2	2	1	1	1	1	1	1	2	1	0	1	1	2	1	2	1	1	2	0	1	1	1	2	1	2	1	0	2	2	1	1	1	1	1	1	1	1	2	1	1	1	1	1
A0A2K5TJX1	CN hydrolase domain-containing protein OS=Macaca fascicularis OX=9541 GN=NIT1 PE=4 SV=1	NIT1	35.768	52.5	936	12	12	5	5	5	6	5	5	4	5	4	4	7	7	8	7	5	4	5	4	6	6	4	6	4	5	7	5	5	6	6	5	7	5	5	6	8	8	7	10	6	8	6	5
A0A2K5TJX7	CAPRIN1 isoform 1(predicted) OS=Macaca fascicularis OX=9541 GN=CAPRIN1 PE=4 SV=1	CAPRIN1	79.161	30.7	1141	15	15	9	6	6	8	7	10	8	9	7	5	8	7	8	10	8	5	5	6	7	9	7	6	5	7	7	10	11	9	10	9	8	10	8	8	10	7	6	6	8	8	9	5
A0A2K5TJY0	WD_REPEATS_REGION domain-containing protein OS=Macaca fascicularis OX=9541 GN=DMXL1 PE=4 SV=1	DMXL1	337.64	21.8	728	42	40	12	4	1	5	5	7	3	4	2	3	7	6	9	5	2	2	0	1	4	8	4	1	1	1	3	3	3	4	6	3	7	0	3	3	6	6	3	6	7	5	7	8
A0A2K5TJZ5	Protein bicaudal D homolog 1 isoform 2(predicted) OS=Macaca fascicularis OX=9541 GN=BICD1 PE=4 SV=1	BICD1	95.765	21.7	167	14	11	1	0	1	0	0	1	0	0	1	0	0	0	1	3	0	1	0	0	1	1	0	0	0	0	1	1	1	0	1	1	1	1	0	0	1	1	1	2	1	1	1	1
A0A2K5TJZ9	UBR-type domain-containing protein OS=Macaca fascicularis OX=9541 GN=UBR4 PE=4 SV=1	UBR4	578.82	41.6	7434	151	151	51	57	43	55	45	50	61	47	49	50	47	62	47	50	38	42	44	43	54	60	54	40	40	44	47	53	55	58	57	60	54	54	51	40	50	51	45	44	50	57	55	56
A0A2K5TK13	Ephrin RBD domain-containing protein OS=Macaca fascicularis OX=9541 GN=EFNB3 PE=3 SV=1	EFNB3	35.884	57.1	789	14	14	5	6	7	5	9	5	4	4	7	6	9	5	8	5	9	6	4	5	6	6	6	5	5	3	6	6	5	5	3	6	4	2	4	5	6	8	8	8	11	10	6	6
A0A2K5TK21	Phospholysine phosphohistidine inorganic pyrophosphate phosphatase isoform 1(predicted) OS=Macaca fascicularis OX=9541 GN=LHPP PE=4 SV=1	LHPP	29.068	47	517	9	9	5	2	4	3	3	3	3	4	2	4	2	3	5	3	2	2	2	2	5	3	3	3	3	4	4	3	3	2	3	3	3	2	4	3	5	3	4	5	5	3	3	2
A0A2K5TK27	Tr-type G domain-containing protein OS=Macaca fascicularis OX=9541 PE=4 SV=1	---	95.323	69.3	6814	59	58	57	50	41	55	47	52	60	44	46	37	43	52	38	55	53	42	38	41	47	50	51	48	52	45	46	55	53	58	58	56	49	62	54	46	56	53	40	39	42	42	54	45
A0A2K5TK38	Capping protein regulator and myosin 1 linker 3(predicted) OS=Macaca fascicularis OX=9541 GN=CARMIL3 PE=4 SV=1	CARMIL3	150.17	24.5	701	21	21	5	7	6	5	6	7	7	3	7	4	7	9	5	4	7	4	5	3	7	8	6	5	7	7	3	7	4	5	8	7	6	6	7	5	8	9	11	6	9	12	9	8
A0A2K5TK41	Receptor expression-enhancing protein OS=Macaca fascicularis OX=9541 GN=REEP1 PE=3 SV=1	REEP1	22.982	39.9	944	9	9	6	6	6	5	5	5	7	7	7	7	5	6	7	4	6	9	7	7	8	7	8	7	6	5	6	5	6	5	7	7	8	7	6	5	5	6	6	4	5	7	4	9
A0A2K5TK51	DUF4097 domain-containing protein OS=Macaca fascicularis OX=9541 GN=FAM185A PE=4 SV=1	FAM185A	42.249	6.1	2	2	2	0	0	0	0	0	0	0	0	0	0	0	0	0	1	0	0	0	0	0	0	0	0	0	0	0	0	0	0	0	0	0	0	0	0	0	0	0	0	0	0	0	0
A0A2K5TK64	ICOS ligand(predicted) OS=Macaca fascicularis OX=9541 PE=4 SV=1	---	34.706	14.1	15	3	3	0	0	0	0	0	0	0	0	0	0	0	0	0	1	0	0	0	0	0	0	0	0	0	0	0	0	0	0	0	0	0	0	0	0	0	0	0	0	0	0	0	0
A0A2K5TK68	Protein kinase domain-containing protein OS=Macaca fascicularis OX=9541 GN=MAP2K1 PE=3 SV=1	MAP2K1	43.462	71.5	1041	26	15	7	10	8	10	6	8	7	4	8	6	12	10	9	4	6	8	8	11	8	6	6	11	6	7	7	5	7	8	6	8	8	6	5	6	10	6	8	7	9	7	9	5
A0A2K5TK69	Thioredoxin domain-containing protein OS=Macaca fascicularis OX=9541 GN=NHLRC2 PE=4 SV=1	NHLRC2	79.635	37.2	421	18	18	1	1	1	2	1	2	4	3	1	0	2	4	3	10	1	0	1	2	2	3	1	1	0	1	1	2	1	2	3	3	4	5	2	4	2	3	1	3	2	2	5	4
A0A2K5TK70	Diacylglycerol kinase OS=Macaca fascicularis OX=9541 GN=DGKE PE=3 SV=1	DGKE	63.969	33.9	431	12	12	3	2	3	3	3	2	2	5	2	4	4	5	3	2	3	2	2	1	4	4	4	2	3	2	3	3	4	3	2	3	3	3	5	3	2	4	2	3	3	5	4	5
A0A2K5TK88	CBFD_NFYB_HMF domain-containing protein OS=Macaca fascicularis OX=9541 PE=4 SV=1	---	18.831	7.7	111	1	1	1	0	1	1	1	1	1	1	1	0	1	1	1	1	1	1	1	1	1	1	1	1	1	1	1	1	1	1	1	1	1	1	1	1	1	0	0	1	1	1	1	1
A0A2K5TK90	MAGE domain-containing protein OS=Macaca fascicularis OX=9541 PE=4 SV=1	---	81.493	33.7	482	16	15	2	6	3	4	4	3	3	4	6	1	4	4	1	0	5	5	6	6	3	1	4	5	4	5	7	2	5	7	4	7	4	5	4	2	8	3	4	1	3	6	5	1
A0A2K5TKA0	Nudix hydrolase domain-containing protein OS=Macaca fascicularis OX=9541 GN=NUDT5 PE=3 SV=1	NUDT5	24.322	65.3	1094	14	14	7	3	3	8	4	7	8	7	6	5	6	5	7	11	5	4	7	3	9	8	4	6	3	5	7	6	8	5	7	7	8	5	8	5	7	6	7	7	6	8	6	7
A0A2K5TKA2	G_PROTEIN_RECEP_F1_2 domain-containing protein OS=Macaca fascicularis OX=9541 GN=GPR153 PE=4 SV=1	GPR153	65.798	4.3	4	2	2	0	0	0	0	0	0	0	0	0	0	0	0	0	0	0	0	0	0	0	0	1	0	0	0	0	0	0	0	0	0	0	0	0	0	0	0	1	1	0	0	0	0
A0A2K5TKB0	NADH dehydrogenase [ubiquinone] 1 alpha subcomplex subunit 12 OS=Macaca fascicularis OX=9541 GN=NDUFA12 PE=3 SV=1	NDUFA12	18.08	66.7	780	13	13	5	6	2	7	6	5	5	5	5	9	6	7	5	6	3	7	6	4	6	7	3	6	3	4	4	8	3	6	4	6	7	7	5	3	3	5	6	7	5	8	9	5
A0A2K5TKB4	Rab-GAP TBC domain-containing protein OS=Macaca fascicularis OX=9541 GN=TBC1D15 PE=4 SV=1	TBC1D15	77.515	31.6	430	18	18	2	0	2	1	0	1	2	2	2	1	3	3	4	2	1	4	1	1	1	1	2	1	0	2	1	2	0	1	1	3	1	2	2	2	2	0	0	3	1	3	2	2
A0A2K5TKB5	SH3 and PX domains 2B(predicted) OS=Macaca fascicularis OX=9541 GN=SH3PXD2B PE=4 SV=1	SH3PXD2B	101.73	27.7	623	20	19	8	6	6	9	6	6	7	2	5	4	4	4	4	4	3	3	5	5	5	7	5	5	5	6	5	5	4	6	2	7	7	5	3	2	5	3	2	3	3	1	5	4
A0A2K5TKB8	Protein-L-isoaspartate O-methyltransferase OS=Macaca fascicularis OX=9541 PE=3 SV=1	---	24.836	72.5	2359	19	19	19	16	15	17	14	16	17	17	15	16	14	15	14	13	15	13	16	14	18	13	13	15	14	18	17	14	17	17	18	14	15	14	16	12	13	16	16	13	16	16	17	13
A0A2K5TKC7	E3 ubiquitin-protein ligase RNF25(predicted) OS=Macaca fascicularis OX=9541 GN=RNF25 PE=4 SV=1	RNF25	52.533	30.4	358	10	10	5	2	1	2	2	1	3	1	2	1	1	3	2	3	3	2	3	1	2	1	1	1	2	3	1	5	2	2	0	2	3	2	3	3	3	3	3	3	4	3	2	4
A0A2K5TKD7	SMP-LTD domain-containing protein OS=Macaca fascicularis OX=9541 GN=TEX2 PE=4 SV=1	TEX2	125.49	15.9	226	13	13	2	3	3	3	0	1	3	1	3	1	1	5	0	1	2	1	2	1	2	3	2	0	1	2	2	2	3	1	1	2	3	2	1	0	4	0	3	1	1	1	1	3
A0A2K5TKE2	ANK_REP_REGION domain-containing protein OS=Macaca fascicularis OX=9541 GN=ANKRD28 PE=4 SV=1	ANKRD28	116.14	42.8	809	27	2	6	3	3	3	4	6	6	6	7	2	7	4	6	4	2	2	2	4	5	3	2	3	2	4	7	5	7	4	6	6	4	4	3	6	6	4	4	3	8	9	5	5
A0A2K5TKE3	Rab-GAP TBC domain-containing protein OS=Macaca fascicularis OX=9541 GN=TBC1D25 PE=4 SV=1	TBC1D25	76.384	16.6	36	7	7	0	0	0	0	0	0	1	0	1	1	0	1	0	0	0	0	0	0	1	0	0	0	0	0	0	0	0	0	0	0	0	1	0	0	0	0	0	1	0	0	0	0
A0A2K5TKE8	Secretogranin I(predicted) OS=Macaca fascicularis OX=9541 GN=CHGB PE=4 SV=1	CHGB	78.384	36.6	976	22	22	7	7	6	8	6	7	5	7	7	3	9	6	8	5	7	5	7	7	7	8	2	5	4	8	9	6	8	6	9	4	10	6	6	10	7	6	9	8	9	11	9	7
A0A2K5TKF7	Nidogen 2 (Osteonidogen)(predicted) OS=Macaca fascicularis OX=9541 GN=NID2 PE=4 SV=1	NID2	151.65	29.7	358	26	25	2	0	0	0	0	0	0	0	0	0	1	3	3	6	1	0	0	0	1	1	0	0	1	0	0	0	4	0	0	0	2	0	0	0	0	2	5	3	2	2	2	1
A0A2K5TKF8	AB hydrolase-1 domain-containing protein OS=Macaca fascicularis OX=9541 GN=EPHX4 PE=4 SV=1	EPHX4	42.34	14.1	3	3	3	0	0	0	0	0	0	0	0	0	0	0	0	0	0	0	0	0	0	0	0	0	0	0	0	0	0	0	0	0	0	0	0	0	0	0	0	0	0	0	0	0	0
A0A2K5TKH7	GTF2A1 isoform 4(predicted) OS=Macaca fascicularis OX=9541 GN=GTF2A1 PE=4 SV=1	GTF2A1	41.513	2.9	97	1	1	1	0	1	0	0	1	1	0	1	0	0	0	1	1	1	1	1	1	0	1	1	1	1	1	1	0	0	1	0	1	1	1	1	1	0	1	1	0	1	1	0	0
A0A2K5TKI0	Vacuolar protein sorting-associated protein 28 homolog OS=Macaca fascicularis OX=9541 GN=VPS28 PE=3 SV=1	VPS28	25.439	51.6	892	10	10	6	5	6	6	8	7	7	8	7	4	6	6	6	7	5	7	6	6	7	5	4	6	8	5	5	8	7	8	8	8	8	8	4	7	7	6	5	4	7	6	7	6
A0A2K5TKI3	Very-long-chain (3R)-3-hydroxyacyl-CoA dehydratase OS=Macaca fascicularis OX=9541 GN=HACD2 PE=3 SV=1	HACD2	28.314	14.6	123	4	4	1	1	1	1	0	1	1	1	1	1	1	3	0	1	1	1	0	0	1	1	1	1	1	0	1	1	0	1	0	2	0	1	1	1	1	1	1	1	0	1	1	1
A0A2K5TKI6	Anion exchange protein OS=Macaca fascicularis OX=9541 GN=SLC4A1 PE=3 SV=1	SLC4A1	94.308	33.6	736	20	5	1	3	5	5	2	3	6	2	4	3	5	7	3	7	3	5	4	0	3	4	2	3	10	2	2	4	6	6	3	5	1	5	4	4	2	3	1	4	2	3	8	6
A0A2K5TKJ0	SLC4A1 isoform 3(predicted) OS=Macaca fascicularis OX=9541 GN=SLC4A1 PE=4 SV=1	SLC4A1	60.344	41.1	38	16	1	0	0	0	0	0	0	0	0	0	0	0	1	0	1	0	0	0	0	0	0	0	0	0	0	0	0	0	1	0	1	0	0	1	0	0	0	0	0	0	0	1	1
A0A2K5TKJ6	E3 ubiquitin-protein ligase RFWD2 isoform a(predicted) OS=Macaca fascicularis OX=9541 GN=COP1 PE=4 SV=1	COP1	80.34	5.9	5	3	3	0	0	0	0	0	0	0	0	0	0	0	1	0	0	0	0	0	0	0	0	0	0	0	0	0	0	0	0	0	0	0	0	0	0	0	0	0	0	0	0	0	0
A0A2K5TKL1	PX domain-containing protein OS=Macaca fascicularis OX=9541 PE=4 SV=1	---	51.873	40.9	1541	18	16	11	14	12	7	10	13	11	8	8	6	11	12	9	12	13	9	11	11	7	10	7	14	8	8	7	10	11	9	11	11	11	11	11	7	8	8	10	9	10	11	11	13
A0A2K5TKM1	Neuronal pentraxin-1(predicted) OS=Macaca fascicularis OX=9541 PE=4 SV=1	---	47.108	36.1	556	15	14	5	4	4	2	1	2	2	4	2	4	3	8	0	5	0	0	1	1	3	5	3	4	1	3	2	1	1	2	3	1	1	1	3	5	0	0	5	6	3	3	6	7
A0A2K5TKM3	C-Jun-amino-terminal kinase-interacting protein 3 isoform 2(predicted) OS=Macaca fascicularis OX=9541 GN=MAPK8IP3 PE=4 SV=1	MAPK8IP3	146.57	38.3	2591	36	32	18	13	15	18	17	20	20	17	20	16	22	20	19	18	15	16	14	14	14	16	15	16	13	16	18	19	20	19	19	17	19	17	14	15	20	16	18	19	21	24	24	22
A0A2K5TKM6	Tudor domain-containing protein OS=Macaca fascicularis OX=9541 GN=LBR PE=4 SV=1	LBR	67.692	23	426	13	13	2	3	1	3	2	2	2	2	1	2	2	2	1	6	2	2	3	1	3	2	4	3	2	2	2	2	2	2	3	3	3	2	1	1	3	2	2	2	2	2	4	2
A0A2K5TKM7	Cathepsin F(predicted) OS=Macaca fascicularis OX=9541 GN=CTSF PE=3 SV=1	CTSF	53.157	11.4	46	4	4	1	0	0	0	0	1	0	0	1	0	0	1	0	2	0	0	0	0	0	0	0	0	0	0	0	1	0	0	0	0	0	0	0	0	0	0	0	0	1	1	0	0
A0A2K5TKN0	Tyrosine-protein kinase OS=Macaca fascicularis OX=9541 GN=FYN PE=3 SV=1	FYN	54.513	51.2	3	19	1	0	0	0	0	0	0	0	0	0	0	0	0	1	0	0	0	0	0	0	0	0	0	0	0	0	0	0	0	0	0	0	0	0	0	1	0	0	0	0	0	0	0
A0A2K5TKN3	Dishevelled segment polarity protein 3(predicted) OS=Macaca fascicularis OX=9541 GN=DVL3 PE=4 SV=1	DVL3	76.6	15.6	41	8	5	0	0	0	0	0	0	0	0	0	0	0	0	0	1	0	0	0	0	0	0	0	0	0	0	1	0	0	0	0	0	1	0	0	0	0	0	0	0	0	0	0	0
A0A2K5TKN7	CSD_1 domain-containing protein OS=Macaca fascicularis OX=9541 GN=YBX1 PE=4 SV=1	YBX1	35.924	68.5	2153	21	15	10	15	15	15	13	15	15	13	12	9	13	11	12	14	13	13	14	15	10	13	16	15	14	15	16	16	17	15	16	14	18	17	16	13	15	14	12	13	15	13	16	11
A0A2K5TKP0	YL1_C domain-containing protein OS=Macaca fascicularis OX=9541 GN=VPS72 PE=4 SV=1	VPS72	40.554	11	29	3	3	0	0	0	0	0	0	0	0	0	0	0	0	0	0	0	0	0	0	0	0	0	1	0	0	0	0	0	0	0	0	0	0	0	0	0	0	0	0	0	0	0	0
A0A2K5TKP8	Aminotran_5 domain-containing protein OS=Macaca fascicularis OX=9541 GN=SCLY PE=4 SV=1	SCLY	48.202	42	174	11	11	2	2	0	2	2	3	4	3	2	3	3	4	4	6	2	1	1	2	0	0	0	0	0	0	1	0	0	0	0	0	0	0	0	0	0	0	0	1	1	0	0	1
A0A2K5TKQ9	Serine/threonine-protein phosphatase 2A 56 kDa regulatory subunit OS=Macaca fascicularis OX=9541 GN=PPP2R5E PE=3 SV=1	PPP2R5E	54.699	52.7	1529	25	19	9	11	11	14	10	12	15	8	9	11	14	14	13	7	8	11	12	11	12	12	10	11	9	9	12	8	10	13	13	8	11	11	8	10	10	8	10	8	13	11	16	15
A0A2K5TKR3	TPR_REGION domain-containing protein OS=Macaca fascicularis OX=9541 GN=TTC1 PE=4 SV=1	TTC1	34.717	42.1	427	11	11	5	1	3	2	2	3	2	2	3	2	4	3	3	4	4	4	4	3	5	3	1	4	2	2	4	2	3	1	3	1	2	2	1	2	1	2	3	3	5	2	4	3
A0A2K5TKS1	WD_REPEATS_REGION domain-containing protein OS=Macaca fascicularis OX=9541 PE=4 SV=1	---	46.241	32.9	1	11	1	0	1	0	0	0	0	0	0	0	0	0	0	0	0	0	0	0	0	0	0	0	0	0	0	0	0	0	0	0	0	0	0	0	0	0	0	0	0	0	0	0	0
A0A2K5TKS9	Phosphatidylinositol 4,5-bisphosphate 3-kinase catalytic subunit OS=Macaca fascicularis OX=9541 GN=PIK3CD PE=3 SV=1	PIK3CD	119.54	12	36	8	8	0	0	0	0	1	0	0	0	0	0	1	1	0	0	0	0	0	1	0	0	0	0	0	0	0	0	0	0	0	0	0	0	0	0	1	1	0	0	0	1	2	1
A0A2K5TKT1	N-acetylglucosamine-6-sulfatase OS=Macaca fascicularis OX=9541 GN=GNS PE=3 SV=1	GNS	61.603	21.2	376	10	10	3	2	3	2	2	2	2	2	2	2	2	2	2	3	3	3	2	3	2	2	3	3	3	3	2	2	2	4	2	2	2	3	1	3	2	2	3	4	3	4	4	1
A0A2K5TKT6	PNPLA domain-containing protein OS=Macaca fascicularis OX=9541 GN=PNPLA8 PE=4 SV=1	PNPLA8	88.403	43	785	20	20	6	7	6	8	5	7	7	5	5	4	8	8	4	6	5	5	5	2	5	6	8	3	5	7	4	7	6	8	5	7	5	7	5	5	5	6	4	5	8	6	6	6
A0A2K5TKU4	Ubiquitously transcribed tetratricopeptide repeat variant (Fragment)(predicted) OS=Macaca fascicularis OX=9541 GN=KDM6A PE=4 SV=1	KDM6A	154.14	14	60	12	12	0	0	0	0	0	0	0	0	0	0	0	1	0	2	0	0	0	0	1	0	0	0	0	0	0	0	0	0	0	0	0	1	1	1	0	0	0	0	0	0	0	0
A0A2K5TKU6	Aa_trans domain-containing protein OS=Macaca fascicularis OX=9541 GN=SLC38A2 PE=4 SV=1	SLC38A2	56.149	4.2	30	1	1	0	0	0	0	1	1	0	0	0	0	0	1	0	0	0	0	0	0	1	1	0	0	0	0	0	1	0	0	0	1	0	0	0	0	0	1	0	0	0	0	1	1
A0A2K5TKW2	Hematological and neurological expressed 1-like protein(predicted) OS=Macaca fascicularis OX=9541 GN=JPT2 PE=4 SV=1	JPT2	19.925	61.1	593	7	7	4	3	4	3	3	2	3	4	3	3	3	3	3	6	5	4	3	3	4	4	2	5	1	4	2	4	6	3	4	5	6	5	4	3	2	4	3	6	3	4	6	3
A0A2K5TKW9	RAMP2 isoform 4(predicted) OS=Macaca fascicularis OX=9541 GN=RAMP2 PE=4 SV=1	RAMP2	16.691	9.4	2	1	1	0	0	0	0	0	0	0	0	0	0	0	0	0	0	0	0	0	0	0	0	0	0	0	0	0	0	0	0	0	0	0	0	0	0	0	0	0	0	0	0	0	0
A0A2K5TKX0	Microtubule associated protein 7(predicted) OS=Macaca fascicularis OX=9541 GN=MAP7 PE=4 SV=1	MAP7	87.581	5.5	7	3	1	0	0	0	0	0	0	0	0	0	0	0	0	0	0	0	0	0	0	0	0	0	0	0	0	0	0	0	0	0	0	0	0	0	0	0	0	0	0	0	0	0	0
A0A2K5TKY5	Fibroblast growth factor OS=Macaca fascicularis OX=9541 GN=FGF12 PE=3 SV=1	FGF12	20.424	45.9	287	8	7	6	3	3	3	1	2	2	3	3	2	2	4	2	1	1	2	1	0	2	4	1	3	1	3	3	2	3	2	1	2	3	2	2	2	5	3	3	2	4	3	1	3
A0A2K5TKZ2	Lysine-specific histone demethylase OS=Macaca fascicularis OX=9541 GN=KDM1A PE=3 SV=1	KDM1A	92.843	58.3	1357	30	30	7	6	6	10	5	5	11	11	3	1	6	5	7	20	7	6	4	5	5	8	7	6	6	9	8	7	5	11	16	10	16	14	11	13	9	7	3	5	6	8	10	7
A0A2K5TKZ6	RUN domain-containing protein OS=Macaca fascicularis OX=9541 GN=RUNDC3A PE=4 SV=1	RUNDC3A	47.756	39.3	55	11	1	1	0	0	0	0	1	1	0	0	1	0	1	0	0	0	0	0	0	0	0	0	0	0	0	0	0	1	1	0	1	0	0	1	0	0	0	0	0	0	0	0	1
A0A2K5TKZ8	ATP binding cassette subfamily B member 8(predicted) OS=Macaca fascicularis OX=9541 GN=ABCB8 PE=4 SV=1	ABCB8	68.017	37.8	704	18	17	5	9	6	9	8	7	7	4	6	7	5	10	4	2	5	4	2	2	6	8	9	5	7	5	3	9	3	7	5	10	2	10	8	4	2	5	4	6	2	4	7	8
A0A2K5TL09	Protein kinase domain-containing protein OS=Macaca fascicularis OX=9541 PE=3 SV=1	---	45.143	56.8	3018	21	21	21	23	21	17	17	22	19	21	21	18	20	19	22	21	22	22	22	22	23	19	25	23	21	24	21	20	22	20	22	21	21	19	18	17	21	21	19	19	21	20	19	19
A0A2K5TL11	ras-related protein Rab-35 isoform X1(predicted) OS=Macaca fascicularis OX=9541 GN=RAB35 PE=4 SV=1	RAB35	23.025	58.7	1349	11	11	8	10	10	14	9	9	11	9	8	9	8	6	7	8	8	9	8	8	10	10	10	9	10	9	7	12	8	11	10	11	8	12	16	7	7	8	8	7	7	8	8	8
A0A2K5TL12	Pellino E3 ubiquitin protein ligase family member 2(predicted) OS=Macaca fascicularis OX=9541 GN=PELI2 PE=4 SV=1	PELI2	43.594	24.1	13	5	5	0	0	0	0	0	0	0	0	0	0	0	0	0	3	0	0	0	0	0	0	0	0	0	0	0	0	0	0	0	0	0	0	0	0	0	0	0	0	0	0	0	0
A0A2K5TL17	Pannexin_like domain-containing protein OS=Macaca fascicularis OX=9541 PE=4 SV=1	---	16.841	21.3	36	2	2	0	0	0	0	0	0	1	0	0	0	0	1	0	0	0	0	0	0	1	2	0	0	0	0	0	0	0	0	0	0	1	0	1	0	0	0	0	0	0	1	1	1
A0A2K5TL24	Non-homologous end-joining factor 1(predicted) OS=Macaca fascicularis OX=9541 GN=NHEJ1 PE=4 SV=1	NHEJ1	33.464	47.8	155	8	3	1	1	0	1	0	1	1	1	0	0	0	1	1	4	0	0	1	1	0	1	1	1	0	0	1	0	1	0	2	0	2	1	1	1	0	1	1	1	1	2	1	0
A0A2K5TL29	RUN domain-containing protein OS=Macaca fascicularis OX=9541 GN=RUNDC3A PE=4 SV=1	RUNDC3A	51.821	39.3	657	12	2	4	2	3	4	3	4	5	6	4	5	4	5	3	5	4	3	3	4	5	6	5	3	5	3	4	5	5	3	4	3	5	4	4	5	5	4	4	5	3	4	5	6
A0A2K5TL42	Epididymis luminal protein 33(predicted) OS=Macaca fascicularis OX=9541 PE=3 SV=1	---	63.733	15.2	113	10	3	1	0	0	0	1	1	1	1	0	1	0	0	0	1	0	0	0	0	1	0	0	0	0	0	1	1	1	1	1	1	1	0	0	1	1	1	2	1	1	2	1	1
A0A2K5TL48	NUP153(predicted) OS=Macaca fascicularis OX=9541 GN=NUP153 PE=4 SV=1	NUP153	153.68	40	1297	37	37	9	6	6	6	4	8	9	9	6	1	6	6	4	12	4	5	6	4	9	7	9	8	7	8	10	9	10	8	11	9	13	8	11	15	6	8	5	6	8	8	8	3
A0A2K5TL50	Leucine rich repeat containing 47 OS=Macaca fascicularis OX=9541 GN=LRRC47 PE=4 SV=1	LRRC47	52.873	64.8	1969	22	22	13	16	11	19	15	11	10	9	14	9	7	12	14	12	15	12	16	13	13	15	13	14	13	15	13	15	12	14	14	13	14	11	13	11	16	16	12	14	15	13	10	11
A0A2K5TL58	SLC45A1 isoform 1(predicted) OS=Macaca fascicularis OX=9541 GN=SLC45A1 PE=4 SV=1	SLC45A1	84.515	4.3	8	2	2	0	0	0	0	0	0	0	0	0	1	0	0	0	0	0	0	0	0	0	0	1	0	0	0	0	0	0	0	0	0	0	0	0	0	0	0	0	0	0	0	0	0
A0A2K5TL62	Granulins(predicted) OS=Macaca fascicularis OX=9541 PE=4 SV=1	---	63.377	23.4	194	6	6	3	1	2	0	0	0	1	0	1	0	1	3	1	2	1	1	0	3	3	2	0	0	1	0	0	0	1	2	1	0	3	0	1	2	1	1	1	1	1	1	2	2
A0A2K5TL66	Putative fructose-2,6-bisphosphatase TIGAR(predicted) OS=Macaca fascicularis OX=9541 GN=TIGAR PE=4 SV=1	TIGAR	34.297	33.5	406	7	7	4	3	2	3	2	3	2	2	2	4	4	2	2	5	2	3	2	0	4	2	2	3	1	1	2	2	2	2	1	2	3	3	4	3	3	2	3	2	3	4	2	5
A0A2K5TL77	Teashirt zinc finger homeobox 3(predicted) OS=Macaca fascicularis OX=9541 GN=TSHZ3 PE=4 SV=1	TSHZ3	118.56	21.6	92	15	15	0	0	0	0	0	2	1	1	0	0	0	0	0	0	0	0	0	0	0	0	0	0	0	0	1	0	0	0	0	2	2	4	6	3	0	0	0	0	0	0	0	0
A0A2K5TL79	Tyrosyl-DNA phosphodiesterase 1(predicted) OS=Macaca fascicularis OX=9541 GN=TDP1 PE=4 SV=1	TDP1	64.449	14	71	5	5	1	0	0	1	0	1	2	0	1	0	0	0	0	2	0	0	0	0	0	0	0	0	1	0	0	0	0	0	0	0	0	0	1	0	0	0	0	0	0	1	0	0
A0A2K5TLD0	Mini-chromosome maintenance complex-binding protein(predicted) OS=Macaca fascicularis OX=9541 GN=MCMBP PE=4 SV=1	MCMBP	72.979	41.1	410	22	22	0	0	0	0	0	2	3	1	1	0	0	1	0	5	0	1	0	1	2	1	1	0	1	1	1	2	1	1	2	3	3	2	3	3	2	1	0	1	1	0	2	0
A0A2K5TLD7	IQGAP3 isoform 2(predicted) OS=Macaca fascicularis OX=9541 GN=IQGAP3 PE=4 SV=1	IQGAP3	184.55	6.6	33	8	7	0	0	0	0	0	0	0	0	0	0	1	1	0	0	1	1	0	0	0	1	0	0	0	0	0	0	2	0	0	0	0	0	0	0	0	0	0	1	0	0	0	0
A0A2K5TLD8	SAM and SH3 domain containing 1(predicted) OS=Macaca fascicularis OX=9541 GN=SASH1 PE=4 SV=1	SASH1	130.51	7.7	26	7	7	0	0	0	1	0	0	0	0	0	0	1	0	2	0	0	0	0	0	0	0	0	0	0	0	0	0	0	0	0	0	0	0	0	0	0	0	1	1	0	1	1	0
A0A2K5TLD9	GLOBIN domain-containing protein OS=Macaca fascicularis OX=9541 GN=NGB PE=3 SV=1	NGB	16.963	56.3	27	6	5	0	0	0	0	0	0	0	0	0	2	0	0	0	0	0	0	0	0	0	0	0	0	0	0	0	0	1	0	0	0	0	0	0	0	0	0	6	4	0	0	0	0
A0A2K5TLE4	Nuclear receptor subfamily 3 group C member 1(predicted) OS=Macaca fascicularis OX=9541 GN=NR3C1 PE=3 SV=1	NR3C1	82.858	8	64	4	3	1	1	0	1	0	1	1	0	2	0	0	0	0	3	1	0	0	0	1	1	1	0	0	0	0	0	1	1	0	1	1	0	0	0	0	0	1	0	0	0	0	0
A0A2K5TLE6	Signal peptidase complex subunit 1(predicted) OS=Macaca fascicularis OX=9541 GN=SPCS1 PE=4 SV=1	SPCS1	18.319	10.1	183	2	2	1	2	2	1	1	1	1	1	1	2	2	0	1	1	1	1	2	1	1	1	2	1	1	1	1	1	1	1	1	1	2	1	1	1	1	1	1	1	1	1	1	1
A0A2K5TLE9	JmjC domain-containing protein OS=Macaca fascicularis OX=9541 GN=KDM6B PE=4 SV=1	KDM6B	176.25	2.4	2	2	2	0	0	0	0	0	0	0	0	0	0	0	0	0	0	0	0	0	0	0	0	0	0	0	0	0	0	0	0	0	0	0	0	0	0	0	0	0	0	0	0	0	0
A0A2K5TLF0	CBFD_NFYB_HMF domain-containing protein OS=Macaca fascicularis OX=9541 GN=NFYC PE=4 SV=1	NFYC	36.876	15	21	5	5	0	0	0	0	0	0	0	0	0	0	0	0	1	0	0	0	0	0	0	0	0	0	0	0	0	0	0	0	0	0	0	0	0	0	0	0	0	0	0	0	0	0
A0A2K5TLF5	Importin subunit alpha OS=Macaca fascicularis OX=9541 PE=3 SV=1	---	57.879	34.2	404	13	13	4	1	1	2	0	1	2	3	2	1	0	3	0	4	2	1	1	1	3	4	1	2	1	2	4	2	4	2	4	2	3	2	2	3	2	4	1	3	1	1	3	2
A0A2K5TLG0	Elongation of very long chain fatty acids protein OS=Macaca fascicularis OX=9541 GN=ELOVL5 PE=3 SV=1	ELOVL5	30.686	8.4	136	2	2	1	1	0	2	1	1	1	1	1	0	1	1	1	1	0	0	0	1	1	1	1	1	1	1	1	1	1	1	1	1	1	1	1	1	1	1	1	1	0	1	1	1
A0A2K5TLG4	Ubiquitin-protein ligase E3A OS=Macaca fascicularis OX=9541 GN=UBE3A PE=4 SV=1	UBE3A	97.955	49.1	2366	33	27	17	9	11	17	15	16	17	16	20	9	15	12	14	22	11	14	11	14	17	15	11	15	11	12	20	16	23	21	19	18	20	18	15	14	19	18	17	20	15	19	15	17
A0A2K5TLH1	Harvey rat sarcoma viral oncoprotein isoform A (Fragment)(predicted) OS=Macaca fascicularis OX=9541 GN=HRAS PE=4 SV=1	HRAS	21.298	83.1	1238	16	5	9	7	8	11	11	9	10	7	9	13	9	13	11	9	10	7	5	7	11	9	9	6	10	7	7	10	9	9	11	7	7	11	7	8	8	10	8	10	9	9	8	8
A0A2K5TLH7	Zinc finger protein, FOG family member 2(predicted) OS=Macaca fascicularis OX=9541 GN=ZFPM2 PE=4 SV=1	ZFPM2	122.11	16.4	47	10	10	0	0	0	0	0	0	0	0	0	0	0	1	0	1	0	0	0	0	0	0	0	0	0	0	0	0	0	0	0	0	0	0	0	0	0	0	0	0	0	1	0	0
A0A2K5TLH8	E3 ubiquitin-protein ligase HUWE1(predicted) OS=Macaca fascicularis OX=9541 GN=HUWE1 PE=4 SV=1	HUWE1	481.67	44.8	8973	134	7	52	68	53	73	65	81	85	68	61	42	54	65	47	73	58	53	55	50	57	60	69	62	60	60	58	76	68	86	80	76	74	73	84	68	58	56	40	48	58	63	64	60
A0A2K5TLI0	Protein kinase domain-containing protein OS=Macaca fascicularis OX=9541 GN=MAP3K5 PE=4 SV=1	MAP3K5	154.47	22.9	828	24	24	4	6	8	5	9	8	9	9	9	7	5	7	3	2	5	6	5	6	3	3	10	6	6	7	6	5	7	10	8	5	6	7	8	8	7	6	8	8	5	6	5	6
A0A2K5TLI2	Terpene cyclase/mutase family member OS=Macaca fascicularis OX=9541 GN=LSS PE=3 SV=1	LSS	83.173	45.9	1740	26	23	16	12	13	14	13	13	15	10	14	12	11	14	12	10	13	10	16	12	18	13	13	10	11	15	12	11	13	14	15	14	15	16	15	9	20	17	14	16	16	16	17	12
A0A2K5TLI5	Tubulin-specific chaperone A OS=Macaca fascicularis OX=9541 PE=3 SV=1	---	14.187	38.5	1	7	1	0	0	0	0	0	0	0	0	0	0	0	0	0	0	0	0	0	0	0	0	0	0	0	0	0	0	0	0	0	0	0	0	0	0	0	0	0	0	0	0	0	0
A0A2K5TLI7	CCDC117 isoform 3(predicted) OS=Macaca fascicularis OX=9541 GN=CCDC117 PE=4 SV=1	CCDC117	30.556	9.7	4	2	2	0	0	0	0	0	0	0	0	0	0	0	0	0	0	0	0	0	0	0	0	0	0	0	0	0	0	0	0	0	0	0	0	0	1	0	1	0	0	0	0	0	0
A0A2K5TLK6	Cadherin EGF LAG seven-pass G-type receptor 2(predicted) OS=Macaca fascicularis OX=9541 GN=CELSR2 PE=3 SV=1	CELSR2	306.96	15.3	466	29	29	5	3	1	3	3	2	5	3	2	0	2	4	1	5	3	1	1	3	4	5	1	3	1	3	4	5	5	6	6	7	5	11	5	4	6	5	0	2	10	8	1	2
A0A2K5TLK7	BZIP domain-containing protein OS=Macaca fascicularis OX=9541 GN=JUND PE=3 SV=1	JUND	32.126	15.1	25	3	3	0	0	0	0	0	0	0	0	0	0	0	0	0	1	0	0	0	0	0	0	0	1	0	0	1	0	1	0	0	0	0	0	0	0	1	0	0	0	0	0	0	0
A0A2K5TLL2	Chromosome 1 open reading frame 226(predicted) OS=Macaca fascicularis OX=9541 GN=C1orf226 PE=4 SV=1	C1orf226	29.077	23.9	38	4	4	1	0	0	0	0	0	1	0	0	0	0	1	0	0	0	0	1	0	0	0	0	0	0	0	0	0	0	0	0	0	0	0	0	1	0	0	0	0	1	0	1	0
A0A2K5TLM1	HECT, UBA and WWE domain containing 1, E3 ubiquitin protein ligase(predicted) OS=Macaca fascicularis OX=9541 GN=HUWE1 PE=4 SV=1	HUWE1	483.68	43.1	14	128	0	1	0	0	0	0	0	1	0	0	0	0	0	0	0	0	0	0	0	0	0	0	0	0	0	0	0	0	0	0	0	1	1	1	0	0	0	0	0	0	0	0	0
A0A2K5TLM8	Keratin associated protein 9-7(predicted) OS=Macaca fascicularis OX=9541 PE=4 SV=1	---	16.787	11.3	7	1	1	0	0	0	0	0	0	0	0	0	0	0	0	0	0	0	0	0	0	0	0	0	0	0	0	0	0	0	0	0	0	0	0	0	0	0	0	0	0	0	0	0	0
A0A2K5TLN2	Gamma-aminobutyric acid receptor subunit gamma-2-like protein(predicted) OS=Macaca fascicularis OX=9541 GN=GABRG2 PE=3 SV=1	GABRG2	51.409	33.9	620	14	4	4	8	3	5	7	4	6	2	6	3	7	5	5	2	3	4	2	2	4	6	5	2	5	2	4	5	6	4	5	7	5	7	6	2	5	5	2	3	5	4	5	7
A0A2K5TLN9	[Protein ADP-ribosylarginine] hydrolase-like protein 1(predicted) OS=Macaca fascicularis OX=9541 PE=4 SV=1	---	199.52	9.6	64	12	12	1	0	0	1	1	0	0	0	0	0	1	1	0	8	0	0	0	1	0	0	0	0	0	0	0	0	0	0	0	1	1	0	0	0	0	0	0	0	1	0	1	1
A0A2K5TLP0	HECT, UBA and WWE domain containing 1, E3 ubiquitin protein ligase(predicted) OS=Macaca fascicularis OX=9541 GN=HUWE1 PE=4 SV=1	HUWE1	102.94	42.5	67	27	2	0	0	0	3	0	0	2	1	0	0	0	0	0	0	0	0	0	1	0	0	0	0	1	0	0	1	0	0	0	1	0	0	2	0	0	0	0	0	0	0	0	0
A0A2K5TLQ8	C2H2-type domain-containing protein OS=Macaca fascicularis OX=9541 GN=CHAMP1 PE=4 SV=1	CHAMP1	75.468	46.4	871	28	28	3	4	2	4	4	2	7	7	4	0	4	4	1	11	6	3	5	5	3	6	5	6	4	7	5	7	5	8	7	9	8	7	10	9	6	4	1	1	5	3	3	2
A0A2K5TLR6	GPI-anchor transamidase OS=Macaca fascicularis OX=9541 GN=PIGK PE=3 SV=1	PIGK	47.791	46	470	12	5	4	2	3	4	4	3	4	4	4	6	4	5	3	5	3	1	2	2	4	4	4	2	2	2	4	2	5	4	4	6	4	5	4	2	5	4	3	3	3	3	3	4
A0A2K5TLS3	TBC1 domain family member 9B(predicted) OS=Macaca fascicularis OX=9541 GN=TBC1D9B PE=4 SV=1	TBC1D9B	136.48	29.7	999	28	25	8	7	8	6	6	4	7	8	7	7	6	8	8	2	5	7	5	7	10	5	7	4	5	9	10	6	10	7	8	6	7	6	10	6	7	6	6	7	9	7	7	9
A0A2K5TLS5	G-protein-signaling modulator 1 isoform a(predicted) OS=Macaca fascicularis OX=9541 GN=GPSM1 PE=4 SV=1	GPSM1	73.247	65.7	2763	32	30	19	17	21	19	19	21	19	17	18	14	21	18	22	12	18	16	23	20	21	21	20	19	16	22	21	22	28	28	27	22	24	24	18	19	27	25	24	27	25	23	17	19
A0A2K5TLS6	Tectonin beta-propeller repeat-containing protein 2 isoform 1(predicted) OS=Macaca fascicularis OX=9541 GN=TECPR2 PE=4 SV=1	TECPR2	153.81	17.7	520	15	15	5	2	4	5	1	5	5	1	4	1	2	5	4	4	1	2	3	2	7	4	2	0	4	2	3	3	2	5	4	3	4	5	3	4	3	4	3	5	4	3	6	6
A0A2K5TLT5	J domain-containing protein OS=Macaca fascicularis OX=9541 PE=4 SV=1	---	29.871	46.6	533	10	6	4	4	3	2	4	7	4	2	3	2	3	2	4	5	2	2	2	2	1	3	3	4	2	2	5	5	6	4	5	5	6	6	7	3	3	4	2	0	3	5	4	3
A0A2K5TLV5	SH3 domain-containing protein OS=Macaca fascicularis OX=9541 GN=BCAR1 PE=4 SV=1	BCAR1	93.552	31.1	432	17	17	3	3	4	3	3	4	3	1	3	3	2	4	5	4	3	2	4	5	2	1	3	2	2	2	0	3	4	4	3	3	3	1	3	3	2	3	3	3	5	2	4	2
A0A2K5TLV9	Gem nuclear organelle associated protein 8(predicted) OS=Macaca fascicularis OX=9541 GN=GEMIN8 PE=4 SV=1	GEMIN8	28.49	6.6	7	1	1	0	0	0	0	0	0	0	0	0	0	0	0	0	0	0	0	0	0	0	0	0	0	0	0	0	0	0	0	0	0	0	0	0	0	0	0	0	0	0	0	0	0
A0A2K5TLW1	Molybdopterin molybdenumtransferase OS=Macaca fascicularis OX=9541 GN=GPHN PE=3 SV=1	GPHN	83.42	58.8	2692	36	35	19	16	18	14	19	19	16	15	13	14	18	18	23	18	15	18	16	25	14	14	17	22	16	24	18	14	19	14	16	17	21	15	14	16	16	15	11	16	21	22	14	18
A0A2K5TLX3	ATP-grasp domain-containing protein OS=Macaca fascicularis OX=9541 GN=ITPK1 PE=4 SV=1	ITPK1	45.648	56.8	937	17	17	11	7	3	9	8	6	8	5	4	4	4	3	7	2	8	7	9	7	9	12	6	8	5	7	7	9	9	7	7	5	7	5	7	6	9	9	7	6	6	7	5	4
A0A2K5TLX4	Glutamate receptor 2 OS=Macaca fascicularis OX=9541 GN=GRIA2 PE=3 SV=1	GRIA2	98.891	56.2	3943	47	0	32	30	24	30	36	32	28	20	33	19	35	40	32	19	30	28	24	34	28	31	38	23	33	26	30	30	25	33	29	33	25	34	24	13	31	29	24	23	34	34	37	46
A0A2K5TLX5	Interferon-induced protein with tetratricopeptide repeats 5(predicted) OS=Macaca fascicularis OX=9541 PE=4 SV=1	---	55.685	40.3	629	14	14	1	2	3	3	4	2	5	2	3	3	1	5	4	6	3	3	6	3	6	8	8	5	5	6	3	5	5	5	4	7	5	7	7	5	7	5	3	4	6	7	7	7
A0A2K5TLZ0	DYNC2H1 isoform 1(predicted) OS=Macaca fascicularis OX=9541 GN=DYNC2H1 PE=4 SV=1	DYNC2H1	492.71	8.2	228	25	25	2	1	2	2	0	0	5	0	3	5	6	8	4	3	0	0	0	1	3	5	1	1	0	0	0	0	3	4	0	2	1	2	0	1	0	1	0	2	3	2	10	5
A0A2K5TLZ3	Translocator protein(predicted) OS=Macaca fascicularis OX=9541 GN=TSPO PE=4 SV=1	TSPO	18.848	18.3	29	2	2	0	0	0	1	0	0	1	0	0	0	0	0	0	0	0	0	0	0	1	1	0	0	0	1	0	2	0	2	0	1	0	2	2	0	2	0	0	0	0	0	0	0
A0A2K5TM01	HIT domain-containing protein OS=Macaca fascicularis OX=9541 PE=4 SV=1	---	13.774	79.4	2061	12	7	15	13	12	13	15	16	14	16	15	15	13	15	17	12	12	13	15	14	15	12	11	13	11	14	14	13	11	15	15	14	13	14	12	13	13	13	13	13	13	15	13	14
A0A2K5TM03	Cysteine and glycine-rich protein 2(predicted) OS=Macaca fascicularis OX=9541 GN=CSRP2 PE=4 SV=1	CSRP2	20.954	68.9	751	13	13	6	4	1	5	3	6	4	7	2	2	2	2	3	2	3	6	6	3	7	9	6	4	5	3	4	6	4	4	9	8	6	7	11	6	10	3	2	3	5	4	5	5
A0A2K5TM16	HMG box domain-containing protein OS=Macaca fascicularis OX=9541 GN=SOX5 PE=4 SV=1	SOX5	80.662	45.9	7	25	1	0	0	0	0	0	0	0	0	0	0	0	0	0	0	0	0	0	0	0	0	0	0	0	0	0	0	0	0	0	0	0	0	0	0	0	0	0	0	0	0	0	0
A0A2K5TM17	RING-type domain-containing protein OS=Macaca fascicularis OX=9541 GN=DTX3 PE=4 SV=1	DTX3	37.988	42.4	755	10	10	6	5	4	5	6	8	10	4	5	4	5	7	8	5	4	3	4	2	3	5	5	3	4	6	3	4	10	7	7	4	8	8	4	5	6	7	2	1	8	7	3	6
A0A2K5TM20	SKIP_SNW domain-containing protein OS=Macaca fascicularis OX=9541 GN=SNW1 PE=4 SV=1	SNW1	61.494	40.3	674	14	14	4	4	3	6	2	4	6	3	2	1	1	3	1	7	3	2	3	4	4	4	1	5	3	4	2	5	7	7	5	6	7	6	5	6	4	3	3	3	3	3	5	3
A0A2K5TM21	Actin, cytoplasmic 1(predicted) OS=Macaca fascicularis OX=9541 PE=3 SV=1	---	39.035	45.8	441	19	6	4	5	4	3	2	2	2	2	2	3	3	2	2	2	3	3	3	3	4	3	4	4	5	3	3	1	2	2	2	2	1	2	5	2	4	3	2	2	3	4	2	4
A0A2K5TM41	Ubiquitin-like domain-containing protein OS=Macaca fascicularis OX=9541 PE=4 SV=1	---	61.396	40	982	15	2	7	4	8	4	6	9	8	7	4	0	4	6	11	8	6	5	6	6	9	8	2	3	2	8	10	7	6	6	10	7	11	7	7	8	9	8	8	5	10	8	7	2
A0A2K5TM43	WD_REPEATS_REGION domain-containing protein OS=Macaca fascicularis OX=9541 PE=4 SV=1	---	63.56	27.6	233	10	10	3	0	0	1	0	1	1	1	0	0	2	3	1	4	0	0	1	1	1	2	0	0	0	1	3	0	1	0	0	0	1	0	1	1	0	2	0	0	3	2	3	1
A0A2K5TM49	S5A_REDUCTASE domain-containing protein OS=Macaca fascicularis OX=9541 PE=4 SV=1	---	36.034	32.5	773	11	10	5	5	6	5	6	7	7	4	3	4	6	6	5	8	5	7	4	6	5	6	6	6	4	4	5	4	4	5	5	3	4	6	5	3	4	4	5	4	4	5	5	6
A0A2K5TM53	PRDM16 isoform 1(predicted) OS=Macaca fascicularis OX=9541 GN=PRDM16 PE=4 SV=1	PRDM16	129.99	12.4	23	10	9	0	0	0	0	0	0	0	0	0	0	0	1	0	0	0	0	0	0	0	0	0	0	0	0	0	0	0	0	0	0	0	0	0	0	0	0	0	0	0	0	0	0
A0A2K5TM57	Thioredoxin domain-containing protein OS=Macaca fascicularis OX=9541 GN=TMX1 PE=4 SV=1	TMX1	31.83	27.9	502	11	11	2	4	5	6	6	3	4	5	2	5	2	2	2	3	5	4	5	1	3	8	7	5	3	2	2	3	4	5	3	5	0	4	7	2	1	1	3	6	2	3	2	4
A0A2K5TM61	Ribosomal_L14e domain-containing protein OS=Macaca fascicularis OX=9541 PE=4 SV=1	---	23.214	24.6	397	5	5	3	3	4	4	2	3	2	0	5	4	3	3	2	0	4	4	3	3	3	4	4	4	3	4	2	1	3	3	1	3	0	3	2	2	3	4	4	4	3	3	3	4
A0A2K5TM63	TBC1 domain containing kinase(predicted) OS=Macaca fascicularis OX=9541 GN=TBCK PE=4 SV=1	TBCK	93.916	32.7	395	22	22	4	4	4	2	2	5	4	3	2	2	3	5	4	1	1	1	2	1	3	6	3	2	2	2	2	4	3	4	4	1	4	3	4	2	3	2	3	2	2	5	5	6
A0A2K5TM64	DEP domain-containing protein OS=Macaca fascicularis OX=9541 GN=GPR155 PE=4 SV=1	GPR155	97.356	11.5	20	7	7	0	1	0	0	0	0	0	0	0	0	0	1	0	0	0	0	0	0	0	0	0	0	0	0	0	0	0	0	0	0	0	0	0	0	0	0	0	0	0	0	0	0
A0A2K5TM69	fragile X mental retardation syndrome-related protein 1 isoform X3(predicted) OS=Macaca fascicularis OX=9541 GN=FXR1 PE=4 SV=1	FXR1	86.737	40.4	1455	25	22	13	4	6	7	9	13	12	8	8	6	11	9	8	12	6	8	7	7	11	10	4	9	8	8	13	11	12	11	13	13	13	11	8	12	10	10	11	11	13	12	11	11
A0A2K5TM72	DENN domain containing 4B(predicted) OS=Macaca fascicularis OX=9541 GN=DENND4B PE=4 SV=1	DENND4B	163.48	20.6	188	20	20	2	1	0	3	1	1	5	1	2	1	4	3	2	0	0	0	0	1	0	1	1	0	0	0	0	2	2	1	1	0	0	2	1	1	0	1	2	2	0	4	2	2
A0A2K5TM78	PTRH2 isoform 1(predicted) OS=Macaca fascicularis OX=9541 GN=PTRH2 PE=4 SV=1	PTRH2	19.343	47.2	774	5	5	7	5	7	5	5	7	6	7	6	5	7	6	5	6	6	7	5	5	8	7	8	6	7	5	7	8	5	7	7	7	7	6	5	4	7	5	5	5	5	5	3	6
A0A2K5TM88	ARHGAP20 isoform 3(predicted) OS=Macaca fascicularis OX=9541 GN=ARHGAP20 PE=4 SV=1	ARHGAP20	129.86	4.3	47	4	4	2	1	0	0	0	0	2	0	0	0	0	0	0	0	1	0	0	0	1	0	0	0	0	0	0	0	0	0	1	0	1	0	0	0	0	1	0	0	0	0	0	0
A0A2K5TM93	E3 ubiquitin-protein ligase OS=Macaca fascicularis OX=9541 GN=WWP1 PE=4 SV=1	WWP1	104.98	17.1	219	13	11	3	4	2	2	1	2	2	1	1	3	1	2	3	1	2	2	1	3	1	3	2	2	1	1	2	1	2	1	2	2	2	1	2	2	2	2	2	1	2	2	2	1
A0A2K5TM97	CCSAP isoform 1(predicted) OS=Macaca fascicularis OX=9541 GN=CCSAP PE=4 SV=1	CCSAP	30.141	41.9	101	7	6	0	0	0	1	0	2	0	1	0	0	0	0	0	0	0	0	0	1	1	0	0	0	0	1	2	1	1	0	1	0	3	1	3	2	1	0	0	0	0	0	0	0
A0A2K5TMA5	Tripartite motif-containing protein 46(predicted) OS=Macaca fascicularis OX=9541 GN=TRIM46 PE=4 SV=1	TRIM46	80.847	71.2	2019	37	37	17	11	12	17	13	15	17	16	16	9	17	20	17	8	18	13	12	15	22	19	15	14	13	15	18	19	14	18	19	18	17	19	15	13	19	17	12	11	18	16	13	17
A0A2K5TMB4	PlsC domain-containing protein OS=Macaca fascicularis OX=9541 GN=AGPAT5 PE=4 SV=1	AGPAT5	42.114	40.9	762	14	14	6	7	4	6	9	7	6	2	6	8	7	8	4	8	6	5	3	1	7	6	5	4	4	0	3	8	6	8	6	7	5	7	5	3	6	4	5	6	5	5	6	8
A0A2K5TMD3	NTP_transferase domain-containing protein OS=Macaca fascicularis OX=9541 PE=4 SV=1	---	50.309	53.5	790	18	1	6	3	3	5	3	4	3	3	4	3	6	4	6	6	5	5	4	4	5	6	4	9	2	5	4	7	8	4	6	5	7	4	5	3	3	5	4	4	5	10	6	4
A0A2K5TME5	Hexokinase-1 isoform HKI(predicted) OS=Macaca fascicularis OX=9541 GN=HK1 PE=3 SV=1	HK1	102.4	59.1	5778	56	45	37	43	37	36	41	38	35	38	41	48	42	46	40	39	37	41	38	34	35	41	41	39	41	35	38	34	36	45	38	38	34	36	37	37	38	38	38	41	40	36	41	42
A0A2K5TME7	Exocyst complex component 5(predicted) OS=Macaca fascicularis OX=9541 GN=EXOC5 PE=4 SV=1	EXOC5	81.866	45.6	2044	26	26	15	11	13	15	12	13	14	15	16	11	16	18	13	12	12	12	12	12	15	15	10	14	10	13	14	13	15	15	16	15	11	15	12	15	15	15	14	15	17	14	16	13
A0A2K5TME8	Aminotran_1_2 domain-containing protein OS=Macaca fascicularis OX=9541 GN=SPTLC2 PE=3 SV=1	SPTLC2	62.327	33.2	392	14	14	3	2	2	6	3	3	5	1	4	4	3	2	0	3	2	4	2	2	3	3	5	6	4	2	6	5	5	4	6	5	4	7	5	1	3	3	3	2	2	4	4	5
A0A2K5TMF5	60S ribosomal export protein NMD3 OS=Macaca fascicularis OX=9541 GN=NMD3 PE=3 SV=1	NMD3	57.639	30.6	61	10	10	0	0	0	0	0	0	0	0	0	0	0	0	0	0	0	0	0	0	0	1	0	0	0	0	0	0	0	0	0	0	1	0	0	0	0	0	0	1	1	1	2	1
A0A2K5TMG3	zinc finger protein ZIC 1(predicted) OS=Macaca fascicularis OX=9541 GN=ZIC1 PE=4 SV=1	ZIC1	52.83	15.6	15	4	3	0	0	0	0	0	0	0	0	0	0	0	0	0	1	0	0	0	0	0	0	0	0	0	0	0	0	0	0	0	0	0	0	0	0	0	0	0	0	0	0	0	0
A0A2K5TMG9	F-actin-capping protein subunit beta OS=Macaca fascicularis OX=9541 GN=CAPZB PE=3 SV=1	CAPZB	35.497	46.5	32	17	2	1	0	2	0	0	0	0	0	1	0	0	0	0	0	1	0	1	0	1	0	0	0	0	1	0	0	1	0	0	0	0	0	0	0	0	0	0	0	0	1	0	0
A0A2K5TMH6	Protein FAM160B1 isoform a(predicted) OS=Macaca fascicularis OX=9541 GN=FAM160B1 PE=4 SV=1	FAM160B1	83.585	32.2	483	15	15	2	4	3	4	4	3	2	3	4	2	3	2	3	2	1	3	3	4	4	4	1	4	2	4	4	4	3	3	5	3	7	5	4	3	4	4	3	4	4	3	2	2
A0A2K5TMH7	PIP49_C domain-containing protein OS=Macaca fascicularis OX=9541 GN=DIPK2A PE=4 SV=1	DIPK2A	49.481	19.8	21	6	6	0	0	0	0	0	0	1	2	0	0	0	0	0	0	1	0	0	0	0	0	1	0	1	0	0	0	0	0	1	0	0	3	2	1	0	0	0	0	0	0	0	0
A0A2K5TMI2	F-actin-capping protein subunit beta OS=Macaca fascicularis OX=9541 GN=CAPZB PE=3 SV=1	CAPZB	31.189	58.3	2578	17	2	19	12	18	15	17	19	15	16	17	16	13	18	18	16	18	18	18	17	18	17	12	18	16	17	14	16	16	19	19	16	17	13	13	19	15	16	18	17	16	17	17	15
A0A2K5TMI5	Collagen beta(1-O)galactosyltransferase 1(predicted) OS=Macaca fascicularis OX=9541 GN=COLGALT1 PE=4 SV=1	COLGALT1	62.594	22.8	224	10	10	1	0	0	1	0	1	0	1	2	1	2	1	0	5	0	0	1	0	2	2	0	1	1	2	2	2	1	1	1	2	1	1	1	2	1	0	2	1	1	1	0	1
A0A2K5TMJ0	NAD(P)(+)--arginine ADP-ribosyltransferase OS=Macaca fascicularis OX=9541 PE=3 SV=1	---	39.206	4	3	1	1	0	0	0	0	0	0	0	0	0	0	0	0	0	0	0	0	0	0	0	0	0	0	0	0	0	0	0	0	0	0	0	0	0	0	0	0	0	0	0	0	0	0
A0A2K5TMJ7	Tr-type G domain-containing protein OS=Macaca fascicularis OX=9541 GN=GTPBP1 PE=4 SV=1	GTPBP1	72.426	54.6	1908	23	23	16	12	13	15	12	15	14	11	12	8	11	16	14	13	13	12	11	14	13	13	13	15	13	15	14	15	17	14	17	16	17	16	14	13	9	16	7	12	12	13	13	14
A0A2K5TMK2	VLIG-type G domain-containing protein OS=Macaca fascicularis OX=9541 GN=URGCP PE=4 SV=1	URGCP	100.5	11.8	94	6	6	3	0	1	1	2	1	2	2	0	0	0	0	0	1	0	0	0	0	1	1	0	1	0	1	1	0	2	2	1	3	3	2	1	2	0	0	0	0	1	1	1	0
A0A2K5TML3	PAX interacting protein 1(predicted) OS=Macaca fascicularis OX=9541 GN=PAXIP1 PE=4 SV=1	PAXIP1	123.74	7.3	47	5	5	0	0	0	0	0	0	0	0	0	0	0	0	0	3	0	0	0	0	0	0	0	0	0	0	0	0	0	0	0	0	1	0	0	0	0	0	0	0	0	0	0	0
A0A2K5TML8	Tyrosine--tRNA ligase OS=Macaca fascicularis OX=9541 GN=YARS PE=3 SV=1	YARS	56.491	59.2	1760	27	27	13	10	10	12	14	9	14	9	14	17	12	13	13	11	12	15	13	13	15	11	9	9	11	8	12	8	11	11	9	12	11	10	11	8	10	10	13	15	10	11	9	12
A0A2K5TMM9	FERM domain-containing protein OS=Macaca fascicularis OX=9541 GN=FRMD4A PE=4 SV=1	FRMD4A	115.05	50	56	40	1	0	1	0	0	0	1	1	0	0	0	1	0	0	0	1	1	1	1	0	1	1	0	0	0	1	0	1	1	1	0	0	0	0	0	1	0	0	0	1	0	0	0
A0A2K5TMN3	FERM domain-containing protein OS=Macaca fascicularis OX=9541 GN=FRMD4A PE=4 SV=1	FRMD4A	115.33	50.5	1775	40	1	10	17	10	15	13	15	15	18	13	11	10	11	17	6	16	14	12	15	18	15	14	11	14	16	13	17	14	13	12	20	17	13	18	12	16	15	10	11	13	13	12	13
A0A2K5TMP0	Dehydrogenase/reductase 11(predicted) OS=Macaca fascicularis OX=9541 GN=DHRS11 PE=3 SV=1	DHRS11	28.364	51.9	466	10	10	3	3	4	1	2	3	3	5	2	3	1	3	3	2	2	3	5	5	3	1	2	4	2	2	4	2	2	3	3	2	1	1	0	1	2	2	1	2	2	2	2	3
A0A2K5TMQ4	RRM domain-containing protein OS=Macaca fascicularis OX=9541 GN=CIRBP PE=4 SV=1	CIRBP	20.986	47.4	616	8	8	5	3	3	4	4	5	5	3	5	5	3	4	4	3	3	4	4	4	5	4	3	3	4	4	4	5	4	5	6	5	5	6	5	2	6	5	2	3	2	3	2	3
A0A2K5TMQ7	GK isoform 2(predicted) OS=Macaca fascicularis OX=9541 GN=GK PE=3 SV=1	GK	58.154	47.7	805	18	15	3	9	2	11	5	5	4	5	6	9	3	5	3	7	4	5	2	0	5	9	11	3	3	1	2	6	2	5	7	9	0	7	8	3	3	4	4	4	1	2	6	6
A0A2K5TMR0	Abhydrolase_2 domain-containing protein OS=Macaca fascicularis OX=9541 GN=LYPLA2 PE=4 SV=1	LYPLA2	29.517	43.1	1018	8	8	8	5	7	7	6	6	8	7	7	4	6	7	7	7	8	6	7	7	8	7	6	6	7	8	7	7	5	7	6	6	7	7	6	9	8	6	8	5	7	7	6	6
A0A2K5TMT1	Complement component 1 Q subcomponent-binding protein, mitochondrial(predicted) OS=Macaca fascicularis OX=9541 GN=C1QBP PE=4 SV=1	C1QBP	31.477	32.7	1185	7	7	8	6	6	8	8	8	8	4	8	7	9	8	11	7	6	6	8	5	6	8	4	5	7	6	9	9	9	8	9	8	9	8	9	10	6	8	6	9	8	7	7	8
A0A2K5TMV1	CAP-Gly domain-containing protein OS=Macaca fascicularis OX=9541 PE=4 SV=1	---	140.91	59.8	8047	64	2	56	46	50	62	53	61	58	48	52	53	53	52	53	50	49	51	46	49	56	52	46	47	46	51	58	55	60	54	56	52	57	54	52	55	55	57	56	51	52	54	56	50
A0A2K5TMV2	CAP-Gly domain-containing protein OS=Macaca fascicularis OX=9541 PE=4 SV=1	---	138.77	60.3	57	63	1	0	0	0	1	0	0	1	0	0	0	0	1	0	0	0	0	0	0	1	1	0	0	1	0	0	1	0	0	1	0	0	1	1	0	1	1	1	1	0	0	1	0
A0A2K5TMW1	Importin subunit alpha OS=Macaca fascicularis OX=9541 GN=KPNA5 PE=3 SV=1	KPNA5	60.258	26.7	15	12	3	0	0	0	0	0	0	0	0	0	1	0	0	0	0	0	0	0	0	0	0	0	0	0	0	0	0	0	0	0	0	0	0	0	0	0	0	0	0	0	0	0	0
A0A2K5TMW5	V-type proton ATPase catalytic subunit A(predicted) OS=Macaca fascicularis OX=9541 PE=3 SV=1	---	68.33	79.9	5796	43	23	48	45	31	42	37	43	47	36	42	47	46	47	49	35	40	41	44	37	38	45	36	35	38	38	44	39	41	40	41	44	31	40	34	23	40	42	48	47	40	45	47	47
A0A2K5TMW6	C8orf34 isoform 1(predicted) OS=Macaca fascicularis OX=9541 GN=C8orf34 PE=4 SV=1	C8orf34	57.307	9.1	18	3	3	0	0	0	0	0	0	0	0	0	0	0	0	1	0	0	0	0	0	1	0	0	0	0	0	0	0	0	0	0	0	1	0	0	0	0	0	0	0	0	0	0	0
A0A2K5TMY2	ARHGAP33 isoform 4(predicted) OS=Macaca fascicularis OX=9541 GN=ARHGAP33 PE=4 SV=1	ARHGAP33	121.15	34.3	686	23	3	4	6	5	5	6	6	7	5	6	4	6	4	2	2	4	7	6	7	2	4	5	6	4	4	6	8	4	6	6	4	4	7	9	4	5	5	3	3	4	4	3	4
A0A2K5TMY6	Rho GTPase activating protein 33(predicted) OS=Macaca fascicularis OX=9541 GN=ARHGAP33 PE=4 SV=1	ARHGAP33	120.03	30.5	173	22	1	2	1	1	2	2	2	1	2	1	2	1	1	0	1	1	1	1	1	1	2	1	1	1	1	1	1	2	2	2	2	2	2	2	1	1	2	1	1	0	2	1	1
A0A2K5TN03	Double-stranded RNA-binding protein Staufen homolog 1 isoform b(predicted) OS=Macaca fascicularis OX=9541 GN=STAU1 PE=4 SV=1	STAU1	60.175	44.9	1344	24	23	9	7	6	10	5	9	10	11	8	4	6	7	6	9	8	7	8	8	9	12	6	9	7	9	10	12	9	8	11	11	11	10	12	9	11	12	12	10	9	11	9	6
A0A2K5TN05	Peptidylprolyl isomerase OS=Macaca fascicularis OX=9541 PE=4 SV=1	---	25.943	51.7	1706	12	12	11	9	9	12	10	11	11	10	12	10	11	12	11	11	10	11	9	12	11	10	10	10	11	12	11	12	10	11	13	12	11	10	10	11	12	10	11	12	12	12	12	13
A0A2K5TN07	acidPPc domain-containing protein OS=Macaca fascicularis OX=9541 PE=4 SV=1	---	35.797	27.1	425	7	7	1	2	4	3	5	5	6	5	5	3	3	2	3	3	4	4	4	4	4	3	6	3	4	3	3	6	3	5	4	5	5	4	6	4	4	4	5	3	2	2	2	6
A0A2K5TN10	C2H2-type domain-containing protein OS=Macaca fascicularis OX=9541 PE=4 SV=1	---	109.34	11.4	71	8	6	0	0	0	0	0	0	0	0	0	0	0	0	0	0	0	0	0	0	0	1	0	0	1	0	0	0	0	0	1	1	0	1	2	1	0	0	0	0	0	0	0	0
A0A2K5TN34	Methylcrotonoyl-CoA carboxylase subunit alpha, mitochondrial(predicted) OS=Macaca fascicularis OX=9541 GN=MCCC1 PE=4 SV=1	MCCC1	80.458	56.6	1873	23	23	15	6	11	12	15	12	12	11	15	10	14	21	16	15	7	9	10	8	13	16	6	12	11	11	12	15	15	14	14	14	12	11	9	9	11	17	15	16	16	15	19	17
A0A2K5TN38	Voltage-dependent calcium channel gamma-8 subunit(predicted) OS=Macaca fascicularis OX=9541 PE=4 SV=1	---	4.6472	58.5	138	1	1	1	1	1	1	1	1	0	1	1	1	2	1	1	1	0	1	1	0	1	1	0	1	0	1	0	0	1	1	2	1	1	0	1	2	2	1	1	1	1	1	1	0
A0A2K5TN49	ANK_REP_REGION domain-containing protein OS=Macaca fascicularis OX=9541 GN=ANKRD17 PE=4 SV=1	ANKRD17	272.25	21.2	706	34	3	5	5	2	3	1	3	5	4	4	1	3	4	1	8	3	3	3	1	7	5	3	3	3	4	6	5	8	3	6	6	4	5	5	5	7	7	5	5	6	3	5	4
A0A2K5TN51	IF rod domain-containing protein OS=Macaca fascicularis OX=9541 GN=KRT28 PE=3 SV=1	KRT28	50.45	7.8	1	5	0	0	0	0	0	0	0	0	0	0	0	0	0	0	0	0	0	0	0	0	0	0	0	0	0	0	0	0	0	0	0	0	0	0	0	0	0	0	0	0	0	0	0
A0A2K5TN58	Eukaryotic translation initiation factor 4 gamma 2 (Fragment)(predicted) OS=Macaca fascicularis OX=9541 GN=EIF4G2 PE=4 SV=1	EIF4G2	102.31	52.1	2876	46	46	16	17	20	20	17	26	25	18	18	19	22	14	14	20	19	18	23	17	20	22	27	22	26	20	22	25	20	25	25	23	23	24	21	23	21	22	17	16	20	16	15	18
A0A2K5TN62	KRR1 small subunit processome component OS=Macaca fascicularis OX=9541 GN=KRR1 PE=3 SV=1	KRR1	40.764	16.4	13	4	4	0	0	0	0	0	0	0	0	0	0	0	0	0	0	0	0	0	0	0	0	0	0	0	0	0	0	0	0	0	0	0	0	0	0	0	0	0	0	0	0	0	0
A0A2K5TN74	MFS domain-containing protein OS=Macaca fascicularis OX=9541 GN=SLC16A2 PE=4 SV=1	SLC16A2	59.292	10.6	141	4	4	1	1	2	1	2	1	1	1	1	0	1	1	0	0	2	1	2	2	1	2	2	2	2	1	0	2	1	1	1	1	1	2	1	0	1	0	0	0	1	1	1	2
A0A2K5TN80	Parvin alpha(predicted) OS=Macaca fascicularis OX=9541 GN=PARVA PE=4 SV=1	PARVA	46.53	15	313	5	4	1	2	2	2	3	1	3	2	2	2	2	4	2	1	2	2	2	2	2	1	3	3	2	3	1	1	2	2	2	3	4	2	0	3	2	1	3	1	3	2	4	1
A0A2K5TN82	Vitellogenin domain-containing protein OS=Macaca fascicularis OX=9541 GN=APOB PE=4 SV=1	APOB	515.24	36.1	616	124	120	1	0	0	0	0	0	1	0	0	1	0	1	2	2	0	0	0	0	0	1	0	1	1	0	1	1	1	0	1	0	0	1	0	0	0	0	1	0	2	0	1	2
A0A2K5TN87	MFS domain-containing protein OS=Macaca fascicularis OX=9541 GN=SLC2A6 PE=3 SV=1	SLC2A6	47.921	6.3	137	2	2	2	1	1	3	1	1	1	1	2	3	2	3	2	0	1	1	1	1	1	1	1	1	1	1	1	1	1	1	1	1	1	1	1	0	1	1	1	1	1	1	1	1
A0A2K5TN91	C-type lectin domain family 13 member D-like protein(predicted) OS=Macaca fascicularis OX=9541 GN=MRC1 PE=4 SV=1	MRC1	165.65	15.8	86	19	19	0	0	0	0	0	0	0	0	0	0	0	0	0	8	0	0	0	0	0	0	0	0	1	0	0	0	0	0	0	0	0	0	0	0	0	0	0	0	0	0	0	0
A0A2K5TN99	USP domain-containing protein OS=Macaca fascicularis OX=9541 GN=USP31 PE=3 SV=1	USP31	135.49	12.8	207	11	5	3	4	3	1	2	2	3	1	2	2	2	1	3	0	2	4	2	2	3	2	3	3	2	1	2	1	3	3	0	1	2	1	0	1	2	2	0	0	2	2	3	2
A0A2K5TNA1	Ephrin RBD domain-containing protein OS=Macaca fascicularis OX=9541 GN=EFNB2 PE=3 SV=1	EFNB2	36.994	52.4	686	13	12	6	6	5	7	5	5	6	3	4	2	7	2	4	1	7	4	5	6	7	5	6	6	7	7	2	6	4	8	3	5	4	6	1	1	7	4	1	2	3	5	6	6
A0A2K5TNA9	Kinesin family member 1B OS=Macaca fascicularis OX=9541 GN=KIF1B PE=3 SV=1	KIF1B	203.86	26.4	358	34	15	2	0	1	2	0	1	2	1	1	1	3	2	3	6	1	1	1	2	1	2	1	3	1	1	2	1	2	2	3	2	3	3	3	3	2	2	1	5	1	1	2	2
A0A2K5TNB7	Lipid droplet-associated hydrolase(predicted) OS=Macaca fascicularis OX=9541 GN=LDAH PE=4 SV=1	LDAH	42.933	37.6	529	11	11	2	3	1	5	2	2	5	2	3	4	3	2	4	4	2	2	4	2	4	4	3	4	2	4	4	3	3	3	4	5	5	5	2	3	3	3	4	5	3	5	4	3
A0A2K5TND9	AA_permease_C domain-containing protein OS=Macaca fascicularis OX=9541 GN=SLC7A4 PE=4 SV=1	SLC7A4	68.293	4.7	7	2	2	0	1	0	0	0	0	0	0	0	1	0	0	0	0	0	0	0	0	0	0	0	0	0	0	0	0	0	0	0	0	0	0	0	0	0	0	1	1	0	1	0	0
A0A2K5TNF4	J domain-containing protein OS=Macaca fascicularis OX=9541 GN=DNAJC19 PE=4 SV=1	DNAJC19	12.498	42.2	206	4	4	1	1	2	2	1	1	1	1	3	2	1	2	1	2	1	1	2	3	3	2	2	1	3	2	3	2	1	0	1	1	1	1	0	1	3	0	3	1	1	2	3	3
A0A2K5TNF7	MIF4G domain-containing protein OS=Macaca fascicularis OX=9541 GN=MIF4GD PE=4 SV=1	MIF4GD	25.423	33.3	57	5	5	0	0	0	0	0	1	1	0	0	0	1	1	0	0	0	1	1	1	0	0	0	1	0	0	1	0	0	0	1	0	1	0	0	1	1	0	0	0	1	1	0	1
A0A2K5TNH7	Myosin light polypeptide 6 isoform 1(predicted) OS=Macaca fascicularis OX=9541 PE=4 SV=1	---	16.93	55.6	1161	8	1	8	6	7	7	9	8	9	8	9	8	9	9	8	8	7	7	7	6	7	6	9	8	7	6	8	8	9	8	9	9	6	9	7	7	8	8	9	7	9	9	9	9
A0A2K5TNI2	Early endosome antigen 1(predicted) OS=Macaca fascicularis OX=9541 GN=EEA1 PE=4 SV=1	EEA1	161.91	52.9	3498	67	67	27	22	26	19	21	23	26	21	23	17	22	21	18	24	29	25	25	33	25	20	15	31	15	27	24	21	27	19	23	22	25	22	16	21	27	28	28	28	33	27	24	16
A0A2K5TNI9	Mediator of RNA polymerase II transcription subunit 15 OS=Macaca fascicularis OX=9541 GN=MED15 PE=3 SV=1	MED15	75.924	14	130	8	8	0	0	0	1	0	0	0	0	0	0	0	0	0	2	0	0	0	0	0	0	1	0	0	0	1	1	0	1	1	0	2	1	1	2	0	0	0	0	0	0	0	0
A0A2K5TNJ4	Semaphorin-7A isoform 1 preproprotein(predicted) OS=Macaca fascicularis OX=9541 GN=SEMA7A PE=3 SV=1	SEMA7A	74.717	51.1	2093	28	28	23	18	11	16	17	27	23	33	13	15	8	13	15	19	11	10	12	7	20	21	25	25	11	14	20	24	19	19	32	29	20	26	39	33	15	13	13	17	7	6	16	15
A0A2K5TNJ9	Pentatricopeptide repeat-containing protein 3, mitochondrial (Fragment)(predicted) OS=Macaca fascicularis OX=9541 GN=PTCD3 PE=4 SV=1	PTCD3	78.642	48.2	864	23	23	6	9	7	6	4	6	4	4	6	5	6	8	5	9	4	4	5	5	4	8	3	7	5	5	3	6	6	8	7	8	5	3	8	4	7	6	6	7	6	5	5	4
A0A2K5TNK0	SPEG complex locus(predicted) OS=Macaca fascicularis OX=9541 GN=SPEG PE=4 SV=1	SPEG	354.47	7.6	165	16	16	2	1	1	3	0	1	2	2	3	0	1	2	2	1	0	0	0	0	2	3	1	1	2	0	1	2	2	2	1	1	3	1	2	0	1	1	0	2	1	1	3	2
A0A2K5TNL4	Glutamine synthetase OS=Macaca fascicularis OX=9541 PE=3 SV=1	---	42.064	66	1849	22	22	15	13	8	12	12	12	10	11	9	10	10	16	13	13	10	7	10	9	12	12	10	13	10	9	11	9	11	11	8	11	9	11	9	7	12	12	10	12	11	14	9	9
A0A2K5TNL6	CUE domain-containing protein OS=Macaca fascicularis OX=9541 GN=CUEDC2 PE=4 SV=1	CUEDC2	32.121	17.6	110	4	4	1	0	0	1	0	0	1	0	1	0	0	0	1	1	0	0	0	1	1	1	0	0	0	1	0	0	1	1	0	0	1	1	1	1	1	1	1	1	1	1	1	0
A0A2K5TNM2	Myelin-oligodendrocyte glycoprotein OS=Macaca fascicularis OX=9541 PE=3 SV=1	---	23.883	43.5	98	9	9	0	0	0	0	0	0	0	0	0	4	0	0	1	3	0	0	0	0	0	0	0	0	0	0	0	0	0	0	0	0	0	0	0	0	0	0	0	0	0	0	0	0
A0A2K5TNN2	insulinoma-associated protein 1(predicted) OS=Macaca fascicularis OX=9541 GN=INSM1 PE=4 SV=1	INSM1	48.088	19.6	28	7	7	0	0	0	0	0	0	0	0	0	0	0	0	0	1	0	0	1	0	0	0	0	0	0	1	0	0	0	0	1	1	0	0	1	0	0	1	0	0	0	0	0	0
A0A2K5TNN8	Non-specific serine/threonine protein kinase OS=Macaca fascicularis OX=9541 GN=PRKAA1 PE=4 SV=1	PRKAA1	65.637	45.5	1001	18	15	7	6	5	7	5	5	7	4	4	4	4	6	6	9	8	7	7	6	6	6	6	5	6	7	8	5	4	6	9	7	7	8	6	8	7	7	7	6	4	6	9	7
A0A2K5TNP4	USP domain-containing protein OS=Macaca fascicularis OX=9541 GN=USP40 PE=3 SV=1	USP40	141.04	5.1	8	5	5	0	0	0	0	0	0	0	0	0	1	0	0	0	0	0	0	0	0	0	0	0	0	0	0	0	0	0	0	0	0	0	0	0	0	0	0	0	0	0	0	0	0
A0A2K5TNP5	Gamma-aminobutyric acid type B receptor subunit 1(predicted) OS=Macaca fascicularis OX=9541 GN=GABBR1 PE=4 SV=1	GABBR1	108.32	39.9	1615	32	12	13	12	10	14	14	11	14	11	13	17	11	11	13	8	9	11	10	10	11	17	12	8	11	7	11	16	10	14	10	15	9	9	16	5	10	12	10	10	12	11	12	14
A0A2K5TNQ1	TPR_REGION domain-containing protein OS=Macaca fascicularis OX=9541 GN=TTC33 PE=4 SV=1	TTC33	29.494	45.8	59	7	7	1	0	0	0	0	1	0	0	0	0	0	0	0	0	0	0	0	0	0	0	0	0	0	0	0	0	0	1	1	1	2	0	1	0	1	1	0	0	0	0	0	0
A0A2K5TNQ5	CCDC124 isoform 1(predicted) OS=Macaca fascicularis OX=9541 GN=CCDC124 PE=4 SV=1	CCDC124	25.867	48	540	11	11	6	5	3	6	2	4	5	3	5	1	3	4	4	4	4	3	3	4	4	3	4	2	4	2	4	4	4	5	4	5	3	6	5	2	4	6	4	4	3	3	3	3
A0A2K5TNR1	Nucleophosmin isoform 1(predicted) OS=Macaca fascicularis OX=9541 PE=4 SV=1	---	30.126	29.1	2	5	1	0	0	0	0	0	0	0	0	0	0	0	0	0	0	0	0	0	0	0	0	0	0	0	0	0	0	0	0	0	0	0	0	0	0	0	0	0	0	0	0	0	0
A0A2K5TNR2	G_PROTEIN_RECEP_F3_4 domain-containing protein OS=Macaca fascicularis OX=9541 GN=GABBR1 PE=4 SV=1	GABBR1	88.73	31.3	1	21	1	0	0	0	0	0	0	0	0	0	0	0	0	0	0	0	0	0	0	0	0	1	0	0	0	0	0	0	0	0	0	0	0	0	0	0	0	0	0	0	0	0	0
A0A2K5TNS1	IF rod domain-containing protein OS=Macaca fascicularis OX=9541 GN=INA PE=3 SV=1	INA	55.344	82.6	4033	52	39	24	26	30	21	25	31	33	26	25	31	26	35	46	30	20	24	24	28	29	23	30	29	27	31	24	23	25	27	34	32	28	28	29	27	23	22	30	30	29	29	31	34
A0A2K5TNS7	SYNE1 isoform 2(predicted) OS=Macaca fascicularis OX=9541 GN=SYNE1 PE=4 SV=1	SYNE1	1011	36.7	5550	232	230	45	30	28	41	21	35	45	42	37	30	20	26	30	78	32	25	34	28	43	46	32	45	27	36	47	49	45	44	63	52	57	44	54	57	48	51	47	60	36	41	34	28
A0A2K5TNT5	Caspase-6 isoform alpha preproprotein(predicted) OS=Macaca fascicularis OX=9541 PE=3 SV=1	---	33.313	51.9	62	12	12	0	0	0	0	0	0	0	0	0	0	0	1	0	5	0	0	0	0	0	0	0	0	0	0	0	0	0	0	0	0	0	0	0	0	0	0	0	0	0	0	1	0
A0A2K5TNT8	F-box domain-containing protein OS=Macaca fascicularis OX=9541 GN=FBXL15 PE=4 SV=1	FBXL15	32.874	35	280	8	8	2	2	4	2	2	1	2	2	4	3	3	1	1	3	2	1	2	3	2	4	2	1	2	4	1	2	3	3	2	2	2	3	1	1	3	3	3	3	4	5	3	3
A0A2K5TNT9	Ubiquitin fusion degradation protein 1 homolog isoform A(predicted) OS=Macaca fascicularis OX=9541 GN=UFD1 PE=4 SV=1	UFD1	34.442	51.5	969	12	11	8	4	7	7	4	7	7	7	7	5	6	7	7	6	9	6	9	5	6	8	9	7	8	7	6	7	6	7	5	5	7	7	6	6	5	6	6	6	6	5	9	7
A0A2K5TNU4	HAUS augmin like complex subunit 8(predicted) OS=Macaca fascicularis OX=9541 GN=HAUS8 PE=4 SV=1	HAUS8	45.112	9.5	15	2	2	0	0	0	0	0	0	0	0	0	0	0	0	0	0	0	0	0	0	0	0	0	0	0	0	0	0	0	0	0	0	0	0	0	0	0	0	0	0	0	1	0	0
A0A2K5TNU5	AAA domain-containing protein OS=Macaca fascicularis OX=9541 PE=3 SV=1	---	43.244	22.9	367	10	2	2	3	3	2	2	3	3	2	3	1	3	3	3	2	3	2	3	2	3	3	2	3	2	2	2	2	2	3	3	3	2	3	3	2	2	3	2	2	3	2	3	3
A0A2K5TNU8	CpG-binding protein isoform 2(predicted) OS=Macaca fascicularis OX=9541 GN=CXXC1 PE=4 SV=1	CXXC1	75.651	28.2	130	13	6	0	0	0	0	0	0	0	0	0	0	0	0	0	3	0	0	0	0	1	0	0	0	0	0	0	1	0	0	1	0	3	0	0	4	0	1	0	0	0	0	0	0
A0A2K5TNW0	heterogeneous nuclear ribonucleoprotein K isoform X5(predicted) OS=Macaca fascicularis OX=9541 PE=4 SV=1	---	49.705	60.9	308	36	3	2	2	2	2	2	1	2	3	2	2	2	2	1	1	2	3	2	3	2	2	2	2	3	3	1	3	2	2	2	1	1	2	2	2	3	3	2	2	2	1	2	2
A0A2K5TNW5	Interleukin-6 receptor subunit beta isoform 1(predicted) OS=Macaca fascicularis OX=9541 GN=IL6ST PE=4 SV=1	IL6ST	100.13	6.2	38	3	3	1	0	0	1	0	0	0	0	0	0	1	1	0	0	0	0	0	0	0	1	0	0	0	0	0	0	0	0	0	0	0	0	1	0	0	0	1	1	0	0	0	1
A0A2K5TNX2	heterogeneous nuclear ribonucleoprotein K isoform X4(predicted) OS=Macaca fascicularis OX=9541 PE=4 SV=1	---	50.976	68.9	3943	36	3	27	25	25	24	26	30	27	24	20	22	20	19	19	35	24	26	28	26	25	24	24	22	21	25	30	27	28	29	31	24	23	29	27	26	24	25	22	21	29	23	21	20
A0A2K5TNX4	1-phosphatidylinositol 4,5-bisphosphate phosphodiesterase OS=Macaca fascicularis OX=9541 GN=PLCB4 PE=4 SV=1	PLCB4	136.11	42.4	743	35	35	7	4	4	5	4	4	4	0	1	20	0	0	4	13	2	1	3	1	4	4	2	5	2	2	2	2	6	5	2	1	1	1	0	2	2	2	17	14	1	1	0	0
A0A2K5TNZ3	Kinesin-like protein KIF1A(predicted) OS=Macaca fascicularis OX=9541 GN=KIF1A PE=3 SV=1	KIF1A	193.01	58.6	4405	76	64	29	27	29	31	33	31	35	39	29	29	28	26	33	30	31	33	33	30	39	39	29	39	20	34	31	34	33	27	29	34	36	27	31	31	36	35	30	33	29	36	34	26
A0A2K5TP07	Mab-21 domain-containing protein OS=Macaca fascicularis OX=9541 GN=MAB21L1 PE=4 SV=1	MAB21L1	40.956	25.1	50	7	4	0	0	0	0	0	0	0	0	0	0	0	0	0	6	0	0	0	0	0	0	0	0	0	0	0	0	0	0	0	0	0	0	0	0	0	0	0	0	0	0	0	0
A0A2K5TP09	Ig-like domain-containing protein OS=Macaca fascicularis OX=9541 PE=4 SV=1	---	14.149	26.4	3	2	1	0	0	0	0	0	0	0	0	0	0	0	0	0	0	0	0	0	0	0	0	0	0	0	0	0	0	0	0	0	0	0	0	0	0	0	0	0	0	0	0	0	0
A0A2K5TP45	Uncharacterized protein OS=Macaca fascicularis OX=9541 PE=4 SV=1	---	3.0655	59.3	17	1	1	0	0	0	0	0	0	0	0	0	0	0	0	0	1	0	0	0	0	0	1	0	0	0	0	0	0	1	0	0	0	0	0	0	0	0	0	1	1	0	1	0	1
A0A2K5TP49	RRM domain-containing protein OS=Macaca fascicularis OX=9541 PE=4 SV=1	---	13.775	14.6	64	3	2	1	0	0	0	0	0	1	1	1	0	1	0	0	0	1	0	0	0	1	1	0	1	0	1	1	0	1	1	0	1	1	1	0	1	0	1	0	0	1	0	0	0
A0A2K5TP51	Ig-like domain-containing protein OS=Macaca fascicularis OX=9541 PE=4 SV=1	---	13.12	21.2	348	3	3	3	1	1	2	2	2	1	1	2	3	2	3	2	3	2	2	3	2	3	3	2	3	3	3	2	2	1	3	1	3	2	3	3	3	2	3	3	3	3	3	3	3
A0A2K5TP54	COesterase domain-containing protein OS=Macaca fascicularis OX=9541 PE=4 SV=1	---	25.008	39.4	633	6	4	3	4	3	5	5	5	4	4	4	4	4	5	5	4	3	4	3	4	4	4	3	3	4	5	4	5	4	6	5	6	4	6	4	4	4	6	5	5	5	5	5	6
A0A2K5TP56	Tr-type G domain-containing protein OS=Macaca fascicularis OX=9541 GN=GSPT2 PE=4 SV=1	GSPT2	68.662	53.8	340	25	9	1	1	2	1	1	3	3	2	3	1	6	5	3	1	1	1	2	0	2	3	1	2	0	2	2	1	3	4	2	1	5	2	1	2	3	4	4	2	3	4	6	3
A0A2K5TP63	Ig-like domain-containing protein OS=Macaca fascicularis OX=9541 PE=4 SV=1	---	13.94	34.9	131	3	1	1	2	1	0	0	0	1	1	1	1	0	0	0	1	1	1	2	1	1	1	1	0	1	1	1	1	0	0	1	1	1	1	0	2	1	1	1	1	0	1	1	0
A0A2K5TP86	ANK_REP_REGION domain-containing protein OS=Macaca fascicularis OX=9541 GN=SOWAHC PE=4 SV=1	SOWAHC	56.535	51.6	474	18	18	2	3	4	5	3	6	2	1	1	1	3	3	4	1	5	2	4	4	5	5	3	4	4	6	4	5	5	5	4	4	6	5	2	5	8	5	3	1	6	4	0	3
A0A2K5TP91	Ribosome biogenesis regulatory protein OS=Macaca fascicularis OX=9541 GN=RRS1 PE=3 SV=1	RRS1	41.401	21.9	25	6	6	0	0	0	0	0	0	1	0	0	0	0	0	0	0	0	0	0	0	0	0	0	0	0	0	0	0	0	0	0	0	0	0	0	0	0	0	0	0	1	0	0	0
A0A2K5TPA8	Prothymosin alpha(predicted) OS=Macaca fascicularis OX=9541 PE=4 SV=1	---	11.945	39.4	1061	8	6	4	4	4	2	9	8	8	5	4	3	6	6	6	13	5	6	5	5	5	5	4	5	9	5	7	3	10	7	16	6	11	9	5	7	4	4	0	1	6	7	6	6
A0A2K5TPB3	TDRD15 isoform 1(predicted) OS=Macaca fascicularis OX=9541 GN=TDRD15 PE=4 SV=1	TDRD15	221.53	5.5	37	7	7	0	0	1	1	0	0	0	0	0	1	0	0	2	0	1	0	0	0	1	0	0	0	0	0	0	1	1	2	0	0	0	0	1	0	1	0	0	0	0	0	0	1
A0A2K5TPB5	Leucine-rich repeat-containing protein 11(predicted) OS=Macaca fascicularis OX=9541 GN=SLITRK5 PE=4 SV=1	SLITRK5	107.44	15.3	175	11	11	1	1	1	2	1	2	2	1	0	0	1	2	1	0	2	1	1	1	1	2	2	0	0	1	1	2	1	3	1	2	2	3	4	0	1	1	0	1	2	2	1	2
A0A2K5TPB8	MACF1 isoform 1(predicted) OS=Macaca fascicularis OX=9541 GN=MACF1 PE=4 SV=1	MACF1	861.38	44.3	22635	283	0	155	141	149	148	152	183	177	171	168	120	158	134	140	127	164	154	144	161	153	149	135	156	142	156	146	152	162	161	165	174	170	169	164	170	155	164	143	138	168	160	131	146
A0A2K5TPB9	DNA ligase OS=Macaca fascicularis OX=9541 GN=LIG4 PE=3 SV=1	LIG4	103.97	10.4	27	6	6	1	1	0	0	0	0	0	0	0	0	0	0	1	0	1	0	0	0	1	1	0	1	0	0	0	0	0	0	0	0	0	0	0	0	0	0	1	1	0	0	0	1
A0A2K5TPC5	MACF1 isoform 10(predicted) OS=Macaca fascicularis OX=9541 GN=MACF1 PE=4 SV=1	MACF1	838.52	44.7	59	280	1	0	1	1	0	0	0	0	1	0	0	0	0	0	0	0	1	1	1	0	0	1	1	0	1	0	0	0	0	0	0	0	0	0	0	0	0	0	0	0	0	0	0
A0A2K5TPC8	Spindle and kinetochore associated complex subunit 1(predicted) OS=Macaca fascicularis OX=9541 GN=SKA1 PE=4 SV=1	SKA1	24.275	22	23	3	3	0	0	0	0	0	0	0	0	0	0	0	0	0	0	0	0	0	0	0	0	0	0	0	0	0	0	0	0	0	0	0	0	0	0	0	0	0	0	0	0	0	0
A0A2K5TPE0	Bromo domain-containing protein OS=Macaca fascicularis OX=9541 GN=BRD9 PE=4 SV=1	BRD9	57.64	16.8	114	5	5	0	0	0	0	0	1	1	1	0	0	0	0	0	2	1	0	0	1	0	0	0	0	0	0	1	2	2	1	2	0	0	1	1	2	0	1	0	0	0	0	0	0
A0A2K5TPE1	Microtubule-actin crosslinking factor 1(predicted) OS=Macaca fascicularis OX=9541 GN=MACF1 PE=4 SV=1	MACF1	857.34	43.9	9	280	0	0	0	0	0	0	0	0	0	0	0	0	0	0	0	0	1	1	0	0	0	1	0	1	0	0	0	0	0	0	0	0	0	0	0	0	0	0	0	0	0	0	0
A0A2K5TPE2	Alpha-1,4 glucan phosphorylase OS=Macaca fascicularis OX=9541 GN=PYGB PE=3 SV=1	PYGB	96.609	67.1	6146	57	44	45	39	41	42	35	39	42	34	42	48	51	58	51	42	39	40	34	40	45	46	43	39	37	41	35	44	38	45	39	39	36	42	44	33	42	41	50	46	48	55	48	52
A0A2K5TPF6	Synaptopodin(predicted) OS=Macaca fascicularis OX=9541 GN=SYNPO PE=4 SV=1	SYNPO	99.339	41.1	37	29	1	1	0	0	1	0	0	0	0	0	0	0	0	0	0	0	0	0	0	0	0	1	0	1	0	0	1	0	0	0	0	0	0	0	0	0	0	0	0	1	0	0	0
A0A2K5TPF7	3-ketoacyl-CoA thiolase, mitochondrial(predicted) OS=Macaca fascicularis OX=9541 PE=3 SV=1	---	41.525	77.7	1036	23	23	10	2	5	7	3	5	6	5	6	6	8	10	6	13	5	5	4	4	8	7	1	3	3	4	5	6	5	6	5	5	4	6	6	4	9	6	6	4	4	5	11	6
A0A2K5TPG8	Dimethylarginine dimethylaminohydrolase 1, isoform CRA_b(predicted) OS=Macaca fascicularis OX=9541 GN=DDAH1 PE=4 SV=1	DDAH1	31.121	64.2	2569	18	18	17	15	18	15	15	14	13	18	16	17	18	16	22	20	15	16	19	17	19	14	13	18	15	15	17	13	16	12	14	11	14	13	14	16	19	17	20	18	19	16	16	14
A0A2K5TPG9	Breast carcinoma amplified sequence 1(predicted) OS=Macaca fascicularis OX=9541 GN=BCAS1 PE=4 SV=1	BCAS1	60.6	37.7	2	15	1	0	0	0	0	0	0	0	0	0	0	0	0	0	0	0	0	0	0	0	0	0	0	0	0	0	0	0	0	0	0	0	0	0	0	0	0	0	0	0	0	0	0
A0A2K5TPH5	ACB domain-containing protein OS=Macaca fascicularis OX=9541 GN=DBI PE=4 SV=1	DBI	10.14	71.6	1242	11	11	10	8	10	9	6	8	8	11	7	10	10	10	9	14	8	6	9	8	11	9	6	9	6	7	9	6	8	7	8	6	7	7	6	9	7	8	8	13	9	9	8	9
A0A2K5TPI4	Synaptopodin isoform A(predicted) OS=Macaca fascicularis OX=9541 GN=SYNPO PE=4 SV=1	SYNPO	95.914	42.1	1482	30	2	19	12	9	19	11	14	16	5	10	0	11	8	12	0	12	10	9	11	18	18	11	12	11	6	15	14	13	12	12	11	12	11	3	6	6	8	0	0	4	6	5	5
A0A2K5TPJ1	ATPase ASNA1 OS=Macaca fascicularis OX=9541 GN=ASNA1 PE=3 SV=1	ASNA1	36.889	60.2	1619	12	11	13	10	10	12	11	9	12	11	10	9	10	10	12	14	8	9	10	12	14	11	9	11	11	11	12	13	12	11	10	12	10	11	11	12	9	12	12	11	12	11	9	10
A0A2K5TPJ6	Intraflagellar transport protein 43 homolog isoform 2(predicted) OS=Macaca fascicularis OX=9541 GN=IFT43 PE=4 SV=1	IFT43	23.58	12.5	33	2	2	0	0	0	0	0	0	0	0	0	0	0	0	1	0	2	0	1	0	0	0	0	0	0	1	0	0	0	1	0	0	1	0	0	0	0	0	0	0	1	1	1	0
A0A2K5TPJ8	Dynein axonemal light chain 1(predicted) OS=Macaca fascicularis OX=9541 GN=DNAL1 PE=4 SV=1	DNAL1	21.519	24.2	140	4	4	1	0	0	0	0	2	2	2	1	1	1	0	0	1	0	0	1	2	1	0	1	0	0	1	0	0	1	1	2	0	1	0	0	1	1	2	1	1	1	2	2	3
A0A2K5TPK4	HNRNPU isoform 9(predicted) OS=Macaca fascicularis OX=9541 GN=HNRNPU PE=4 SV=1	HNRNPU	90.629	59.3	5091	54	54	32	37	30	34	34	33	34	33	31	23	26	33	30	41	31	28	33	27	35	35	43	41	38	36	34	38	39	31	37	35	33	43	45	32	36	29	24	23	33	30	32	31
A0A2K5TPK9	WD repeat and SOCS box containing 2(predicted) OS=Macaca fascicularis OX=9541 PE=4 SV=1	---	45.797	35.6	386	8	8	4	2	5	5	3	2	2	3	2	2	5	3	4	1	2	4	2	4	3	4	2	4	4	5	3	1	5	4	3	2	3	3	3	2	3	5	2	2	3	3	4	4
A0A2K5TPL2	Putative E3 ubiquitin-protein ligase HERC1(predicted) OS=Macaca fascicularis OX=9541 GN=HERC1 PE=4 SV=1	HERC1	532.4	17.5	1188	53	53	12	8	7	12	10	11	12	9	7	12	7	12	5	5	9	5	1	2	10	18	10	6	5	3	10	10	12	13	9	10	13	11	12	11	9	7	9	11	7	6	8	15
A0A2K5TPM8	Adenylate cyclase OS=Macaca fascicularis OX=9541 GN=ADCY6 PE=3 SV=1	ADCY6	124.81	13.5	15	13	5	0	0	0	0	0	0	0	0	0	0	0	1	0	0	0	0	0	0	0	1	0	0	0	0	0	0	0	0	0	0	0	1	1	0	0	0	0	0	0	0	0	1
A0A2K5TPP8	WD_REPEATS_REGION domain-containing protein OS=Macaca fascicularis OX=9541 GN=RPTOR PE=4 SV=1	RPTOR	148.98	22.8	1410	20	20	9	8	8	8	7	7	10	8	10	4	9	11	9	9	8	8	8	11	6	6	9	8	6	8	12	8	8	6	13	5	13	8	7	8	11	10	8	5	8	11	8	9
A0A2K5TPP9	Zinc finger protein 644 isoform 1(predicted) OS=Macaca fascicularis OX=9541 GN=ZNF644 PE=4 SV=1	ZNF644	147.89	14.5	35	13	13	0	0	0	0	0	0	0	0	0	1	0	0	0	0	0	0	0	0	0	0	0	0	0	0	0	1	0	0	0	0	0	0	0	0	0	0	0	0	0	0	0	0
A0A2K5TPQ5	BTB_2 domain-containing protein OS=Macaca fascicularis OX=9541 GN=KCTD18 PE=4 SV=1	KCTD18	45.259	5.8	4	2	2	0	0	0	0	0	0	0	0	0	0	0	0	0	0	0	0	0	0	0	0	0	0	0	0	0	0	0	0	0	0	0	0	0	0	0	0	0	0	0	0	0	0
A0A2K5TPR7	Very long-chain-specific acyl-CoA dehydrogenase, mitochondrial OS=Macaca fascicularis OX=9541 GN=ACADVL PE=3 SV=1	ACADVL	70.443	58.3	1315	27	27	9	6	8	10	6	8	6	3	7	12	10	11	8	15	8	5	6	5	8	8	8	6	8	8	5	9	7	7	8	8	6	8	7	8	5	7	10	10	9	9	9	12
A0A2K5TPR9	60S ribosomal protein L29(predicted) OS=Macaca fascicularis OX=9541 PE=4 SV=1	---	14.449	17.4	143	2	2	1	1	1	1	1	1	1	1	1	1	1	1	0	0	1	0	0	1	1	1	1	1	1	1	1	1	1	1	1	1	1	1	1	1	1	1	1	1	2	1	1	1
A0A2K5TPS5	Iron-sulfur cluster assembly 1 homolog, mitochondrial OS=Macaca fascicularis OX=9541 GN=ISCA1 PE=4 SV=1	ISCA1	18.598	33.3	189	5	4	1	1	2	1	0	0	0	1	0	0	1	1	2	0	1	2	1	1	2	1	2	2	1	0	1	1	1	0	2	0	0	0	0	0	1	2	1	0	2	1	2	2
A0A2K5TPT2	CID domain-containing protein OS=Macaca fascicularis OX=9541 GN=RPRD1A PE=4 SV=1	RPRD1A	35.746	51.3	515	14	10	3	2	3	3	2	4	2	4	2	0	2	3	4	4	3	2	2	4	4	2	3	2	3	4	6	4	3	2	4	2	4	5	6	4	3	4	1	2	2	5	2	0
A0A2K5TPT8	CDGSH iron-sulfur domain-containing protein 3, mitochondrial(predicted) OS=Macaca fascicularis OX=9541 GN=CISD3 PE=4 SV=1	CISD3	14.279	20.5	18	2	2	0	0	0	0	0	0	0	0	0	0	0	0	0	0	0	0	0	0	0	0	0	0	0	0	0	0	0	0	0	0	0	0	0	0	0	0	0	0	0	0	0	0
A0A2K5TPU0	Complexin-1(predicted) OS=Macaca fascicularis OX=9541 PE=4 SV=1	---	12.525	61.1	385	6	6	4	2	1	3	1	2	3	2	2	3	2	4	3	4	1	1	1	3	2	2	1	2	1	0	2	2	2	1	2	1	3	2	2	4	2	2	3	2	3	2	3	3
A0A2K5TPU1	FAM129A isoform 2(predicted) OS=Macaca fascicularis OX=9541 GN=FAM129A PE=4 SV=1	FAM129A	102.9	7.8	67	5	5	0	0	1	3	1	1	0	0	1	0	0	0	1	2	1	2	0	0	0	1	0	0	0	0	0	0	0	0	0	0	0	0	0	0	0	0	0	0	0	0	1	0
A0A2K5TPU4	Negative regulator of ubiquitin like proteins 1(predicted) OS=Macaca fascicularis OX=9541 GN=NUB1 PE=4 SV=1	NUB1	70.319	21.6	81	9	9	0	0	0	0	0	0	0	0	0	0	0	1	0	0	0	0	0	0	1	0	0	0	0	0	0	0	0	0	0	0	0	0	0	0	0	0	0	0	0	0	0	0
A0A2K5TPU6	Chondroitin sulfate proteoglycan 5 isoform 1(predicted) OS=Macaca fascicularis OX=9541 PE=4 SV=1	---	53.71	29.9	1037	11	11	9	10	5	10	8	8	7	9	8	10	6	10	5	4	6	9	8	8	11	9	11	9	9	6	8	10	7	7	8	8	12	11	8	7	7	7	8	9	7	8	9	6
A0A2K5TPX4	Rho GTPase activating protein 23(predicted) OS=Macaca fascicularis OX=9541 GN=ARHGAP23 PE=4 SV=1	ARHGAP23	156.65	40.6	2544	42	41	24	20	19	27	17	23	24	19	25	12	21	19	23	4	20	19	18	15	23	21	13	13	14	20	18	18	21	26	26	23	30	24	21	17	23	22	25	24	24	22	18	20
A0A2K5TPY2	SGNH_hydro domain-containing protein OS=Macaca fascicularis OX=9541 GN=IAH1 PE=4 SV=1	IAH1	27.57	50.8	1118	10	10	11	5	3	9	7	9	9	9	9	5	8	8	11	9	5	4	5	4	9	9	3	9	2	5	4	9	10	6	12	10	9	9	7	9	9	7	9	11	11	10	10	7
A0A2K5TPY4	Crystallin beta B1(predicted) OS=Macaca fascicularis OX=9541 GN=CRYBB1 PE=3 SV=1	CRYBB1	28.033	10.7	9	2	2	1	1	0	0	0	0	0	0	0	0	0	0	1	0	0	0	0	0	0	0	0	0	0	0	0	0	0	0	0	0	0	0	0	0	0	0	0	0	1	0	0	0
A0A2K5TPY6	Cytochrome P450 family 27 subfamily A member 1(predicted) OS=Macaca fascicularis OX=9541 GN=CYP27A1 PE=3 SV=1	CYP27A1	60.403	20.5	53	7	7	0	0	0	0	0	0	0	0	0	0	0	0	0	4	0	0	0	0	0	0	0	0	1	0	0	0	0	0	0	0	0	0	0	1	0	0	0	0	0	0	2	0
A0A2K5TPZ3	Signal recognition particle 19 kDa protein(predicted) OS=Macaca fascicularis OX=9541 PE=4 SV=1	---	13.624	44.2	206	4	2	3	1	3	2	1	1	2	0	2	1	1	1	1	1	2	2	1	2	0	2	3	1	2	1	2	1	1	2	1	2	1	1	1	1	1	2	1	1	2	0	1	1
A0A2K5TPZ6	SRP19 isoform 3(predicted) OS=Macaca fascicularis OX=9541 PE=4 SV=1	---	12.4	54.5	21	3	2	0	0	1	0	0	0	1	0	0	0	0	1	0	0	0	0	0	0	0	0	0	0	0	0	0	1	1	1	1	1	0	1	0	0	0	1	0	0	1	1	1	1
A0A2K5TPZ9	Nuclear factor NF-kappa-B p105 subunit isoform 2(predicted) OS=Macaca fascicularis OX=9541 GN=NFKB1 PE=4 SV=1	NFKB1	105.53	9.7	63	6	6	0	0	0	0	0	0	0	0	0	0	0	1	1	3	0	0	0	0	0	0	0	0	0	0	0	0	0	0	0	0	0	0	0	0	0	0	0	1	0	1	1	0
A0A2K5TQ01	Zinc finger protein 709 (Fragment)(predicted) OS=Macaca fascicularis OX=9541 PE=4 SV=1	---	74.686	6.1	6	1	1	0	0	0	0	0	0	0	0	0	0	0	0	0	0	0	0	0	0	0	0	0	0	0	0	0	0	0	0	0	0	0	0	0	0	0	0	0	0	0	0	0	0
A0A2K5TQ06	C10orf88 isoform 1(predicted) OS=Macaca fascicularis OX=9541 GN=C10orf88 PE=4 SV=1	C10orf88	49.514	17.1	60	5	5	0	1	1	0	1	0	0	0	0	0	0	0	0	0	0	0	0	1	1	0	0	0	0	0	0	0	0	0	0	0	1	0	1	0	0	0	0	0	0	0	0	0
A0A2K5TQ07	Lipid_DES domain-containing protein OS=Macaca fascicularis OX=9541 GN=DEGS1 PE=3 SV=1	DEGS1	38.034	15.2	453	4	4	5	3	3	4	4	4	4	4	5	4	4	6	3	2	3	3	3	2	5	5	3	2	4	2	4	4	4	5	4	5	4	6	3	3	3	4	3	4	3	5	5	5
A0A2K5TQ15	Protein kinase domain-containing protein OS=Macaca fascicularis OX=9541 GN=TLK2 PE=4 SV=1	TLK2	85.429	19.5	152	10	7	0	0	0	0	0	0	0	1	1	0	0	0	0	5	0	1	1	1	0	0	0	1	0	2	0	0	0	1	2	1	0	1	3	0	0	0	0	0	1	0	0	0
A0A2K5TQ24	PHD-type domain-containing protein OS=Macaca fascicularis OX=9541 GN=PHF1 PE=4 SV=1	PHF1	49.675	13.3	27	3	3	0	0	0	1	0	1	2	1	0	0	0	0	0	0	0	0	0	0	0	0	0	0	0	0	0	0	0	1	2	0	0	2	2	2	0	0	0	0	0	0	0	0
A0A2K5TQ33	Tubulin beta chain OS=Macaca fascicularis OX=9541 PE=3 SV=1	---	47.049	78.1	1	41	1	0	0	0	0	0	0	0	0	0	0	0	0	0	0	0	0	0	0	0	0	0	0	0	0	0	0	0	0	0	0	0	0	0	0	0	0	0	0	0	0	0	0
A0A2K5TQ34	Tensin 1(predicted) OS=Macaca fascicularis OX=9541 GN=TNS1 PE=4 SV=1	TNS1	186.21	13.4	77	14	7	0	0	0	0	0	0	0	0	0	0	0	1	0	1	0	0	0	0	0	0	0	0	0	0	0	0	0	0	0	0	0	0	0	0	0	0	0	0	0	0	1	0
A0A2K5TQ41	ABCC10 isoform 3(predicted) OS=Macaca fascicularis OX=9541 GN=ABCC10 PE=4 SV=1	ABCC10	156.14	5.5	9	5	5	0	0	0	0	0	0	0	0	0	0	0	0	0	0	0	0	0	0	0	0	1	0	0	0	0	0	0	0	0	1	0	3	3	0	0	0	0	0	0	0	0	0
A0A2K5TQ45	Prostaglandin F2 receptor negative regulator(predicted) OS=Macaca fascicularis OX=9541 GN=PTGFRN PE=4 SV=1	PTGFRN	97.573	45.1	1702	35	35	15	13	13	18	12	13	14	22	11	13	6	13	13	10	11	16	12	7	10	17	13	18	12	13	13	15	8	15	20	21	13	17	23	12	10	9	14	11	11	7	11	11
A0A2K5TQ50	MFS domain-containing protein OS=Macaca fascicularis OX=9541 GN=SLC16A10 PE=4 SV=1	SLC16A10	55.563	8.5	50	2	2	1	1	0	0	1	0	1	0	1	0	1	1	0	1	0	0	0	0	0	0	0	0	0	0	0	0	0	0	0	0	0	0	0	0	0	1	0	1	0	0	0	1
A0A2K5TQ58	Potassium voltage-gated channel subfamily H member 1(predicted) OS=Macaca fascicularis OX=9541 GN=KCNH1 PE=4 SV=1	KCNH1	68.29	4	7	2	2	0	0	0	0	0	0	0	0	0	0	0	0	0	0	0	0	0	0	0	0	0	0	0	0	0	0	0	0	0	0	0	0	0	0	0	0	0	0	0	0	0	0
A0A2K5TQ61	DPPIV_N domain-containing protein OS=Macaca fascicularis OX=9541 GN=DPP9 PE=4 SV=1	DPP9	58.886	20.6	114	8	8	1	0	0	0	0	0	0	0	0	0	1	1	1	2	1	0	0	0	1	1	0	0	1	0	0	0	0	1	0	1	0	1	0	1	1	0	0	0	1	2	1	0
A0A2K5TQ66	Myosin light chain kinase, smooth muscle isoform 1(predicted) OS=Macaca fascicularis OX=9541 GN=MYLK PE=4 SV=1	MYLK	204.73	7.1	131	10	10	1	1	1	1	2	2	1	1	0	1	2	1	1	0	1	1	1	1	0	0	0	1	0	1	0	1	2	0	1	1	0	2	0	1	0	1	0	1	2	2	2	2
A0A2K5TQ67	Gamma-tubulin complex component OS=Macaca fascicularis OX=9541 GN=TUBGCP4 PE=3 SV=1	TUBGCP4	76.028	22.6	183	10	10	1	2	0	1	1	0	0	1	0	1	0	1	1	1	1	0	1	0	1	2	1	0	0	0	2	2	2	2	2	0	2	2	1	1	0	1	0	0	2	1	1	1
A0A2K5TQ76	Nup214_FG domain-containing protein OS=Macaca fascicularis OX=9541 GN=NUP214 PE=4 SV=1	NUP214	212.37	30.5	1079	35	35	7	5	5	9	8	5	11	3	2	1	3	3	4	15	7	6	7	8	8	4	5	6	4	5	5	10	7	11	5	9	7	9	11	8	4	7	2	2	5	6	4	6
A0A2K5TQ78	Phospholipid-transporting ATPase OS=Macaca fascicularis OX=9541 GN=ATP11B PE=3 SV=1	ATP11B	128.05	9.9	35	7	6	1	0	0	0	1	0	1	0	0	0	1	0	0	0	0	0	0	0	0	0	0	0	0	0	0	0	0	0	0	0	0	1	0	0	0	0	0	0	0	0	0	1
A0A2K5TQ89	Zinc finger protein 358 (Fragment)(predicted) OS=Macaca fascicularis OX=9541 GN=ZNF358 PE=4 SV=1	ZNF358	59.246	17.3	116	6	6	0	1	1	0	0	0	0	1	0	0	0	0	0	2	1	1	1	1	0	0	1	1	1	1	1	1	0	0	1	0	2	2	1	1	0	0	0	0	0	0	0	0
A0A2K5TQ97	ADGRL2 isoform 12(predicted) OS=Macaca fascicularis OX=9541 GN=ADGRL2 PE=3 SV=1	ADGRL2	155.55	30.9	866	30	28	9	11	10	10	9	10	6	7	7	1	6	3	3	2	6	7	8	4	10	9	10	14	4	9	8	9	9	4	4	6	10	6	3	5	5	4	4	2	6	10	4	2
A0A2K5TQ98	YIF1B isoform 1(predicted) OS=Macaca fascicularis OX=9541 GN=YIF1B PE=4 SV=1	YIF1B	31.107	37.5	0	5	0	0	0	0	0	0	0	0	0	0	0	0	0	0	0	0	0	0	0	0	0	0	0	0	0	0	0	0	0	0	0	0	0	0	0	0	0	0	0	0	0	0	0
A0A2K5TQA0	YIF1B isoform 2(predicted) OS=Macaca fascicularis OX=9541 GN=YIF1B PE=4 SV=1	YIF1B	34.439	41.6	338	7	3	2	1	2	4	1	3	5	2	2	1	3	5	1	3	1	1	1	2	2	4	4	4	2	2	4	4	2	3	2	5	4	3	4	1	4	3	2	1	2	1	3	2
A0A2K5TQC2	WD_REPEATS_REGION domain-containing protein OS=Macaca fascicularis OX=9541 GN=ATG16L1 PE=4 SV=1	ATG16L1	66.343	25.2	215	11	11	0	2	2	1	1	1	3	1	2	1	1	1	1	2	2	1	1	1	1	3	2	2	1	2	1	1	2	1	0	0	3	0	0	0	1	2	1	0	3	2	1	2
A0A2K5TQC9	UBA domain-containing protein OS=Macaca fascicularis OX=9541 PE=4 SV=1	---	47.902	53.4	1488	15	15	11	17	12	11	12	14	13	9	10	6	13	12	13	8	10	12	11	10	10	11	12	10	15	11	7	14	14	12	15	14	12	12	13	7	10	12	11	8	11	11	11	13
A0A2K5TQD0	UBIQUITIN_CONJUGAT_2 domain-containing protein OS=Macaca fascicularis OX=9541 GN=UBE2E2 PE=3 SV=1	UBE2E2	22.255	40.3	337	6	2	2	1	2	2	3	3	3	3	2	1	1	2	1	2	3	3	4	4	1	0	1	3	1	2	4	3	4	4	1	2	3	2	1	1	3	3	1	1	4	2	2	4
A0A2K5TQD1	Protein FAM234B(predicted) OS=Macaca fascicularis OX=9541 GN=FAM234B PE=4 SV=1	FAM234B	66.969	30.5	337	10	10	4	4	4	5	5	4	4	5	5	1	0	4	0	0	4	3	3	2	3	8	4	2	1	3	3	6	1	5	4	6	4	6	5	1	2	4	0	1	1	1	4	1
A0A2K5TQD3	Centrosomal protein 97(predicted) OS=Macaca fascicularis OX=9541 GN=CEP97 PE=4 SV=1	CEP97	95.322	19.2	268	11	11	1	0	0	1	1	2	2	1	2	1	1	3	4	2	0	0	0	0	3	2	0	0	1	1	3	2	4	2	4	2	3	3	1	4	3	2	2	1	4	1	2	2
A0A2K5TQE0	HIT domain-containing protein OS=Macaca fascicularis OX=9541 GN=FHIT PE=4 SV=1	FHIT	17.158	64.4	279	6	6	2	1	1	1	2	2	1	2	1	1	3	4	3	3	0	0	0	1	3	3	1	2	0	2	3	2	2	2	2	1	2	1	2	3	1	2	3	2	2	4	4	3
A0A2K5TQF9	Carboxypeptidase OS=Macaca fascicularis OX=9541 GN=CTSA PE=3 SV=1	CTSA	55.729	18	372	7	7	4	0	3	2	2	3	2	1	2	2	0	4	1	5	2	3	2	1	4	3	1	2	1	2	1	1	2	1	1	2	1	1	3	5	3	3	5	3	1	4	3	1
A0A2K5TQG2	Sulfatase domain-containing protein OS=Macaca fascicularis OX=9541 GN=ARSF PE=4 SV=1	ARSF	66.086	13.6	11	5	5	0	0	0	0	0	0	0	0	0	0	0	0	0	2	0	0	0	0	0	0	0	0	0	0	0	0	0	0	0	0	0	0	0	0	0	0	0	0	0	0	1	0
A0A2K5TQG3	Pre-mRNA-processing factor 6(predicted) OS=Macaca fascicularis OX=9541 GN=PRPF6 PE=4 SV=1	PRPF6	106.91	43.5	1485	34	34	12	6	6	8	7	10	14	14	6	4	9	6	6	17	6	6	6	9	8	8	8	9	6	5	10	13	8	11	12	12	15	12	10	11	11	10	5	6	9	9	7	7
A0A2K5TQG4	Integrator complex subunit 12(predicted) OS=Macaca fascicularis OX=9541 PE=4 SV=1	---	43.908	10.5	15	3	3	0	0	0	0	0	0	0	0	0	0	0	0	0	0	0	0	0	0	0	0	0	0	0	0	0	0	0	0	0	0	0	0	0	0	0	0	0	0	0	0	0	0
A0A2K5TQG7	Amine oxidase OS=Macaca fascicularis OX=9541 GN=MAOB PE=3 SV=1	MAOB	58.728	75.8	1696	31	29	14	12	12	10	12	8	8	5	17	21	18	23	17	8	13	12	12	9	10	13	8	10	15	10	8	14	8	15	4	11	5	9	3	2	16	15	20	19	16	14	24	20
A0A2K5TQH1	Heterogeneous nuclear ribonucleoprotein Q(predicted) OS=Macaca fascicularis OX=9541 PE=4 SV=1	---	62.656	51.8	2941	30	6	23	15	20	18	16	21	21	19	18	15	20	16	20	26	18	17	19	17	21	22	16	22	17	20	19	22	19	22	19	20	18	21	22	17	21	21	19	16	22	20	21	18
A0A2K5TQH9	FHA domain-containing protein OS=Macaca fascicularis OX=9541 GN=SLMAP PE=4 SV=1	SLMAP	90.835	39.6	628	24	15	6	5	6	7	4	6	5	3	5	2	5	5	7	2	5	3	5	4	6	10	6	5	3	3	4	7	5	5	10	5	6	10	7	3	2	3	3	5	4	5	6	4
A0A2K5TQI0	Rap1 GTPase-GDP dissociation stimulator 1 isoform 3(predicted) OS=Macaca fascicularis OX=9541 GN=RAP1GDS1 PE=4 SV=1	RAP1GDS1	66.358	71.9	4079	33	3	35	30	28	34	29	31	33	27	32	30	31	31	33	21	27	33	28	25	28	34	23	28	30	31	33	32	33	34	30	28	36	30	24	25	35	38	31	30	29	28	28	32
A0A2K5TQI6	Putative ATP-dependent RNA helicase DHX30 isoform 1(predicted) OS=Macaca fascicularis OX=9541 GN=DHX30 PE=4 SV=1	DHX30	133.96	51.2	2458	48	48	16	20	17	16	19	18	16	13	16	12	16	16	7	14	15	13	14	13	16	15	20	15	17	15	14	19	18	18	19	16	19	20	26	20	19	14	11	11	15	14	10	16
A0A2K5TQI7	Fibronectin type-II domain-containing protein OS=Macaca fascicularis OX=9541 GN=SEL1L PE=4 SV=1	SEL1L	96.461	42.9	1531	22	22	10	13	12	12	10	10	12	7	10	8	12	14	6	13	11	15	10	11	10	15	13	10	13	12	9	13	8	17	9	14	8	16	14	8	8	11	8	8	10	8	12	10
A0A2K5TQJ0	SHSP domain-containing protein OS=Macaca fascicularis OX=9541 PE=3 SV=1	---	19.792	6.4	1	1	1	0	0	0	0	0	0	0	0	0	0	0	0	0	0	0	0	0	0	0	0	0	0	0	0	0	0	0	0	0	0	0	0	0	0	0	0	0	0	0	0	0	0
A0A2K5TQJ3	RAP1GDS1 isoform 3(predicted) OS=Macaca fascicularis OX=9541 GN=RAP1GDS1 PE=4 SV=1	RAP1GDS1	61.078	75.5	113	31	1	0	1	2	1	1	0	2	0	0	0	0	2	2	0	1	1	1	1	0	1	2	1	1	1	0	1	1	1	1	1	2	1	1	0	1	1	1	0	0	0	0	1
A0A2K5TQK0	Beta-synuclein OS=Macaca fascicularis OX=9541 GN=SNCB PE=3 SV=1	SNCB	14.288	53	762	8	2	4	6	6	5	6	8	5	6	5	6	6	4	5	7	6	6	6	5	6	4	5	6	6	6	5	5	4	4	6	4	4	4	5	4	5	3	6	5	4	4	3	4
A0A2K5TQK7	Synaptotagmin binding cytoplasmic RNA interacting protein(predicted) OS=Macaca fascicularis OX=9541 PE=4 SV=1	---	59.436	49.6	222	25	2	2	2	1	1	1	1	1	2	2	1	2	1	1	2	2	0	2	1	1	2	1	1	1	0	2	2	2	1	1	1	1	2	2	2	1	2	1	1	2	1	1	1
A0A2K5TQL1	RAB34, member RAS oncogene family(predicted) OS=Macaca fascicularis OX=9541 PE=4 SV=1	---	26.7	27	27	5	5	0	0	0	0	0	0	0	0	0	0	0	0	0	1	0	0	0	0	0	0	0	0	0	0	0	0	0	0	0	0	0	0	0	0	0	0	0	0	0	0	1	0
A0A2K5TQM2	MACPF domain-containing protein OS=Macaca fascicularis OX=9541 GN=BRINP2 PE=4 SV=1	BRINP2	89.004	21.2	369	12	10	6	6	3	6	3	3	6	1	2	2	1	5	1	1	3	1	2	1	3	3	5	3	3	2	2	5	4	5	4	4	4	3	6	3	1	2	2	2	1	2	4	0
A0A2K5TQN1	WD_REPEATS_REGION domain-containing protein OS=Macaca fascicularis OX=9541 GN=WDR6 PE=4 SV=1	WDR6	124.79	39.9	1017	30	30	9	7	8	8	4	7	9	7	11	6	9	10	6	4	9	11	10	10	11	8	6	8	7	8	6	11	11	13	8	11	11	9	9	9	10	15	7	7	10	15	10	6
A0A2K5TQR9	Ig-like domain-containing protein OS=Macaca fascicularis OX=9541 GN=CD200 PE=4 SV=1	CD200	30.399	49.1	1317	9	9	8	10	12	10	11	9	12	10	10	11	12	12	9	8	6	7	6	8	9	11	11	8	7	9	9	10	9	12	8	10	6	10	11	8	9	10	10	10	13	10	11	12
A0A2K5TQS3	RAB1B, member RAS oncogene family(predicted) OS=Macaca fascicularis OX=9541 PE=4 SV=1	---	22.171	73.6	1000	14	1	6	8	8	7	6	8	7	6	6	6	8	6	8	8	5	6	6	6	6	7	6	6	8	8	7	7	6	8	9	9	6	6	7	7	7	7	6	6	6	8	8	7
A0A2K5TQS9	DNA2-like helicase(predicted) OS=Macaca fascicularis OX=9541 PE=4 SV=1	---	84.759	4.2	84	3	3	0	1	0	0	2	1	0	1	1	2	0	0	1	0	0	0	0	1	0	0	1	1	0	1	1	0	0	1	2	1	0	0	0	1	1	1	1	0	2	1	0	1
A0A2K5TQT7	TRIM27(predicted) OS=Macaca fascicularis OX=9541 GN=TRIM27 PE=4 SV=1	TRIM27	58.489	19.7	36	8	7	0	0	0	0	0	0	0	0	0	0	0	0	0	0	0	0	0	1	0	0	0	0	0	0	1	0	0	1	0	0	1	1	0	1	0	1	0	0	0	0	0	0
A0A2K5TQU1	PX domain-containing protein OS=Macaca fascicularis OX=9541 GN=SNX6 PE=4 SV=1	SNX6	41.654	34.1	1088	14	11	4	7	5	7	6	7	7	7	8	7	6	7	3	8	6	4	5	9	10	7	5	7	6	6	9	8	9	10	8	6	8	8	6	5	11	9	11	8	6	6	10	8
A0A2K5TQU9	C17orf62 isoform 13(predicted) OS=Macaca fascicularis OX=9541 PE=4 SV=1	---	19.422	23.1	397	3	3	4	4	2	3	3	3	3	3	3	3	2	3	2	2	4	4	4	3	2	4	5	3	4	2	2	2	1	2	2	2	1	3	3	1	2	3	2	2	1	2	2	5
A0A2K5TQV6	Zinc finger protein 384 isoform d(predicted) OS=Macaca fascicularis OX=9541 GN=ZNF384 PE=4 SV=1	ZNF384	61.001	23	321	10	8	1	3	3	0	0	2	2	4	1	0	0	0	0	4	0	1	0	1	3	1	2	3	3	2	4	2	3	1	5	2	3	4	4	3	2	2	0	0	2	2	1	1
A0A2K5TQW3	DDHD domain-containing protein OS=Macaca fascicularis OX=9541 GN=DDHD1 PE=4 SV=1	DDHD1	97.556	26.5	264	13	13	4	5	3	3	3	1	4	1	1	0	1	3	0	2	3	1	2	0	3	2	3	3	2	3	2	4	1	1	1	1	3	1	1	1	2	1	2	2	2	2	3	2
A0A2K5TQW4	CCDC50_N domain-containing protein OS=Macaca fascicularis OX=9541 GN=CCDC50 PE=4 SV=1	CCDC50	35.872	39.2	656	9	9	4	2	4	4	3	5	3	5	1	2	3	4	4	5	5	4	3	2	4	4	4	7	3	3	5	3	6	3	5	4	4	3	3	3	4	3	5	5	3	4	4	4
A0A2K5TQY1	Rho GTPase-activating protein 17 isoform 2(predicted) OS=Macaca fascicularis OX=9541 GN=ARHGAP17 PE=4 SV=1	ARHGAP17	85.185	23.2	77	11	3	0	1	0	0	1	0	0	0	1	0	0	0	0	1	0	0	1	0	0	0	0	0	0	0	0	0	0	0	0	0	0	0	0	0	0	0	0	0	0	0	0	0
A0A2K5TQY2	AHCTF1 isoform 2(predicted) OS=Macaca fascicularis OX=9541 GN=AHCTF1 PE=4 SV=1	AHCTF1	252.01	15.5	239	23	23	0	1	1	1	0	0	1	0	0	0	0	0	0	5	0	0	1	1	1	1	0	0	0	1	0	0	2	1	1	1	1	0	0	2	0	0	0	0	0	0	0	0
A0A2K5TQY7	Epididymis secretory sperm binding protein(predicted) OS=Macaca fascicularis OX=9541 PE=4 SV=1	---	16.066	54.6	422	7	3	3	2	3	3	2	1	2	4	3	3	1	4	1	2	3	4	2	2	4	4	3	2	4	2	2	2	1	4	1	4	1	3	2	3	3	3	3	5	1	1	3	2
A0A2K5TQZ3	PLEKHA7 isoform 1(predicted) OS=Macaca fascicularis OX=9541 GN=PLEKHA7 PE=4 SV=1	PLEKHA7	144.67	18.6	72	17	17	0	0	0	0	0	0	0	0	0	0	0	0	0	0	0	0	0	0	0	0	0	0	0	0	0	0	0	0	0	0	0	0	0	0	0	0	0	0	0	0	0	0
A0A2K5TQZ4	Zinc finger protein 62 homolog isoform 2(predicted) OS=Macaca fascicularis OX=9541 GN=ZFP62 PE=4 SV=1	ZFP62	102.59	15.7	79	11	11	0	0	0	0	0	0	0	0	0	0	0	0	0	0	0	0	0	0	0	0	0	0	0	0	0	0	0	0	0	0	0	0	0	0	0	0	0	0	0	0	0	0
A0A2K5TQZ6	CAD isoform 2(predicted) OS=Macaca fascicularis OX=9541 GN=CAD PE=3 SV=1	CAD	236.1	49.2	2997	71	70	18	16	13	19	10	17	19	18	10	10	15	18	23	37	11	12	13	14	14	17	14	11	9	15	10	15	18	13	16	17	18	15	16	14	13	14	13	16	18	19	19	16
A0A2K5TR08	RHOA isoform 4(predicted) OS=Macaca fascicularis OX=9541 PE=4 SV=1	---	15.262	47.8	1	4	1	0	0	0	0	0	0	0	1	0	0	0	0	0	0	0	0	0	0	0	0	0	0	0	0	0	0	0	0	0	0	0	0	0	0	0	0	0	0	0	0	0	0
A0A2K5TR09	Transcriptional repressor protein YY1(predicted) OS=Macaca fascicularis OX=9541 GN=YY1 PE=4 SV=1	YY1	44.726	29.2	424	12	12	3	3	1	4	2	3	3	2	1	0	2	3	2	6	2	1	2	3	3	1	3	3	1	1	3	4	3	2	2	1	3	4	4	3	4	3	1	1	1	3	1	2
A0A2K5TR18	60S ribosomal protein L17 (Fragment)(predicted) OS=Macaca fascicularis OX=9541 PE=3 SV=1	---	20.807	48	927	8	8	8	7	6	6	4	4	6	5	9	8	10	6	4	3	10	7	3	4	8	9	8	6	8	8	8	7	4	6	5	5	4	6	4	3	7	6	8	8	9	7	7	5
A0A2K5TR29	Discs large MAGUK scaffold protein 1(predicted) OS=Macaca fascicularis OX=9541 GN=DLG1 PE=3 SV=1	DLG1	104.57	49.9	55	34	0	1	0	0	1	0	0	0	0	0	0	0	0	1	1	0	0	0	0	1	0	0	0	0	0	0	0	0	0	0	0	0	0	1	1	0	0	0	0	0	0	0	1
A0A2K5TR37	C1orf52 isoform 4(predicted) OS=Macaca fascicularis OX=9541 PE=4 SV=1	---	18.895	25.1	19	3	3	0	0	0	0	0	0	0	0	0	0	0	0	0	1	0	0	0	0	0	0	0	0	0	0	1	0	0	0	0	0	1	0	0	1	0	0	0	0	0	0	0	0
A0A2K5TR38	Cyclic AMP-responsive element-binding protein 5 OS=Macaca fascicularis OX=9541 GN=CREB5 PE=3 SV=1	CREB5	56.891	15.9	84	5	5	0	1	1	1	0	1	0	1	1	0	0	0	0	0	1	1	2	0	0	0	1	0	1	0	0	0	0	0	1	1	0	0	0	0	0	0	1	1	1	1	0	0
A0A2K5TR47	V-SNARE coiled-coil homology domain-containing protein OS=Macaca fascicularis OX=9541 GN=STXBP6 PE=4 SV=1	STXBP6	26.209	42.6	420	9	9	3	3	5	3	4	1	1	2	2	3	2	1	3	3	6	7	6	5	5	4	4	5	4	5	4	4	3	2	1	2	2	2	2	1	4	2	2	2	2	1	1	1
A0A2K5TR57	Netrin G1(predicted) OS=Macaca fascicularis OX=9541 GN=NTNG1 PE=4 SV=1	NTNG1	55.66	32.2	250	11	11	2	1	1	3	2	0	0	0	0	7	0	4	2	0	1	2	1	2	5	1	1	1	1	2	0	0	1	0	0	0	0	0	0	0	0	1	7	8	3	1	3	3
A0A2K5TR69	Discs large MAGUK scaffold protein 1(predicted) OS=Macaca fascicularis OX=9541 GN=DLG1 PE=3 SV=1	DLG1	88.498	58.5	1181	37	5	12	8	7	8	8	11	7	8	6	6	11	5	6	4	5	8	6	7	8	8	3	8	6	7	7	4	7	8	8	7	8	6	5	9	9	7	6	9	7	9	7	6
A0A2K5TR87	Cytohesin-1 isoform 2(predicted) OS=Macaca fascicularis OX=9541 GN=CYTH1 PE=4 SV=1	CYTH1	46.355	47.1	281	16	9	3	1	1	3	1	2	3	1	2	2	1	2	3	1	1	2	2	3	2	2	2	2	1	0	2	2	1	4	2	2	4	3	2	3	3	2	2	1	2	2	1	1
A0A2K5TR94	Eukaryotic translation initiation factor 3 subunit M OS=Macaca fascicularis OX=9541 GN=EIF3M PE=3 SV=1	EIF3M	42.502	47.3	1393	15	15	9	8	8	9	6	7	8	8	9	6	6	7	9	11	7	8	7	8	10	12	8	9	8	8	10	8	10	9	10	9	12	7	11	12	8	8	10	7	10	10	7	9
A0A2K5TRB2	FCS-type domain-containing protein OS=Macaca fascicularis OX=9541 GN=MBTD1 PE=4 SV=1	MBTD1	84.582	9.5	23	5	4	0	0	0	0	0	0	0	0	0	0	0	0	0	0	0	0	0	0	0	0	0	0	0	0	0	0	0	0	0	0	0	1	0	0	0	0	0	0	0	0	0	0
A0A2K5TRC4	Isocitrate dehydrogenase [NADP] OS=Macaca fascicularis OX=9541 PE=3 SV=1	---	50.899	62.4	4314	33	32	29	32	27	32	27	34	33	31	32	33	37	32	27	28	26	27	27	27	29	29	30	29	25	28	31	30	30	33	25	30	24	34	28	27	28	30	33	29	26	30	30	27
A0A2K5TRC5	WD repeat-containing protein 76 OS=Macaca fascicularis OX=9541 GN=WDR76 PE=3 SV=1	WDR76	69.657	23.4	26	8	8	0	0	0	0	0	0	0	0	0	0	0	0	0	0	0	0	0	0	0	0	0	0	0	0	0	0	0	0	0	0	0	0	0	0	0	0	0	0	0	0	0	0
A0A2K5TRC7	Ribosomal L1 domain containing 1 OS=Macaca fascicularis OX=9541 GN=RSL1D1 PE=4 SV=1	RSL1D1	54.557	33.7	320	15	15	3	2	1	3	1	1	1	0	5	1	3	2	0	0	2	0	0	0	3	6	3	2	5	0	3	2	3	3	2	0	1	0	0	0	3	3	1	4	2	4	2	3
A0A2K5TRD1	Dihydrolipoamide acetyltransferase component of pyruvate dehydrogenase complex OS=Macaca fascicularis OX=9541 PE=3 SV=1	---	54.132	43.9	1130	19	19	11	7	7	9	9	7	7	6	7	10	12	12	9	5	5	6	4	8	11	8	2	6	4	7	8	6	10	8	6	6	7	7	2	6	8	8	11	8	12	10	12	6
A0A2K5TRD4	PPCS isoform 4(predicted) OS=Macaca fascicularis OX=9541 GN=PPCS PE=4 SV=1	PPCS	33.963	23.2	413	6	6	5	2	3	2	2	3	2	3	3	4	5	4	2	4	1	5	1	0	4	4	2	2	2	3	4	3	2	3	4	3	3	2	4	1	3	1	1	5	3	3	3	3
A0A2K5TRD5	KAT8 regulatory NSL complex subunit 2(predicted) OS=Macaca fascicularis OX=9541 GN=KANSL2 PE=4 SV=1	KANSL2	49.948	13.9	10	4	4	0	0	0	0	0	0	0	0	0	0	0	0	0	0	0	0	0	0	0	0	0	0	0	0	0	0	0	0	0	0	0	0	0	0	0	0	0	0	0	0	0	0
A0A2K5TRE0	ENTH domain-containing protein OS=Macaca fascicularis OX=9541 GN=CLINT1 PE=4 SV=1	CLINT1	70.228	32.2	1266	17	17	10	10	6	9	7	7	5	5	7	4	6	10	12	10	10	6	8	11	11	8	5	7	7	9	9	7	6	9	11	9	11	9	9	6	10	10	7	7	5	7	10	6
A0A2K5TRE1	ATP synthase subunit b, mitochondrial(predicted) OS=Macaca fascicularis OX=9541 PE=4 SV=1	---	28.825	56.6	2054	18	17	14	17	17	20	15	11	16	13	12	15	16	17	12	11	16	17	16	17	15	18	15	13	14	17	12	12	12	18	11	18	11	18	13	8	9	12	12	14	11	16	14	17
A0A2K5TRF2	DEP domain containing MTOR interacting protein(predicted) OS=Macaca fascicularis OX=9541 GN=DEPTOR PE=4 SV=1	DEPTOR	34.049	13	6	3	3	0	0	0	0	0	0	0	1	0	0	0	0	0	0	0	0	0	0	0	0	0	0	0	0	0	0	0	0	0	0	0	0	0	0	0	0	0	0	0	0	0	0
A0A2K5TRF7	LRRC73 isoform 1(predicted) OS=Macaca fascicularis OX=9541 GN=LRRC73 PE=4 SV=1	LRRC73	33.409	21.8	318	4	4	2	3	3	2	2	2	4	2	3	2	3	3	2	0	2	3	2	3	3	2	3	2	3	3	3	2	3	3	3	3	3	3	2	2	2	3	2	1	3	3	2	3
A0A2K5TRG0	calcium-dependent secretion activator 2 isoform X12(predicted) OS=Macaca fascicularis OX=9541 GN=CADPS2 PE=4 SV=1	CADPS2	138	48.7	560	47	37	7	1	0	1	1	1	2	1	1	1	0	2	1	12	0	1	0	0	4	4	2	2	0	0	1	0	1	1	3	1	2	0	4	2	2	1	1	1	0	1	0	2
A0A2K5TRG2	Cytochrome b5 reductase 4(predicted) OS=Macaca fascicularis OX=9541 GN=CYB5R4 PE=4 SV=1	CYB5R4	59.49	28.4	125	9	9	1	0	0	0	1	1	0	1	1	0	0	0	1	2	0	1	1	0	0	0	0	1	0	1	1	0	1	1	2	2	0	1	0	1	0	0	1	0	0	1	1	0
A0A2K5TRG3	RRM domain-containing protein OS=Macaca fascicularis OX=9541 GN=SRSF12 PE=4 SV=1	SRSF12	30.512	22.2	57	6	3	0	0	0	0	0	0	0	0	0	0	1	0	0	0	0	0	1	1	2	1	0	0	0	0	0	0	1	0	0	0	0	0	1	0	0	1	0	0	0	0	0	0
A0A2K5TRG5	Thioredoxin domain-containing protein OS=Macaca fascicularis OX=9541 GN=PRDX4 PE=4 SV=1	PRDX4	30.501	60.1	1377	16	13	7	7	9	7	8	9	8	9	8	5	8	5	7	13	9	11	7	10	7	6	8	9	9	8	10	8	12	9	10	9	13	9	10	14	12	11	11	7	7	8	6	8
A0A2K5TRH8	Histone-lysine N-methyltransferase OS=Macaca fascicularis OX=9541 GN=SMYD3 PE=3 SV=1	SMYD3	49.087	39.3	650	15	15	4	3	3	4	4	4	5	4	2	2	5	4	5	4	5	2	5	4	3	4	5	4	2	5	2	6	4	4	5	5	6	5	7	5	6	2	4	2	6	5	8	6
A0A2K5TRH9	FRAS1 isoform 1(predicted) OS=Macaca fascicularis OX=9541 GN=FRAS1 PE=4 SV=1	FRAS1	443.64	14.9	269	37	37	1	1	0	1	0	4	2	6	1	0	0	0	5	17	0	0	1	0	1	0	0	1	0	1	0	0	2	1	6	6	4	2	7	9	1	1	3	1	0	0	1	0
A0A2K5TRI0	SAC2 suppressor of actin mutations 2-like protein(predicted) OS=Macaca fascicularis OX=9541 GN=VPS52 PE=4 SV=1	VPS52	82.214	37.8	1351	19	19	10	9	10	13	12	9	9	11	10	11	10	9	11	10	12	10	9	8	13	9	10	6	11	7	10	13	9	9	13	11	11	11	12	10	14	9	11	10	9	13	13	10
A0A2K5TRI6	SH3 domain-containing protein OS=Macaca fascicularis OX=9541 GN=EFS PE=4 SV=1	EFS	59.15	2.9	13	1	1	0	0	0	0	0	0	0	0	0	0	0	0	0	0	0	0	0	0	0	0	0	0	0	0	0	0	0	0	0	0	0	0	0	0	0	0	0	0	0	0	0	0
A0A2K5TRJ3	Leucine rich repeats and immunoglobulin like domains 2(predicted) OS=Macaca fascicularis OX=9541 GN=LRIG2 PE=4 SV=1	LRIG2	118.67	4.8	12	4	3	0	0	0	1	0	0	0	0	0	0	0	1	0	0	0	0	0	0	0	0	0	0	0	0	0	0	0	0	0	0	0	0	1	0	0	0	0	1	0	0	0	0
A0A2K5TRJ9	Cornichon family AMPA receptor auxiliary protein 3(predicted) OS=Macaca fascicularis OX=9541 GN=CNIH3 PE=4 SV=1	CNIH3	18.976	7.5	18	1	1	0	1	0	0	0	0	0	0	0	0	0	0	0	0	0	0	0	0	1	1	1	0	0	0	0	0	0	0	0	0	0	0	1	0	0	0	0	0	0	0	1	0
A0A2K5TRK2	Vacuolar protein sorting-associated protein 16 homolog OS=Macaca fascicularis OX=9541 GN=VPS16 PE=3 SV=1	VPS16	94.645	51.4	1693	30	30	9	11	13	13	11	9	15	10	8	7	14	13	10	12	7	10	12	11	8	14	9	11	8	11	12	13	11	14	13	12	15	11	13	11	14	14	12	13	9	12	9	10
A0A2K5TRK8	Tr-type G domain-containing protein OS=Macaca fascicularis OX=9541 GN=GTPBP2 PE=4 SV=1	GTPBP2	60.566	4.9	3	2	2	0	0	0	0	0	0	0	0	0	0	0	0	0	0	0	0	0	0	0	0	0	0	0	0	0	0	0	0	0	0	0	0	0	0	0	0	0	0	0	0	0	0
A0A2K5TRL0	ATP synthase mitochondrial F1 complex assembly factor 1 isoform 1(predicted) OS=Macaca fascicularis OX=9541 GN=ATPAF1 PE=4 SV=1	ATPAF1	27.487	37.9	54	7	7	0	0	0	0	0	0	0	0	0	0	0	1	0	1	0	0	0	0	0	0	0	0	0	0	0	0	0	0	0	0	0	0	0	0	0	0	0	0	0	0	0	1
A0A2K5TRL6	SH3 domain-containing protein OS=Macaca fascicularis OX=9541 GN=NEBL PE=4 SV=1	NEBL	116.52	13.2	6	11	2	0	0	0	0	0	0	0	0	0	0	0	0	0	0	0	0	0	0	0	0	0	0	0	0	0	0	0	0	0	0	0	0	0	0	0	0	0	0	0	0	0	0
A0A2K5TRL9	NEBL isoform 1(predicted) OS=Macaca fascicularis OX=9541 GN=NEBL PE=4 SV=1	NEBL	31.196	79.3	1076	20	9	7	11	9	6	6	6	6	6	9	6	4	5	4	10	11	9	9	11	6	5	12	7	11	13	5	6	6	5	4	4	6	10	7	4	6	6	6	6	7	6	5	7
A0A2K5TRM4	Sema domain-containing protein OS=Macaca fascicularis OX=9541 GN=SEMA4B PE=3 SV=1	SEMA4B	92.696	18.4	77	10	10	1	0	0	1	0	1	1	0	0	2	1	1	1	0	0	1	0	0	1	1	1	0	1	0	0	2	0	2	1	2	1	1	0	0	0	0	0	2	0	1	1	1
A0A2K5TRM8	Alpha-carbonic anhydrase domain-containing protein OS=Macaca fascicularis OX=9541 GN=CA14 PE=3 SV=1	CA14	37.63	15.7	37	4	4	0	0	0	0	0	0	0	0	0	0	0	0	0	0	0	0	0	0	0	0	0	0	0	0	0	0	0	0	0	0	0	0	0	0	0	0	0	0	0	0	0	0
A0A2K5TRN0	MEAF6 isoform 8(predicted) OS=Macaca fascicularis OX=9541 GN=MEAF6 PE=4 SV=1	MEAF6	21.624	18.3	59	3	3	0	0	0	0	0	0	0	0	0	0	0	0	0	0	0	0	0	0	0	0	0	0	0	0	0	1	0	0	1	1	1	0	1	1	0	0	0	0	0	0	0	0
A0A2K5TRN9	Serine/threonine-protein phosphatase 2A activator OS=Macaca fascicularis OX=9541 GN=PTPA PE=3 SV=1	PTPA	36.747	63.2	1204	13	12	11	12	6	9	10	8	10	6	9	5	10	12	10	6	8	8	8	6	7	8	5	9	4	7	7	8	7	9	9	9	9	9	8	6	11	8	7	6	8	10	8	8
A0A2K5TRP2	Calsequestrin OS=Macaca fascicularis OX=9541 GN=CASQ1 PE=3 SV=1	CASQ1	45.301	8.3	10	2	2	0	0	0	0	0	0	0	0	0	0	0	0	0	0	0	0	0	0	0	0	0	0	0	0	0	1	0	0	0	0	0	0	0	0	0	0	0	0	0	0	0	0
A0A2K5TRQ6	COX assembly mitochondrial protein OS=Macaca fascicularis OX=9541 PE=3 SV=1	---	12.419	50.9	81	5	5	0	0	0	1	1	1	0	0	0	0	0	0	0	0	0	0	0	1	0	0	0	1	0	0	0	0	0	0	0	1	0	0	0	1	0	0	0	0	0	0	1	0
A0A2K5TRQ7	Signal transducer and activator of transcription OS=Macaca fascicularis OX=9541 GN=STAT3 PE=3 SV=1	STAT3	88.067	50.6	762	26	1	7	3	2	4	2	6	7	4	4	7	4	8	3	11	2	3	3	3	7	7	2	2	3	2	3	6	7	5	4	7	2	3	8	4	9	3	6	9	6	6	9	8
A0A2K5TRR2	Tenascin-R(predicted) OS=Macaca fascicularis OX=9541 GN=TNR PE=4 SV=1	TNR	138.71	48	4145	47	47	36	23	31	23	32	34	35	25	36	18	38	31	35	18	29	26	29	27	30	31	19	34	19	31	32	29	30	25	31	28	36	30	23	31	40	35	32	27	37	37	28	33
A0A2K5TRR5	Hist_deacetyl domain-containing protein OS=Macaca fascicularis OX=9541 GN=HDAC10 PE=4 SV=1	HDAC10	66.483	7.1	17	3	3	0	0	0	0	0	0	0	0	0	0	0	0	0	0	0	0	0	0	0	0	0	0	0	0	0	0	0	0	0	0	0	0	0	0	0	0	0	0	0	0	0	0
A0A2K5TRS7	Dol-P-Glc:Glc(2)Man(9)GlcNAc(2)-PP-Dol alpha-1,2-glucosyltransferase OS=Macaca fascicularis OX=9541 PE=3 SV=1	---	55.643	10.6	32	4	4	0	0	0	0	0	0	1	0	0	0	0	0	0	0	0	0	0	0	0	0	0	0	0	0	0	0	0	0	0	0	0	0	1	0	0	0	0	0	0	0	1	0
A0A2K5TRU8	Signal transducer and activator of transcription OS=Macaca fascicularis OX=9541 GN=STAT3 PE=3 SV=1	STAT3	91.995	49	2	26	0	0	0	0	0	0	0	0	0	0	0	0	0	0	0	0	0	0	0	0	0	0	0	0	0	0	0	0	0	0	0	0	0	0	0	0	0	0	0	0	0	0	0
A0A2K5TRW1	Alpha-(1,6)-fucosyltransferase OS=Macaca fascicularis OX=9541 GN=FUT8 PE=3 SV=1	FUT8	66.529	38.4	549	15	4	2	5	4	8	3	4	5	4	4	2	1	4	2	4	7	6	4	4	4	7	6	5	7	4	5	7	4	10	4	10	4	11	5	3	3	3	2	4	4	2	6	4
A0A2K5TRW5	39S ribosomal protein L38, mitochondrial(predicted) OS=Macaca fascicularis OX=9541 GN=MRPL38 PE=4 SV=1	MRPL38	44.337	40.3	458	13	13	4	1	1	3	0	4	2	2	1	5	5	5	4	1	1	2	1	2	6	5	0	4	1	4	3	4	5	5	5	2	5	3	6	2	2	2	5	5	4	4	5	3
A0A2K5TRW8	Protein kinase domain-containing protein OS=Macaca fascicularis OX=9541 PE=4 SV=1	---	81.998	7.9	5	4	1	1	0	0	0	0	0	0	0	0	0	0	0	0	0	0	0	0	0	0	0	0	0	0	0	0	0	0	0	0	0	0	0	0	0	0	0	0	0	0	0	0	0
A0A2K5TRX2	ATP synthase subunit O, mitochondrial(predicted) OS=Macaca fascicularis OX=9541 PE=3 SV=1	---	23.223	71.4	1475	15	15	10	7	9	10	10	11	10	9	10	13	11	10	12	10	7	7	9	8	10	15	8	7	6	7	10	10	9	12	11	11	9	12	9	7	11	9	10	9	9	10	14	11
A0A2K5TRX6	Cytochrome b5 heme-binding domain-containing protein OS=Macaca fascicularis OX=9541 GN=FADS3 PE=3 SV=1	FADS3	27.885	29.1	20	4	4	0	0	0	0	0	1	0	0	1	0	0	1	0	0	0	0	0	0	0	0	0	0	1	0	1	0	0	1	0	1	0	0	0	0	0	0	0	0	0	1	0	0
A0A2K5TRZ4	sodium/calcium exchanger 2 isoform X1(predicted) OS=Macaca fascicularis OX=9541 GN=SLC8A2 PE=3 SV=1	SLC8A2	81.785	37.6	1659	22	22	14	12	12	13	14	12	12	11	13	13	14	17	9	4	10	6	10	8	13	12	19	11	13	9	11	14	10	14	11	15	8	12	12	7	9	9	8	13	7	10	15	14
A0A2K5TS08	Autophagy-related protein 13(predicted) OS=Macaca fascicularis OX=9541 GN=ATG13 PE=4 SV=1	ATG13	58.687	12.5	38	6	5	1	1	1	0	0	0	0	0	0	0	0	1	0	0	1	0	0	0	0	0	0	0	0	0	1	0	0	0	1	0	1	0	0	0	0	0	0	0	1	0	1	1
A0A2K5TS18	WW domain-containing protein OS=Macaca fascicularis OX=9541 GN=PCIF1 PE=4 SV=1	PCIF1	80.627	26.8	594	13	13	3	4	1	4	2	4	7	5	0	0	1	4	3	6	2	2	2	2	2	3	2	3	2	3	2	2	1	3	6	6	4	7	8	10	2	2	1	1	3	3	2	3
A0A2K5TS24	NADH dehydrogenase [ubiquinone] 1 beta subcomplex subunit 8, mitochondrial OS=Macaca fascicularis OX=9541 PE=3 SV=1	---	21.655	47.3	970	7	7	6	6	6	7	8	6	5	4	8	7	9	8	6	5	4	4	4	6	6	7	5	6	5	5	8	8	7	7	6	7	5	6	7	6	8	7	7	7	8	6	7	8
A0A2K5TS27	Calmin(predicted) OS=Macaca fascicularis OX=9541 GN=CLMN PE=4 SV=1	CLMN	101.68	25.8	111	11	11	0	0	0	1	0	0	0	0	0	1	1	3	1	1	0	0	0	0	0	0	0	0	1	0	0	0	0	0	0	0	0	0	0	0	0	0	0	1	0	0	2	1
A0A2K5TS32	DED domain-containing protein OS=Macaca fascicularis OX=9541 GN=PEA15 PE=4 SV=1	PEA15	15.04	62.3	1337	11	11	12	9	7	9	7	7	7	6	8	5	9	9	11	15	7	7	8	12	9	6	9	7	7	9	8	8	8	6	10	8	10	7	10	8	9	10	9	8	9	9	7	7
A0A2K5TS38	WD_REPEATS_REGION domain-containing protein OS=Macaca fascicularis OX=9541 PE=4 SV=1	---	31.726	56.4	1075	11	11	8	7	6	8	5	8	9	8	6	1	7	7	10	11	6	6	6	7	9	5	5	9	3	8	8	12	8	9	10	9	10	11	6	10	10	11	7	6	7	10	6	6
A0A2K5TS42	Signal peptidase complex catalytic subunit SEC11 OS=Macaca fascicularis OX=9541 GN=SEC11A PE=3 SV=1	SEC11A	18.366	34.4	312	5	4	1	1	2	1	3	3	3	2	2	4	3	3	3	3	1	2	3	1	2	3	3	2	1	2	2	3	3	3	3	3	2	4	3	3	2	3	2	3	2	3	3	3
A0A2K5TS44	FAM120B isoform 1(predicted) OS=Macaca fascicularis OX=9541 GN=FAM120B PE=4 SV=1	FAM120B	100.87	38.6	634	26	26	7	3	4	3	6	6	4	4	4	3	6	6	7	4	2	7	1	3	5	1	2	6	2	4	5	5	4	4	5	3	12	4	4	8	4	7	3	6	5	6	4	3
A0A2K5TS48	Nucleolar GTP-binding protein 2 OS=Macaca fascicularis OX=9541 GN=GNL2 PE=3 SV=1	GNL2	83.762	14.8	24	8	8	0	1	0	0	0	0	1	0	0	0	0	0	0	0	0	0	0	0	0	0	0	0	0	0	0	0	0	0	0	0	0	0	0	0	0	0	0	0	0	0	0	0
A0A2K5TS49	Secretory carrier-associated membrane protein OS=Macaca fascicularis OX=9541 GN=SCAMP2 PE=3 SV=1	SCAMP2	34.365	10.3	300	2	2	2	0	1	3	3	3	2	2	3	3	3	2	2	4	2	2	2	0	3	2	3	2	3	1	2	2	1	2	1	1	2	3	1	2	2	1	2	3	0	1	2	3
A0A2K5TS52	PNKD, MBL domain containing(predicted) OS=Macaca fascicularis OX=9541 PE=4 SV=1	---	15.438	18.3	24	2	1	0	0	1	0	0	0	0	0	0	0	0	0	0	0	1	1	0	0	0	0	0	0	0	0	0	0	0	0	0	0	0	0	0	0	0	0	0	0	0	0	0	0
A0A2K5TS56	DNM3 isoform 4(predicted) OS=Macaca fascicularis OX=9541 GN=DNM3 PE=3 SV=1	DNM3	97.813	56	3889	48	9	33	24	25	25	27	27	26	22	29	34	31	25	23	27	29	25	23	23	30	31	28	25	25	21	29	28	28	28	32	28	31	27	30	25	29	30	31	29	28	27	28	29
A0A2K5TS57	Dynamin 3(predicted) OS=Macaca fascicularis OX=9541 GN=DNM3 PE=3 SV=1	DNM3	62.861	62	10	38	2	0	0	0	0	0	0	0	0	0	0	1	0	0	0	0	0	0	0	0	0	0	0	0	1	0	0	0	1	0	0	0	1	0	0	0	0	0	0	0	0	1	0
A0A2K5TS66	Fibrillin 3(predicted) OS=Macaca fascicularis OX=9541 GN=FBN3 PE=4 SV=1	FBN3	300.53	0.9	2	1	1	0	0	0	0	0	0	0	0	0	0	0	0	0	0	0	0	0	0	0	0	0	0	0	0	0	0	0	0	0	0	0	0	0	0	0	0	0	0	0	0	0	0
A0A2K5TS70	NFX1-type zinc finger-containing protein 1(predicted) OS=Macaca fascicularis OX=9541 GN=ZNFX1 PE=4 SV=1	ZNFX1	216.21	4.6	19	6	6	0	0	0	0	0	0	0	0	0	0	0	0	0	0	0	0	0	0	0	0	0	0	0	0	0	0	0	0	0	0	0	0	0	1	0	0	0	0	0	0	0	0
A0A2K5TS73	Nudix hydrolase domain-containing protein OS=Macaca fascicularis OX=9541 GN=NUDT14 PE=4 SV=1	NUDT14	24.156	38.3	281	7	7	2	0	3	2	3	2	3	2	2	2	2	3	2	0	2	2	3	1	1	3	2	4	1	3	4	2	2	1	3	3	2	3	1	2	3	2	3	5	3	2	3	1
A0A2K5TS76	CYCLIN domain-containing protein OS=Macaca fascicularis OX=9541 GN=CCNY PE=3 SV=1	CCNY	40.719	39.5	8	9	1	0	0	0	0	0	0	0	0	0	0	0	0	0	0	0	0	0	0	0	0	1	0	0	0	0	1	0	0	0	1	0	0	0	0	0	0	0	0	1	0	0	0
A0A2K5TS85	CYCLIN domain-containing protein OS=Macaca fascicularis OX=9541 GN=CCNY PE=3 SV=1	CCNY	39.336	48.1	699	12	4	3	3	5	4	5	4	2	3	2	5	4	8	6	3	2	4	3	2	5	4	5	3	3	3	3	4	3	2	4	2	7	5	5	4	2	4	6	3	3	5	4	5
A0A2K5TS93	PRKCSH domain-containing protein OS=Macaca fascicularis OX=9541 GN=OS9 PE=4 SV=1	OS9	75.768	27.4	417	12	12	2	1	3	3	1	2	2	1	2	0	6	5	1	4	2	2	3	2	3	2	0	1	1	2	2	2	2	2	2	2	6	2	2	5	4	4	2	1	6	5	1	2
A0A2K5TSA6	V-type proton ATPase subunit G OS=Macaca fascicularis OX=9541 GN=ATP6V1G1 PE=3 SV=1	ATP6V1G1	13.738	71.2	726	8	6	5	5	4	6	3	4	4	3	4	2	4	4	4	4	6	5	5	5	4	5	4	7	4	5	3	5	4	6	5	4	3	4	6	1	6	5	4	4	5	5	6	4
A0A2K5TSB5	Aldo_ket_red domain-containing protein OS=Macaca fascicularis OX=9541 GN=AKR7A3 PE=4 SV=1	AKR7A3	37.111	45.9	202	8	6	0	0	0	0	0	0	0	0	0	0	0	0	0	0	0	0	0	0	0	0	0	2	1	4	4	4	3	4	4	4	2	4	5	5	2	2	0	0	5	5	4	3
A0A2K5TSC1	Complex1_49kDa domain-containing protein OS=Macaca fascicularis OX=9541 PE=3 SV=1	---	52.564	70.6	2463	27	18	21	17	13	18	19	15	16	13	18	18	14	21	16	15	17	12	12	19	16	19	14	15	13	15	16	18	18	17	17	16	16	21	17	15	20	16	14	17	17	15	19	25
A0A2K5TSC5	Importin N-terminal domain-containing protein OS=Macaca fascicularis OX=9541 GN=TNPO2 PE=4 SV=1	TNPO2	102.15	43.3	2098	31	22	16	14	14	16	17	17	22	10	17	11	11	17	16	15	12	8	12	11	14	17	9	12	12	10	11	21	17	23	22	21	23	21	12	8	13	17	12	14	16	17	12	17
A0A2K5TSC9	UBIQUITIN_CONJUGAT_2 domain-containing protein OS=Macaca fascicularis OX=9541 GN=UBE2Q1 PE=4 SV=1	UBE2Q1	43.234	27.5	501	8	7	5	3	3	6	2	4	4	2	3	2	3	3	4	1	2	2	1	1	5	3	5	4	5	4	2	4	3	4	5	6	4	4	5	3	4	3	1	3	3	4	4	4
A0A2K5TSD5	Homeobox protein cut-like OS=Macaca fascicularis OX=9541 GN=CUX2 PE=3 SV=1	CUX2	158.88	12.7	32	13	12	0	0	0	0	1	0	0	0	1	0	0	0	0	0	0	0	0	0	0	0	0	0	0	0	0	0	0	0	0	0	0	0	0	0	1	0	0	1	0	0	0	0
A0A2K5TSF2	Carboxypeptidase M(predicted) OS=Macaca fascicularis OX=9541 GN=CPM PE=4 SV=1	CPM	50.539	12	20	4	4	0	0	0	0	0	0	0	0	0	0	0	0	0	0	0	0	0	0	0	0	0	0	0	0	0	0	0	0	0	0	0	0	0	0	0	0	0	0	0	0	0	0
A0A2K5TSF7	Histone acetyltransferase OS=Macaca fascicularis OX=9541 GN=KAT7 PE=3 SV=1	KAT7	66.917	25.5	228	11	10	0	0	0	1	0	1	2	1	0	0	0	0	0	5	1	0	0	0	1	0	2	0	0	0	0	2	1	0	2	3	2	4	6	3	0	0	0	0	0	0	0	0
A0A2K5TSG4	Kinase OS=Macaca fascicularis OX=9541 GN=IP6K1 PE=3 SV=1	IP6K1	49.084	41.8	402	11	11	2	4	2	3	4	2	2	3	4	1	2	1	1	1	3	3	2	2	2	2	3	2	2	2	2	2	3	3	2	2	3	1	2	2	1	3	3	3	3	1	5	1
A0A2K5TSH0	Glypican-4(predicted) OS=Macaca fascicularis OX=9541 GN=GPC4 PE=3 SV=1	GPC4	62.468	36.9	731	15	14	2	1	1	2	4	2	3	0	2	3	6	3	3	4	1	0	0	2	4	3	1	0	2	1	1	1	0	3	0	0	0	4	1	0	4	4	3	1	6	5	4	5
A0A2K5TSH5	BCAS1 isoform 2(predicted) OS=Macaca fascicularis OX=9541 GN=BCAS1 PE=4 SV=1	BCAS1	53.541	37.2	21	12	1	0	0	0	0	0	0	0	0	0	1	0	0	1	1	0	0	0	0	0	0	0	0	0	0	0	0	0	0	0	0	0	0	0	0	0	0	1	1	0	0	0	0
A0A2K5TSI0	Breast carcinoma amplified sequence 1(predicted) OS=Macaca fascicularis OX=9541 GN=BCAS1 PE=4 SV=1	BCAS1	69.694	37.1	195	17	3	1	0	0	0	0	0	0	0	0	5	1	0	3	10	0	0	0	0	0	0	3	0	0	0	0	0	0	0	0	0	0	0	1	0	0	0	4	5	0	0	2	2
A0A2K5TSJ6	Hist_deacetyl domain-containing protein OS=Macaca fascicularis OX=9541 PE=4 SV=1	---	28.283	22.7	73	5	5	1	1	2	1	0	0	0	0	0	0	0	0	0	0	1	0	0	1	0	0	1	0	1	0	0	1	0	0	0	0	0	1	0	1	0	0	0	0	0	0	1	1
A0A2K5TSJ7	R3H domain containing 2(predicted) OS=Macaca fascicularis OX=9541 GN=R3HDM2 PE=4 SV=1	R3HDM2	108.98	19.4	423	12	10	8	4	2	6	3	5	4	3	3	1	2	5	2	0	4	4	2	3	6	4	3	4	0	2	3	6	5	3	4	5	5	5	2	2	3	4	0	1	0	2	3	1
A0A2K5TSK6	Eukaryotic translation initiation factor 3 subunit L OS=Macaca fascicularis OX=9541 GN=EIF3L PE=3 SV=1	EIF3L	70.81	40.1	1795	23	23	12	12	11	9	12	11	12	12	9	9	12	13	10	12	14	11	14	11	11	11	15	14	9	12	12	12	13	14	13	15	15	16	11	10	11	10	8	11	11	10	13	13
A0A2K5TSL1	Actinin alpha 4(predicted) OS=Macaca fascicularis OX=9541 GN=ACTN4 PE=4 SV=1	ACTN4	106.98	73.7	7362	64	2	56	45	47	44	45	50	49	52	51	43	46	46	43	51	48	42	41	50	48	51	42	45	41	49	42	50	47	47	48	48	46	43	49	50	44	49	41	44	51	46	44	46
A0A2K5TSL3	Cytoskeleton-associated protein 4(predicted) OS=Macaca fascicularis OX=9541 PE=4 SV=1	---	56.906	58.9	3123	30	30	15	21	21	17	22	22	20	21	19	25	22	20	18	23	24	25	20	23	19	24	26	19	26	19	19	22	20	22	18	19	21	19	23	20	18	18	24	23	19	17	20	24
A0A2K5TSM8	Kinesin-like protein OS=Macaca fascicularis OX=9541 GN=KIFC1 PE=3 SV=1	KIFC1	73.829	28.8	47	12	12	0	0	0	0	0	0	0	0	0	0	0	0	0	1	0	1	0	0	0	0	0	0	0	0	0	0	0	0	0	0	0	0	0	0	0	0	0	0	0	0	0	0
A0A2K5TSN0	Putative ATP-dependent RNA helicase DDX56(predicted) OS=Macaca fascicularis OX=9541 GN=DDX56 PE=4 SV=1	DDX56	61.506	22.9	15	8	7	0	0	0	0	0	0	0	0	0	0	0	0	0	0	0	0	0	0	0	0	0	0	0	0	0	0	0	0	0	0	0	0	0	0	0	0	0	0	0	0	0	0
A0A2K5TSN4	Far upstream element-binding protein 3(predicted) OS=Macaca fascicularis OX=9541 GN=FUBP3 PE=4 SV=1	FUBP3	61.52	56.1	767	22	19	4	5	2	3	5	5	5	5	4	3	2	5	3	11	3	2	2	5	6	3	4	4	4	5	3	2	3	2	4	4	6	5	4	4	2	3	6	6	6	6	9	6
A0A2K5TSN5	AMP deaminase OS=Macaca fascicularis OX=9541 GN=AMPD2 PE=3 SV=1	AMPD2	92.889	31.8	7	22	1	0	0	0	0	0	0	0	0	0	0	0	0	0	0	0	0	0	0	0	0	0	0	0	0	0	0	0	1	0	0	0	0	0	0	0	0	0	0	0	0	0	0
A0A2K5TSP9	NADH:ubiquinone oxidoreductase subunit B1(predicted) OS=Macaca fascicularis OX=9541 PE=4 SV=1	---	11.75	32.4	130	4	4	1	2	0	0	1	1	0	1	1	1	1	3	2	1	2	1	0	0	1	2	0	0	1	0	0	0	1	2	1	1	1	0	1	1	0	1	1	1	0	1	2	2
A0A2K5TSQ1	interleukin enhancer-binding factor 2 isoform X2(predicted) OS=Macaca fascicularis OX=9541 PE=4 SV=1	---	38.91	75.9	3451	23	23	22	22	17	26	24	26	26	23	26	19	17	24	19	25	24	22	21	25	23	25	22	22	20	23	24	28	22	26	30	26	22	29	29	26	21	24	16	18	19	27	24	25
A0A2K5TSQ8	AMP deaminase OS=Macaca fascicularis OX=9541 GN=AMPD2 PE=3 SV=1	AMPD2	100.69	31.1	1307	24	3	7	7	7	7	11	11	8	12	7	8	8	12	11	6	6	7	6	7	10	8	7	7	6	7	8	8	11	9	10	12	8	10	8	8	10	8	9	9	11	10	9	9
A0A2K5TSR0	Actinin alpha 4(predicted) OS=Macaca fascicularis OX=9541 GN=ACTN4 PE=4 SV=1	ACTN4	104.85	73.1	515	63	2	6	5	3	3	5	3	3	2	2	3	3	3	3	4	3	5	3	2	5	5	2	3	4	5	2	4	3	3	2	3	2	3	4	4	3	1	3	4	3	3	3	3
A0A2K5TSR5	ATP-binding cassette sub-family E member 1(predicted) OS=Macaca fascicularis OX=9541 GN=ABCE1 PE=4 SV=1	ABCE1	67.3	58.1	1835	27	27	10	8	8	15	13	17	17	11	14	10	13	19	15	14	11	9	13	10	14	14	14	12	13	10	15	13	16	13	13	13	16	12	13	14	16	12	10	13	17	16	13	16
A0A2K5TSR9	MFS domain-containing protein OS=Macaca fascicularis OX=9541 GN=SLC2A8 PE=3 SV=1	SLC2A8	50.772	2.5	11	1	1	0	1	0	0	0	1	0	0	0	1	0	0	0	0	0	0	0	0	0	1	0	0	0	0	0	0	0	0	0	0	0	1	1	0	0	0	1	1	0	0	0	1
A0A2K5TSS3	Death-inducer obliterator 1(predicted) OS=Macaca fascicularis OX=9541 GN=DIDO1 PE=4 SV=1	DIDO1	243.8	28.2	406	40	40	0	0	1	1	1	1	0	2	1	0	1	0	0	15	0	0	0	1	2	1	1	2	0	0	3	3	2	1	2	2	4	3	2	1	2	0	1	0	0	0	0	0
A0A2K5TST4	Peptidyl arginine deiminase 2(predicted) OS=Macaca fascicularis OX=9541 GN=PADI2 PE=4 SV=1	PADI2	75.591	33.4	589	18	18	5	1	0	3	0	2	1	2	0	7	5	9	2	10	0	0	0	2	5	7	2	2	2	1	2	4	2	2	4	2	2	3	3	3	3	4	4	6	3	1	6	6
A0A2K5TST9	Cytohesin 3(predicted) OS=Macaca fascicularis OX=9541 GN=CYTH3 PE=4 SV=1	CYTH3	46.291	37.1	302	13	8	2	1	3	2	1	4	4	3	3	2	1	2	1	1	3	1	1	2	4	2	4	1	0	2	3	4	1	4	2	2	2	2	2	2	4	4	1	1	1	1	1	1
A0A2K5TSU0	Annexin OS=Macaca fascicularis OX=9541 GN=ANXA4 PE=3 SV=1	ANXA4	35.964	42.5	648	12	12	3	5	6	5	8	9	7	10	5	6	7	9	8	9	7	6	4	3	4	4	6	1	4	1	3	4	2	6	4	6	1	8	6	4	0	3	5	4	1	1	9	8
A0A2K5TSU1	RRM domain-containing protein OS=Macaca fascicularis OX=9541 PE=4 SV=1	---	43.207	41.1	373	12	12	3	2	3	3	0	1	3	3	3	0	0	1	0	4	2	1	0	0	3	3	1	1	0	0	2	1	2	3	1	3	2	2	2	2	1	3	2	1	0	1	1	0
A0A2K5TSU3	mitochondrial fission regulator 1-like isoform X2(predicted) OS=Macaca fascicularis OX=9541 GN=MTFR1L PE=4 SV=1	MTFR1L	30.768	34.6	665	9	9	6	2	4	4	3	3	4	5	4	5	6	3	4	3	5	5	4	4	6	4	2	5	5	4	4	4	5	4	3	4	4	3	3	4	4	5	6	6	4	5	5	3
A0A2K5TSU4	Zinc finger protein 48 isoform 1(predicted) OS=Macaca fascicularis OX=9541 GN=ZNF48 PE=4 SV=1	ZNF48	67.83	11.1	11	4	4	0	0	0	0	0	0	0	0	0	0	0	0	0	0	0	0	0	0	0	0	0	0	0	0	0	0	0	0	0	0	0	0	0	0	0	0	0	0	0	0	0	0
A0A2K5TSU7	TMEM143 isoform 2(predicted) OS=Macaca fascicularis OX=9541 PE=4 SV=1	---	51.892	18.1	46	5	5	0	1	0	0	0	0	0	0	0	0	1	1	1	0	0	0	1	0	0	0	1	0	0	0	0	0	0	0	0	0	0	0	0	0	0	1	0	0	0	0	0	0
A0A2K5TSV0	KIAA2013 protein(predicted) OS=Macaca fascicularis OX=9541 GN=KIAA2013 PE=4 SV=1	KIAA2013	65.613	22	107	8	8	0	2	0	1	0	0	1	1	1	1	1	0	0	1	2	1	1	0	0	1	3	0	2	0	1	2	1	2	1	2	0	5	2	1	1	0	0	1	0	0	1	1
A0A2K5TSV6	Ectonucleoside triphosphate diphosphohydrolase 6(predicted) OS=Macaca fascicularis OX=9541 GN=ENTPD6 PE=3 SV=1	ENTPD6	51.237	17.1	36	6	6	0	0	0	0	0	0	0	0	0	2	0	2	0	0	0	0	0	0	1	2	0	0	1	0	0	0	0	1	0	0	0	0	0	0	0	0	0	1	0	1	0	4
A0A2K5TSV8	SGCB isoform 1(predicted) OS=Macaca fascicularis OX=9541 GN=SGCB PE=4 SV=1	SGCB	33.828	19.5	80	3	3	0	1	0	1	0	1	0	0	0	0	1	0	0	1	0	1	1	0	1	0	1	1	1	0	0	1	0	1	0	1	0	1	2	0	0	0	0	0	1	0	1	1
A0A2K5TSV9	SERPIN domain-containing protein OS=Macaca fascicularis OX=9541 GN=SERPING1 PE=3 SV=1	SERPING1	55.159	21.4	312	10	9	2	0	0	0	1	1	2	2	1	1	1	0	0	3	1	0	2	1	5	2	0	0	1	2	0	2	1	0	2	1	2	1	2	3	1	4	3	4	1	2	1	1
A0A2K5TSW2	28S ribosomal protein S18a, mitochondrial isoform 1(predicted) OS=Macaca fascicularis OX=9541 GN=MRPS18A PE=4 SV=1	MRPS18A	22.038	32.1	93	6	6	1	1	1	0	0	0	0	0	1	0	1	3	0	0	0	0	0	0	0	1	2	0	2	0	0	0	0	1	0	0	0	0	0	0	1	1	0	1	0	1	0	0
A0A2K5TSX1	Ribonucleoside-diphosphate reductase subunit M2(predicted) OS=Macaca fascicularis OX=9541 PE=4 SV=1	---	44.816	36.2	76	10	8	0	0	0	0	0	0	0	0	0	0	0	0	0	0	0	0	0	0	0	0	0	0	0	0	0	0	0	0	0	0	0	0	0	0	0	0	0	0	0	0	0	0
A0A2K5TSX6	Density-regulated protein OS=Macaca fascicularis OX=9541 PE=3 SV=1	---	22.082	47.5	432	8	8	3	1	1	0	1	3	4	1	4	5	3	6	4	3	2	2	1	2	4	2	3	3	2	2	3	2	3	3	2	3	0	2	1	2	4	3	4	3	3	3	3	3
A0A2K5TSY4	Adenylate cyclase OS=Macaca fascicularis OX=9541 GN=ADCY8 PE=3 SV=1	ADCY8	125.23	19.4	122	15	15	1	0	0	1	2	2	1	3	1	2	1	1	0	0	0	0	0	0	0	3	6	0	0	0	0	1	0	1	2	1	1	2	4	1	0	0	1	0	0	1	0	4
A0A2K5TSZ0	AAA domain-containing protein OS=Macaca fascicularis OX=9541 GN=NTPCR PE=3 SV=1	NTPCR	20.706	65.8	498	9	9	3	4	4	3	4	4	5	2	3	1	0	3	2	3	4	4	3	2	6	4	2	4	4	3	3	5	5	5	3	3	1	3	5	3	2	4	4	5	1	3	3	6
A0A2K5TSZ1	Mitochondrial-processing peptidase subunit beta(predicted) OS=Macaca fascicularis OX=9541 PE=3 SV=1	---	54.233	50.1	1096	18	18	7	3	5	7	7	6	6	6	9	5	12	8	8	9	8	5	5	7	7	6	1	4	3	8	8	7	10	5	5	4	6	3	4	8	6	7	7	5	9	8	3	7
A0A2K5TSZ7	Putative deoxyribonuclease TATDN3 isoform 1(predicted) OS=Macaca fascicularis OX=9541 GN=TATDN3 PE=4 SV=1	TATDN3	6.7667	42.6	7	2	2	0	0	0	0	0	0	0	0	0	0	0	0	0	0	0	0	0	0	0	0	0	0	0	0	0	0	0	0	0	0	1	0	0	0	0	0	0	0	0	0	0	0
A0A2K5TSZ8	Ubiquitin-like domain-containing protein OS=Macaca fascicularis OX=9541 GN=BAG6 PE=4 SV=1	BAG6	119.86	35.6	2592	27	27	20	18	24	18	20	17	17	15	15	16	18	19	16	18	15	17	18	18	18	20	16	20	18	16	15	15	18	20	18	19	19	21	18	17	18	16	16	15	19	19	15	16
A0A2K5TT07	Cytochrome b-c1 complex subunit Rieske, mitochondrial OS=Macaca fascicularis OX=9541 PE=4 SV=1	---	29.768	54	1142	15	4	10	11	9	11	8	9	9	10	10	13	11	11	6	10	9	9	9	7	8	8	8	7	9	8	7	6	5	6	6	9	6	5	7	5	9	8	6	6	4	7	7	8
A0A2K5TT17	Serine hydroxymethyltransferase(predicted) OS=Macaca fascicularis OX=9541 PE=4 SV=1	---	39.875	23.5	4	6	2	0	0	0	0	0	0	0	0	0	0	0	0	0	0	0	0	0	0	0	0	0	0	0	0	0	0	0	0	1	0	0	1	0	0	0	0	0	0	0	0	0	0
A0A2K5TT22	POMT1 protein(predicted) OS=Macaca fascicularis OX=9541 GN=POMT1 PE=4 SV=1	POMT1	81.812	11.1	43	5	5	1	1	0	1	1	0	1	0	0	1	0	0	0	1	0	0	0	0	0	0	0	0	0	0	0	0	0	0	0	0	0	0	0	0	1	0	0	0	0	0	0	0
A0A2K5TT32	Alpha-amylase OS=Macaca fascicularis OX=9541 PE=3 SV=1	---	51.22	6.4	2	2	2	0	0	0	0	0	0	0	0	0	0	0	0	0	0	0	0	0	0	0	0	0	0	0	0	0	0	1	0	0	0	0	0	0	0	0	0	0	0	0	0	0	0
A0A2K5TT44	Tyrosine-protein kinase OS=Macaca fascicularis OX=9541 GN=ABL2 PE=3 SV=1	ABL2	126.1	31	740	24	23	6	6	9	6	4	3	5	5	6	4	6	9	7	2	5	6	4	5	5	5	5	5	5	3	4	7	3	5	5	5	8	7	6	5	8	3	5	3	8	3	7	7
A0A2K5TT64	WD_REPEATS_REGION domain-containing protein OS=Macaca fascicularis OX=9541 PE=4 SV=1	---	55.854	23.4	341	9	7	2	1	1	1	1	2	2	2	1	0	2	1	1	2	1	1	1	3	3	2	0	2	1	1	3	2	2	2	2	3	5	2	3	4	2	1	1	1	3	2	1	1
A0A2K5TT65	Stum, mechanosensory transduction mediator homolog(predicted) OS=Macaca fascicularis OX=9541 GN=STUM PE=4 SV=1	STUM	14.708	26.1	256	3	3	2	2	2	2	2	2	2	2	2	4	2	2	2	2	2	1	2	2	2	2	2	1	2	2	2	2	2	2	1	2	2	2	2	2	2	3	3	2	2	2	2	2
A0A2K5TT69	NBR1, autophagy cargo receptor(predicted) OS=Macaca fascicularis OX=9541 GN=NBR1 PE=4 SV=1	NBR1	98.617	5.6	8	3	3	0	0	0	0	0	0	0	0	0	0	0	0	0	0	0	0	1	0	0	0	0	0	0	0	0	0	0	0	0	0	0	0	0	0	0	0	0	0	0	0	0	0
A0A2K5TT71	PCLO isoform 1(predicted) OS=Macaca fascicularis OX=9541 GN=PCLO PE=4 SV=1	PCLO	558.38	41.4	5493	149	145	55	31	27	38	34	34	31	31	34	24	51	50	42	22	21	21	26	31	47	38	20	33	23	25	32	33	35	30	32	20	33	26	19	30	33	38	41	37	46	42	41	41
A0A2K5TT76	zf-4CXXC_R1 domain-containing protein OS=Macaca fascicularis OX=9541 GN=CDCA7L PE=4 SV=1	CDCA7L	46.784	8.6	15	3	3	0	0	0	0	1	0	0	0	0	0	0	1	0	0	0	0	1	0	0	0	0	0	0	0	0	0	0	0	0	0	0	0	0	0	0	0	0	0	0	0	0	1
A0A2K5TT87	Myristoylated alanine-rich C-kinase substrate(predicted) OS=Macaca fascicularis OX=9541 GN=MARCKS PE=4 SV=1	MARCKS	27.121	35.9	1068	11	11	5	4	7	8	4	3	2	4	2	8	4	7	8	10	6	7	6	6	6	6	5	6	10	10	12	10	8	8	6	9	11	4	4	15	4	5	8	6	6	5	4	4
A0A2K5TTA6	POT1PC domain-containing protein OS=Macaca fascicularis OX=9541 PE=4 SV=1	---	56.89	13.3	9	4	4	0	0	0	0	0	0	0	0	0	0	0	0	0	0	0	0	0	0	0	0	0	0	0	0	0	0	0	0	0	0	0	0	0	0	0	0	0	0	0	0	0	0
A0A2K5TTA8	Solute carrier family 12 member 2(predicted) OS=Macaca fascicularis OX=9541 GN=SLC12A2 PE=4 SV=1	SLC12A2	128.29	29	1	24	1	0	0	0	0	0	0	0	0	0	0	0	0	0	0	0	0	0	0	0	0	0	0	0	0	0	0	0	0	0	0	0	0	0	0	0	1	0	0	0	0	0	0
A0A2K5TTA9	RRM domain-containing protein OS=Macaca fascicularis OX=9541 GN=CPSF7 PE=4 SV=1	CPSF7	51.193	26.1	878	12	12	5	7	4	5	7	6	5	6	5	2	5	5	6	8	6	5	5	5	6	5	7	5	6	4	5	6	5	7	7	5	6	6	6	5	6	5	4	4	5	5	7	6
A0A2K5TTB1	Phosphatidylinositol 4-kinase alpha(predicted) OS=Macaca fascicularis OX=9541 GN=PI4KA PE=3 SV=1	PI4KA	234.94	45.8	3777	77	77	35	32	23	26	24	29	35	22	33	27	32	37	16	18	16	18	21	15	26	34	30	18	18	20	22	25	21	27	21	30	29	31	19	23	23	18	19	20	24	28	26	28
A0A2K5TTB7	SH3 domain-containing protein OS=Macaca fascicularis OX=9541 GN=EPS8 PE=4 SV=1	EPS8	91.825	49.3	943	27	27	10	7	6	9	7	10	10	3	9	9	10	11	8	21	7	4	5	4	7	10	4	4	6	3	8	6	5	6	5	4	6	4	5	3	10	7	12	8	8	9	10	8
A0A2K5TTB8	PDZ domain-containing protein OS=Macaca fascicularis OX=9541 GN=SYNJ2BP PE=4 SV=1	SYNJ2BP	15.91	17.9	92	2	2	1	1	1	0	1	0	0	0	1	1	1	2	0	1	1	1	1	0	0	0	2	0	1	0	0	0	0	1	1	1	1	1	0	0	0	0	1	1	1	1	1	1
A0A2K5TTF0	JmjC domain-containing protein OS=Macaca fascicularis OX=9541 GN=PHF2 PE=4 SV=1	PHF2	118.85	27.6	290	23	22	1	1	0	3	1	1	3	0	2	0	1	0	0	3	1	0	0	1	2	1	1	0	0	1	2	3	1	4	1	3	4	2	3	3	1	2	0	0	0	0	1	0
A0A2K5TTF1	DNA polymerase delta 3, accessory subunit(predicted) OS=Macaca fascicularis OX=9541 GN=POLD3 PE=4 SV=1	POLD3	51.437	21.7	78	7	7	0	1	0	0	0	0	0	0	0	0	0	0	0	2	0	0	0	0	0	0	0	0	0	0	0	0	0	0	0	0	0	0	0	0	0	0	0	0	0	0	0	0
A0A2K5TTF7	Negative elongation factor complex member B(predicted) OS=Macaca fascicularis OX=9541 GN=NELFB PE=4 SV=1	NELFB	79.312	34	526	19	18	3	2	2	4	3	3	6	4	3	0	3	4	3	4	3	3	3	3	4	4	3	3	3	3	4	4	2	3	3	3	6	5	4	4	5	3	1	2	4	4	4	3
A0A2K5TTG5	Tyrosine-protein phosphatase non-receptor type 13 OS=Macaca fascicularis OX=9541 GN=PTPN13 PE=3 SV=1	PTPN13	274.78	12.2	106	22	20	4	2	0	2	1	1	5	0	0	0	1	0	0	0	4	1	3	2	1	0	1	3	0	0	2	3	0	1	3	2	7	3	1	1	0	0	0	0	0	1	0	0
A0A2K5TTH3	Fmp27_GFWDK domain-containing protein OS=Macaca fascicularis OX=9541 GN=KIAA0100 PE=4 SV=1	KIAA0100	252.44	4.5	15	7	7	0	0	0	0	0	0	0	1	0	0	0	0	0	0	0	0	0	0	0	0	0	0	0	0	0	0	0	0	0	0	0	0	0	1	0	0	0	0	0	0	0	0
A0A2K5TTI9	Teneurin transmembrane protein 3(predicted) OS=Macaca fascicularis OX=9541 GN=TENM3 PE=4 SV=1	TENM3	272.83	28.7	1498	45	42	9	7	8	12	7	10	11	7	10	5	9	19	11	6	13	7	10	13	12	14	11	11	7	10	10	8	11	10	6	11	10	14	8	8	8	11	11	7	10	12	14	19
A0A2K5TTJ3	Enoyl-CoA delta isomerase 1(predicted) OS=Macaca fascicularis OX=9541 GN=ECI1 PE=3 SV=1	ECI1	32.959	32.8	349	7	7	3	1	1	3	0	3	1	2	4	4	1	3	2	3	0	0	2	2	3	2	1	2	1	0	2	3	2	1	0	0	1	1	1	1	3	4	3	4	1	1	2	2
A0A2K5TTJ5	PRORP domain-containing protein OS=Macaca fascicularis OX=9541 PE=4 SV=1	---	64.983	12.9	16	5	5	0	0	0	0	0	0	0	0	0	1	1	0	0	0	0	0	0	0	0	0	0	0	0	0	0	0	0	0	0	0	0	0	0	0	0	0	0	0	0	0	0	0
A0A2K5TTK6	DNA polymerase OS=Macaca fascicularis OX=9541 GN=POLA1 PE=3 SV=1	POLA1	166.06	17.4	92	16	16	0	0	0	0	0	0	0	0	0	0	0	0	0	1	0	0	0	0	0	0	0	0	0	0	0	0	0	0	0	0	0	0	0	0	0	0	0	0	0	0	0	0
A0A2K5TTL3	Tight junction protein ZO-2 isoform 1(predicted) OS=Macaca fascicularis OX=9541 PE=3 SV=1	---	133.66	31.9	377	26	26	1	0	3	1	1	3	1	1	0	1	0	2	4	14	0	0	1	0	3	2	0	2	1	1	1	1	0	0	0	1	2	0	0	2	2	1	2	3	7	2	6	1
A0A2K5TTM2	Neuropathy target esterase isoform b(predicted) OS=Macaca fascicularis OX=9541 GN=PNPLA6 PE=4 SV=1	PNPLA6	145.73	27.8	1014	25	3	6	8	9	11	5	7	11	6	8	7	6	6	4	7	9	8	6	7	9	10	13	9	12	6	9	10	8	9	7	12	9	11	10	7	9	5	5	4	5	7	6	8
A0A2K5TTM9	Protein kinase domain-containing protein OS=Macaca fascicularis OX=9541 GN=CDK7 PE=3 SV=1	CDK7	32.593	14.9	11	3	3	0	0	1	0	0	0	0	0	0	0	0	0	0	0	0	0	0	0	0	0	0	0	0	0	0	0	0	0	0	0	0	0	0	0	0	0	0	0	0	0	0	0
A0A2K5TTN3	HIT-type domain-containing protein OS=Macaca fascicularis OX=9541 GN=ZNHIT6 PE=4 SV=1	ZNHIT6	53.528	12.9	22	5	5	0	1	0	0	0	0	0	0	0	0	0	0	0	0	0	0	0	0	0	0	0	0	0	1	0	0	0	0	0	1	0	0	0	0	0	0	0	0	0	0	0	0
A0A2K5TTQ5	Voltage-dependent R-type calcium channel subunit alpha OS=Macaca fascicularis OX=9541 GN=CACNA1E PE=3 SV=1	CACNA1E	258.82	25.7	1263	39	4	11	10	5	11	7	6	12	10	10	4	7	9	9	2	7	7	5	7	11	14	14	6	7	3	10	13	9	10	8	12	10	6	11	7	8	9	5	5	6	5	8	13
A0A2K5TTR0	Voltage-dependent R-type calcium channel subunit alpha OS=Macaca fascicularis OX=9541 GN=CACNA1E PE=3 SV=1	CACNA1E	253.35	23.7	1	36	1	0	0	0	0	0	0	0	0	0	0	0	0	0	0	0	0	0	0	0	0	0	0	0	0	0	0	0	0	0	0	0	0	0	0	1	0	0	0	0	0	0	0
A0A2K5TTR1	Uridine-cytidine kinase OS=Macaca fascicularis OX=9541 GN=UCKL1 PE=3 SV=1	UCKL1	61.131	37.6	369	14	14	3	1	2	5	2	1	5	3	3	1	3	4	2	3	4	4	2	2	4	4	3	3	2	3	4	4	2	3	3	1	2	5	2	0	5	3	2	2	2	3	4	5
A0A2K5TTR5	Zinc finger CCCH-type with G patch domain-containing protein isoform c(predicted) OS=Macaca fascicularis OX=9541 GN=ZGPAT PE=4 SV=1	ZGPAT	55.558	23.5	124	8	8	1	1	0	1	0	0	0	0	1	0	0	0	0	2	0	2	0	0	0	1	1	1	1	1	0	1	1	1	0	1	2	1	1	1	1	1	1	0	0	0	0	0
A0A2K5TTR6	Reticulophagy regulator family member 2(predicted) OS=Macaca fascicularis OX=9541 GN=RETREG2 PE=4 SV=1	RETREG2	57.909	25.8	332	8	8	3	3	2	1	4	2	2	2	2	3	4	3	2	1	3	1	4	3	1	1	4	3	2	2	1	2	3	1	0	1	2	2	1	3	3	2	4	1	2	2	2	4
A0A2K5TTS9	Poly [ADP-ribose] polymerase(predicted) OS=Macaca fascicularis OX=9541 GN=ZC3HAV1 PE=4 SV=1	ZC3HAV1	114.15	15.3	23	10	10	0	0	0	0	0	0	0	0	0	0	0	0	0	1	0	0	0	0	0	0	0	0	0	0	0	0	0	0	0	0	0	0	0	0	0	0	0	0	0	0	0	3
A0A2K5TTT6	GLTSCR1 domain-containing protein OS=Macaca fascicularis OX=9541 GN=BICRAL PE=4 SV=1	BICRAL	113.9	8.3	11	5	5	0	0	0	0	0	0	0	0	0	0	1	0	0	0	0	0	0	0	0	0	0	0	0	0	1	0	0	0	0	0	0	0	0	0	0	0	0	0	0	0	0	1
A0A2K5TTV8	JCAD isoform 1(predicted) OS=Macaca fascicularis OX=9541 GN=JCAD PE=4 SV=1	JCAD	148.01	23	73	21	21	0	0	0	0	0	0	0	0	1	0	0	0	2	0	0	0	0	0	0	0	0	0	0	0	0	0	1	0	0	0	0	0	0	1	0	0	0	0	0	0	0	0
A0A2K5TTX0	PPM-type phosphatase domain-containing protein OS=Macaca fascicularis OX=9541 GN=PPM1A PE=3 SV=1	PPM1A	51.553	56.3	2028	21	16	18	16	14	15	13	17	14	11	13	13	14	17	13	13	13	10	10	13	13	18	10	12	11	13	11	11	15	15	11	15	13	14	13	14	11	11	9	9	15	12	11	12
A0A2K5TTY2	Protein kinase domain-containing protein OS=Macaca fascicularis OX=9541 GN=STK24 PE=4 SV=1	STK24	45.819	53.6	1088	19	13	6	8	7	10	6	7	6	4	8	3	5	7	10	8	6	6	7	8	8	7	6	5	6	8	8	10	10	8	8	8	10	8	10	5	11	7	8	9	5	10	6	4
A0A2K5TTY4	NADH dehydrogenase [ubiquinone] 1 alpha subcomplex subunit 10, mitochondrial OS=Macaca fascicularis OX=9541 GN=NDUFA10 PE=3 SV=1	NDUFA10	40.868	50.1	1584	16	16	11	8	10	13	10	9	10	14	12	12	10	12	8	10	10	11	8	9	10	10	9	12	12	9	10	8	9	9	9	11	9	12	11	8	10	9	9	10	10	9	11	10
A0A2K5TTY9	Elongator complex protein 2 isoform 2(predicted) OS=Macaca fascicularis OX=9541 GN=ELP2 PE=4 SV=1	ELP2	90.128	48.5	1479	27	27	14	3	5	8	6	9	11	9	10	6	15	13	12	14	5	8	7	7	9	10	3	8	5	3	9	10	8	9	13	16	11	9	12	10	11	13	12	10	12	13	13	8
A0A2K5TTZ5	Poly(rC) binding protein 4(predicted) OS=Macaca fascicularis OX=9541 GN=PCBP4 PE=4 SV=1	PCBP4	41.377	35.4	125	7	7	0	1	1	0	2	0	2	1	0	0	1	0	0	4	0	2	1	0	1	0	1	0	1	0	0	2	2	1	1	0	0	0	0	0	0	2	0	1	0	1	0	0
A0A2K5TTZ8	WD_REPEATS_REGION domain-containing protein OS=Macaca fascicularis OX=9541 GN=SEC31A PE=4 SV=1	SEC31A	131.62	43.6	3097	37	37	22	23	21	23	18	24	21	17	19	23	19	20	15	22	25	21	27	24	26	23	23	25	21	25	20	27	20	18	17	20	25	22	19	20	22	19	17	15	19	20	21	22
A0A2K5TU05	AP complex subunit sigma OS=Macaca fascicularis OX=9541 GN=AP1S2 PE=3 SV=1	AP1S2	18.929	18.8	67	3	1	1	1	0	1	2	1	1	0	1	0	2	0	1	0	0	0	1	0	0	1	2	0	1	0	1	1	1	1	1	1	1	1	1	0	0	0	0	0	1	2	1	0
A0A2K5TU20	Aldehyde dehydrogenase OS=Macaca fascicularis OX=9541 GN=ALDH3B1 PE=3 SV=1	ALDH3B1	52.086	20.5	47	7	1	0	0	0	0	0	0	1	0	0	0	0	1	0	0	0	0	0	0	0	0	0	0	0	0	0	0	0	0	0	0	0	0	0	0	0	0	0	0	0	0	0	0
A0A2K5TU23	2OG-FeII_Oxy_2 domain-containing protein OS=Macaca fascicularis OX=9541 GN=ALKBH5 PE=4 SV=1	ALKBH5	44.255	27.7	201	7	7	1	1	0	1	1	2	2	1	2	0	0	1	0	3	0	0	1	0	1	0	0	0	1	1	1	1	1	2	3	2	2	3	2	2	1	1	1	0	2	2	1	0
A0A2K5TU31	ECR1_N domain-containing protein OS=Macaca fascicularis OX=9541 GN=EXOSC1 PE=4 SV=1	EXOSC1	15.105	30.2	119	3	3	1	1	0	1	0	0	0	1	0	0	1	0	0	1	0	0	0	1	0	0	0	0	1	1	1	0	0	1	1	0	1	0	1	1	1	1	0	0	0	1	1	1
A0A2K5TU38	DNA fragmentation factor subunit beta OS=Macaca fascicularis OX=9541 GN=DFFB PE=4 SV=1	DFFB	41.192	11.8	10	2	2	0	0	0	0	0	0	1	0	0	0	0	0	0	1	0	0	0	0	0	0	0	0	0	0	0	0	0	0	0	0	0	0	0	0	0	0	0	0	0	0	0	0
A0A2K5TU46	ST6 beta-galactoside alpha-2,6-sialyltransferase 2(predicted) OS=Macaca fascicularis OX=9541 GN=ST6GAL2 PE=3 SV=1	ST6GAL2	60.129	7	10	2	2	0	0	0	0	0	0	0	0	0	0	0	0	0	0	0	0	0	0	1	0	0	1	0	0	0	0	0	0	0	0	0	0	0	0	0	0	0	0	1	0	0	0
A0A2K5TU48	ADP ribosylation factor 6 OS=Macaca fascicularis OX=9541 GN=ARF6 PE=3 SV=1	ARF6	17.073	62.8	778	8	8	7	2	4	4	6	5	5	5	6	4	4	6	6	6	2	2	2	4	5	7	4	4	3	4	6	6	4	7	5	6	7	6	5	7	4	5	6	4	4	6	6	4
A0A2K5TU56	Nervous system over-expressed protein 20(predicted) OS=Macaca fascicularis OX=9541 GN=FAM114A1 PE=4 SV=1	FAM114A1	60.775	9.4	11	4	4	0	0	0	0	0	0	0	0	0	0	0	0	0	0	0	0	0	0	0	0	0	0	0	0	0	0	0	0	0	0	0	0	0	0	0	0	0	0	0	0	0	0
A0A2K5TU61	Pyruvate carboxyltransferase domain-containing protein OS=Macaca fascicularis OX=9541 PE=4 SV=1	---	32.97	32.7	631	7	7	3	3	4	4	3	3	4	2	3	4	5	3	4	5	2	4	3	3	5	4	3	5	4	5	4	4	3	4	4	6	5	4	4	4	5	6	6	7	6	3	5	7
A0A2K5TU67	Clathrin light chain OS=Macaca fascicularis OX=9541 GN=CLTB PE=3 SV=1	CLTB	25.224	42.8	948	12	12	6	5	6	4	5	7	5	7	6	6	6	7	6	5	6	10	8	8	4	6	4	8	6	11	8	6	5	5	7	5	7	4	4	7	6	7	6	6	5	7	6	5
A0A2K5TU68	MIB2 isoform 20(predicted) OS=Macaca fascicularis OX=9541 GN=MIB2 PE=4 SV=1	MIB2	99.494	3.7	18	2	2	0	0	0	0	0	0	0	0	0	0	0	0	0	0	0	0	0	0	1	0	0	0	0	0	0	0	0	0	0	0	0	0	1	0	0	0	0	0	0	0	0	0
A0A2K5TU71	Ribulose-phosphate 3-epimerase OS=Macaca fascicularis OX=9541 PE=3 SV=1	---	24.927	67.5	294	8	6	1	1	2	3	2	2	1	1	1	1	0	1	1	4	0	0	1	3	1	1	1	2	1	1	3	2	3	0	3	1	5	0	3	3	2	4	3	1	3	3	1	0
A0A2K5TU73	Thioredoxin OS=Macaca fascicularis OX=9541 PE=3 SV=1	---	11.722	65.7	1344	10	9	10	6	6	11	9	10	10	7	8	6	7	8	8	10	7	9	7	7	10	11	6	9	6	7	9	10	10	9	10	10	9	9	8	5	9	9	12	13	12	8	11	10
A0A2K5TU80	Endosulfine alpha(predicted) OS=Macaca fascicularis OX=9541 PE=3 SV=1	---	13.419	49.6	531	6	4	4	3	2	3	3	2	2	4	3	2	4	4	3	4	2	3	3	4	4	3	4	3	3	4	2	3	3	3	2	4	4	2	3	6	2	3	5	3	3	2	5	2
A0A2K5TU81	Rho guanine nucleotide exchange factor 12 isoform 1(predicted) OS=Macaca fascicularis OX=9541 GN=ARHGEF12 PE=4 SV=1	ARHGEF12	161.75	45.4	2017	48	48	15	11	12	16	13	17	15	15	16	7	14	15	13	10	11	8	12	8	16	13	6	15	8	11	14	17	11	19	16	13	17	15	16	13	12	13	15	14	16	15	12	12
A0A2K5TU83	AB hydrolase-1 domain-containing protein OS=Macaca fascicularis OX=9541 GN=ABHD4 PE=4 SV=1	ABHD4	35.788	5.4	2	1	1	0	0	0	0	0	0	0	0	0	0	0	1	0	0	0	0	0	0	0	0	0	0	0	0	0	0	0	0	0	0	0	0	0	0	0	0	0	0	0	0	0	0
A0A2K5TU84	CLASP2 isoform 3(predicted) OS=Macaca fascicularis OX=9541 PE=4 SV=1	---	165.7	55.8	5559	68	0	39	45	34	44	34	37	40	36	44	42	37	38	41	25	36	36	38	41	37	44	35	38	36	37	35	40	35	42	36	37	38	41	44	29	34	37	38	36	36	41	40	37
A0A2K5TU92	Deacetylase sirtuin-type domain-containing protein OS=Macaca fascicularis OX=9541 GN=SIRT6 PE=4 SV=1	SIRT6	39.127	19.4	71	6	5	0	0	0	0	0	0	0	0	0	0	0	0	0	1	0	0	0	0	0	0	0	0	0	1	0	0	0	0	0	0	0	0	1	0	0	0	0	0	0	0	0	0
A0A2K5TU94	ARL2_Bind_BART domain-containing protein OS=Macaca fascicularis OX=9541 PE=4 SV=1	---	14.019	13.9	97	1	1	1	0	0	0	0	0	1	0	0	0	0	1	1	1	0	0	0	0	1	1	0	0	0	0	1	1	1	1	0	1	1	1	1	1	1	1	1	1	0	0	0	0
A0A2K5TUB7	Phytoene synthase-like(predicted) OS=Macaca fascicularis OX=9541 GN=NDUFAF6 PE=4 SV=1	NDUFAF6	38.267	41.1	173	8	8	1	4	2	1	1	1	1	1	1	1	1	2	1	1	1	1	1	1	0	1	1	2	1	1	0	0	1	1	2	2	1	0	0	1	1	1	0	0	0	1	1	1
A0A2K5TUC5	NADH dehydrogenase [ubiquinone] flavoprotein 2, mitochondrial(predicted) OS=Macaca fascicularis OX=9541 PE=4 SV=1	---	26.273	55	1354	11	11	8	7	9	8	9	11	9	11	10	8	12	11	9	9	9	10	10	9	7	10	8	8	7	10	9	8	10	7	12	9	7	8	7	7	9	10	11	12	11	12	8	14
A0A2K5TUC6	NHLRC3 isoform 2(predicted) OS=Macaca fascicularis OX=9541 GN=NHLRC3 PE=4 SV=1	NHLRC3	31.036	5	35	1	1	0	0	0	0	0	0	0	0	0	0	0	1	1	0	0	0	0	0	0	0	0	0	0	0	1	0	0	0	0	1	1	0	0	1	0	0	0	1	1	1	1	1
A0A2K5TUD0	Butyrophilin subfamily 2 member A1 isoform 1(predicted) OS=Macaca fascicularis OX=9541 GN=BTN2A1 PE=4 SV=1	BTN2A1	62.086	7.9	7	2	2	0	0	0	0	0	0	0	0	0	0	0	0	0	0	0	0	0	0	0	0	0	0	0	0	0	0	0	0	0	0	0	0	0	0	0	0	0	0	0	0	0	0
A0A2K5TUD1	Nbl1_Borealin_N domain-containing protein OS=Macaca fascicularis OX=9541 GN=CDCA8 PE=4 SV=1	CDCA8	31.156	24.5	7	4	4	0	0	0	0	0	0	0	0	0	0	0	0	0	0	0	0	0	0	0	0	0	0	0	0	0	0	0	0	0	0	0	0	0	0	0	0	0	0	0	0	0	0
A0A2K5TUD2	Insulin-degrading enzyme(predicted) OS=Macaca fascicularis OX=9541 GN=IDE PE=3 SV=1	IDE	117.76	35.4	972	30	30	9	7	6	5	7	6	5	4	3	5	3	7	5	10	2	2	7	5	9	9	5	5	3	5	8	6	5	5	5	6	6	5	5	3	4	4	8	10	5	8	13	8
A0A2K5TUE0	SCOC isoform 2(predicted) OS=Macaca fascicularis OX=9541 GN=SCOC PE=4 SV=1	SCOC	13.968	45.9	253	4	4	3	2	2	4	1	2	2	0	1	1	2	3	1	1	2	2	1	2	2	1	2	2	1	2	2	2	2	1	1	1	3	2	1	1	3	2	2	2	3	1	4	1
A0A2K5TUG2	CLP1_P domain-containing protein OS=Macaca fascicularis OX=9541 GN=NOL9 PE=4 SV=1	NOL9	85.385	22.1	258	11	11	1	1	1	4	1	2	2	2	0	1	1	2	1	2	2	0	1	1	1	1	1	2	3	2	2	2	2	2	2	3	2	4	3	1	2	2	1	2	2	1	2	2
A0A2K5TUG6	Bleomycin hydrolase(predicted) OS=Macaca fascicularis OX=9541 GN=BLMH PE=4 SV=1	BLMH	52.494	57.6	1625	22	22	14	13	14	11	7	8	12	12	14	11	10	9	14	13	13	12	12	13	10	12	11	10	10	12	10	8	10	13	7	13	7	8	13	9	11	9	10	13	14	11	13	11
A0A2K5TUG8	ras-specific guanine nucleotide-releasing factor RalGPS2 isoform X1(predicted) OS=Macaca fascicularis OX=9541 PE=4 SV=1	---	65.179	29.7	189	10	10	3	1	2	3	1	1	3	0	3	1	3	8	3	0	2	2	2	0	3	5	2	1	1	1	1	3	2	2	2	1	2	2	1	1	2	1	1	1	3	1	4	6
A0A2K5TUI8	RYR2 isoform 1(predicted) OS=Macaca fascicularis OX=9541 GN=RYR2 PE=4 SV=1	RYR2	561.56	32.8	2787	117	0	30	29	18	19	20	23	25	18	14	5	27	34	10	7	7	9	8	7	25	43	35	24	18	10	15	17	18	29	14	18	7	16	22	13	9	9	3	2	22	20	28	21
A0A2K5TUJ0	Meiosis regulator and mRNA stability factor 1(predicted) OS=Macaca fascicularis OX=9541 GN=MARF1 PE=4 SV=1	MARF1	174.74	6.5	10	5	5	0	0	0	0	0	0	1	0	0	0	0	0	0	0	0	0	0	0	0	0	1	0	0	0	0	0	0	0	0	0	0	0	0	0	0	0	0	0	0	0	0	0
A0A2K5TUJ3	ZnMc domain-containing protein OS=Macaca fascicularis OX=9541 GN=MMP21 PE=3 SV=1	MMP21	64.718	3.2	9	2	2	0	0	0	0	0	0	0	0	0	0	0	0	0	0	0	0	0	0	0	0	0	0	0	0	0	0	0	0	0	0	1	0	0	1	1	0	0	0	0	0	0	0
A0A2K5TUJ5	Transmembrane protein 132D(predicted) OS=Macaca fascicularis OX=9541 GN=TMEM132D PE=4 SV=1	TMEM132D	122.27	9.3	21	7	7	0	0	0	0	0	0	0	0	0	0	0	0	0	0	0	0	0	0	0	0	0	0	0	0	0	0	0	0	0	0	0	0	0	0	0	0	0	0	0	0	0	0
A0A2K5TUJ9	CCDC136 isoform 4(predicted) OS=Macaca fascicularis OX=9541 GN=CCDC136 PE=4 SV=1	CCDC136	50.687	62.3	939	21	21	10	5	6	5	9	5	5	6	8	16	9	10	7	6	6	8	5	7	9	10	3	7	2	6	5	4	6	8	4	4	7	2	4	6	6	7	11	16	6	11	10	11
A0A2K5TUL5	Homeobox protein cut-like OS=Macaca fascicularis OX=9541 GN=CUX1 PE=3 SV=1	CUX1	162.62	21.4	280	22	9	2	2	1	0	1	3	0	3	0	0	0	0	0	3	0	1	1	0	0	0	1	1	1	2	0	3	0	0	2	0	0	0	6	5	1	0	0	0	0	1	0	0
A0A2K5TUL6	TYR_PHOSPHATASE_2 domain-containing protein OS=Macaca fascicularis OX=9541 GN=PTPDC1 PE=4 SV=1	PTPDC1	90.573	5.8	17	4	4	1	0	0	0	0	0	0	0	0	0	0	0	0	0	0	0	0	0	0	0	0	0	0	0	0	0	0	0	0	0	0	0	0	0	0	0	0	0	1	0	0	0
A0A2K5TUM1	Cytoplasmic linker associated protein 2(predicted) OS=Macaca fascicularis OX=9541 PE=4 SV=1	---	163.66	55.4	4	65	0	0	0	0	0	0	0	0	0	0	0	0	0	0	0	0	0	0	0	0	0	0	1	0	0	0	0	0	0	0	0	0	0	0	0	0	0	0	0	0	0	0	0
A0A2K5TUN0	SUZ domain-containing protein OS=Macaca fascicularis OX=9541 GN=SZRD1 PE=4 SV=1	SZRD1	14.761	39.1	52	4	4	1	1	0	0	0	1	0	0	0	0	1	1	0	0	0	0	1	0	1	0	0	1	1	0	0	0	1	0	0	0	0	0	1	0	0	0	1	0	0	0	0	0
A0A2K5TUN1	Cytoplasmic linker associated protein 2(predicted) OS=Macaca fascicularis OX=9541 PE=4 SV=1	---	163.34	54.8	2	65	1	0	0	0	0	0	0	0	0	0	0	0	0	0	0	0	0	0	0	0	0	0	0	0	0	0	0	0	0	0	0	0	0	0	0	0	0	0	0	0	0	0	0
A0A2K5TUN3	Tyrosine-protein phosphatase non-receptor type OS=Macaca fascicularis OX=9541 GN=PTPN14 PE=3 SV=1	PTPN14	134.65	1.1	117	1	1	1	0	0	0	1	0	0	1	2	1	1	0	1	1	0	1	1	1	1	0	1	1	1	1	1	1	1	1	1	0	1	0	1	1	1	0	0	1	1	1	1	1
A0A2K5TUP7	CLIP-associating protein 2 isoform X21(predicted) OS=Macaca fascicularis OX=9541 PE=4 SV=1	---	138.71	63.6	137	66	0	1	1	1	1	1	1	1	1	1	0	1	1	1	1	1	1	1	1	1	1	1	1	1	1	1	1	1	1	0	0	1	0	1	1	1	1	1	0	1	1	1	1
A0A2K5TUR2	Histone-lysine N-methyltransferase OS=Macaca fascicularis OX=9541 GN=SETD2 PE=4 SV=1	SETD2	285.05	7.9	42	12	12	0	0	0	0	0	0	0	0	0	0	0	0	0	0	0	0	0	0	0	0	0	0	0	0	0	0	0	0	1	0	0	0	0	0	1	0	0	1	0	0	0	0
A0A2K5TUR7	CUE domain-containing protein OS=Macaca fascicularis OX=9541 GN=AUP1 PE=4 SV=1	AUP1	45.763	17.8	51	5	5	1	1	0	1	0	0	0	0	0	2	0	2	0	1	0	1	0	0	0	1	1	0	0	0	0	0	0	1	1	1	0	2	0	0	0	0	0	1	0	0	2	0
A0A2K5TUR8	MFS domain-containing protein OS=Macaca fascicularis OX=9541 GN=SPNS1 PE=4 SV=1	SPNS1	48.948	14.5	213	4	4	2	1	1	2	1	2	1	2	1	2	1	1	2	2	1	1	1	1	2	1	2	1	2	0	1	3	2	2	2	2	1	1	3	1	1	2	1	2	1	3	3	2
A0A2K5TUS0	Platelet-derived growth factor receptor beta OS=Macaca fascicularis OX=9541 GN=PDGFRB PE=3 SV=1	PDGFRB	124.17	23.2	271	16	16	1	0	1	1	0	0	2	0	0	1	0	2	0	3	0	2	2	1	0	1	1	0	3	2	0	1	1	2	0	2	0	1	2	0	1	0	3	1	0	0	2	2
A0A2K5TUS2	RRM domain-containing protein OS=Macaca fascicularis OX=9541 GN=IGF2BP1 PE=4 SV=1	IGF2BP1	63.901	38.4	462	19	17	0	0	0	0	0	0	0	0	0	0	0	0	0	0	0	0	0	0	0	1	1	0	1	0	0	0	0	0	0	0	0	0	2	1	0	1	0	0	0	0	0	0
A0A2K5TUS3	CLASP2 isoform 9(predicted) OS=Macaca fascicularis OX=9541 PE=4 SV=1	---	140.9	63.3	21	66	0	1	0	0	1	0	0	0	0	0	0	0	0	0	1	0	0	0	0	1	1	0	0	0	0	1	0	0	0	0	0	0	0	0	0	0	0	0	0	0	0	0	0
A0A2K5TUT7	Zinc finger CCCH-type containing 15(predicted) OS=Macaca fascicularis OX=9541 PE=4 SV=1	---	48.267	31	560	11	11	5	5	4	5	1	3	3	3	2	1	4	5	2	3	5	5	3	3	2	4	2	6	3	3	3	3	4	3	4	3	5	1	6	2	3	3	3	4	5	4	5	4
A0A2K5TUU5	RNA-binding protein 39(predicted) OS=Macaca fascicularis OX=9541 PE=4 SV=1	---	6.9577	25.8	7	2	2	0	0	0	0	0	0	0	0	0	0	0	0	0	0	0	0	0	0	0	0	0	0	0	0	0	0	0	0	0	0	0	0	1	0	0	0	0	0	0	0	0	0
A0A2K5TUV7	Transmembrane protein 160(predicted) OS=Macaca fascicularis OX=9541 GN=TMEM160 PE=4 SV=1	TMEM160	19.745	18.6	70	4	4	0	1	1	1	1	1	1	1	0	1	2	0	1	0	0	0	0	0	1	1	1	1	1	0	0	0	2	1	1	0	0	1	0	0	1	0	0	0	1	0	1	1
A0A2K5TUX2	Nucleosome assembly protein 1 like 1(predicted) OS=Macaca fascicularis OX=9541 PE=3 SV=1	---	37.344	33.7	167	10	2	1	1	1	0	1	1	1	1	1	1	1	1	1	1	1	1	1	1	1	1	1	1	1	1	1	1	1	1	1	1	2	1	0	1	1	1	1	1	1	1	1	1
A0A2K5TUX4	Nicotinamide-nucleotide adenylyltransferase OS=Macaca fascicularis OX=9541 GN=NMNAT1 PE=3 SV=1	NMNAT1	31.973	18.6	18	4	4	0	0	0	0	0	0	1	0	0	0	0	0	0	0	0	0	0	0	0	0	0	0	0	0	0	0	1	0	0	1	1	0	0	0	0	0	0	0	0	0	1	0
A0A2K5TUX5	Mitogen-activated protein kinase OS=Macaca fascicularis OX=9541 GN=MAPK10 PE=4 SV=1	MAPK10	48.128	55.6	446	18	6	4	4	1	5	3	4	3	3	2	3	2	5	2	2	3	4	5	3	4	2	6	4	2	3	4	2	3	2	5	5	2	4	3	3	3	2	3	2	3	2	3	3
A0A2K5TUY3	RYR2 isoform 1(predicted) OS=Macaca fascicularis OX=9541 GN=RYR2 PE=4 SV=1	RYR2	555.67	33	142	117	2	1	2	2	1	1	0	1	0	0	0	1	1	0	0	2	1	1	0	0	2	2	2	2	2	0	0	2	2	1	2	0	2	0	0	0	0	0	0	1	1	1	2
A0A2K5TUY4	nucleosome assembly protein 1-like 1 isoform X3(predicted) OS=Macaca fascicularis OX=9541 PE=3 SV=1	---	43.657	39.4	978	12	4	5	4	5	6	5	6	6	6	6	5	5	5	5	6	6	3	5	5	6	5	4	3	4	5	7	6	8	6	6	6	4	5	6	5	6	6	6	6	6	6	6	6
A0A2K5TUY6	Outer dense fiber protein 2 OS=Macaca fascicularis OX=9541 GN=ODF2 PE=4 SV=1	ODF2	67.28	4.5	11	2	2	0	0	0	0	0	0	0	0	0	0	0	0	0	0	0	0	0	0	0	0	0	0	0	0	0	0	0	0	0	0	0	0	0	0	0	0	0	0	0	0	0	0
A0A2K5TV01	Ring finger protein 114(predicted) OS=Macaca fascicularis OX=9541 PE=4 SV=1	---	26.282	38.2	189	6	6	0	1	1	1	0	1	1	1	0	0	1	1	2	2	1	0	1	1	1	1	0	1	0	2	0	0	0	0	1	1	2	1	0	2	1	2	2	1	1	1	1	1
A0A2K5TV06	Adenylate cyclase OS=Macaca fascicularis OX=9541 GN=ADCY2 PE=3 SV=1	ADCY2	123.49	27.3	388	20	19	5	5	2	6	3	5	3	2	1	2	2	4	0	0	5	4	2	2	5	10	6	3	3	3	2	5	1	4	2	5	1	2	8	2	1	1	1	2	0	1	3	3
A0A2K5TV08	Cation_ATPase_C domain-containing protein OS=Macaca fascicularis OX=9541 GN=ATP2A1 PE=3 SV=1	ATP2A1	27.082	24.7	1	5	1	0	0	0	0	0	0	0	0	0	0	0	0	0	0	0	0	0	0	0	0	0	0	0	0	0	0	0	0	0	0	0	0	0	0	0	0	0	0	0	0	0	0
A0A2K5TV15	Palladin, cytoskeletal associated protein(predicted) OS=Macaca fascicularis OX=9541 GN=PALLD PE=4 SV=1	PALLD	73.27	44.4	224	19	5	3	2	0	0	0	2	0	0	2	0	1	3	2	3	0	0	1	1	3	1	0	2	0	1	0	1	0	0	1	1	1	0	1	2	1	1	0	2	1	2	2	3
A0A2K5TV19	Cation_ATPase_N domain-containing protein OS=Macaca fascicularis OX=9541 GN=ATP2A1 PE=3 SV=1	ATP2A1	98.444	23	5	18	4	0	0	0	0	0	0	0	0	0	0	0	0	0	0	0	0	0	0	0	0	0	0	0	1	0	2	0	0	0	0	0	0	0	0	0	0	0	0	0	0	0	0
A0A2K5TV20	Stimulator of interferon protein OS=Macaca fascicularis OX=9541 GN=TMEM173 PE=2 SV=1	TMEM173	42.191	17.7	6	4	4	0	1	0	0	0	0	1	0	0	0	0	0	0	0	0	0	0	0	0	0	0	0	0	0	0	0	0	0	0	0	0	0	0	0	0	0	0	0	0	0	0	0
A0A2K5TV41	UV radiation resistance-associated gene protein (Fragment)(predicted) OS=Macaca fascicularis OX=9541 GN=UVRAG PE=4 SV=1	UVRAG	67.224	16.1	58	7	7	0	0	0	0	0	0	1	1	0	0	0	0	0	0	0	0	0	0	0	2	1	0	0	0	1	0	1	1	1	0	1	1	0	0	1	1	2	0	1	0	0	0
A0A2K5TV53	RING1 and YY1 binding protein OS=Macaca fascicularis OX=9541 GN=RYBP PE=4 SV=1	RYBP	25.034	25.7	218	4	4	2	1	1	2	1	2	2	2	1	0	1	2	1	2	1	1	2	1	1	2	1	1	2	1	1	2	2	2	2	2	2	2	2	2	2	2	1	1	2	1	1	1
A0A2K5TV61	Magnesium transporter NIPA1(predicted) OS=Macaca fascicularis OX=9541 GN=NIPA1 PE=4 SV=1	NIPA1	28.988	11.5	28	2	2	0	1	1	0	0	0	1	1	0	1	0	0	0	0	0	0	0	0	0	0	0	0	0	0	2	0	0	0	1	1	0	0	0	0	1	1	0	0	0	1	0	0
A0A2K5TV63	Synaptosomal-associated protein OS=Macaca fascicularis OX=9541 GN=SNAP25 PE=3 SV=1	SNAP25	23.336	80.1	611	24	6	2	5	5	3	2	4	3	2	5	4	4	5	3	2	5	5	4	4	2	5	6	6	6	5	4	2	3	2	2	2	3	4	4	2	4	3	4	3	3	3	3	1
A0A2K5TV71	RALY RNA binding protein like(predicted) OS=Macaca fascicularis OX=9541 GN=RALYL PE=4 SV=1	RALYL	24.817	14.7	107	4	3	2	1	2	2	2	1	2	3	2	0	0	1	1	0	1	2	2	1	1	2	2	3	0	1	2	2	1	1	1	1	1	1	2	1	1	1	0	1	1	1	1	1
A0A2K5TV73	Peroxisomal membrane protein 2(predicted) OS=Macaca fascicularis OX=9541 GN=PXMP2 PE=3 SV=1	PXMP2	22.271	5.1	49	1	1	0	0	0	0	1	0	0	0	0	0	1	1	1	0	1	1	0	0	0	0	1	0	1	0	0	0	0	0	0	0	1	0	0	0	0	0	0	0	0	0	1	0
A0A2K5TV74	Aconitase 1(predicted) OS=Macaca fascicularis OX=9541 GN=ACO1 PE=3 SV=1	ACO1	98.47	55.9	2729	36	36	17	17	18	23	18	18	16	13	16	12	19	19	16	25	17	17	13	18	16	15	20	17	16	16	16	21	17	19	20	20	16	19	17	19	18	17	16	16	15	15	18	18
A0A2K5TV77	ANK_REP_REGION domain-containing protein OS=Macaca fascicularis OX=9541 GN=ANKRD39 PE=4 SV=1	ANKRD39	19.628	37.7	23	5	5	0	0	0	0	0	0	0	0	0	0	0	0	0	0	0	0	0	0	0	0	0	0	0	0	0	0	0	0	0	0	0	0	0	0	0	0	0	0	0	0	0	0
A0A2K5TV95	Microtubule associated protein 1A(predicted) OS=Macaca fascicularis OX=9541 GN=MAP1A PE=4 SV=1	MAP1A	331.14	59.8	10621	133	130	109	74	79	78	69	68	78	69	74	63	81	81	77	56	66	59	64	74	89	82	65	86	56	72	74	80	89	73	76	76	76	65	59	71	80	78	88	89	87	83	89	79
A0A2K5TVB2	MAP7D2 isoform 4(predicted) OS=Macaca fascicularis OX=9541 PE=4 SV=1	---	13.903	34.4	62	3	3	0	0	1	2	1	1	0	0	0	0	0	2	2	0	1	2	0	1	0	0	0	0	0	0	1	0	0	1	0	0	1	0	1	1	0	0	1	1	1	3	1	2
A0A2K5TVB7	DNA mismatch repair protein OS=Macaca fascicularis OX=9541 GN=MSH2 PE=3 SV=1	MSH2	96.899	43.4	904	29	29	5	5	2	5	2	7	6	9	2	0	4	4	3	10	4	3	3	2	6	5	4	3	2	7	8	7	6	6	7	6	8	5	7	8	4	4	3	3	6	4	6	6
A0A2K5TVC7	PTK2 isoform 3 (Fragment)(predicted) OS=Macaca fascicularis OX=9541 GN=PTK2 PE=3 SV=1	PTK2	114.18	33.8	1253	23	22	12	8	8	5	7	9	9	3	7	4	11	10	6	14	6	7	9	9	6	6	7	8	8	6	9	7	7	6	7	4	8	4	5	4	9	6	8	7	9	8	8	9
A0A2K5TVC8	PAWR isoform 1(predicted) OS=Macaca fascicularis OX=9541 GN=PAWR PE=4 SV=1	PAWR	36.692	16.4	19	4	4	0	0	0	0	0	0	0	0	0	0	0	0	0	0	0	0	0	0	0	0	0	0	0	1	0	0	0	0	0	0	0	0	0	0	0	0	1	1	0	0	0	0
A0A2K5TVD3	Non-specific serine/threonine protein kinase OS=Macaca fascicularis OX=9541 GN=MARK3 PE=4 SV=1	MARK3	83.261	50.5	1351	30	20	13	14	9	16	9	12	9	10	10	10	10	9	10	5	9	11	7	12	10	13	10	8	9	7	8	10	9	7	9	13	9	12	13	10	8	6	11	9	9	10	9	8
A0A2K5TVD7	Ribosomal_L30 domain-containing protein OS=Macaca fascicularis OX=9541 PE=4 SV=1	---	18.42	34.2	178	4	4	3	1	2	2	1	1	1	1	1	1	1	2	1	0	2	2	2	2	2	2	2	1	2	2	1	1	1	3	1	1	0	1	1	1	2	2	1	0	1	1	1	2
A0A2K5TVD8	ATP synthase subunit alpha OS=Macaca fascicularis OX=9541 PE=3 SV=1	---	59.747	71.1	5692	44	44	48	45	32	47	34	39	39	36	47	40	44	45	47	38	36	32	34	34	41	36	30	32	36	36	33	36	36	40	33	41	32	36	36	25	38	38	35	41	38	45	55	39
A0A2K5TVE2	ANAPC4_WD40 domain-containing protein OS=Macaca fascicularis OX=9541 GN=WRAP73 PE=4 SV=1	WRAP73	48.255	2.8	3	1	1	0	0	0	0	0	0	0	0	0	0	0	0	0	0	0	0	0	0	0	0	0	0	0	0	0	0	0	0	0	0	0	0	0	0	0	0	0	0	0	0	0	0
A0A2K5TVE5	PKD_channel domain-containing protein OS=Macaca fascicularis OX=9541 PE=4 SV=1	---	65.132	11	32	4	4	0	1	0	2	0	1	0	0	0	0	0	0	0	0	0	0	0	1	0	1	1	0	0	0	0	0	0	2	1	1	0	1	2	0	0	0	0	0	0	0	0	0
A0A2K5TVE7	Sorcin(predicted) OS=Macaca fascicularis OX=9541 PE=4 SV=1	---	17.632	89.7	831	16	16	5	5	7	5	7	6	5	5	3	7	6	4	7	5	6	4	7	8	5	4	5	7	6	7	4	5	4	3	6	4	4	3	3	5	5	4	4	5	6	6	5	6
A0A2K5TVF0	SMB domain-containing protein OS=Macaca fascicularis OX=9541 GN=TINAGL1 PE=3 SV=1	TINAGL1	51.712	10.4	37	4	1	0	0	0	0	0	0	0	0	0	0	0	0	0	0	0	0	0	0	0	0	0	0	0	0	0	0	0	0	0	0	0	0	0	0	0	0	0	0	0	0	1	0
A0A2K5TVF2	Vacuolar protein sorting-associated protein 4A(predicted) OS=Macaca fascicularis OX=9541 PE=3 SV=1	---	48.865	46.2	1558	18	7	12	8	12	9	9	10	8	10	8	11	10	12	9	12	10	11	9	8	12	9	10	9	9	8	12	9	10	11	10	10	12	12	10	9	9	10	12	11	10	13	12	11
A0A2K5TVF3	Deoxyhypusine synthase isoform a(predicted) OS=Macaca fascicularis OX=9541 GN=DHPS PE=4 SV=1	DHPS	40.842	57.7	299	14	14	1	1	1	1	0	3	1	2	0	0	0	0	0	2	0	0	0	1	2	2	2	3	0	2	3	2	3	0	4	4	5	1	1	3	2	2	0	0	2	2	1	0
A0A2K5TVF4	Collagen IV NC1 domain-containing protein OS=Macaca fascicularis OX=9541 GN=COL4A2 PE=4 SV=1	COL4A2	168.66	11	446	11	11	2	2	1	3	2	3	2	2	2	3	2	4	2	4	2	3	3	2	3	6	2	3	4	2	3	1	4	3	2	3	1	4	2	2	3	2	3	4	3	1	5	3
A0A2K5TVF6	Centromere protein P(predicted) OS=Macaca fascicularis OX=9541 GN=CENPP PE=4 SV=1	CENPP	33.182	11.1	5	2	1	0	0	0	0	0	0	0	0	0	0	0	0	0	1	0	0	0	0	0	0	0	0	0	0	0	0	0	0	0	0	0	0	0	0	0	0	0	0	0	0	0	0
A0A2K5TVG2	PH domain containing endocytic trafficking adaptor 1 OS=Macaca fascicularis OX=9541 GN=PHETA1 PE=4 SV=1	PHETA1	26.915	28.6	28	4	4	0	0	0	1	0	0	0	0	0	0	0	0	0	0	0	0	0	0	1	1	0	0	0	0	1	1	0	0	0	0	0	0	1	0	0	0	0	0	0	0	0	0
A0A2K5TVH0	Guanine nucleotide binding protein (G protein), alpha 13, isoform CRA_a(predicted) OS=Macaca fascicularis OX=9541 GN=GNA13 PE=4 SV=1	GNA13	44.049	63.9	1537	23	22	11	8	9	10	10	9	10	9	7	10	7	12	11	16	13	10	10	11	9	10	12	8	13	7	6	11	11	13	7	9	7	11	13	8	9	9	6	9	7	9	12	10
A0A2K5TVH1	Golgin A5(predicted) OS=Macaca fascicularis OX=9541 GN=GOLGA5 PE=4 SV=1	GOLGA5	83.277	42.4	793	20	19	3	1	3	2	3	5	6	1	3	2	2	3	3	7	6	5	6	2	5	7	6	8	5	4	6	8	8	6	6	9	7	8	6	4	7	6	4	5	5	5	4	3
A0A2K5TVI7	KH_dom_type_1 domain-containing protein OS=Macaca fascicularis OX=9541 GN=EXOSC3 PE=4 SV=1	EXOSC3	29.588	34.5	250	6	6	2	0	0	1	0	1	2	1	1	0	0	0	1	4	2	0	0	1	2	0	0	0	0	1	2	2	2	2	2	2	2	2	2	4	0	1	1	0	3	1	2	0
A0A2K5TVK3	C2H2-type domain-containing protein OS=Macaca fascicularis OX=9541 GN=ZNF598 PE=4 SV=1	ZNF598	93.528	21.2	261	14	14	2	3	1	2	1	1	4	2	1	0	0	1	1	1	3	4	1	3	1	3	1	3	1	3	2	3	4	3	4	2	5	1	1	2	1	3	1	3	0	0	2	2
A0A2K5TVK4	Pleckstrin-like proteiny and SEC7 domain-containing protein 3 (Fragment)(predicted) OS=Macaca fascicularis OX=9541 GN=PSD3 PE=4 SV=1	PSD3	142.38	34.9	1849	39	14	17	18	16	17	16	16	14	11	12	11	15	16	15	12	17	15	16	16	12	18	16	14	15	14	12	13	14	11	13	8	11	11	6	5	11	12	10	8	13	11	12	14
A0A2K5TVL0	Doublecortin like kinase 2(predicted) OS=Macaca fascicularis OX=9541 GN=DCLK2 PE=4 SV=1	DCLK2	85.258	54.3	1933	31	2	14	7	13	11	16	11	11	11	17	17	20	20	20	20	9	10	10	9	13	15	8	13	10	13	10	12	9	10	6	8	10	9	8	10	13	15	13	16	17	17	14	17
A0A2K5TVM1	Phosphatidylinositol transfer protein beta(predicted) OS=Macaca fascicularis OX=9541 GN=PITPNB PE=4 SV=1	PITPNB	31.638	65.4	1457	17	2	10	12	7	10	8	12	10	10	9	10	10	9	7	14	9	10	9	6	10	10	11	8	10	10	11	11	10	10	11	13	8	11	12	10	11	10	9	8	8	11	8	12
A0A2K5TVM4	Serine/threonine-protein kinase DCLK2(predicted) OS=Macaca fascicularis OX=9541 GN=DCLK2 PE=4 SV=1	DCLK2	78.342	58.7	33	30	1	1	0	0	1	0	0	1	0	0	0	0	0	0	0	0	0	0	0	1	1	0	0	0	0	1	1	1	1	1	1	0	1	0	0	1	0	1	1	1	1	1	0
A0A2K5TVM5	14_3_3 domain-containing protein OS=Macaca fascicularis OX=9541 PE=3 SV=1	---	28.972	87.9	0	35	0	0	0	0	0	0	0	0	0	0	0	0	0	0	0	0	0	0	0	0	0	0	0	0	0	0	0	0	0	0	0	0	0	0	0	0	0	0	0	0	0	0	0
A0A2K5TVM6	Phosphatidylinositol transfer protein beta(predicted) OS=Macaca fascicularis OX=9541 GN=PITPNB PE=4 SV=1	PITPNB	31.7	65.2	37	17	2	0	0	0	1	0	0	0	1	0	0	0	1	1	1	1	1	0	0	0	1	1	0	0	0	0	0	0	0	0	0	0	0	0	0	0	0	0	0	0	0	0	0
A0A2K5TVM7	LEM domain-containing protein OS=Macaca fascicularis OX=9541 GN=LEMD2 PE=4 SV=1	LEMD2	55.738	35.5	802	15	15	5	3	3	9	6	8	8	4	5	5	7	7	5	5	3	2	3	2	7	10	5	4	3	3	6	7	6	7	8	8	7	8	7	5	4	4	5	4	6	8	9	7
A0A2K5TVN6	HTH La-type RNA-binding domain-containing protein OS=Macaca fascicularis OX=9541 GN=LARP4B PE=4 SV=1	LARP4B	79.835	15.9	121	9	9	1	1	0	1	1	0	1	0	2	0	0	2	1	0	0	1	0	0	1	0	0	2	0	1	3	0	2	2	0	1	1	0	1	2	2	1	1	1	0	1	2	0
A0A2K5TVP0	CAP-ZIP_m domain-containing protein OS=Macaca fascicularis OX=9541 PE=4 SV=1	---	138.64	26.1	811	20	20	10	4	5	8	3	7	4	8	4	1	3	7	5	9	4	4	5	4	4	6	1	3	1	4	4	6	8	3	7	6	8	7	5	6	7	5	8	3	7	4	5	5
A0A2K5TVQ2	HYOU1 isoform 11(predicted) OS=Macaca fascicularis OX=9541 GN=HYOU1 PE=3 SV=1	HYOU1	104.84	53	4407	41	40	33	27	24	25	29	27	30	21	27	25	33	31	29	38	20	20	20	26	29	28	19	27	16	27	29	31	29	29	31	27	32	28	26	31	31	33	34	35	36	35	31	31
A0A2K5TVR6	WD_REPEATS_REGION domain-containing protein OS=Macaca fascicularis OX=9541 GN=WDR36 PE=4 SV=1	WDR36	101.52	15.6	82	10	10	0	1	0	0	0	0	1	1	1	0	1	1	0	1	0	0	0	0	1	0	1	0	1	0	1	1	0	0	1	1	1	1	0	0	1	0	0	0	0	0	0	0
A0A2K5TVR7	SEC7 domain-containing protein OS=Macaca fascicularis OX=9541 GN=ARFGEF2 PE=4 SV=1	ARFGEF2	202.21	35.7	987	50	37	10	7	6	7	6	6	7	1	6	12	9	11	5	4	7	4	5	7	10	10	7	7	6	4	3	6	5	9	7	6	6	4	4	2	4	4	7	10	9	5	10	8
A0A2K5TVS2	Musashi RNA binding protein 1(predicted) OS=Macaca fascicularis OX=9541 GN=MSI1 PE=4 SV=1	MSI1	37.077	43.6	594	11	9	6	4	3	0	0	4	3	1	3	2	1	5	4	8	2	2	1	2	5	4	0	4	1	4	5	3	6	4	6	1	3	2	2	8	2	2	3	4	7	5	5	3
A0A2K5TVS8	SLC10A4 isoform 1(predicted) OS=Macaca fascicularis OX=9541 GN=SLC10A4 PE=4 SV=1	SLC10A4	46.332	11.5	163	6	6	2	3	2	2	2	0	1	1	2	0	0	1	1	0	2	2	2	2	3	3	2	2	2	2	1	2	0	2	0	1	0	2	1	1	0	1	0	1	0	1	1	1
A0A2K5TVT6	DUF4592 domain-containing protein OS=Macaca fascicularis OX=9541 GN=KIAA1211 PE=4 SV=1	KIAA1211	137.77	45.2	1573	39	39	18	11	10	18	8	13	17	14	12	4	14	10	9	8	12	13	12	15	14	17	9	13	14	10	10	12	13	16	15	14	19	12	18	15	12	13	8	15	14	11	13	13
A0A2K5TVT7	Sorting nexin 29(predicted) OS=Macaca fascicularis OX=9541 GN=SNX29 PE=4 SV=1	SNX29	91.276	22.6	187	12	12	1	1	1	2	1	1	2	1	1	1	1	2	1	1	1	1	1	1	1	2	1	1	1	1	1	1	1	3	1	2	1	1	2	1	1	2	1	2	1	1	3	1
A0A2K5TVT9	Phosphoglucomutase 1(predicted) OS=Macaca fascicularis OX=9541 PE=3 SV=1	---	61.485	67.4	2476	29	1	14	20	14	14	17	15	19	14	17	24	16	21	20	21	19	17	17	14	16	19	16	18	13	13	14	20	16	15	19	16	13	17	16	11	15	16	15	21	16	15	18	18
A0A2K5TVU3	Epididymis luminal protein 162(predicted) OS=Macaca fascicularis OX=9541 GN=STRBP PE=4 SV=1	STRBP	71.966	53.8	1222	28	24	8	14	7	10	7	12	16	11	5	6	5	6	3	7	13	9	9	10	9	12	18	13	14	8	9	12	9	12	16	14	11	17	17	9	7	9	3	2	6	5	7	6
A0A2K5TVV1	Branched-chain-amino-acid aminotransferase OS=Macaca fascicularis OX=9541 GN=BCAT2 PE=3 SV=1	BCAT2	44.087	32.9	174	8	8	2	1	1	1	1	0	1	0	2	0	1	2	2	0	0	0	0	0	1	2	0	0	0	0	0	1	0	1	0	1	2	0	0	0	1	2	2	3	1	1	2	1
A0A2K5TVV4	ERCC excision repair 1, endonuclease non-catalytic subunit(predicted) OS=Macaca fascicularis OX=9541 GN=ERCC1 PE=4 SV=1	ERCC1	25.338	16.4	10	3	3	0	0	0	0	0	0	0	0	0	0	0	0	0	0	0	0	0	0	0	0	0	0	0	0	0	0	0	0	0	0	0	0	0	0	0	0	0	0	0	0	0	0
A0A2K5TVX0	FeS_assembly_P domain-containing protein OS=Macaca fascicularis OX=9541 GN=CIAO2B PE=4 SV=1	CIAO2B	17.73	64	353	6	6	2	2	2	3	2	2	2	3	3	3	2	3	2	2	2	2	4	3	4	3	2	1	1	1	2	2	2	2	3	4	1	1	3	1	3	2	3	3	2	2	1	1
A0A2K5TVX2	SH2 domain-containing protein OS=Macaca fascicularis OX=9541 GN=ATP2A1 PE=4 SV=1	ATP2A1	72.157	42.5	728	18	18	7	5	5	6	2	6	5	4	7	2	6	4	3	4	3	4	5	3	9	8	4	6	6	5	6	11	8	10	9	6	7	7	8	10	7	8	6	5	6	4	4	4
A0A2K5TVX8	Cadherin-10 preproprotein(predicted) OS=Macaca fascicularis OX=9541 GN=CDH10 PE=4 SV=1	CDH10	85.823	27	599	15	13	5	6	3	6	5	8	4	6	5	3	4	3	4	3	4	5	8	5	3	4	3	4	2	4	5	4	7	4	6	6	5	7	7	6	5	5	3	2	4	5	2	5
A0A2K5TVX9	Recombining-binding protein suppressor of hairless(predicted) OS=Macaca fascicularis OX=9541 GN=RBPJ PE=4 SV=1	RBPJ	53.953	37.7	110	15	14	0	0	1	0	0	0	0	0	0	0	0	0	0	1	0	0	0	0	0	0	0	0	0	0	0	0	0	0	0	0	0	0	0	0	0	0	0	0	0	0	0	0
A0A2K5TW03	Protein mago nashi-like protein 2 (Fragment)(predicted) OS=Macaca fascicularis OX=9541 PE=4 SV=1	---	17.308	54.7	802	9	9	5	1	4	5	7	6	7	7	6	3	6	6	6	8	3	3	3	1	7	7	3	3	6	4	6	7	6	6	6	6	7	6	6	7	7	5	3	4	2	6	7	6
A0A2K5TW08	Ribosomal_L7Ae domain-containing protein OS=Macaca fascicularis OX=9541 GN=SECISBP2L PE=4 SV=1	SECISBP2L	116.58	4.5	5	3	3	0	0	0	0	0	0	0	0	0	0	0	0	0	0	0	0	0	0	1	1	0	0	0	0	0	0	0	0	0	0	0	0	1	0	0	0	0	0	0	0	0	0
A0A2K5TW16	CEP192 isoform 3(predicted) OS=Macaca fascicularis OX=9541 GN=CEP192 PE=4 SV=1	CEP192	226.65	5.1	19	8	8	0	0	0	0	0	0	0	0	0	0	0	0	0	0	0	0	0	0	0	0	0	0	0	0	0	0	0	0	0	0	0	0	0	0	0	0	0	0	0	0	0	0
A0A2K5TW21	Fucokinase domain-containing protein OS=Macaca fascicularis OX=9541 PE=4 SV=1	---	67.961	19.4	28	7	6	0	0	0	0	0	0	0	0	0	0	0	0	0	0	0	0	0	0	0	0	0	0	0	0	0	0	0	0	0	0	0	0	0	0	0	0	0	0	1	0	0	0
A0A2K5TW30	PDZ domain containing 2(predicted) OS=Macaca fascicularis OX=9541 GN=PDZD2 PE=4 SV=1	PDZD2	286.34	11.4	248	17	17	6	3	0	4	0	4	3	0	3	5	0	1	4	0	1	1	1	2	5	8	2	2	0	1	2	4	3	5	2	5	4	2	2	3	5	3	7	5	0	0	0	0
A0A2K5TW38	GORAB isoform 1(predicted) OS=Macaca fascicularis OX=9541 PE=4 SV=1	---	45.089	7.4	8	2	2	0	0	0	0	0	0	0	0	0	0	0	0	0	0	0	0	0	0	0	0	0	0	0	0	0	0	0	0	0	0	0	0	0	0	0	0	0	0	0	0	0	0
A0A2K5TW42	Aryl-hydrocarbon receptor nuclear translocator 2 isoform D (Fragment)(predicted) OS=Macaca fascicularis OX=9541 GN=ARNT2 PE=4 SV=1	ARNT2	77.611	29	439	12	11	4	4	1	5	1	4	3	3	1	0	3	2	3	3	3	3	2	3	2	3	3	4	3	3	3	3	4	4	3	2	4	4	2	3	3	3	1	0	2	2	3	2
A0A2K5TW43	Protein spire homolog 1 OS=Macaca fascicularis OX=9541 GN=SPIRE1 PE=4 SV=1	SPIRE1	84.121	32.2	769	16	4	6	6	4	7	6	5	3	4	6	2	4	5	4	3	4	6	4	5	8	7	6	6	2	5	4	7	5	6	7	7	9	5	5	6	6	6	7	4	3	4	4	5
A0A2K5TW47	Trimethyllysine dioxygenase, mitochondrial isoform 1(predicted) OS=Macaca fascicularis OX=9541 GN=TMLHE PE=4 SV=1	TMLHE	49.525	26.8	31	8	7	1	0	0	0	0	0	0	0	0	1	0	3	0	0	0	0	0	0	0	0	0	0	0	0	0	0	0	0	0	0	0	0	0	0	0	0	1	0	0	0	0	0
A0A2K5TW59	ATG11 domain-containing protein OS=Macaca fascicularis OX=9541 GN=RB1CC1 PE=4 SV=1	RB1CC1	180.03	31.9	681	36	35	8	2	7	4	3	4	5	3	3	1	3	2	6	1	4	2	3	3	4	7	2	4	3	4	1	3	7	2	6	4	6	2	4	6	3	5	5	5	7	9	8	5
A0A2K5TW62	Kidney cadherin(predicted) OS=Macaca fascicularis OX=9541 GN=CDH6 PE=4 SV=1	CDH6	88.317	17	262	11	10	3	2	2	3	5	0	0	0	1	6	1	0	6	0	2	2	2	5	5	6	4	2	3	3	1	2	4	5	0	0	0	0	1	0	3	3	4	4	2	2	0	0
A0A2K5TW76	Aminotran_1_2 domain-containing protein OS=Macaca fascicularis OX=9541 PE=4 SV=1	---	57.209	38.8	807	14	14	4	2	4	4	2	6	6	7	6	3	4	4	8	7	4	3	3	5	6	6	1	5	3	4	9	6	9	5	7	6	6	4	5	8	8	9	8	6	7	7	6	6
A0A2K5TW79	MRPS2 isoform 1(predicted) OS=Macaca fascicularis OX=9541 GN=MRPS2 PE=3 SV=1	MRPS2	32.938	23.6	214	6	6	1	2	1	2	1	3	1	1	2	1	2	3	2	1	2	1	1	2	2	1	1	1	1	1	2	1	1	2	2	1	1	3	1	1	2	1	1	1	1	2	1	1
A0A2K5TW84	Serine/threonine-protein phosphatase OS=Macaca fascicularis OX=9541 GN=PPP1CA PE=3 SV=1	PPP1CA	37.512	59.7	2670	22	5	17	15	17	18	17	20	21	17	19	16	16	18	18	19	17	16	19	19	18	17	15	15	16	19	19	19	17	19	15	18	16	20	17	13	17	18	15	19	19	16	18	16
A0A2K5TW87	Basal cell adhesion molecule isoform 1(predicted) OS=Macaca fascicularis OX=9541 GN=BCAM PE=4 SV=1	BCAM	67.738	42.2	664	17	17	5	3	3	3	3	3	2	2	5	4	7	6	2	7	0	3	0	0	3	4	5	3	4	1	2	2	2	2	2	4	3	4	3	3	1	2	5	5	5	4	7	5
A0A2K5TW91	Calpain catalytic domain-containing protein OS=Macaca fascicularis OX=9541 GN=CAPN7 PE=3 SV=1	CAPN7	85.777	16.6	120	9	9	1	0	1	1	0	1	1	0	1	0	1	1	1	1	1	1	1	1	0	1	0	0	0	1	0	0	1	1	1	1	3	1	1	0	1	1	0	1	0	0	1	0
A0A2K5TWA3	Letm1 RBD domain-containing protein OS=Macaca fascicularis OX=9541 PE=4 SV=1	---	73.366	11.2	61	7	5	0	0	0	0	1	0	1	0	1	0	1	0	1	1	0	0	1	1	0	0	1	0	0	0	0	1	1	0	1	1	1	1	0	1	1	0	2	0	0	1	1	0
A0A2K5TWB0	XPA_C domain-containing protein OS=Macaca fascicularis OX=9541 GN=XPA PE=4 SV=1	XPA	31.343	38.8	57	6	6	1	0	0	0	0	0	0	0	0	0	0	0	0	1	0	0	0	0	0	0	0	0	0	0	0	0	0	0	0	0	0	0	0	0	0	0	0	0	0	0	0	0
A0A2K5TWB5	L51_S25_CI-B8 domain-containing protein OS=Macaca fascicularis OX=9541 PE=4 SV=1	---	14.442	45	77	4	1	0	1	0	0	0	1	0	1	0	0	0	1	0	1	1	0	0	1	1	1	0	1	0	0	1	1	0	1	1	0	1	0	1	1	0	1	0	0	0	1	1	1
A0A2K5TWB7	HMGB3 isoform 2(predicted) OS=Macaca fascicularis OX=9541 GN=HMGB3 PE=4 SV=1	HMGB3	23.109	41.8	994	12	12	6	5	6	10	6	7	6	6	6	3	5	4	6	6	7	8	8	5	8	7	9	7	7	6	7	8	8	8	10	7	7	10	11	7	7	7	4	4	7	7	6	6
A0A2K5TWB8	Protein phosphatase 1 regulatory subunit 14C(predicted) OS=Macaca fascicularis OX=9541 GN=PPP1R14C PE=4 SV=1	PPP1R14C	17.827	38.8	495	4	4	5	3	3	2	4	3	3	5	5	3	3	3	3	5	2	3	3	3	5	4	3	3	2	2	4	3	3	3	3	4	4	4	2	5	5	4	5	5	4	3	3	3
A0A2K5TWC6	Mitochondrial-processing peptidase subunit alpha(predicted) OS=Macaca fascicularis OX=9541 GN=PMPCA PE=3 SV=1	PMPCA	58.195	45.9	1284	18	18	10	8	11	7	9	8	8	5	9	9	12	8	11	3	9	10	8	10	9	10	6	8	7	9	5	9	7	7	6	4	8	8	5	4	6	8	11	10	8	11	10	9
A0A2K5TWD3	TMP125(predicted) OS=Macaca fascicularis OX=9541 GN=CNEP1R1 PE=4 SV=1	CNEP1R1	14.267	12	12	1	1	0	0	1	1	0	0	0	0	0	0	0	0	0	0	0	1	0	0	0	0	0	0	0	0	1	0	0	0	0	1	0	0	0	0	1	0	0	0	0	0	0	0
A0A2K5TWD4	Leucine rich repeat transmembrane neuronal 4(predicted) OS=Macaca fascicularis OX=9541 GN=LRRTM4 PE=4 SV=1	LRRTM4	67.269	17.9	249	9	7	1	5	2	2	1	0	1	1	1	1	1	1	1	1	2	2	1	1	1	3	5	3	1	1	0	0	1	2	1	2	0	1	1	0	1	1	0	1	0	1	1	1
A0A2K5TWD9	Multimerin 1(predicted) OS=Macaca fascicularis OX=9541 GN=MMRN1 PE=4 SV=1	MMRN1	138.14	2.5	3	2	2	0	0	0	0	0	0	0	0	0	0	0	0	0	0	0	0	0	0	0	0	0	0	0	0	0	0	0	0	0	0	0	0	0	0	0	0	0	0	0	0	0	0
A0A2K5TWE1	Actin-related protein 5(predicted) OS=Macaca fascicularis OX=9541 GN=ACTR5 PE=3 SV=1	ACTR5	68.271	20.6	19	8	7	0	0	0	0	0	0	0	0	0	0	0	0	0	0	0	0	0	0	0	0	0	0	0	0	0	0	0	0	0	0	0	0	0	0	0	0	0	0	0	0	0	0
A0A2K5TWE9	Nuclear receptor TLX(predicted) OS=Macaca fascicularis OX=9541 GN=NR2E1 PE=3 SV=1	NR2E1	42.589	24.2	34	7	7	0	0	0	0	0	0	0	0	0	0	0	0	0	0	0	0	0	0	0	0	0	0	0	0	0	0	0	0	0	0	0	0	0	0	0	0	0	0	0	0	0	0
A0A2K5TWF6	MFS domain-containing protein OS=Macaca fascicularis OX=9541 GN=SLC17A7 PE=4 SV=1	SLC17A7	59.519	20.8	646	13	10	7	5	6	4	8	2	4	4	4	5	5	7	4	4	3	3	3	3	4	6	7	6	4	4	3	4	4	4	5	3	2	4	3	2	4	4	3	5	6	5	6	6
A0A2K5TWG0	AA_TRNA_LIGASE_II domain-containing protein OS=Macaca fascicularis OX=9541 GN=TARSL2 PE=3 SV=1	TARSL2	92.798	34.6	453	19	15	5	4	1	5	2	4	4	5	4	2	3	3	3	4	2	3	3	4	3	4	3	3	3	2	2	5	4	5	6	4	4	5	4	4	6	4	5	6	5	2	6	4
A0A2K5TWG3	DNA helicase OS=Macaca fascicularis OX=9541 GN=MCM3 PE=3 SV=1	MCM3	92.178	52.9	461	36	3	0	0	0	0	0	0	0	0	0	0	0	0	0	12	0	0	0	1	0	0	0	0	0	0	0	0	0	0	0	0	0	0	1	0	0	0	0	0	0	0	1	1
A0A2K5TWG6	DNA helicase OS=Macaca fascicularis OX=9541 GN=MCM3 PE=3 SV=1	MCM3	91.883	50.8	26	35	1	0	0	0	0	0	0	0	0	0	0	0	0	0	1	0	0	0	0	0	0	0	0	0	0	0	0	0	0	0	0	0	0	0	0	0	0	0	0	0	0	0	0
A0A2K5TWG7	Lysine demethylase 5A(predicted) OS=Macaca fascicularis OX=9541 GN=KDM5A PE=4 SV=1	KDM5A	186.05	7.9	55	9	6	0	0	0	0	0	0	0	0	0	0	0	0	0	1	1	0	0	0	0	0	0	0	0	0	1	0	0	0	1	1	1	0	0	1	0	1	0	0	0	0	0	0
A0A2K5TWG8	High mobility group protein B1(predicted) OS=Macaca fascicularis OX=9541 PE=4 SV=1	---	21.091	35.7	7	8	2	0	0	0	0	0	0	0	0	0	0	0	0	0	0	1	0	0	0	0	0	0	0	0	0	0	0	0	0	0	0	0	0	0	0	0	0	1	0	1	0	0	0
A0A2K5TWI7	Integrin beta OS=Macaca fascicularis OX=9541 GN=ITGB4 PE=3 SV=1	ITGB4	200.81	15.8	54	18	1	0	0	0	0	0	0	0	0	0	0	0	2	0	0	0	0	0	0	0	0	0	0	0	0	0	0	0	0	0	0	0	0	0	0	0	0	0	0	0	0	3	3
A0A2K5TWI8	WD_REPEATS_REGION domain-containing protein OS=Macaca fascicularis OX=9541 GN=PLRG1 PE=4 SV=1	PLRG1	57.023	53.3	913	17	17	4	5	4	3	2	6	8	5	5	0	2	3	4	9	4	5	4	8	3	4	6	6	6	5	8	6	8	6	9	10	8	11	9	8	7	4	5	3	5	5	6	3
A0A2K5TWJ0	S1 motif domain-containing protein OS=Macaca fascicularis OX=9541 GN=PNPT1 PE=4 SV=1	PNPT1	85.924	37.3	936	21	21	7	6	5	4	6	6	5	4	6	6	6	7	7	10	4	4	5	5	6	5	2	7	3	4	6	4	7	4	7	4	5	5	4	6	5	4	9	5	5	6	5	7
A0A2K5TWJ4	DUF1279 domain-containing protein OS=Macaca fascicularis OX=9541 GN=FAM210B PE=4 SV=1	FAM210B	20.588	26	192	4	4	2	2	1	2	2	2	2	1	1	2	2	2	1	2	0	1	0	0	1	1	2	1	2	0	1	2	1	2	1	2	1	2	2	1	1	2	1	1	1	2	2	2
A0A2K5TWJ5	PX domain-containing protein OS=Macaca fascicularis OX=9541 GN=SNX30 PE=4 SV=1	SNX30	49.662	45.1	487	16	16	3	2	3	3	0	4	2	1	4	2	5	5	3	4	2	2	3	3	3	1	0	3	4	4	3	3	4	1	2	2	2	3	1	2	3	3	6	7	6	6	4	2
A0A2K5TWK0	NACHT domain-containing protein OS=Macaca fascicularis OX=9541 GN=NLRX1 PE=4 SV=1	NLRX1	107.22	31	436	21	21	4	2	1	2	1	2	0	0	2	6	1	6	2	4	2	0	0	0	4	7	2	1	0	1	1	1	1	1	0	1	1	0	0	0	2	5	4	4	2	1	6	8
A0A2K5TWK1	PIH1 domain containing 1(predicted) OS=Macaca fascicularis OX=9541 GN=PIH1D1 PE=4 SV=1	PIH1D1	32.5	44.5	233	8	8	2	2	1	2	0	2	1	0	1	0	1	1	2	1	1	0	2	2	2	1	0	2	0	1	2	1	2	1	2	2	2	0	1	2	2	2	2	0	2	2	1	0
A0A2K5TWK6	ATP-citrate synthase OS=Macaca fascicularis OX=9541 GN=ACLY PE=3 SV=1	ACLY	126.13	64.3	5891	57	56	39	33	42	41	38	42	40	32	42	43	42	41	41	43	45	47	40	41	37	40	38	42	39	39	38	38	42	40	38	32	39	36	31	32	37	48	46	46	44	46	37	46
A0A2K5TWL9	PHD-type domain-containing protein OS=Macaca fascicularis OX=9541 GN=RSF1 PE=4 SV=1	RSF1	164.01	29.1	1037	34	34	4	2	3	3	2	7	4	8	4	0	3	2	4	17	2	2	4	5	3	4	2	5	2	5	10	5	6	2	10	3	14	5	6	8	8	5	3	2	4	4	3	4
A0A2K5TWN3	PID domain-containing protein OS=Macaca fascicularis OX=9541 GN=CCM2 PE=4 SV=1	CCM2	48.788	51.1	626	13	13	6	5	4	6	5	5	5	3	6	1	5	8	8	6	5	6	4	5	6	5	2	6	3	6	7	7	5	4	4	3	6	3	3	1	5	6	2	5	4	6	4	6
A0A2K5TWN6	Endothelin receptor type B OS=Macaca fascicularis OX=9541 GN=EDNRB PE=3 SV=1	EDNRB	56.661	6.5	27	3	3	0	0	0	0	0	0	0	0	0	1	0	1	0	1	0	0	0	0	0	0	0	0	0	0	0	0	0	0	1	0	0	0	0	0	0	0	1	1	0	0	0	2
A0A2K5TWP5	GDNF family receptor alpha OS=Macaca fascicularis OX=9541 GN=GFRA1 PE=3 SV=1	GFRA1	51.645	27.8	222	8	8	2	0	0	0	0	0	1	1	0	5	2	3	0	2	0	0	0	0	2	2	0	0	0	0	0	0	1	1	2	3	2	0	2	1	3	2	2	4	4	3	4	5
A0A2K5TWQ0	WD_REPEATS_REGION domain-containing protein OS=Macaca fascicularis OX=9541 GN=WDR44 PE=4 SV=1	WDR44	101.4	65.2	3106	47	46	23	23	21	21	18	23	26	21	23	16	25	21	21	20	20	24	26	23	24	22	17	18	17	22	28	23	24	19	21	23	28	23	17	19	23	18	17	22	28	22	20	20
A0A2K5TWQ1	VWFA domain-containing protein OS=Macaca fascicularis OX=9541 GN=CACNA2D2 PE=4 SV=1	CACNA2D2	126.84	32.4	1309	34	32	6	5	4	10	6	8	9	5	7	18	12	10	13	23	4	5	3	5	5	5	3	6	2	3	4	8	8	8	4	7	6	4	7	7	6	6	14	20	9	11	8	9
A0A2K5TWQ2	Phospholipid-transporting ATPase OS=Macaca fascicularis OX=9541 GN=ATP9A PE=3 SV=1	ATP9A	121.22	37.1	2103	28	25	19	10	17	20	19	16	17	16	19	21	15	17	12	10	16	19	15	14	20	19	23	13	18	15	16	17	14	22	14	20	15	20	19	10	17	15	14	16	16	16	14	18
A0A2K5TWQ6	CUL9 isoform 1(predicted) OS=Macaca fascicularis OX=9541 GN=CUL9 PE=3 SV=1	CUL9	281.1	7.9	35	13	10	0	0	0	0	0	0	0	0	0	1	1	2	0	0	0	0	0	0	1	0	0	0	0	0	0	0	0	0	0	0	2	1	0	0	0	0	0	1	0	1	0	0
A0A2K5TWQ7	Thioredoxin domain-containing protein OS=Macaca fascicularis OX=9541 GN=TXNDC16 PE=4 SV=1	TXNDC16	92.869	1.5	5	1	1	0	0	0	0	0	0	0	0	0	0	0	0	0	0	0	0	0	0	0	0	0	0	0	0	0	0	0	0	0	0	0	0	0	0	0	0	0	0	0	0	0	0
A0A2K5TWR3	Tubulin beta chain OS=Macaca fascicularis OX=9541 PE=3 SV=1	---	46.106	43.4	1623	20	0	11	14	14	12	7	11	12	11	16	8	12	11	12	13	9	11	9	9	10	15	10	13	12	11	12	10	10	11	10	14	11	11	16	8	13	8	13	15	11	12	14	13
A0A2K5TWR5	PDCD4 isoform 2(predicted) OS=Macaca fascicularis OX=9541 GN=PDCD4 PE=4 SV=1	PDCD4	50.619	37.3	278	12	12	0	1	1	1	1	1	1	1	2	1	2	1	3	4	1	0	1	2	1	1	0	1	0	0	0	1	0	0	1	1	1	1	0	2	0	0	0	3	2	1	2	1
A0A2K5TWR9	Guanine nucleotide-binding protein subunit gamma OS=Macaca fascicularis OX=9541 GN=GNG13 PE=3 SV=1	GNG13	7.9492	26.9	8	2	2	0	0	0	0	0	0	0	0	0	0	0	0	0	1	0	0	0	0	0	0	0	0	0	0	0	0	0	0	0	0	0	0	0	0	0	0	0	0	0	0	0	0
A0A2K5TWT3	Protein disulfide-isomerase OS=Macaca fascicularis OX=9541 GN=PDIA3 PE=3 SV=1	PDIA3	56.779	66.7	4275	39	39	31	29	31	26	30	26	30	31	33	32	31	28	29	31	29	28	32	28	28	27	30	31	31	32	26	25	33	26	31	28	26	27	31	21	30	23	32	29	28	28	29	27
A0A2K5TWU1	HAUS augmin-like complex subunit 5(predicted) OS=Macaca fascicularis OX=9541 GN=HAUS5 PE=4 SV=1	HAUS5	71.571	6.8	10	3	3	0	0	0	0	0	0	0	0	0	0	0	0	0	0	0	0	0	0	0	0	0	0	0	0	0	0	0	0	0	0	0	0	0	0	0	0	0	0	0	0	0	0
A0A2K5TWV1	Rap-GAP domain-containing protein OS=Macaca fascicularis OX=9541 GN=RAP1GAP PE=4 SV=1	RAP1GAP	81.761	52.3	1846	28	3	19	9	8	11	17	12	13	8	14	13	19	14	19	7	14	12	10	11	12	14	9	12	9	9	13	16	16	12	13	14	14	11	7	11	9	14	14	15	18	18	16	16
A0A2K5TWW4	Serine/threonine-protein phosphatase 6 regulatory subunit 1(predicted) OS=Macaca fascicularis OX=9541 GN=PPP6R1 PE=4 SV=1	PPP6R1	96.993	29.7	371	15	15	4	3	2	5	3	1	3	2	3	1	1	6	1	1	1	2	3	3	3	5	2	3	2	4	1	3	2	2	2	1	5	3	3	2	3	2	1	2	2	1	3	3
A0A2K5TWW5	Serine/arginine-rich-splicing factor 7(predicted) OS=Macaca fascicularis OX=9541 PE=4 SV=1	---	15.763	63.5	871	10	9	5	6	7	6	5	7	7	5	5	4	5	6	4	5	6	6	5	6	8	5	6	7	6	7	6	6	5	6	7	6	8	6	7	4	6	7	4	4	4	6	5	5
A0A2K5TWX1	Rap-GAP domain-containing protein OS=Macaca fascicularis OX=9541 GN=RAP1GAP PE=4 SV=1	RAP1GAP	82.536	46.7	7	26	2	0	0	0	0	0	0	0	0	0	0	0	0	0	0	0	0	0	0	0	0	0	0	0	0	0	0	0	0	0	0	0	0	0	0	0	0	0	0	0	0	0	0
A0A2K5TWX6	Leuk-A4-hydro_C domain-containing protein OS=Macaca fascicularis OX=9541 GN=RNPEP PE=4 SV=1	RNPEP	72.494	50	685	22	22	3	4	3	4	3	5	7	2	3	3	4	7	4	9	3	1	3	3	2	6	0	2	1	5	2	3	5	4	6	4	4	7	3	5	4	3	8	5	5	6	8	8
A0A2K5TWX8	Atrophin-1(predicted) OS=Macaca fascicularis OX=9541 GN=ATN1 PE=4 SV=1	ATN1	124.14	10.8	86	7	7	0	0	1	1	0	1	0	2	0	0	0	0	0	1	0	0	1	0	1	0	0	0	0	0	0	1	1	0	1	1	1	1	0	1	0	1	0	0	0	0	0	0
A0A2K5TWY3	PlsC domain-containing protein OS=Macaca fascicularis OX=9541 GN=AGPAT3 PE=4 SV=1	AGPAT3	43.399	29.8	502	13	13	4	4	2	6	2	3	4	4	5	3	4	4	4	4	6	5	2	3	4	8	5	4	4	2	5	5	2	2	4	3	1	4	7	3	4	3	2	5	2	3	4	4
A0A2K5TWY7	Paternally expressed 3(predicted) OS=Macaca fascicularis OX=9541 PE=4 SV=1	---	162.46	9.6	20	10	10	0	0	0	0	0	0	0	0	0	0	0	0	0	0	0	0	0	0	0	0	0	0	0	0	0	0	0	0	0	0	0	0	0	0	0	0	0	0	0	0	0	0
A0A2K5TWZ1	selenide, water dikinase 1 isoform X2(predicted) OS=Macaca fascicularis OX=9541 PE=4 SV=1	---	42.91	61	1080	13	13	9	9	5	3	4	8	8	8	3	1	5	6	6	12	5	4	4	6	4	6	6	5	6	7	5	6	9	9	9	8	8	5	6	8	6	3	3	4	6	8	6	3
A0A2K5TWZ8	Rap-GAP domain-containing protein OS=Macaca fascicularis OX=9541 GN=RAP1GAP PE=4 SV=1	RAP1GAP	74.681	49.6	1	25	1	0	0	0	0	0	0	0	0	0	0	0	0	0	0	0	0	0	0	0	0	0	0	0	0	0	0	0	0	0	0	0	0	0	0	0	0	0	0	0	0	0	1
A0A2K5TX01	Cytoskeleton-associated protein 5 isoform a(predicted) OS=Macaca fascicularis OX=9541 GN=CKAP5 PE=4 SV=1	CKAP5	225.34	52.4	5947	89	89	34	32	39	46	40	48	44	46	52	45	46	40	45	34	43	34	38	38	46	43	40	41	38	35	41	43	45	42	43	47	41	40	43	34	37	40	38	34	41	42	44	40
A0A2K5TX11	BAI1-associated protein 3 isoform 1 (Fragment)(predicted) OS=Macaca fascicularis OX=9541 GN=BAIAP3 PE=4 SV=1	BAIAP3	128.43	23.4	146	18	18	0	0	0	0	0	0	0	0	1	5	6	2	0	0	0	0	0	0	0	0	0	0	0	0	0	0	0	0	0	0	0	0	0	0	0	0	8	8	6	7	2	1
A0A2K5TX18	T-box_assoc domain-containing protein OS=Macaca fascicularis OX=9541 GN=EOMES PE=4 SV=1	EOMES	74.864	19.6	47	10	8	0	0	0	0	0	0	0	0	0	1	0	0	1	0	1	0	0	0	0	0	0	0	0	0	0	0	1	0	0	0	0	0	0	0	0	0	0	0	0	0	1	0
A0A2K5TX24	B30.2/SPRY domain-containing protein OS=Macaca fascicularis OX=9541 GN=ASH2L PE=4 SV=1	ASH2L	60.221	36.7	288	13	13	1	1	0	0	0	4	1	2	1	0	1	0	1	3	0	0	0	1	2	1	1	1	0	2	1	1	2	1	4	4	5	2	1	2	2	2	0	1	2	1	2	1
A0A2K5TX28	Ribonuclease OS=Macaca fascicularis OX=9541 GN=RNASEH2A PE=3 SV=1	RNASEH2A	33.55	35	64	7	7	0	0	0	0	0	0	0	0	0	0	0	0	0	1	0	0	0	0	0	0	0	0	0	0	0	0	0	0	0	0	1	0	0	0	0	0	0	0	0	0	0	0
A0A2K5TX46	FPL domain-containing protein OS=Macaca fascicularis OX=9541 GN=CLEC16A PE=4 SV=1	CLEC16A	115.98	9	37	7	7	1	0	0	0	0	1	0	0	0	0	0	0	0	0	0	0	0	0	1	0	0	0	0	0	0	0	1	0	0	1	1	0	0	0	0	1	1	0	1	0	0	0
A0A2K5TX51	Contactin-associated protein-like 4 isoform 1(predicted) OS=Macaca fascicularis OX=9541 GN=CNTNAP4 PE=4 SV=1	CNTNAP4	137.3	28.9	496	22	22	8	5	3	7	7	3	4	3	1	9	9	9	4	1	2	0	2	3	6	7	5	2	3	2	2	3	3	5	1	1	0	1	4	2	1	2	8	9	3	9	4	4
A0A2K5TX59	LRRNT domain-containing protein OS=Macaca fascicularis OX=9541 PE=4 SV=1	---	61.092	16.4	115	7	5	0	0	1	1	1	0	1	0	1	2	1	0	1	0	1	0	0	1	1	2	1	0	1	1	0	0	0	3	1	1	0	1	0	0	0	0	1	1	2	1	2	2
A0A2K5TX73	Biogenesis of lysosome-related organelles complex 1 subunit 1(predicted) OS=Macaca fascicularis OX=9541 GN=RDH5 PE=4 SV=1	RDH5	17.219	24.8	80	3	3	1	1	1	1	0	0	0	1	0	0	0	1	1	0	0	0	0	0	1	0	0	0	0	0	1	1	0	0	1	1	1	0	1	1	1	1	0	0	0	0	0	1
A0A2K5TX80	Dopey_N domain-containing protein OS=Macaca fascicularis OX=9541 GN=DOP1B PE=4 SV=1	DOP1B	256.19	20.2	894	31	30	10	10	7	13	7	4	10	7	11	4	7	11	8	11	8	5	5	4	9	6	8	4	5	1	5	7	5	6	4	11	6	9	8	2	8	5	2	2	5	4	14	9
A0A2K5TX84	ULP_PROTEASE domain-containing protein OS=Macaca fascicularis OX=9541 PE=4 SV=1	---	80.874	2.8	3	1	1	0	0	0	0	0	0	0	0	0	0	0	0	0	0	0	0	0	0	0	0	0	0	0	0	0	0	0	0	0	0	0	0	1	0	0	0	0	0	0	0	0	0
A0A2K5TX89	Tenascin(predicted) OS=Macaca fascicularis OX=9541 GN=TNC PE=4 SV=1	TNC	240.85	59.8	11708	107	12	113	85	81	85	81	83	88	81	94	30	75	107	96	111	76	78	80	87	97	88	66	86	66	89	81	85	87	75	90	75	91	73	75	85	107	102	48	51	94	91	111	104
A0A2K5TX94	Cas1_AcylT domain-containing protein OS=Macaca fascicularis OX=9541 GN=CASD1 PE=4 SV=1	CASD1	90.287	9	25	4	4	0	1	0	0	0	0	0	0	0	0	0	1	0	0	1	0	0	0	0	1	2	0	0	0	0	1	0	2	0	2	0	0	2	0	0	0	0	0	0	0	0	0
A0A2K5TXA3	Zinc finger protein 207(predicted) OS=Macaca fascicularis OX=9541 GN=ZNF207 PE=4 SV=1	ZNF207	36.967	28.4	765	9	9	4	4	5	4	5	5	7	6	5	4	4	7	4	6	5	6	7	5	6	5	3	4	5	4	6	4	5	6	7	8	6	8	6	5	7	7	5	4	6	5	3	8
A0A2K5TXA4	Syntaxin-binding protein 5 isoform a(predicted) OS=Macaca fascicularis OX=9541 GN=STXBP5 PE=4 SV=1	STXBP5	123.65	41.9	2151	34	32	20	16	14	19	16	17	15	13	19	20	17	19	15	9	13	14	11	13	21	22	17	15	11	12	14	17	14	16	17	15	15	19	16	12	16	13	16	18	12	14	16	21
A0A2K5TXB0	ATP-binding cassette sub-family D member 2(predicted) OS=Macaca fascicularis OX=9541 GN=ABCD2 PE=4 SV=1	ABCD2	80.762	34.9	377	19	18	3	6	1	3	6	3	2	5	0	3	2	2	1	1	1	2	0	0	3	4	7	1	3	0	3	3	3	3	2	4	0	2	7	2	2	1	1	1	0	0	4	1
A0A2K5TXB4	Mitogen-activated protein kinase OS=Macaca fascicularis OX=9541 GN=MAPK1 PE=3 SV=1	MAPK1	41.389	76.4	3367	28	23	21	21	26	23	25	18	25	23	23	22	31	25	27	23	24	19	19	18	19	22	24	16	22	20	23	18	21	20	20	19	16	25	24	20	19	21	25	20	24	25	24	22
A0A2K5TXD1	RUN domain-containing protein OS=Macaca fascicularis OX=9541 PE=4 SV=1	---	47.142	29.5	127	8	8	1	1	1	2	0	0	2	0	0	0	0	1	2	1	0	0	1	0	2	2	1	0	0	0	1	2	5	1	1	1	3	0	2	1	1	4	3	1	2	1	1	2
A0A2K5TXD6	TNC isoform 4(predicted) OS=Macaca fascicularis OX=9541 GN=TNC PE=4 SV=1	TNC	210.85	60.7	1	96	1	0	0	0	0	0	0	0	0	0	0	0	0	0	0	0	0	0	0	0	0	0	0	0	0	0	0	0	0	0	0	0	0	0	0	0	0	0	0	0	0	0	0
A0A2K5TXE2	RAB3D, member RAS oncogene family(predicted) OS=Macaca fascicularis OX=9541 GN=RAB3D PE=4 SV=1	RAB3D	24.218	52.1	499	11	5	4	4	1	4	3	5	5	5	3	3	3	6	3	6	3	2	2	2	5	4	4	2	3	1	4	3	4	5	2	2	2	3	4	2	3	5	4	3	4	3	6	5
A0A2K5TXF3	Sodium/potassium transporting ATPase interacting 3(predicted) OS=Macaca fascicularis OX=9541 PE=4 SV=1	---	22.806	10.6	27	2	2	0	1	0	0	0	0	0	0	0	0	0	1	1	0	1	0	0	0	0	0	0	0	0	0	0	1	0	1	0	0	0	0	0	0	0	0	0	0	1	0	1	1
A0A2K5TXF8	Poly(A) polymerase alpha(predicted) OS=Macaca fascicularis OX=9541 GN=PAPOLA PE=4 SV=1	PAPOLA	82.856	46.8	491	24	22	4	2	0	2	0	1	4	2	0	0	0	1	0	8	3	0	0	1	2	4	2	1	1	1	2	3	4	3	5	5	4	4	3	3	2	1	2	0	3	2	2	2
A0A2K5TXG1	5-oxoprolinase(predicted) OS=Macaca fascicularis OX=9541 GN=OPLAH PE=4 SV=1	OPLAH	138.28	44.9	2054	35	35	17	20	12	18	14	12	14	13	15	13	13	22	11	12	13	14	13	13	16	15	15	14	14	18	13	14	14	13	15	13	10	17	12	15	12	11	18	18	16	13	19	17
A0A2K5TXH0	Protocadherin-8 isoform 1(predicted) OS=Macaca fascicularis OX=9541 GN=PCDH8 PE=4 SV=1	PCDH8	112.96	23.8	201	16	16	1	0	0	2	1	0	3	1	5	0	3	7	0	0	3	2	1	1	0	3	1	2	3	1	1	5	1	4	1	3	5	5	4	1	3	2	0	0	7	5	7	7
A0A2K5TXI7	Fasciculation and elongation protein zeta 1(predicted) OS=Macaca fascicularis OX=9541 PE=4 SV=1	---	45.144	34.4	430	10	9	5	1	1	4	4	4	4	3	3	3	4	3	2	2	3	1	5	5	2	3	2	4	4	4	2	3	3	4	4	3	3	3	1	5	2	3	4	5	5	5	4	4
A0A2K5TXJ1	Tropomyosin beta chain(predicted) OS=Macaca fascicularis OX=9541 GN=TPM2 PE=3 SV=1	TPM2	32.814	45.4	216	19	0	1	1	1	1	1	2	2	1	1	1	0	1	1	2	1	1	2	2	1	1	0	1	0	1	1	2	1	2	2	2	1	1	1	1	1	1	3	2	2	1	1	2
A0A2K5TXJ4	Rho GTPase-activating protein 26 isoform a(predicted) OS=Macaca fascicularis OX=9541 GN=ARHGAP26 PE=4 SV=1	ARHGAP26	92.285	36.5	459	22	22	4	3	3	2	2	0	0	1	2	3	7	3	5	7	3	2	4	1	2	4	2	4	4	0	0	0	1	0	1	0	1	1	0	3	1	2	4	2	4	2	3	3
A0A2K5TXJ5	XK-related protein OS=Macaca fascicularis OX=9541 GN=XKR7 PE=3 SV=1	XKR7	63.686	18	216	7	7	1	1	1	2	2	1	2	1	1	1	1	3	1	7	1	1	1	1	2	2	2	1	1	1	1	2	0	2	2	2	1	2	3	0	1	1	2	2	1	0	1	2
A0A2K5TXK6	Cyclin-dependent kinases regulatory subunit OS=Macaca fascicularis OX=9541 PE=3 SV=1	---	9.6601	32.9	9	3	3	0	0	0	0	0	0	0	0	0	0	0	0	0	0	0	0	0	0	0	0	0	0	0	0	0	0	0	0	0	0	0	0	0	0	0	0	0	0	0	0	0	0
A0A2K5TXK7	Epididymis secretory protein Li 273(predicted) OS=Macaca fascicularis OX=9541 GN=TPM2 PE=3 SV=1	TPM2	32.989	46.5	57	19	0	0	0	0	0	0	1	0	0	1	0	1	0	0	0	0	0	0	0	0	0	0	0	0	0	0	0	0	0	0	0	0	0	0	0	0	0	0	1	0	0	1	0
A0A2K5TXL2	Phosphatidate cytidylyltransferase OS=Macaca fascicularis OX=9541 GN=CDS1 PE=3 SV=1	CDS1	50.396	20	146	5	3	3	1	0	1	2	2	1	1	0	3	2	3	0	2	0	0	0	0	2	2	0	0	0	0	0	2	0	3	1	2	1	2	2	1	0	0	2	3	2	2	3	3
A0A2K5TXM2	SH3 domain-containing protein OS=Macaca fascicularis OX=9541 GN=MIA3 PE=4 SV=1	MIA3	213.05	28.9	1736	41	41	16	7	12	16	11	8	12	12	10	12	13	11	9	16	12	10	14	12	15	14	7	10	8	7	14	13	14	19	14	12	21	18	16	15	17	13	7	14	15	14	11	12
A0A2K5TXN3	Peptidyl-prolyl cis-trans isomerase E OS=Macaca fascicularis OX=9541 PE=3 SV=1	---	32.973	32.4	249	7	7	1	1	1	2	1	0	3	1	2	0	1	2	1	2	1	1	1	3	1	1	0	1	0	1	2	2	1	2	2	2	4	3	2	2	2	2	1	1	2	2	1	1
A0A2K5TXN9	Voltage-dependent calcium channel gamma-5 subunit OS=Macaca fascicularis OX=9541 GN=CACNG5 PE=3 SV=1	CACNG5	30.875	18.2	41	3	3	0	0	0	0	0	0	0	0	1	3	1	0	0	0	1	0	1	1	1	0	1	1	0	0	0	0	0	0	0	0	0	0	0	0	1	0	1	1	0	1	0	0
A0A2K5TXP0	WW domain-containing protein OS=Macaca fascicularis OX=9541 GN=WAC PE=4 SV=1	WAC	65.486	28.2	162	10	10	0	1	1	0	0	0	1	0	0	0	0	0	0	1	0	1	0	0	0	1	1	0	1	0	2	0	2	0	2	1	1	1	1	4	0	0	0	0	0	0	0	0
A0A2K5TXP5	Activating signal cointegrator 1 complex subunit 3 isoform a(predicted) OS=Macaca fascicularis OX=9541 GN=ASCC3 PE=4 SV=1	ASCC3	251.21	16.2	207	25	25	2	0	0	0	0	0	1	1	1	0	0	2	2	2	0	1	0	0	1	1	1	0	1	0	1	0	2	1	2	4	1	2	2	0	1	1	0	0	0	1	2	2
A0A2K5TXQ5	C2 domain-containing protein OS=Macaca fascicularis OX=9541 GN=SYT13 PE=4 SV=1	SYT13	46.813	13.1	55	3	3	1	1	0	0	1	0	1	0	1	1	0	0	0	0	0	0	0	1	1	1	0	0	0	0	0	0	0	1	0	0	0	1	0	0	2	1	0	1	1	1	0	1
A0A2K5TXQ6	Amidohydro-rel domain-containing protein OS=Macaca fascicularis OX=9541 GN=AMDHD2 PE=4 SV=1	AMDHD2	46.609	27	342	7	7	2	1	2	1	1	3	2	2	0	0	1	1	1	3	2	1	1	3	3	4	2	1	1	3	3	2	4	3	4	3	2	3	3	3	2	0	0	0	1	1	1	1
A0A2K5TXR1	Alpha-globin transcription factor CP2 isoform 1(predicted) OS=Macaca fascicularis OX=9541 GN=TFCP2 PE=4 SV=1	TFCP2	57.246	35.3	936	13	10	6	2	5	5	6	5	8	5	6	5	6	3	5	10	5	7	6	9	6	7	3	9	5	7	5	6	8	7	5	7	5	6	5	4	5	7	8	7	8	7	6	7
A0A2K5TXR2	Phosducin domain-containing protein OS=Macaca fascicularis OX=9541 PE=4 SV=1	---	27.6	47.7	271	8	7	1	1	0	1	1	2	1	1	1	0	2	3	3	5	1	0	1	1	4	2	0	1	1	1	2	2	4	2	1	0	2	1	2	1	1	1	2	2	2	2	3	2
A0A2K5TXS1	WD_REPEATS_REGION domain-containing protein OS=Macaca fascicularis OX=9541 GN=STRN PE=4 SV=1	STRN	89.664	48.8	1851	26	25	14	10	11	10	9	11	10	10	16	3	12	11	18	13	9	10	9	11	11	13	7	13	3	14	11	16	13	10	12	8	13	11	7	15	12	16	13	10	12	13	11	11
A0A2K5TXS2	Calcium-binding and coiled-coil domain-containing protein 1 isoform 1(predicted) OS=Macaca fascicularis OX=9541 GN=CALCOCO1 PE=4 SV=1	CALCOCO1	77.29	22.6	124	10	10	0	0	0	0	0	0	1	1	1	0	1	0	3	0	0	0	0	0	0	0	0	0	0	0	0	1	1	1	1	1	0	1	1	0	1	0	0	0	0	0	1	0
A0A2K5TXS7	Delphilin(predicted) OS=Macaca fascicularis OX=9541 GN=GRID2IP PE=4 SV=1	GRID2IP	111.82	27.1	46	15	15	0	0	0	0	0	1	0	0	0	0	0	0	0	1	0	0	0	0	0	0	0	0	0	0	1	0	0	0	0	0	0	0	0	0	0	0	0	0	0	0	0	1
A0A2K5TXT0	LYR motif-containing protein 4 isoform 1(predicted) OS=Macaca fascicularis OX=9541 GN=LYRM4 PE=3 SV=1	LYRM4	10.874	37.4	85	4	4	1	0	2	1	0	0	1	0	1	1	1	0	0	1	1	1	1	2	0	0	1	1	2	1	1	0	0	0	0	1	0	0	0	0	0	0	1	0	0	1	2	0
A0A2K5TXT2	ELMO domain-containing protein OS=Macaca fascicularis OX=9541 GN=ELMO1 PE=4 SV=1	ELMO1	83.884	18.8	407	10	9	4	2	3	3	4	3	3	0	3	4	2	2	3	4	1	1	2	4	3	2	2	1	2	3	2	3	3	3	1	1	1	1	1	0	4	2	3	5	4	4	3	3
A0A2K5TXT3	MFS domain-containing protein OS=Macaca fascicularis OX=9541 GN=SLC17A8 PE=4 SV=1	SLC17A8	61.335	7.6	7	3	2	0	0	0	0	0	0	0	0	0	0	0	0	0	0	0	0	0	0	1	1	0	0	0	0	0	0	0	0	0	0	0	0	0	0	1	0	0	0	1	0	0	0
A0A2K5TXT8	ANK_REP_REGION domain-containing protein OS=Macaca fascicularis OX=9541 GN=ANKRD13B PE=4 SV=1	ANKRD13B	70.229	8.8	11	4	3	0	0	0	0	0	0	0	0	0	0	0	0	0	0	0	0	0	0	0	0	0	0	0	0	0	0	0	0	0	0	0	0	0	0	0	0	0	0	0	0	0	0
A0A2K5TXU2	VWFA domain-containing protein OS=Macaca fascicularis OX=9541 GN=INTS6 PE=4 SV=1	INTS6	100.39	20.1	67	12	5	0	0	0	1	0	0	0	0	0	0	0	0	0	1	0	0	0	0	0	0	1	0	0	0	0	0	0	1	0	0	0	1	3	0	1	0	0	0	0	0	0	0
A0A2K5TXV3	zinc_ribbon_10 domain-containing protein OS=Macaca fascicularis OX=9541 GN=LNPK PE=4 SV=1	LNPK	47.747	48.6	705	19	19	4	4	8	4	6	1	4	3	5	7	5	8	4	3	3	6	5	5	5	7	6	5	7	4	3	4	2	6	1	5	4	7	5	3	5	5	5	6	5	6	6	6
A0A2K5TXV8	Anion exchange protein OS=Macaca fascicularis OX=9541 GN=SLC4A3 PE=3 SV=1	SLC4A3	136.58	11.8	86	9	8	1	3	2	2	2	1	0	0	0	1	0	2	1	0	0	1	1	1	0	0	1	0	1	0	0	0	0	0	0	1	0	0	0	0	0	0	0	0	1	1	0	2
A0A2K5TXW6	Serine hydroxymethyltransferase OS=Macaca fascicularis OX=9541 GN=SHMT2 PE=3 SV=1	SHMT2	56.091	38.3	846	14	13	7	5	5	4	4	8	5	7	7	2	6	6	6	9	6	5	4	5	6	5	6	3	5	5	4	4	5	6	6	4	6	4	5	8	6	5	3	7	3	3	6	5
A0A2K5TXX3	NCK associated protein 1(predicted) OS=Macaca fascicularis OX=9541 GN=NCKAP1 PE=4 SV=1	NCKAP1	129.52	58.5	5620	63	61	39	44	40	38	38	36	46	41	41	39	43	43	44	31	37	39	38	41	40	43	35	40	28	32	37	33	37	43	39	35	41	35	36	33	37	40	35	34	42	46	46	42
A0A2K5TXY5	Negative elongation factor complex member C/D(predicted) OS=Macaca fascicularis OX=9541 PE=4 SV=1	---	67.218	28.7	216	13	13	0	1	0	2	0	0	2	2	0	0	0	0	0	5	1	0	1	0	2	1	1	0	0	1	0	1	0	1	2	3	3	2	3	2	1	1	0	1	0	1	1	0
A0A2K5TXZ6	zf-C2H2_12 domain-containing protein OS=Macaca fascicularis OX=9541 GN=SPINDOC PE=4 SV=1	SPINDOC	41.11	19.4	12	4	4	0	0	0	0	0	0	0	0	0	0	0	0	0	0	0	0	0	0	0	0	0	0	0	0	0	0	0	0	0	0	0	0	0	0	0	0	0	0	0	0	0	0
A0A2K5TY00	Fibrinogen C-terminal domain-containing protein OS=Macaca fascicularis OX=9541 GN=FGG PE=4 SV=1	FGG	49.525	52.6	761	19	19	3	2	1	4	1	4	3	2	3	5	3	5	1	4	3	3	2	2	3	2	2	3	4	4	3	2	4	0	2	2	3	2	2	5	3	3	2	9	3	3	6	3
A0A2K5TY10	GATA-type domain-containing protein OS=Macaca fascicularis OX=9541 GN=GATAD2A PE=4 SV=1	GATAD2A	58.925	28.8	23	10	3	0	0	0	0	0	0	0	0	0	0	0	0	0	0	0	0	0	0	0	0	0	0	0	0	0	0	0	0	0	0	0	0	0	0	0	0	0	0	0	0	0	0
A0A2K5TY19	Haptoglobin isoform 2 preproprotein(predicted) OS=Macaca fascicularis OX=9541 PE=3 SV=1	---	38.354	37.5	118	10	7	0	0	0	0	0	0	0	0	0	0	0	0	0	0	0	0	0	0	0	0	0	0	0	0	0	0	0	0	0	0	0	0	0	0	0	0	0	0	0	0	0	0
A0A2K5TY30	DUF3715 domain-containing protein OS=Macaca fascicularis OX=9541 GN=TASOR PE=4 SV=1	TASOR	168.02	18.9	130	19	19	0	1	0	1	0	0	1	1	0	0	0	1	0	2	0	0	1	0	1	1	1	1	1	1	0	1	1	2	2	1	3	2	2	0	1	0	0	0	1	0	0	0
A0A2K5TY45	Dynein axonemal heavy chain 17(predicted) OS=Macaca fascicularis OX=9541 GN=DNAH17 PE=4 SV=1	DNAH17	502.42	2.7	67	10	10	1	0	0	0	0	1	0	0	0	1	1	0	0	1	1	1	1	0	0	0	0	2	0	0	0	0	0	0	1	0	0	0	1	0	1	0	1	0	0	0	0	1
A0A2K5TY47	HEAT repeat-containing protein 3(predicted) OS=Macaca fascicularis OX=9541 GN=HEATR3 PE=4 SV=1	HEATR3	74.492	16.5	112	8	8	0	0	0	0	1	1	0	0	0	0	1	0	0	2	0	0	0	0	1	1	0	1	0	1	1	1	2	1	1	0	0	0	1	0	0	1	0	0	0	0	0	0
A0A2K5TY58	Protein transport protein Sec61 subunit beta OS=Macaca fascicularis OX=9541 PE=3 SV=1	---	9.9743	38.5	290	4	4	1	3	2	2	2	2	2	1	1	2	1	3	2	3	4	3	3	3	1	2	3	2	2	2	0	3	2	2	2	2	1	2	1	4	2	2	1	1	1	2	2	2
A0A2K5TY63	Selenoprotein F OS=Macaca fascicularis OX=9541 GN=SELENOF PE=4 SV=1	SELENOF	18.085	30.5	336	4	3	2	3	2	0	2	2	3	4	2	3	3	1	3	3	1	2	2	2	3	3	3	4	2	2	3	3	4	2	4	2	3	2	4	3	2	3	4	2	3	3	2	3
A0A2K5TY67	Large neutral amino acids transporter small subunit 4(predicted) OS=Macaca fascicularis OX=9541 GN=SLC43A2 PE=4 SV=1	SLC43A2	47.031	7.8	17	3	3	0	0	0	0	0	0	0	0	0	0	0	1	0	0	0	0	0	0	0	0	0	0	0	0	0	0	0	0	0	0	0	0	0	0	0	0	0	0	0	1	1	1
A0A2K5TY77	Laminin subunit beta 1(predicted) OS=Macaca fascicularis OX=9541 GN=LAMB1 PE=4 SV=1	LAMB1	196.19	30.3	848	34	33	7	3	8	3	3	6	5	3	5	3	5	7	8	5	5	5	3	4	4	4	0	2	1	4	3	4	7	6	2	3	6	3	2	3	4	6	6	4	5	7	6	5
A0A2K5TY89	RGM domain family member B(predicted) OS=Macaca fascicularis OX=9541 GN=RGMB PE=4 SV=1	RGMB	52.072	13.8	114	3	3	1	0	0	1	0	1	0	2	2	0	1	1	0	1	1	0	0	1	1	1	0	0	0	1	0	1	1	1	1	0	1	1	0	1	2	2	2	2	2	1	1	0
A0A2K5TY99	Golgin A7 family member B OS=Macaca fascicularis OX=9541 GN=GOLGA7B PE=4 SV=1	GOLGA7B	18.334	25.7	105	5	4	0	1	1	0	2	1	1	0	1	2	1	0	2	0	1	0	0	0	1	1	2	2	1	1	0	1	2	1	1	0	0	1	1	0	1	0	1	0	0	1	1	2
A0A2K5TYA5	Histone-lysine N-methyltransferase SETD7 OS=Macaca fascicularis OX=9541 GN=SETD7 PE=3 SV=1	SETD7	40.72	29	128	7	7	2	0	0	0	0	1	0	1	1	0	0	1	0	2	0	0	1	1	0	0	0	0	0	0	1	0	0	0	0	0	1	0	0	2	1	0	0	0	0	0	0	0
A0A2K5TYB6	WD repeat-containing protein 41(predicted) OS=Macaca fascicularis OX=9541 PE=4 SV=1	---	54.022	37.3	655	12	12	6	2	4	4	3	7	5	3	5	4	7	5	3	4	2	3	3	4	5	4	0	5	3	4	5	6	7	7	7	4	4	5	3	4	5	3	8	8	6	9	5	5
A0A2K5TYC4	Rhodanese domain-containing protein OS=Macaca fascicularis OX=9541 GN=CEP41 PE=4 SV=1	CEP41	41.355	58.2	1375	19	1	12	7	10	11	7	11	14	10	8	6	9	13	9	2	10	7	9	10	12	13	7	8	8	10	9	11	11	9	11	12	12	12	14	14	9	12	7	8	7	8	11	11
A0A2K5TYD2	UBIQUITIN_CONJUGAT_2 domain-containing protein OS=Macaca fascicularis OX=9541 PE=3 SV=1	---	19.509	38.2	411	6	6	3	1	2	2	1	4	3	2	3	0	1	2	3	3	1	1	3	1	4	3	0	4	1	3	2	3	2	4	3	4	4	3	3	3	3	1	4	4	3	2	1	1
A0A2K5TYD3	Ig-like domain-containing protein OS=Macaca fascicularis OX=9541 GN=NEXN PE=4 SV=1	NEXN	72.587	9.5	13	4	4	0	0	0	0	0	0	0	0	0	0	0	0	0	1	0	0	0	0	0	0	0	0	0	0	0	0	0	0	0	0	0	0	0	0	0	0	0	0	0	0	0	0
A0A2K5TYD9	SH3 domain-containing protein OS=Macaca fascicularis OX=9541 GN=CACNB1 PE=4 SV=1	CACNB1	65.612	44.7	1015	18	14	8	5	8	6	7	5	7	7	6	8	7	8	7	2	5	6	6	6	9	7	6	9	7	9	5	8	6	5	6	6	7	7	6	7	7	9	3	8	7	4	6	7
A0A2K5TYE1	C1q domain-containing protein OS=Macaca fascicularis OX=9541 GN=C1QL1 PE=4 SV=1	C1QL1	26.434	12	4	2	1	1	0	0	0	0	0	0	0	0	0	0	0	0	1	0	0	0	0	0	0	0	0	0	0	0	0	0	0	0	0	0	0	0	0	0	0	0	0	0	0	0	0
A0A2K5TYE2	Rhodanese domain-containing protein OS=Macaca fascicularis OX=9541 GN=CEP41 PE=4 SV=1	CEP41	41.314	60.1	1	19	1	0	0	0	0	0	0	0	0	0	0	0	0	0	0	0	0	0	0	0	0	0	0	0	0	0	0	0	0	0	0	0	0	0	0	0	0	0	0	0	0	0	0
A0A2K5TYF1	RING-type domain-containing protein OS=Macaca fascicularis OX=9541 GN=RNF7 PE=4 SV=1	RNF7	12.683	38.1	181	3	3	0	1	1	1	1	1	1	2	1	1	1	2	1	1	1	1	1	1	1	0	2	1	1	1	3	1	1	0	1	1	3	2	0	0	2	1	0	0	2	0	1	1
A0A2K5TYF2	G-protein coupled receptor 56 isoform c(predicted) OS=Macaca fascicularis OX=9541 GN=ADGRG1 PE=3 SV=1	ADGRG1	77.675	24	571	11	11	5	3	2	3	3	4	4	5	3	6	5	7	5	4	3	3	3	7	4	3	2	2	4	3	2	3	2	4	4	4	3	4	2	2	3	4	4	6	5	5	5	5
A0A2K5TYG9	HTH La-type RNA-binding domain-containing protein OS=Macaca fascicularis OX=9541 GN=LARP1B PE=4 SV=1	LARP1B	105.39	9.3	5	8	4	0	0	0	0	0	0	0	0	0	0	0	0	0	0	0	0	0	1	0	0	0	0	0	0	0	0	0	0	0	0	0	0	0	0	0	0	0	0	0	0	0	0
A0A2K5TYH3	FCP1 homology domain-containing protein OS=Macaca fascicularis OX=9541 GN=CTDNEP1 PE=4 SV=1	CTDNEP1	28.377	25.8	34	5	5	0	0	0	1	0	0	1	0	0	0	0	0	0	0	0	0	1	0	0	1	1	0	1	0	0	0	0	0	1	0	0	1	0	0	0	0	0	0	1	0	0	0
A0A2K5TYK7	Nuclear receptor corepressor 2 isoform 3(predicted) OS=Macaca fascicularis OX=9541 GN=NCOR2 PE=4 SV=1	NCOR2	272.3	5	33	10	10	0	0	0	0	0	0	0	0	0	0	0	0	0	0	0	0	0	0	0	0	0	0	0	0	0	0	0	1	0	0	0	0	0	0	0	0	0	0	0	0	1	0
A0A2K5TYL2	Methyltranfer_dom domain-containing protein OS=Macaca fascicularis OX=9541 PE=4 SV=1	---	17.583	18.1	86	2	2	0	0	0	0	0	0	2	1	0	0	0	1	0	2	0	0	0	0	0	1	0	0	0	0	0	0	2	0	0	1	3	1	1	1	0	0	0	1	0	0	1	0
A0A2K5TYL9	Protein kinase domain-containing protein OS=Macaca fascicularis OX=9541 GN=CDK5 PE=3 SV=1	CDK5	33.304	71.6	1607	20	19	8	11	11	8	12	10	9	12	12	12	15	10	14	10	11	11	12	9	11	10	11	12	11	12	12	12	13	13	12	13	10	9	7	10	11	12	10	11	12	13	14	9
A0A2K5TYM2	BTB domain-containing protein OS=Macaca fascicularis OX=9541 GN=KBTBD6 PE=4 SV=1	KBTBD6	76.54	46.8	660	24	13	2	1	3	4	5	5	6	4	4	0	0	3	3	3	4	6	6	7	4	4	4	7	5	8	5	5	6	6	5	3	10	3	3	5	7	7	2	3	6	3	1	1
A0A2K5TYM7	Tetratricopeptide repeat domain 8(predicted) OS=Macaca fascicularis OX=9541 GN=TTC8 PE=4 SV=1	TTC8	54.154	30	251	9	9	2	3	2	1	3	2	2	2	2	1	3	4	0	3	1	2	2	2	1	2	1	0	2	1	1	1	1	2	1	1	3	2	1	3	3	2	2	2	3	0	3	3
A0A2K5TYN9	Filamin C(predicted) OS=Macaca fascicularis OX=9541 GN=FLNC PE=4 SV=1	FLNC	286.03	40.8	1144	75	61	0	0	1	1	1	1	1	3	0	9	12	18	11	23	0	0	0	0	0	0	0	0	3	1	1	2	5	4	0	4	1	1	6	13	0	1	15	28	25	26	22	23
A0A2K5TYP0	Actin, alpha 1, skeletal muscle(predicted) OS=Macaca fascicularis OX=9541 GN=ACTA1 PE=3 SV=1	ACTA1	42.051	84.1	1	36	1	0	0	0	0	0	0	0	0	0	0	0	0	0	0	0	0	0	0	0	0	0	0	0	0	0	0	0	0	0	0	0	0	0	0	0	0	0	0	0	0	0	0
A0A2K5TYP4	C5orf51 isoform 2(predicted) OS=Macaca fascicularis OX=9541 GN=C5orf51 PE=4 SV=1	C5orf51	37.336	47	387	11	11	3	2	1	2	1	2	3	1	2	3	4	4	2	7	2	2	1	1	2	2	0	4	1	3	1	2	1	2	4	1	2	1	3	2	3	3	1	2	2	3	3	5
A0A2K5TYP5	OMPdecase domain-containing protein OS=Macaca fascicularis OX=9541 GN=UMPS PE=3 SV=1	UMPS	52.083	49.2	612	18	17	2	1	3	3	3	3	5	1	3	1	5	4	7	5	5	2	1	2	3	3	2	4	1	5	3	2	4	1	5	3	6	3	2	6	2	4	4	3	6	7	5	3
A0A2K5TYQ8	J domain-containing protein OS=Macaca fascicularis OX=9541 PE=4 SV=1	---	25.624	6.3	2	1	1	0	0	0	0	0	0	0	0	0	0	0	0	0	0	0	0	0	0	0	1	0	0	0	0	0	0	0	0	0	0	0	0	0	0	0	0	0	0	0	0	0	0
A0A2K5TYR1	AAA_12 domain-containing protein OS=Macaca fascicularis OX=9541 GN=MOV10 PE=4 SV=1	MOV10	113.6	9.9	27	7	7	0	0	0	0	0	0	0	0	0	0	2	0	0	2	0	0	0	0	0	0	0	0	0	0	0	0	0	0	0	0	0	0	0	1	1	1	0	0	0	1	0	0
A0A2K5TYS1	HNRNPDL isoform 3(predicted) OS=Macaca fascicularis OX=9541 GN=HNRNPDL PE=4 SV=1	HNRNPDL	40.015	49.6	1726	19	18	11	7	12	10	13	14	14	13	11	8	8	13	9	18	12	10	11	6	14	14	10	11	9	11	13	11	17	16	12	14	14	16	14	14	11	12	10	8	10	14	10	8
A0A2K5TYS8	Arc_C domain-containing protein OS=Macaca fascicularis OX=9541 GN=ARC PE=4 SV=1	ARC	53.204	8.5	37	3	3	0	0	0	0	0	0	0	1	0	0	0	1	1	0	0	0	0	0	0	0	0	0	0	0	0	0	0	0	0	0	0	0	0	0	0	0	0	0	0	0	0	0
A0A2K5TYT3	Homeobox domain-containing protein OS=Macaca fascicularis OX=9541 GN=HOXB6 PE=3 SV=1	HOXB6	25.384	19.6	5	4	3	1	0	0	0	0	0	0	0	0	0	0	0	0	0	0	0	0	0	0	0	0	0	0	0	0	0	0	0	0	0	0	0	0	0	0	0	0	0	0	0	0	0
A0A2K5TYU3	Mediator of RNA polymerase II transcription subunit 9(predicted) OS=Macaca fascicularis OX=9541 GN=MED9 PE=4 SV=1	MED9	8.6357	22	11	2	2	0	0	0	0	0	0	0	0	0	0	0	0	0	0	0	0	0	0	0	0	0	0	0	0	0	0	0	0	0	0	0	0	0	0	0	0	0	0	0	0	0	0
A0A2K5TYU5	UBIQUITIN_CONJUGAT_2 domain-containing protein OS=Macaca fascicularis OX=9541 GN=UBE2L6 PE=3 SV=1	UBE2L6	17.463	66.4	174	5	5	0	0	0	1	1	3	2	1	1	0	1	1	1	3	1	0	1	0	0	0	0	0	0	1	1	2	1	1	2	1	0	2	0	0	2	1	1	2	4	4	0	2
A0A2K5TYV7	Calponin-homology (CH) domain-containing protein OS=Macaca fascicularis OX=9541 GN=NAV2 PE=4 SV=1	NAV2	254.81	7.1	13	10	1	0	0	0	0	0	0	0	0	0	0	0	0	0	0	0	0	0	0	0	0	0	0	0	0	0	0	0	0	0	0	0	1	1	0	0	0	0	0	0	0	0	0
A0A2K5TYW5	BTB domain-containing protein OS=Macaca fascicularis OX=9541 GN=KLHL18 PE=4 SV=1	KLHL18	46.294	7.3	17	2	2	0	1	1	0	0	0	0	0	0	0	0	0	0	0	0	0	0	0	0	0	0	1	0	1	0	0	0	0	1	0	0	0	0	0	1	1	0	0	0	1	0	0
A0A2K5TYW6	DNA topoisomerase 2 OS=Macaca fascicularis OX=9541 GN=TOP2A PE=3 SV=1	TOP2A	174.14	34	209	44	32	0	0	0	0	0	0	0	0	0	0	0	0	0	2	0	0	0	0	0	0	0	0	0	0	0	0	0	0	0	0	0	0	0	0	0	0	0	0	0	0	0	0
A0A2K5TYX1	ANK_REP_REGION domain-containing protein OS=Macaca fascicularis OX=9541 GN=GRK2 PE=4 SV=1	GRK2	67.477	25.5	435	10	9	3	2	3	4	5	4	3	4	5	1	3	6	5	1	1	1	3	3	2	5	3	3	1	1	4	3	4	4	3	3	6	3	2	4	8	4	5	5	6	4	4	4
A0A2K5TYX9	G kinase-anchoring protein 1 isoform b(predicted) OS=Macaca fascicularis OX=9541 GN=GKAP1 PE=4 SV=1	GKAP1	36.123	14.3	5	3	3	0	0	0	0	0	0	0	0	0	0	0	0	0	0	0	0	0	0	0	0	0	0	0	0	0	0	0	0	0	0	0	0	0	0	0	0	0	0	0	0	0	0
A0A2K5TYY1	AA_TRNA_LIGASE_II_ALA domain-containing protein OS=Macaca fascicularis OX=9541 GN=AARS PE=3 SV=1	AARS	106.77	64.3	6026	49	49	46	36	39	39	38	44	42	37	43	33	36	45	36	39	38	32	41	38	45	43	34	36	37	42	40	43	38	47	36	44	43	38	37	38	41	45	41	42	43	45	46	42
A0A2K5TYY4	Homeobox domain-containing protein OS=Macaca fascicularis OX=9541 GN=PBX1 PE=4 SV=1	PBX1	46.625	43.5	637	14	5	3	2	3	2	6	5	5	10	3	2	2	2	3	5	3	2	3	2	5	5	3	2	1	4	3	5	2	1	5	6	4	2	9	8	4	5	1	2	4	3	2	3
A0A2K5TYZ7	Leucine-zipper-like transcriptional regulator 1(predicted) OS=Macaca fascicularis OX=9541 GN=LZTR1 PE=4 SV=1	LZTR1	94.632	15.5	66	9	8	1	0	0	0	0	1	2	2	0	0	0	0	0	0	0	0	0	0	2	3	0	0	1	1	2	2	0	2	2	0	1	1	1	0	1	2	1	0	2	0	1	1
A0A2K5TYZ9	Terminal nucleotidyltransferase 4B(predicted) OS=Macaca fascicularis OX=9541 GN=TENT4B PE=4 SV=1	TENT4B	64.833	5.8	2	2	2	0	0	0	0	0	0	0	0	0	0	0	0	0	0	0	0	0	0	0	0	0	0	0	0	0	0	0	0	0	0	0	0	1	0	0	0	0	0	0	0	0	0
A0A2K5TZ07	ATP-binding cassette transporter 1(predicted) OS=Macaca fascicularis OX=9541 GN=ABCA1 PE=4 SV=1	ABCA1	254.95	7.1	22	10	10	0	0	0	0	0	0	0	1	0	0	0	1	0	0	0	0	0	0	0	0	0	0	0	0	0	0	0	0	0	0	0	0	0	0	0	0	0	0	0	0	0	0
A0A2K5TZ21	Serine/threonine-protein phosphatase 2A 56 kDa regulatory subunit OS=Macaca fascicularis OX=9541 PE=3 SV=1	---	67.122	36.4	639	18	10	4	7	5	4	3	4	5	3	5	6	3	5	3	3	4	6	4	4	5	4	5	5	5	4	2	3	2	4	3	5	2	6	4	4	3	5	3	3	2	3	5	4
A0A2K5TZ31	Amine oxidase OS=Macaca fascicularis OX=9541 PE=3 SV=1	---	82.046	14.3	8	6	4	0	0	0	0	0	0	0	0	0	0	0	0	0	0	0	0	0	0	0	0	0	0	0	0	0	0	0	0	0	0	0	0	0	0	0	0	0	0	0	0	0	0
A0A2K5TZ33	TAFH domain-containing protein OS=Macaca fascicularis OX=9541 GN=TAF4 PE=4 SV=1	TAF4	68.546	25.5	106	9	9	0	0	1	0	0	0	1	0	0	0	0	0	0	1	0	0	0	0	0	0	0	1	0	0	1	0	0	0	1	0	1	0	0	1	0	0	0	0	0	0	0	0
A0A2K5TZ37	Protein A6(predicted) OS=Macaca fascicularis OX=9541 GN=TWF1 PE=4 SV=1	TWF1	43.972	52.6	1115	15	1	7	6	8	6	7	9	9	6	7	5	4	9	6	10	7	4	6	7	9	6	8	9	5	7	8	9	10	8	9	10	11	8	5	7	8	9	6	7	5	6	8	10
A0A2K5TZ42	WD_REPEATS_REGION domain-containing protein OS=Macaca fascicularis OX=9541 GN=DPH7 PE=4 SV=1	DPH7	50.58	7.5	35	3	3	0	0	0	0	0	0	0	0	0	0	0	0	0	0	0	0	0	0	0	1	0	0	0	0	0	0	0	0	0	0	0	0	0	1	0	0	0	0	0	0	0	0
A0A2K5TZ45	Peroxisomal membrane protein PEX16 OS=Macaca fascicularis OX=9541 GN=PEX16 PE=3 SV=1	PEX16	38.666	20.8	143	4	4	1	2	1	4	1	2	1	1	1	2	1	3	1	2	2	1	1	1	1	1	1	1	1	1	0	2	1	3	1	1	0	1	1	0	0	0	1	1	1	1	2	1
A0A2K5TZ46	Mediator of RNA polymerase II transcription subunit 16 OS=Macaca fascicularis OX=9541 GN=MED16 PE=3 SV=1	MED16	93.067	12.2	72	7	7	0	0	0	0	0	0	0	0	0	0	0	0	0	1	0	0	0	0	1	1	0	1	0	0	1	1	0	0	0	1	1	1	1	1	0	1	0	0	0	0	0	0
A0A2K5TZ50	Protein A6(predicted) OS=Macaca fascicularis OX=9541 GN=TWF1 PE=4 SV=1	TWF1	44.742	53.5	131	15	1	1	1	1	1	1	1	1	1	1	1	1	0	1	1	1	1	1	1	0	1	0	1	1	1	1	1	1	1	1	1	1	1	1	1	1	1	0	1	1	1	1	1
A0A2K5TZ52	PAN2-PAN3 deadenylation complex catalytic subunit PAN2 OS=Macaca fascicularis OX=9541 GN=PAN2 PE=3 SV=1	PAN2	134.86	8.6	29	7	7	0	0	0	0	0	0	0	0	1	0	0	0	0	0	0	0	0	0	0	0	0	0	0	0	0	1	0	1	0	0	0	0	0	0	0	0	0	0	0	1	0	0
A0A2K5TZ53	WD_REPEATS_REGION domain-containing protein OS=Macaca fascicularis OX=9541 GN=CDC40 PE=4 SV=1	CDC40	65.49	43.7	371	19	19	2	2	0	1	0	3	3	6	0	0	1	0	0	4	2	1	1	1	2	4	1	2	1	2	1	3	3	3	4	2	5	2	7	5	1	3	0	0	0	3	0	0
A0A2K5TZ67	Twinfilin actin binding protein 1(predicted) OS=Macaca fascicularis OX=9541 GN=TWF1 PE=4 SV=1	TWF1	9.9105	44.3	110	2	2	1	2	1	0	1	1	1	1	1	1	0	0	0	1	1	1	1	1	1	1	0	1	1	1	1	1	1	1	1	1	1	1	1	1	1	1	1	1	0	1	0	0
A0A2K5TZ68	RING-type domain-containing protein OS=Macaca fascicularis OX=9541 PE=4 SV=1	---	569.23	7.2	148	23	23	0	0	0	0	1	2	0	1	0	0	0	1	1	3	1	0	0	1	0	0	0	0	0	1	1	1	0	0	2	1	1	1	2	1	0	1	1	2	2	0	2	1
A0A2K5TZ81	acidPPc domain-containing protein OS=Macaca fascicularis OX=9541 GN=PLPPR3 PE=4 SV=1	PLPPR3	67.941	50.3	1436	19	19	8	9	11	9	13	11	13	10	9	10	9	10	16	7	13	12	13	18	10	9	14	13	10	12	11	8	11	9	14	11	15	12	15	9	9	8	9	7	9	8	8	13
A0A2K5TZ90	BTB domain-containing protein OS=Macaca fascicularis OX=9541 GN=KCNC1 PE=3 SV=1	KCNC1	65.871	9.2	27	4	4	0	0	0	0	0	0	0	0	0	2	1	0	0	1	0	0	0	0	0	0	0	0	0	0	0	0	0	0	0	0	0	0	0	0	0	0	0	0	0	1	0	1
A0A2K5TZA9	Probable global transcription activator SNF2L1(predicted) OS=Macaca fascicularis OX=9541 GN=SMARCA1 PE=4 SV=1	SMARCA1	117.94	29.2	335	28	2	1	1	1	2	1	3	2	3	0	0	2	3	0	4	1	1	2	1	2	3	1	1	1	1	2	4	3	4	2	4	4	3	3	3	5	4	0	1	3	2	3	1
A0A2K5TZB0	Corneodesmosin(predicted) OS=Macaca fascicularis OX=9541 GN=CDSN PE=4 SV=1	CDSN	50.586	3.5	7	1	1	0	0	0	0	0	0	0	0	0	0	0	0	0	0	0	0	0	0	0	1	0	0	0	0	0	0	0	0	0	0	0	1	0	0	0	0	0	0	0	0	0	0
A0A2K5TZB2	CCDC9 isoform 2(predicted) OS=Macaca fascicularis OX=9541 GN=CCDC9 PE=4 SV=1	CCDC9	59.342	12.5	32	5	5	0	0	0	0	0	0	0	0	0	0	0	0	0	0	0	0	0	0	0	0	0	0	0	0	0	0	0	0	0	0	0	0	0	0	0	0	0	0	0	0	0	0
A0A2K5TZC1	Transmembrane protein 46(predicted) OS=Macaca fascicularis OX=9541 GN=SHISA2 PE=4 SV=1	SHISA2	31.315	5.4	17	1	1	0	0	0	0	0	0	0	0	0	1	0	0	0	0	0	0	0	0	0	0	0	0	0	0	0	0	0	0	0	0	0	0	0	0	0	1	0	0	0	0	0	0
A0A2K5TZC6	Ribosomal_L16 domain-containing protein OS=Macaca fascicularis OX=9541 GN=MRPL16 PE=3 SV=1	MRPL16	28.519	32.3	212	7	7	2	1	2	1	1	2	2	0	2	2	1	2	2	0	1	2	1	2	0	1	1	2	2	1	2	2	3	0	1	1	1	1	0	0	1	0	0	1	0	1	1	3
A0A2K5TZC9	BB18(predicted) OS=Macaca fascicularis OX=9541 GN=SEMA4D PE=3 SV=1	SEMA4D	96.292	21.3	532	15	15	1	2	1	6	3	1	1	1	4	6	4	5	2	10	0	3	2	3	5	3	1	1	1	3	0	1	3	2	1	1	0	2	2	1	2	3	6	8	2	1	5	7
A0A2K5TZG4	PML isoform 2(predicted) OS=Macaca fascicularis OX=9541 GN=PML PE=4 SV=1	PML	89.292	26	457	17	2	5	2	2	3	0	3	4	3	2	1	1	3	3	6	0	2	3	2	4	3	2	4	3	4	1	5	1	1	2	2	4	2	6	3	2	1	2	2	1	2	1	1
A0A2K5TZH2	Rap-GAP domain-containing protein OS=Macaca fascicularis OX=9541 GN=RAP1GAP2 PE=4 SV=1	RAP1GAP2	80.067	41.4	1149	23	22	12	8	7	7	7	7	6	5	8	3	6	7	10	0	9	6	8	7	7	9	3	10	4	5	7	7	9	6	6	8	5	7	5	9	9	9	9	7	6	8	7	8
A0A2K5TZI1	COesterase domain-containing protein OS=Macaca fascicularis OX=9541 PE=4 SV=1	---	31.509	13.9	60	2	2	0	0	0	1	1	2	0	0	0	1	1	0	1	0	1	0	0	0	0	0	1	1	0	0	1	0	1	1	0	0	0	0	1	0	1	2	0	0	1	1	1	0
A0A2K5TZI8	Rap guanine nucleotide exchange factor 5(predicted) OS=Macaca fascicularis OX=9541 GN=RAPGEF5 PE=4 SV=1	RAPGEF5	101.55	8.8	93	6	5	1	0	1	1	0	1	0	0	1	1	1	1	0	1	1	0	0	1	0	1	1	0	0	1	1	1	1	1	0	0	1	1	0	0	1	0	0	0	1	1	1	1
A0A2K5TZJ1	Transforming growth factor beta OS=Macaca fascicularis OX=9541 GN=TGFB2 PE=3 SV=1	TGFB2	47.747	6.3	7	2	2	0	0	0	0	0	0	0	0	0	0	0	0	0	0	0	0	0	0	0	0	0	0	1	0	0	0	0	0	0	0	0	0	0	0	0	0	0	0	0	0	0	0
A0A2K5TZJ4	Serine and arginine rich splicing factor 5(predicted) OS=Macaca fascicularis OX=9541 GN=SRSF5 PE=4 SV=1	SRSF5	30.607	25.6	271	7	6	0	1	1	1	1	2	2	1	1	1	0	1	1	3	3	2	2	3	1	1	1	3	0	1	1	2	2	2	1	2	3	3	3	2	2	1	2	1	2	3	1	0
A0A2K5TZJ5	Phostensin(predicted) OS=Macaca fascicularis OX=9541 GN=PPP1R18 PE=4 SV=1	PPP1R18	67.998	36.7	233	12	12	0	0	1	2	0	1	0	2	1	0	0	0	1	1	1	0	1	1	0	0	2	1	1	1	1	3	2	2	2	1	3	2	2	3	4	2	0	2	0	1	2	0
A0A2K5TZK0	Ankyrin repeat and MYND domain containing 2(predicted) OS=Macaca fascicularis OX=9541 GN=ANKMY2 PE=4 SV=1	ANKMY2	49.309	64.2	1039	21	21	8	4	4	11	7	5	8	5	8	5	9	11	8	9	8	7	7	8	7	8	5	3	4	4	6	10	7	10	9	9	5	11	10	4	10	11	8	9	10	10	8	10
A0A2K5TZM0	Mitochondrial import receptor subunit TOM40 homolog(predicted) OS=Macaca fascicularis OX=9541 PE=4 SV=1	---	37.817	64.8	1723	15	15	10	17	15	15	12	10	15	9	13	9	12	13	13	12	12	15	7	8	15	13	19	11	11	9	9	14	13	15	12	12	9	12	13	7	9	8	11	11	12	12	15	14
A0A2K5TZN2	Protein kinase domain-containing protein OS=Macaca fascicularis OX=9541 GN=CDK16 PE=4 SV=1	CDK16	56.4	38.8	654	16	11	5	8	4	5	3	4	7	3	6	4	5	5	8	3	5	4	3	5	8	4	7	6	4	3	4	4	3	6	5	3	6	3	5	2	6	7	6	7	4	3	2	4
A0A2K5TZN3	Casein kinase I isoform gamma-1 OS=Macaca fascicularis OX=9541 GN=CSNK1G1 PE=3 SV=1	CSNK1G1	51.006	44.7	548	16	10	4	3	4	6	3	5	5	3	1	1	3	6	5	2	6	2	4	4	3	5	3	3	2	4	2	4	6	5	5	5	3	4	4	3	3	4	2	2	4	3	3	5
A0A2K5TZN7	Carn_acyltransf domain-containing protein OS=Macaca fascicularis OX=9541 GN=CRAT PE=3 SV=1	CRAT	70.733	41.2	1333	24	24	9	12	9	10	12	11	12	4	10	13	9	13	12	9	10	8	11	14	9	11	8	10	12	8	14	7	13	7	8	8	11	6	5	6	8	10	12	13	10	12	14	12
A0A2K5TZP0	Periphilin-1 isoform 2(predicted) OS=Macaca fascicularis OX=9541 GN=PPHLN1 PE=4 SV=1	PPHLN1	40.266	24.1	52	7	7	0	0	0	1	1	1	0	0	0	0	0	0	0	0	0	0	0	0	1	1	0	0	0	0	1	1	0	0	0	0	1	0	0	0	0	1	0	0	0	0	0	0
A0A2K5TZP2	Flavodoxin_2 domain-containing protein OS=Macaca fascicularis OX=9541 GN=NQO1 PE=4 SV=1	NQO1	22.76	21.8	42	4	4	0	1	0	0	0	0	0	0	0	1	0	0	1	0	0	0	1	1	0	0	0	0	0	0	1	0	0	0	0	0	1	0	0	1	0	1	0	0	0	0	1	1
A0A2K5TZP3	T-lymphoma invasion and metastasis-inducing protein 1(predicted) OS=Macaca fascicularis OX=9541 GN=TIAM1 PE=4 SV=1	TIAM1	177.47	26.5	718	28	28	2	5	4	6	7	6	10	10	5	0	9	5	3	4	1	5	2	1	2	6	6	6	5	4	6	8	5	7	9	7	6	5	10	8	4	4	1	0	5	5	6	4
A0A2K5TZQ8	Tudor domain-containing protein OS=Macaca fascicularis OX=9541 PE=4 SV=1	---	26.725	38.2	374	5	5	1	2	2	2	2	5	2	3	1	0	1	1	0	5	2	1	1	2	1	1	0	1	1	5	4	4	3	4	5	4	5	5	3	6	3	3	1	1	3	2	1	1
A0A2K5TZS3	Pannexin OS=Macaca fascicularis OX=9541 GN=PANX1 PE=3 SV=1	PANX1	47.954	38.5	1005	12	12	6	7	7	7	7	6	8	4	7	5	6	7	4	7	7	7	6	6	8	8	10	9	9	6	7	6	6	8	8	9	7	9	9	8	9	6	7	8	6	8	9	9
A0A2K5TZT1	Protein SCO1-like protein, mitochondrial(predicted) OS=Macaca fascicularis OX=9541 GN=SCO1 PE=4 SV=1	SCO1	34.157	16.8	107	5	5	1	1	1	0	0	1	0	0	0	1	0	0	1	1	2	1	0	0	1	2	0	1	0	1	1	0	0	0	0	1	0	1	0	0	1	0	0	1	0	0	1	2
A0A2K5TZT7	IBA57, iron-sulfur cluster assembly OS=Macaca fascicularis OX=9541 GN=IBA57 PE=4 SV=1	IBA57	38.239	39.8	192	9	9	3	0	1	1	1	1	0	0	2	2	4	2	1	4	1	0	1	0	1	1	0	1	1	1	0	0	2	2	1	1	1	0	0	1	1	1	2	2	3	1	1	3
A0A2K5TZT8	G protein-coupled receptor kinase OS=Macaca fascicularis OX=9541 GN=GRK2 PE=3 SV=1	GRK2	75.529	60.7	1608	35	25	11	14	13	21	13	10	10	11	12	8	14	14	7	5	11	10	10	15	14	14	12	14	9	10	9	14	9	15	8	10	13	13	13	9	9	15	10	9	11	14	10	10
A0A2K5TZT9	Sema domain-containing protein OS=Macaca fascicularis OX=9541 GN=SEMA5B PE=4 SV=1	SEMA5B	115.78	3.7	4	3	3	0	0	0	0	0	0	0	0	0	0	0	0	0	0	0	0	0	0	0	0	0	0	0	0	0	0	0	0	0	0	0	0	0	0	0	0	0	0	0	0	0	0
A0A2K5TZV0	DUF3456 domain-containing protein OS=Macaca fascicularis OX=9541 GN=CNPY4 PE=4 SV=1	CNPY4	27.67	34	206	8	8	1	0	0	1	1	2	0	1	1	0	0	3	1	3	0	0	0	1	0	1	0	1	1	1	3	0	0	1	2	1	3	0	0	2	1	2	1	1	1	2	3	1
A0A2K5TZV4	Oxidored_q6 domain-containing protein OS=Macaca fascicularis OX=9541 GN=NDUFS7 PE=3 SV=1	NDUFS7	23.37	41.3	481	8	8	4	3	3	3	3	2	2	4	4	4	3	3	2	2	3	3	4	2	4	1	2	2	3	3	4	3	2	2	2	2	2	3	1	4	5	4	3	4	2	3	3	4
A0A2K5TZW1	HMGN1 isoform 4(predicted) OS=Macaca fascicularis OX=9541 PE=4 SV=1	---	10.659	47	87	6	6	0	0	0	0	0	0	0	0	0	1	0	0	0	1	0	0	2	1	0	0	0	0	0	1	0	0	0	0	0	0	0	0	1	0	1	0	0	0	0	0	0	0
A0A2K5TZW3	Adhesion G protein-coupled receptor L1(predicted) OS=Macaca fascicularis OX=9541 GN=ADGRL1 PE=3 SV=1	ADGRL1	162.66	47.3	2765	49	11	24	18	19	18	18	25	16	16	18	18	19	23	21	11	18	16	19	21	21	21	16	19	17	15	22	22	21	23	19	16	19	15	16	12	25	23	27	21	28	24	25	26
A0A2K5TZW7	Chimaerin OS=Macaca fascicularis OX=9541 GN=CHN1 PE=4 SV=1	CHN1	50.047	43.9	606	15	5	8	2	1	8	2	4	7	1	5	4	5	9	4	5	3	5	3	3	5	5	4	1	4	3	3	5	3	5	3	4	2	4	3	3	7	5	5	5	2	5	7	8
A0A2K5TZX8	Zinc finger FYVE domain-containing protein 5(predicted) OS=Macaca fascicularis OX=9541 GN=FGD3 PE=4 SV=1	FGD3	80.554	26.2	148	12	12	0	1	0	1	0	3	3	2	0	0	0	1	0	1	0	2	3	0	0	1	1	1	1	1	3	1	0	1	3	2	4	2	2	1	1	1	0	1	0	0	1	0
A0A2K5TZY6	PHD-type domain-containing protein OS=Macaca fascicularis OX=9541 GN=RAI1 PE=4 SV=1	RAI1	205.05	18.6	93	21	20	0	0	0	0	0	0	0	0	0	0	0	0	1	0	0	0	0	0	0	0	0	0	0	0	0	0	0	1	1	0	0	1	2	1	0	0	0	0	0	0	0	0
A0A2K5TZY9	adhesion G protein-coupled receptor L1 isoform X1(predicted) OS=Macaca fascicularis OX=9541 GN=ADGRL1 PE=3 SV=1	ADGRL1	136.11	42.6	1	39	1	0	0	0	0	0	0	0	0	0	0	0	0	0	0	0	0	0	0	0	0	0	0	0	0	0	0	0	0	0	0	0	0	0	0	0	0	0	0	0	0	0	0
A0A2K5TZZ6	Transcriptional adapter OS=Macaca fascicularis OX=9541 GN=TADA2B PE=4 SV=1	TADA2B	48.44	10.5	34	4	4	0	0	0	0	0	1	0	0	0	0	0	0	0	1	0	0	0	0	0	0	0	0	0	1	0	1	1	1	0	0	1	0	1	1	1	1	0	0	0	0	0	0
A0A2K5TZZ8	Kinesin-like protein OS=Macaca fascicularis OX=9541 GN=KIFC2 PE=3 SV=1	KIFC2	90.249	32.1	329	17	17	5	5	3	2	2	3	2	0	2	1	1	3	1	0	3	5	2	4	2	3	4	2	4	3	4	4	3	4	1	2	1	2	3	1	1	2	1	1	1	2	3	3
A0A2K5U000	Glutamine amidotransferase type-1 domain-containing protein OS=Macaca fascicularis OX=9541 GN=PFAS PE=3 SV=1	PFAS	144.33	37.8	2176	30	30	13	15	14	13	12	15	17	16	13	9	12	12	13	22	14	15	13	15	10	10	12	13	9	10	11	12	9	9	14	14	12	9	10	12	9	12	8	6	13	11	11	8
A0A2K5U002	VKc domain-containing protein OS=Macaca fascicularis OX=9541 GN=PRSS53 PE=4 SV=1	PRSS53	12.826	10.8	57	1	1	0	0	1	0	0	1	0	0	0	0	0	0	0	0	1	1	0	1	0	0	1	1	1	1	0	0	0	0	0	0	0	0	0	0	0	0	0	0	0	1	0	0
A0A2K5U017	Alpha-galactosidase OS=Macaca fascicularis OX=9541 GN=NAGA PE=3 SV=1	NAGA	46.43	9.7	101	3	3	1	0	1	1	0	1	0	1	0	0	1	1	0	1	0	0	0	0	1	1	0	0	1	1	0	0	1	1	0	0	0	2	1	2	1	0	2	2	1	1	1	0
A0A2K5U019	CEP170_C domain-containing protein OS=Macaca fascicularis OX=9541 GN=CEP170B PE=4 SV=1	CEP170B	163.66	53.6	1898	57	56	20	15	16	16	17	11	16	9	17	7	15	16	16	4	14	13	15	19	20	11	6	11	5	14	15	13	14	14	9	10	17	13	11	11	9	13	22	18	21	14	11	8
A0A2K5U021	DNA replication complex GINS protein PSF2 OS=Macaca fascicularis OX=9541 GN=GINS2 PE=3 SV=1	GINS2	21.387	13	14	2	2	0	0	0	0	0	0	0	0	0	0	0	0	0	1	0	0	0	0	0	0	0	0	0	0	0	0	0	0	0	0	0	0	0	0	0	0	0	0	0	0	0	0
A0A2K5U026	40S ribosomal protein S21 OS=Macaca fascicularis OX=9541 GN=RPS21 PE=3 SV=1	RPS21	9.1113	69.9	1091	7	7	9	9	9	7	7	8	9	8	7	6	7	6	7	7	6	9	8	9	10	10	7	8	7	8	9	7	7	8	6	9	5	8	9	6	9	7	7	7	5	6	8	5
A0A2K5U038	Ig-like domain-containing protein OS=Macaca fascicularis OX=9541 PE=3 SV=1	---	41.087	39.4	483	11	3	2	3	2	3	5	6	5	2	4	3	5	6	3	7	3	3	3	2	3	2	2	1	3	2	2	1	4	4	4	1	3	1	2	3	3	2	2	4	6	9	9	7
A0A2K5U073	HTH TFE/IIEalpha-type domain-containing protein OS=Macaca fascicularis OX=9541 GN=GTF2E1 PE=4 SV=1	GTF2E1	49.545	23.9	184	8	8	0	0	0	0	1	0	2	2	2	0	0	0	0	2	1	1	1	1	1	1	1	1	1	1	2	1	0	2	3	3	2	1	3	1	2	1	0	0	0	1	2	2
A0A2K5U074	Mitochondrial dicarboxylate carrier(predicted) OS=Macaca fascicularis OX=9541 GN=SLC25A10 PE=3 SV=1	SLC25A10	31.295	48.8	311	11	11	2	1	1	3	3	1	2	0	3	5	2	3	1	2	1	3	1	1	2	4	1	2	3	3	1	1	1	2	1	2	0	2	2	2	1	2	3	3	2	2	2	4
A0A2K5U077	ATP-binding cassette sub-family B member 9 isoform 1(predicted) OS=Macaca fascicularis OX=9541 GN=ABCB9 PE=4 SV=1	ABCB9	75.506	14.8	18	6	6	0	1	0	0	0	0	0	0	0	0	0	0	0	0	0	0	0	0	0	0	0	0	0	0	0	0	0	0	0	0	0	0	0	0	0	0	0	1	0	0	0	0
A0A2K5U084	Poliovirus receptor-related protein 2 isoform delta(predicted) OS=Macaca fascicularis OX=9541 GN=NECTIN2 PE=4 SV=1	NECTIN2	58.068	22.7	312	9	9	2	3	1	2	3	2	2	2	1	2	4	2	2	3	5	3	2	3	3	3	3	4	3	2	1	2	4	4	3	2	2	5	2	3	2	2	2	2	2	3	1	1
A0A2K5U097	Transcription initiation factor TFIID subunit 10 OS=Macaca fascicularis OX=9541 GN=TAF10 PE=3 SV=1	TAF10	21.727	17.9	165	2	2	2	0	0	1	0	0	2	0	0	0	0	0	0	1	1	0	1	1	0	1	0	0	0	1	1	2	0	1	2	1	0	1	1	0	1	0	0	0	3	1	1	0
A0A2K5U0A8	U4/U6.U5 tri-snRNP-associated protein 1(predicted) OS=Macaca fascicularis OX=9541 GN=SART1 PE=4 SV=1	SART1	90.371	40.9	1161	24	24	5	6	7	7	8	6	7	9	4	0	2	3	5	12	7	5	4	6	10	8	7	8	5	6	9	6	9	6	8	7	9	11	8	13	8	9	5	4	5	8	5	3
A0A2K5U0B1	Heart development protein with EGF like domains 1(predicted) OS=Macaca fascicularis OX=9541 GN=HEG1 PE=4 SV=1	HEG1	137.07	1.2	4	1	1	0	0	0	0	0	0	0	0	0	0	0	0	0	0	0	0	0	0	0	0	0	0	0	0	0	0	0	0	0	0	0	0	0	0	0	0	0	0	0	0	0	0
A0A2K5U0B4	Reticulon OS=Macaca fascicularis OX=9541 GN=RTN2 PE=4 SV=1	RTN2	51.258	28.2	65	8	8	3	2	1	2	0	0	2	0	1	0	1	0	0	0	0	2	0	1	1	2	0	0	0	2	2	0	0	2	0	2	0	1	1	0	1	0	0	0	1	1	2	0
A0A2K5U0B9	T0191047 isoform 2(predicted) OS=Macaca fascicularis OX=9541 PE=3 SV=1	---	124.09	16.5	109	14	0	0	0	0	0	0	0	0	0	0	1	0	0	0	0	0	0	0	0	0	0	0	1	0	1	0	0	0	1	0	0	1	0	0	0	0	1	2	3	0	1	0	1
A0A2K5U0C7	Syntaxin-binding protein 5-like(predicted) OS=Macaca fascicularis OX=9541 GN=STXBP5L PE=4 SV=1	STXBP5L	131.78	31.2	929	25	1	5	1	1	6	6	6	6	8	4	2	6	11	7	7	5	3	3	3	3	7	4	4	2	2	1	5	5	8	7	4	4	6	6	8	4	7	5	5	6	9	12	13
A0A2K5U0C9	Histone deacetylase OS=Macaca fascicularis OX=9541 GN=HDAC3 PE=3 SV=1	HDAC3	48.847	34.3	103	11	10	0	0	0	0	0	1	1	0	0	0	0	0	0	1	0	0	0	0	0	1	0	0	0	1	2	1	1	1	2	1	0	2	0	2	0	1	0	0	1	1	0	0
A0A2K5U0D5	Heterogeneous nuclear ribonucleoproteins A2/B1 isoform A2(predicted) OS=Macaca fascicularis OX=9541 PE=4 SV=1	---	37.429	77.1	5699	39	1	38	38	34	36	38	45	47	40	34	22	32	31	33	51	36	36	38	35	38	39	33	44	38	35	35	43	44	48	44	49	36	50	52	29	41	38	27	30	32	32	34	32
A0A2K5U0D6	Rho-GAP domain-containing protein OS=Macaca fascicularis OX=9541 GN=ARHGAP18 PE=4 SV=1	ARHGAP18	75.158	20.8	59	11	11	0	0	0	0	0	0	0	0	1	0	4	0	0	3	0	0	0	0	0	0	0	0	0	0	0	0	0	0	0	0	0	0	0	0	2	0	1	1	3	2	0	0
A0A2K5U0D7	C2H2-type domain-containing protein OS=Macaca fascicularis OX=9541 PE=4 SV=1	---	26.238	41.2	157	6	0	1	1	0	1	0	1	0	1	1	0	1	0	1	1	1	1	1	1	2	0	0	1	1	1	2	1	2	0	1	0	2	1	1	1	0	1	0	1	0	1	0	1
A0A2K5U0E6	Putative rna-binding protein musashi/mrna cleavage and polyadenylation factor i complex subunit hrp1 (Fragment)(predicted) OS=Macaca fascicularis OX=9541 PE=4 SV=1	---	36.006	78.9	0	38	0	0	0	0	0	0	0	0	0	0	0	0	0	0	0	0	0	0	0	0	0	0	0	0	0	0	0	0	0	0	0	0	0	0	0	0	0	0	0	0	0	0	0
A0A2K5U0E8	HECT domain-containing protein OS=Macaca fascicularis OX=9541 GN=HECTD4 PE=4 SV=1	HECTD4	483.84	39.6	5333	120	120	46	36	37	43	36	36	47	41	38	37	33	43	40	25	37	35	32	33	41	48	47	36	32	42	37	42	43	51	47	46	41	43	47	39	35	37	35	33	35	40	40	37
A0A2K5U0F0	TMEM132E isoform 2(predicted) OS=Macaca fascicularis OX=9541 GN=TMEM132E PE=4 SV=1	TMEM132E	116.21	20.2	276	15	15	4	3	3	5	2	3	4	2	2	1	6	5	2	0	1	0	1	0	4	5	1	0	2	0	2	2	2	4	0	2	1	3	2	0	2	2	2	4	7	3	3	5
A0A2K5U0F2	CID domain-containing protein OS=Macaca fascicularis OX=9541 GN=RPRD2 PE=4 SV=1	RPRD2	156.13	42.4	1173	35	35	7	4	6	7	2	10	7	8	6	0	1	2	2	18	4	7	3	6	7	6	7	9	8	6	10	10	9	10	12	7	13	10	13	12	6	8	0	1	5	7	1	4
A0A2K5U0H8	60S ribosomal protein L6 OS=Macaca fascicularis OX=9541 PE=3 SV=1	---	32.672	39.2	1079	12	4	9	10	9	10	7	7	7	6	10	11	10	9	6	4	11	11	7	6	11	11	11	7	10	6	10	7	7	7	6	6	5	7	4	3	11	10	8	10	8	7	9	9
A0A2K5U0I1	ULP_PROTEASE domain-containing protein OS=Macaca fascicularis OX=9541 PE=4 SV=1	---	65.009	21.6	364	10	10	1	3	2	2	0	1	4	2	2	0	0	2	0	2	3	3	2	3	2	3	3	3	4	3	3	2	3	3	3	2	2	4	4	3	2	3	1	1	3	2	1	2
A0A2K5U0J2	Protein SET isoform 1(predicted) OS=Macaca fascicularis OX=9541 PE=3 SV=1	---	33.521	49	30	13	2	0	0	0	0	0	0	0	0	0	0	0	0	0	0	0	0	0	0	0	0	0	0	0	0	0	0	0	0	0	0	0	0	0	0	0	0	0	0	1	0	1	0
A0A2K5U0J5	ArfGAP with RhoGAP domain, ankyrin repeat and PH domain 3(predicted) OS=Macaca fascicularis OX=9541 GN=ARAP3 PE=4 SV=1	ARAP3	169.63	6.8	16	7	7	0	0	0	0	0	0	0	0	0	0	0	0	0	0	0	0	0	0	0	0	0	0	0	0	0	0	0	0	0	0	0	0	0	0	0	0	0	0	0	0	0	0
A0A2K5U0J9	DNA-(apurinic or apyrimidinic site) lyase OS=Macaca fascicularis OX=9541 GN=APEX1 PE=3 SV=1	APEX1	35.665	73.6	2290	20	20	13	15	16	22	16	17	18	15	13	12	15	12	17	20	14	15	14	11	16	15	13	14	17	16	15	18	16	16	20	19	14	18	17	15	17	17	12	14	15	17	16	14
A0A2K5U0K0	Receptor-type tyrosine-protein phosphatase T(predicted) OS=Macaca fascicularis OX=9541 GN=PTPRT PE=4 SV=1	PTPRT	162.79	30.6	691	29	7	4	4	5	6	6	2	2	0	4	1	9	3	16	0	7	7	8	6	10	5	4	4	4	6	4	4	4	6	0	2	2	1	0	0	6	3	3	5	7	9	6	6
A0A2K5U0K6	Ubiquitin carboxyl-terminal hydrolase OS=Macaca fascicularis OX=9541 GN=UCHL3 PE=3 SV=1	UCHL3	21.942	75.8	915	12	0	4	7	6	5	5	5	6	6	7	5	5	5	5	3	5	8	7	7	5	4	7	8	6	7	5	7	6	6	8	4	5	5	7	6	6	6	6	5	7	8	6	6
A0A2K5U0L3	Nucleosome assembly protein 1-like 4(predicted) OS=Macaca fascicularis OX=9541 GN=NAP1L4 PE=3 SV=1	NAP1L4	42.894	50.1	2019	15	12	12	10	10	12	8	11	13	14	15	10	13	15	12	17	11	10	14	12	14	16	11	12	15	11	11	17	15	13	17	11	14	16	16	14	17	11	16	19	15	12	11	10
A0A2K5U0L9	Ubiquitin carboxyl-terminal hydrolase OS=Macaca fascicularis OX=9541 GN=UCHL3 PE=3 SV=1	UCHL3	26.179	66.1	113	12	1	0	1	0	1	1	1	0	1	0	1	0	1	0	1	0	0	0	1	2	0	1	1	0	1	1	1	1	0	1	0	1	1	0	1	1	1	1	1	1	1	1	1
A0A2K5U0M2	Proteasome subunit beta OS=Macaca fascicularis OX=9541 GN=PSMB8 PE=3 SV=1	PSMB8	30.495	15.2	11	3	3	0	0	0	0	0	0	0	0	0	0	0	0	0	0	0	0	0	0	0	0	0	0	0	0	0	0	0	0	0	0	0	0	0	0	0	0	0	0	0	0	0	2
A0A2K5U0M4	Putative dna replication factor/protein phosphatase inhibitor set/spr-2 (Fragment)(predicted) OS=Macaca fascicularis OX=9541 PE=3 SV=1	---	34.269	46.4	1310	15	4	10	10	7	9	5	7	8	9	7	4	8	8	5	11	7	7	5	7	6	8	6	10	7	6	6	11	10	9	12	10	15	9	14	12	10	13	7	7	9	8	7	5
A0A2K5U0M8	DNA polymerase epsilon subunit OS=Macaca fascicularis OX=9541 GN=POLE2 PE=3 SV=1	POLE2	60.238	9.6	10	3	3	0	0	0	0	0	0	0	0	0	0	0	0	0	0	0	0	0	0	0	0	0	0	0	0	0	0	0	0	0	0	0	0	0	0	0	0	0	0	0	0	0	0
A0A2K5U0N4	FHA domain-containing protein OS=Macaca fascicularis OX=9541 GN=CEP170 PE=4 SV=1	CEP170	175.28	56.7	5542	72	0	40	32	34	45	32	41	44	38	30	17	30	28	34	34	29	33	34	36	38	33	29	41	31	34	39	43	40	45	40	41	46	38	39	44	41	37	29	31	37	40	30	28
A0A2K5U0P2	FHA domain-containing protein OS=Macaca fascicularis OX=9541 GN=CEP170 PE=4 SV=1	CEP170	164.53	57.5	113	69	1	1	0	0	0	0	1	1	1	1	0	1	0	0	1	0	0	0	0	0	1	0	2	0	1	1	1	2	1	1	2	1	1	1	1	1	1	1	0	2	1	1	1
A0A2K5U0P3	Dephospho-CoA kinase domain-containing protein(predicted) OS=Macaca fascicularis OX=9541 GN=DCAKD PE=4 SV=1	DCAKD	15.566	38.5	248	5	5	2	3	1	3	2	2	1	1	2	2	1	3	2	2	2	2	2	1	1	2	2	1	2	1	0	2	1	1	1	2	1	2	1	1	2	2	1	2	2	2	3	1
A0A2K5U0Q6	FHA domain-containing protein OS=Macaca fascicularis OX=9541 GN=CEP170 PE=4 SV=1	CEP170	177.64	55.2	15	71	0	0	0	0	0	0	0	0	0	0	0	0	0	0	0	0	1	0	0	0	0	0	0	0	0	0	0	1	1	0	0	0	0	0	0	0	0	0	0	0	0	0	0
A0A2K5U0S8	Vacuolar protein sorting-associated protein 29 OS=Macaca fascicularis OX=9541 GN=VPS29 PE=3 SV=1	VPS29	20.495	57.1	1497	9	9	10	10	9	8	11	10	12	11	9	9	9	11	10	11	11	7	11	9	10	10	8	9	7	8	8	11	9	11	11	9	10	9	8	8	9	8	9	10	10	11	11	11
A0A2K5U0U1	Rab-GAP TBC domain-containing protein OS=Macaca fascicularis OX=9541 PE=4 SV=1	---	89.377	40.4	589	24	24	6	4	3	8	5	4	3	5	4	3	3	5	5	7	2	3	2	3	8	7	3	4	2	6	5	2	6	3	5	7	8	3	3	3	4	3	3	2	4	6	5	8
A0A2K5U0U2	UDENN domain-containing protein OS=Macaca fascicularis OX=9541 PE=4 SV=1	---	44.253	27.2	109	7	7	1	1	0	1	3	0	1	0	0	2	0	1	2	1	0	0	0	0	0	0	1	1	0	0	0	0	0	1	0	1	0	1	2	0	1	1	0	2	0	0	2	2
A0A2K5U0U5	High-mobility group box 2(predicted) OS=Macaca fascicularis OX=9541 PE=4 SV=1	---	23.918	48.6	811	17	13	3	5	4	6	2	3	4	3	4	3	3	5	3	9	3	3	3	3	4	6	5	4	5	5	4	5	5	5	5	3	4	6	7	3	2	5	1	1	2	3	6	5
A0A2K5U0U7	Vps53_N domain-containing protein OS=Macaca fascicularis OX=9541 GN=VPS53 PE=4 SV=1	VPS53	94.417	46	1231	25	2	8	13	10	8	6	10	16	9	12	6	8	12	7	6	12	9	8	10	8	12	13	13	8	10	11	11	7	11	10	14	10	8	12	8	12	10	6	5	9	7	12	8
A0A2K5U0U8	Peptidyl-prolyl cis-trans isomerase D(predicted) OS=Macaca fascicularis OX=9541 PE=4 SV=1	---	40.981	66.8	1114	23	23	10	5	5	5	7	11	9	8	11	8	6	8	12	13	6	6	3	7	4	2	4	3	3	1	4	4	6	4	7	5	7	5	4	4	6	6	3	6	5	4	5	6
A0A2K5U0V0	IG domain-containing protein OS=Macaca fascicularis OX=9541 GN=ILDR2 PE=4 SV=1	ILDR2	58.143	40.4	423	16	16	6	1	2	2	1	1	1	1	5	4	3	9	0	0	3	2	2	2	2	4	0	0	2	2	1	2	1	0	0	0	1	1	0	1	2	3	4	3	3	2	1	1
A0A2K5U0V4	RING-type domain-containing protein OS=Macaca fascicularis OX=9541 GN=RING1 PE=4 SV=1	RING1	42.383	33.5	92	10	8	0	0	1	0	0	0	0	0	0	0	0	0	1	1	0	0	0	0	0	0	0	0	0	1	0	0	0	0	0	0	0	0	0	0	0	0	0	0	0	0	0	0
A0A2K5U0V7	Matrin-type domain-containing protein OS=Macaca fascicularis OX=9541 GN=SF3A2 PE=4 SV=1	SF3A2	49.255	27.6	675	11	11	4	3	3	6	4	5	3	5	3	1	1	4	4	11	5	2	3	1	6	6	3	4	4	4	4	7	4	4	8	7	8	6	8	7	3	6	5	2	1	3	3	5
A0A2K5U0W1	26S proteasome non-ATPase regulatory subunit 1 OS=Macaca fascicularis OX=9541 GN=PSMD1 PE=3 SV=1	PSMD1	105.83	62.7	3942	45	45	30	19	22	23	25	30	30	23	28	14	27	23	23	33	21	22	20	21	28	25	19	25	16	26	29	30	31	28	26	21	25	29	26	24	29	29	27	23	29	27	24	21
A0A2K5U0W9	ECM3-like protein (Fragment)(predicted) OS=Macaca fascicularis OX=9541 GN=FREM2 PE=4 SV=1	FREM2	351.05	17.2	152	35	35	1	0	0	0	0	0	0	0	0	0	1	1	0	27	0	0	0	0	0	0	0	0	0	0	0	0	0	0	0	0	0	0	1	0	0	0	0	0	1	0	0	0
A0A2K5U0X1	Cell adhesion molecule 2 isoform 4(predicted) OS=Macaca fascicularis OX=9541 GN=CADM2 PE=4 SV=1	CADM2	44.423	61.1	1573	19	19	16	12	9	16	15	14	12	14	12	13	13	13	11	10	7	8	8	8	14	14	10	10	9	8	12	9	11	8	8	12	11	14	13	9	9	9	11	12	8	10	12	10
A0A2K5U0X6	Eukaryotic translation initiation factor 4E type 2(predicted) OS=Macaca fascicularis OX=9541 GN=EIF4E2 PE=3 SV=1	EIF4E2	27.219	47	364	8	8	1	1	0	0	0	3	4	3	1	2	1	2	2	4	1	0	1	1	3	1	3	2	1	2	4	2	2	3	2	3	3	2	1	1	2	2	3	3	3	1	1	3
A0A2K5U0Y7	Vps53_N domain-containing protein OS=Macaca fascicularis OX=9541 GN=VPS53 PE=4 SV=1	VPS53	90.988	47.4	29	24	1	1	0	0	1	0	0	0	0	1	0	0	0	0	0	0	0	0	0	0	1	0	0	0	1	0	0	0	0	0	0	1	0	1	0	1	0	0	0	1	0	0	0
A0A2K5U0Z0	G_PROTEIN_RECEP_F3_4 domain-containing protein OS=Macaca fascicularis OX=9541 GN=GRM6 PE=3 SV=1	GRM6	79.076	3.3	8	2	2	0	0	0	0	0	0	0	0	0	1	0	0	0	0	0	0	0	0	0	0	0	0	0	0	0	0	0	0	0	1	0	0	0	0	0	0	0	0	0	0	0	0
A0A2K5U0Z6	Mitogen-activated protein kinase OS=Macaca fascicularis OX=9541 GN=MAPK11 PE=4 SV=1	MAPK11	41.338	23.4	70	5	5	1	2	1	1	0	1	1	0	1	0	0	2	0	0	1	0	0	0	0	0	0	0	0	0	0	1	0	1	1	2	1	1	1	0	1	1	0	0	0	0	1	1
A0A2K5U105	AAA_16 domain-containing protein OS=Macaca fascicularis OX=9541 GN=ORC5 PE=4 SV=1	ORC5	47.65	17.4	15	5	5	0	0	0	0	0	0	0	0	0	0	0	0	0	1	0	0	0	0	0	0	0	0	0	0	0	0	0	0	0	0	0	0	0	0	0	0	0	0	0	0	0	0
A0A2K5U108	Protein SCAI(predicted) OS=Macaca fascicularis OX=9541 GN=SCAI PE=4 SV=1	SCAI	52.149	39.2	1135	14	14	9	9	6	9	8	8	11	9	10	11	9	10	9	6	6	5	6	4	11	9	7	5	6	5	9	9	8	8	7	6	5	10	8	7	8	11	8	9	8	9	9	11
A0A2K5U116	DUF2052 domain-containing protein OS=Macaca fascicularis OX=9541 GN=CCDC97 PE=4 SV=1	CCDC97	38.491	38.3	227	9	9	2	0	2	1	0	2	2	0	0	0	0	1	1	5	1	0	0	0	0	1	0	1	1	2	2	3	2	1	4	2	1	4	3	3	1	2	0	1	1	4	3	0
A0A2K5U125	PHD finger protein 14(predicted) OS=Macaca fascicularis OX=9541 GN=PHF14 PE=4 SV=1	PHF14	99.076	27	466	19	19	1	1	1	2	0	4	3	3	0	0	0	0	2	2	1	1	1	2	4	2	2	4	1	2	2	4	3	3	5	5	7	4	5	6	2	2	0	0	2	6	3	0
A0A2K5U127	Olfactomedin-like domain-containing protein OS=Macaca fascicularis OX=9541 PE=4 SV=1	---	50.475	20.7	281	7	7	2	2	2	2	1	1	2	2	2	2	1	2	2	0	2	1	3	2	2	2	1	2	0	3	3	1	2	3	4	2	3	2	1	2	2	3	1	1	3	3	2	1
A0A2K5U130	Proteasome inhibitor PI31 subunit(predicted) OS=Macaca fascicularis OX=9541 GN=PSMF1 PE=4 SV=1	PSMF1	29.794	23.2	415	4	4	5	1	1	3	3	2	3	2	1	2	4	3	3	3	1	3	1	2	3	4	2	2	1	2	4	2	4	2	4	1	4	3	3	4	2	1	3	4	4	4	3	3
A0A2K5U155	LIM zinc-binding domain-containing protein OS=Macaca fascicularis OX=9541 GN=LIMD2 PE=4 SV=1	LIMD2	14.07	40.9	230	4	4	1	1	1	1	1	1	1	1	2	1	1	1	1	2	1	1	1	1	2	1	1	1	1	2	2	2	3	3	2	2	1	3	3	1	1	3	0	2	2	1	2	2
A0A2K5U159	RASIP1 isoform 1(predicted) OS=Macaca fascicularis OX=9541 GN=RASIP1 PE=4 SV=1	RASIP1	103.52	5.1	25	3	3	1	0	0	0	0	0	0	0	0	0	0	0	0	0	0	0	0	0	1	0	0	0	0	0	0	0	0	0	0	0	0	0	0	0	0	1	0	0	0	0	0	1
A0A2K5U162	RRM domain-containing protein OS=Macaca fascicularis OX=9541 PE=4 SV=1	---	30.199	56	1795	22	2	10	9	11	11	10	13	8	15	14	6	9	8	8	16	13	13	12	13	9	7	11	9	11	15	14	11	11	12	15	13	12	11	13	13	11	12	10	8	10	8	7	7
A0A2K5U163	CUGBP Elav-like family member 6 isoform 2(predicted) OS=Macaca fascicularis OX=9541 PE=4 SV=1	---	47.576	22	136	8	4	2	1	1	2	1	2	2	1	1	0	1	1	0	0	2	0	1	1	1	2	1	1	0	0	1	2	1	1	1	1	0	1	2	1	1	1	2	2	1	1	1	1
A0A2K5U164	Coiled-coil domain-containing protein 137 (Fragment)(predicted) OS=Macaca fascicularis OX=9541 GN=CCDC137 PE=4 SV=1	CCDC137	33.443	10	2	2	2	0	0	0	0	0	0	0	0	0	0	0	0	0	0	0	0	0	0	0	0	0	0	0	0	0	0	0	0	0	0	0	0	0	0	0	0	0	0	0	0	0	0
A0A2K5U166	Sal-like protein 2(predicted) OS=Macaca fascicularis OX=9541 GN=SALL2 PE=4 SV=1	SALL2	105.52	16.7	96	10	3	0	0	0	0	1	0	0	0	0	0	0	0	1	2	0	0	0	0	1	0	0	0	0	0	0	0	0	1	0	0	0	0	0	1	0	0	0	1	1	1	0	0
A0A2K5U167	CTP_transf_like domain-containing protein OS=Macaca fascicularis OX=9541 GN=PCYT1B PE=4 SV=1	PCYT1B	40.257	36.8	71	9	0	1	0	0	0	0	0	1	1	0	0	0	1	1	0	0	0	0	1	1	1	0	0	0	0	1	1	0	0	0	1	1	1	1	1	1	1	1	0	1	1	1	1
A0A2K5U171	Ig-like domain-containing protein OS=Macaca fascicularis OX=9541 PE=3 SV=1	---	40.942	33.4	47	9	0	0	0	1	1	0	0	0	1	0	2	2	2	0	3	0	0	0	0	0	1	1	1	1	0	0	0	0	1	0	0	1	0	0	0	0	1	2	0	2	2	2	2
A0A2K5U172	SALL2 isoform 5(predicted) OS=Macaca fascicularis OX=9541 GN=SALL2 PE=4 SV=1	SALL2	95.333	16.6	77	9	2	1	0	0	1	0	1	1	0	1	0	0	1	2	1	0	0	0	0	0	1	0	0	0	0	1	0	1	1	0	0	1	0	1	1	0	0	1	1	0	1	1	1
A0A2K5U173	BTB domain-containing protein OS=Macaca fascicularis OX=9541 GN=KBTBD11 PE=4 SV=1	KBTBD11	59.036	51.7	2263	22	22	20	7	12	15	17	20	17	17	17	15	17	16	16	13	14	15	14	17	17	17	11	13	9	14	19	16	17	15	15	17	17	20	12	18	16	17	13	14	18	16	16	16
A0A2K5U175	Histidyl-tRNA synthetase, cytoplasmic(predicted) OS=Macaca fascicularis OX=9541 GN=HARS PE=3 SV=1	HARS	57.42	53.2	1318	20	15	10	10	10	10	10	8	7	10	8	8	10	8	8	8	7	9	8	9	9	11	10	10	5	11	9	10	13	9	10	9	12	10	10	9	10	11	8	10	10	13	11	9
A0A2K5U176	Butyrophilin subfamily 3 member A1(predicted) OS=Macaca fascicularis OX=9541 PE=4 SV=1	---	56.698	8.1	68	3	2	0	0	0	0	0	0	0	0	1	2	2	2	0	0	1	0	0	0	0	1	0	0	1	0	0	0	0	1	0	0	0	0	0	0	0	1	1	2	2	2	2	2
A0A2K5U177	CTP_transf_like domain-containing protein OS=Macaca fascicularis OX=9541 GN=PCYT1B PE=4 SV=1	PCYT1B	39.044	42.9	74	10	0	0	0	0	0	0	0	0	0	0	0	0	0	1	0	0	0	0	0	1	0	0	1	0	0	0	1	0	1	1	0	0	0	0	1	0	1	0	0	1	0	0	1
A0A2K5U178	WD_REPEATS_REGION domain-containing protein OS=Macaca fascicularis OX=9541 PE=4 SV=1	---	34.669	56.2	430	11	11	4	4	4	2	3	4	4	2	4	3	3	8	3	2	1	2	2	5	4	4	2	3	2	2	3	2	5	4	4	5	2	3	3	2	3	5	4	4	4	4	4	5
A0A2K5U181	Receptor-type tyrosine-protein phosphatase mu isoform 1(predicted) OS=Macaca fascicularis OX=9541 GN=PTPRM PE=4 SV=1	PTPRM	165.2	13	37	13	11	0	0	0	0	0	0	0	0	0	0	0	0	1	0	0	0	0	0	0	0	0	0	0	0	0	0	0	0	0	0	0	0	0	0	0	0	0	0	0	0	0	0
A0A2K5U190	Importin N-terminal domain-containing protein OS=Macaca fascicularis OX=9541 GN=IPO5 PE=4 SV=1	IPO5	125.5	55.8	5738	50	50	34	32	35	36	33	38	37	34	37	33	30	33	29	43	36	40	40	35	34	39	37	35	30	31	43	44	38	35	30	33	33	37	38	34	39	41	35	34	36	36	35	33
A0A2K5U196	Growth factor receptor bound protein 10(predicted) OS=Macaca fascicularis OX=9541 GN=GRB10 PE=4 SV=1	GRB10	61.926	15.2	10	5	5	0	0	0	0	0	0	0	0	1	0	0	0	0	0	0	0	0	0	0	0	0	0	0	0	0	0	0	0	0	0	0	0	0	0	0	0	0	0	0	0	0	0
A0A2K5U1A0	Krueppel-like factor 12 (Fragment)(predicted) OS=Macaca fascicularis OX=9541 GN=KLF12 PE=4 SV=1	KLF12	43.638	14.1	34	3	3	0	0	0	0	0	0	0	0	0	0	0	0	0	1	0	0	0	0	0	0	0	0	0	0	0	0	0	0	0	0	0	0	0	0	0	0	0	0	0	0	0	0
A0A2K5U1A4	Glyco_hydro_59M domain-containing protein OS=Macaca fascicularis OX=9541 GN=GALC PE=4 SV=1	GALC	77.09	22.3	500	10	10	3	1	2	4	4	3	2	3	3	3	4	4	4	4	0	1	1	3	5	1	3	4	2	4	0	5	5	5	6	5	4	5	1	6	5	5	5	5	7	8	7	7
A0A2K5U1B4	MPN domain-containing protein OS=Macaca fascicularis OX=9541 PE=4 SV=1	---	35.697	40.5	9	11	1	0	0	1	0	0	0	0	0	0	0	1	1	1	0	0	0	0	0	0	0	0	0	0	0	0	0	0	0	0	0	0	1	0	0	0	0	0	0	0	1	0	0
A0A2K5U1C8	Putative actin aortic smooth muscle-like isoform 1 (Fragment)(predicted) OS=Macaca fascicularis OX=9541 GN=ACTA2 PE=3 SV=1	ACTA2	42.009	90.5	142	38	1	0	0	1	1	1	0	1	0	1	1	1	1	1	1	0	1	1	1	1	2	0	1	1	1	1	0	1	2	1	1	0	1	1	1	0	0	0	1	1	1	1	1
A0A2K5U1C9	Proline-, glutamic acid- and leucine-rich protein 1(predicted) OS=Macaca fascicularis OX=9541 GN=PELP1 PE=4 SV=1	PELP1	124.83	25.4	776	21	21	3	4	5	3	3	6	7	5	7	1	2	5	1	7	6	6	5	4	7	6	6	5	7	3	4	5	5	7	6	6	10	8	7	7	7	8	0	0	5	4	3	4
A0A2K5U1D1	ATP-dependent RNA helicase DDX24(predicted) OS=Macaca fascicularis OX=9541 GN=DDX24 PE=4 SV=1	DDX24	95.66	10	12	5	5	0	0	0	0	0	0	0	0	0	0	0	0	0	0	0	0	0	0	0	0	0	0	0	0	0	0	0	0	0	0	0	0	0	0	0	0	0	0	0	0	0	0
A0A2K5U1E0	Coiled-coil domain-containing protein 127(predicted) OS=Macaca fascicularis OX=9541 GN=CCDC127 PE=4 SV=1	CCDC127	30.845	34.6	76	8	8	0	1	0	1	1	1	0	0	0	1	1	1	1	0	1	0	0	0	1	1	0	0	0	0	0	1	1	1	1	1	1	2	0	0	0	0	0	1	0	1	1	1
A0A2K5U1E1	AA_TRNA_LIGASE_II_ALA domain-containing protein OS=Macaca fascicularis OX=9541 GN=AARS2 PE=3 SV=1	AARS2	107.5	34.1	274	19	19	3	0	0	1	1	1	1	1	1	1	2	2	1	1	1	1	1	0	3	0	2	1	1	2	2	1	1	1	1	1	3	1	1	1	2	2	1	4	3	1	2	3
A0A2K5U1E6	RRM domain-containing protein OS=Macaca fascicularis OX=9541 PE=4 SV=1	---	35.559	50.2	103	21	1	1	0	0	2	2	1	2	0	1	0	1	1	1	2	0	0	0	0	0	1	0	0	0	0	1	2	1	1	1	1	1	1	1	1	1	1	0	1	1	1	1	1
A0A2K5U1E8	Palmitoyltransferase OS=Macaca fascicularis OX=9541 GN=ZDHHC23 PE=3 SV=1	ZDHHC23	49.035	11.8	25	4	4	0	0	1	0	1	0	0	0	0	0	0	0	0	0	1	1	0	0	0	0	1	0	1	1	0	0	0	0	0	0	0	0	0	0	1	1	0	0	0	0	0	1
A0A2K5U1E9	Guanine nucleotide-binding protein subunit gamma OS=Macaca fascicularis OX=9541 GN=GNG4 PE=3 SV=1	GNG4	8.3706	53.3	476	4	4	3	3	3	3	3	3	3	3	3	3	3	3	3	2	3	3	3	4	3	3	3	3	3	3	3	3	3	3	3	4	3	3	3	3	3	3	3	3	3	3	3	3
A0A2K5U1F6	AP-3 complex subunit beta OS=Macaca fascicularis OX=9541 GN=AP3B2 PE=3 SV=1	AP3B2	115.63	52.2	8	45	1	0	0	0	0	0	0	0	0	0	0	0	0	0	0	0	0	0	0	0	0	0	0	0	0	0	0	0	0	0	0	0	0	0	0	0	0	0	0	0	0	0	0
A0A2K5U1F8	ATPase H+ transporting V1 subunit B2(predicted) OS=Macaca fascicularis OX=9541 GN=ATP6V1B2 PE=3 SV=1	ATP6V1B2	68.579	66.5	3871	30	30	32	25	24	27	24	21	21	23	27	25	27	24	25	24	22	22	23	25	26	27	23	25	23	22	22	27	25	20	25	24	24	20	25	23	27	27	28	30	28	30	27	22
A0A2K5U1G5	AP-3 complex subunit beta OS=Macaca fascicularis OX=9541 GN=AP3B2 PE=3 SV=1	AP3B2	119.38	53.1	4304	49	1	38	30	27	34	32	33	33	33	36	30	32	33	32	28	29	31	30	29	33	33	29	31	25	29	31	33	32	32	30	32	32	28	27	29	28	30	28	27	35	35	29	34
A0A2K5U1G8	SFSWAP isoform 4(predicted) OS=Macaca fascicularis OX=9541 GN=SFSWAP PE=4 SV=1	SFSWAP	109.67	8.7	31	7	7	1	0	0	0	0	0	0	0	0	0	0	0	0	0	0	0	0	0	0	0	0	0	0	0	0	0	0	0	0	0	0	1	1	0	0	0	0	0	0	0	0	0
A0A2K5U1I3	Aminotran_1_2 domain-containing protein OS=Macaca fascicularis OX=9541 GN=AADAT PE=4 SV=1	AADAT	47.325	16	108	4	4	1	2	2	1	1	2	4	1	0	0	0	0	0	3	0	0	0	0	0	1	2	1	0	1	0	1	3	2	2	2	0	1	4	2	0	1	0	0	0	2	1	0
A0A2K5U1I9	TOM1-like protein 2 isoform 3(predicted) OS=Macaca fascicularis OX=9541 GN=TOM1L2 PE=3 SV=1	TOM1L2	55.589	52.5	1540	21	1	14	9	12	14	13	11	13	8	12	10	16	16	15	9	7	9	8	7	15	12	6	9	6	11	11	11	13	11	11	10	10	8	8	6	9	13	12	14	15	14	19	8
A0A2K5U1J2	TOM1-like protein 2(predicted) OS=Macaca fascicularis OX=9541 GN=TOM1L2 PE=3 SV=1	TOM1L2	42.911	43.2	37	14	2	1	0	0	1	0	0	0	0	1	0	0	1	0	0	0	0	0	0	1	0	0	0	0	0	0	0	0	0	0	0	0	0	0	0	0	0	1	0	1	0	0	0
A0A2K5U1J8	RING-type domain-containing protein OS=Macaca fascicularis OX=9541 GN=SYVN1 PE=4 SV=1	SYVN1	53.44	12.7	411	5	5	6	4	5	5	4	5	5	1	2	4	5	5	1	2	4	4	4	2	4	4	5	3	4	3	3	5	3	4	3	4	1	4	3	2	3	4	2	3	2	5	3	4
A0A2K5U1K1	PDZ and LIM domain 3(predicted) OS=Macaca fascicularis OX=9541 GN=PDLIM3 PE=4 SV=1	PDLIM3	34.265	72.5	454	14	14	1	1	2	0	0	1	0	2	0	0	3	7	4	10	1	1	2	1	1	1	0	2	2	3	1	0	2	0	0	0	1	1	1	2	2	1	4	2	7	6	9	8
A0A2K5U1L7	TEX264 isoform 2(predicted) OS=Macaca fascicularis OX=9541 GN=TEX264 PE=4 SV=1	TEX264	25.83	33.1	112	6	6	0	0	1	0	2	0	1	1	0	2	1	2	2	0	1	0	1	0	1	3	2	1	1	1	1	2	0	2	0	1	1	2	2	1	0	0	2	2	1	0	0	3
A0A2K5U1L8	UBP1 isoform 3(predicted) OS=Macaca fascicularis OX=9541 GN=UBP1 PE=4 SV=1	UBP1	60.46	23.5	141	9	8	0	0	0	0	1	1	1	2	0	1	1	1	0	1	1	0	0	1	1	1	1	1	0	1	2	3	2	2	0	1	1	1	1	2	1	0	1	1	0	1	2	1
A0A2K5U1M0	Bardet-Biedl syndrome 5 protein homolog OS=Macaca fascicularis OX=9541 PE=3 SV=1	---	36.471	10	9	2	2	0	0	0	0	0	0	0	0	0	0	0	0	1	0	0	0	0	1	0	0	0	0	0	0	0	0	0	0	0	0	1	0	0	0	0	0	0	0	0	1	1	0
A0A2K5U1M3	Receptor protein serine/threonine kinase OS=Macaca fascicularis OX=9541 GN=BMPR1A PE=3 SV=1	BMPR1A	60.182	14.5	58	5	5	0	0	0	0	0	0	0	0	0	0	1	1	0	0	0	0	0	0	0	3	1	0	0	0	0	1	0	1	1	2	0	1	1	0	0	1	0	1	0	0	1	1
A0A2K5U1N3	voltage-dependent anion-selective channel protein 1(predicted) OS=Macaca fascicularis OX=9541 PE=4 SV=1	---	30.721	89	4158	27	26	35	31	31	42	27	29	30	23	27	32	36	39	27	24	23	26	23	22	32	37	32	26	33	19	25	29	26	35	22	31	24	32	34	19	30	25	30	29	27	27	31	32
A0A2K5U1N8	T-complex protein 1 subunit zeta isoform a(predicted) OS=Macaca fascicularis OX=9541 PE=3 SV=1	---	57.98	67.8	2934	30	23	20	19	21	22	18	19	21	18	21	18	22	19	21	20	23	21	26	22	22	21	21	24	22	25	20	23	22	21	18	20	20	19	22	18	22	22	16	16	19	22	21	20
A0A2K5U1P9	Protein kinase domain-containing protein OS=Macaca fascicularis OX=9541 GN=GSK3B PE=3 SV=1	GSK3B	48.033	70.2	2727	24	18	20	13	19	18	19	19	21	17	19	16	22	18	18	15	17	17	15	19	20	19	15	18	16	18	18	18	22	20	19	18	20	19	19	17	20	19	16	18	14	16	19	21
A0A2K5U1Q7	Serine/threonine-protein phosphatase 2A 55 kDa regulatory subunit B OS=Macaca fascicularis OX=9541 GN=PPP2R2B PE=3 SV=1	PPP2R2B	50.366	31.9	86	12	6	1	2	0	0	0	1	0	1	1	0	2	2	0	0	0	0	0	0	1	2	0	0	0	1	1	1	2	3	0	1	1	1	2	1	2	2	0	0	2	3	0	0
A0A2K5U1R1	WD_REPEATS_REGION domain-containing protein OS=Macaca fascicularis OX=9541 GN=EML3 PE=4 SV=1	EML3	95.292	2.7	3	1	1	0	0	0	0	0	0	0	0	0	0	0	0	0	1	0	0	0	0	0	0	0	0	0	0	0	0	0	0	0	0	0	0	0	0	0	0	0	0	0	0	0	0
A0A2K5U1R4	BHLH domain-containing protein OS=Macaca fascicularis OX=9541 GN=USF2 PE=4 SV=1	USF2	36.876	25.3	145	5	3	0	1	0	0	1	2	1	0	1	0	0	0	1	2	0	0	0	1	1	1	1	1	0	1	2	2	1	1	2	1	2	2	1	2	0	0	0	0	1	1	0	1
A0A2K5U1S3	SLC8A3 isoform 1(predicted) OS=Macaca fascicularis OX=9541 GN=SLC8A3 PE=3 SV=1	SLC8A3	100.45	17	229	13	13	2	3	1	3	2	1	1	0	1	5	2	1	2	1	2	2	1	2	1	2	3	1	1	1	1	3	2	3	1	3	2	2	0	0	1	2	3	3	2	1	1	3
A0A2K5U1S4	Acyl-CoA synthetase short chain family member 3(predicted) OS=Macaca fascicularis OX=9541 GN=ACSS3 PE=4 SV=1	ACSS3	74.771	40.4	500	18	18	5	0	1	1	2	3	2	2	3	7	3	8	4	12	1	2	2	1	3	3	1	1	1	0	1	1	3	2	2	1	1	1	1	1	1	1	5	7	4	4	9	8
A0A2K5U1T0	PABS domain-containing protein OS=Macaca fascicularis OX=9541 GN=SMS PE=4 SV=1	SMS	41.309	44.3	1242	14	14	10	6	7	9	8	10	10	6	7	4	6	10	10	9	6	7	6	5	10	9	7	5	5	4	9	8	8	10	11	7	12	8	8	8	9	10	8	6	7	7	11	8
A0A2K5U1U7	ATP synthase subunit d, mitochondrial OS=Macaca fascicularis OX=9541 PE=3 SV=1	---	18.513	72.7	1395	12	10	14	13	11	8	8	8	11	9	10	9	10	10	8	7	10	6	8	9	8	9	8	10	8	10	7	8	8	8	9	5	8	5	8	8	10	11	8	7	8	10	10	8
A0A2K5U1U8	Homeobox domain-containing protein OS=Macaca fascicularis OX=9541 GN=SIX6 PE=4 SV=1	SIX6	27.746	7.3	4	1	1	0	0	0	0	0	0	0	0	0	0	0	0	0	0	0	0	0	0	0	0	0	0	0	0	0	0	0	0	0	0	0	0	0	0	0	0	0	0	0	0	0	0
A0A2K5U1V2	Diacylglycerol kinase OS=Macaca fascicularis OX=9541 GN=DGKI PE=3 SV=1	DGKI	118.67	35.2	832	25	0	8	9	4	7	4	7	6	4	3	5	3	7	8	4	5	4	3	5	7	7	6	5	1	3	7	5	7	8	9	7	8	5	7	8	6	5	6	8	4	9	4	4
A0A2K5U1W6	Attractin isoform 1 preproprotein(predicted) OS=Macaca fascicularis OX=9541 GN=ATRN PE=4 SV=1	ATRN	158.54	20.8	1117	21	21	10	13	6	13	6	8	12	5	9	7	8	16	6	7	8	9	8	7	14	12	7	8	8	8	4	12	8	12	5	13	9	11	13	9	8	10	5	9	8	9	10	12
A0A2K5U1W9	V-SNARE coiled-coil homology domain-containing protein OS=Macaca fascicularis OX=9541 GN=VAMP1 PE=4 SV=1	VAMP1	12.747	71.8	121	7	4	2	0	0	0	1	0	0	0	0	4	3	1	0	3	0	0	0	0	1	1	0	0	0	0	0	0	0	0	0	0	0	0	0	0	0	0	3	3	1	1	0	1
A0A2K5U1X3	Fe-S_biosyn domain-containing protein OS=Macaca fascicularis OX=9541 GN=ISCA2 PE=4 SV=1	ISCA2	16.458	52.6	286	6	6	2	1	2	0	1	1	0	2	2	2	3	2	1	3	2	3	2	2	1	1	0	2	1	2	0	0	1	1	0	1	2	0	1	1	2	2	1	3	2	1	2	1
A0A2K5U1X5	RING-type domain-containing protein OS=Macaca fascicularis OX=9541 GN=MEX3B PE=4 SV=1	MEX3B	58.808	15.1	52	7	4	0	0	0	0	0	0	0	0	0	0	0	0	0	0	0	0	0	0	0	0	0	0	0	0	0	1	1	0	0	1	1	1	0	1	0	0	0	0	0	0	0	0
A0A2K5U1Z0	Diacylglycerol kinase OS=Macaca fascicularis OX=9541 GN=DGKI PE=3 SV=1	DGKI	117.16	35.9	15	25	0	0	0	0	0	1	0	0	1	0	0	0	0	0	0	0	0	0	0	0	0	0	0	0	0	0	0	0	0	0	0	0	0	0	0	0	0	0	0	0	0	0	0
A0A2K5U1Z6	Collagen alpha-2(V) chain preproprotein(predicted) OS=Macaca fascicularis OX=9541 GN=COL5A2 PE=4 SV=1	COL5A2	144.88	8	42	6	6	0	0	0	0	0	0	0	0	0	0	1	0	0	1	1	0	0	1	0	0	0	0	0	0	0	0	0	0	0	0	0	0	0	0	0	0	1	0	0	0	1	1
A0A2K5U200	BTB domain-containing protein OS=Macaca fascicularis OX=9541 GN=KLHL42 PE=4 SV=1	KLHL42	56.872	31.7	330	11	11	0	2	0	2	1	2	3	2	3	1	2	3	3	1	2	0	2	1	3	3	0	0	1	3	1	4	2	3	0	3	0	3	2	2	1	3	4	3	3	4	2	4
A0A2K5U205	Phosphodiesterase OS=Macaca fascicularis OX=9541 GN=PDE5A PE=3 SV=1	PDE5A	92.615	13	21	8	8	0	0	0	0	0	0	0	0	0	0	0	0	0	1	0	0	0	0	1	0	0	0	0	0	0	0	0	0	0	0	0	0	0	0	0	0	1	0	0	0	0	0
A0A2K5U207	Collagen IV NC1 domain-containing protein OS=Macaca fascicularis OX=9541 GN=COL4A3 PE=4 SV=1	COL4A3	162.15	4.1	7	3	3	0	0	0	0	0	0	0	0	0	0	0	0	0	0	0	0	0	0	0	0	0	0	0	0	0	0	0	1	0	0	0	0	0	0	0	0	0	0	0	0	0	0
A0A2K5U210	Plus3 domain-containing protein OS=Macaca fascicularis OX=9541 GN=RTF1 PE=4 SV=1	RTF1	80.384	28.3	556	18	18	1	3	3	1	3	6	8	3	4	0	1	2	1	7	2	0	4	3	2	1	2	4	4	4	7	3	5	4	6	4	6	3	4	8	3	3	2	1	3	2	2	6
A0A2K5U215	Ribos_L4_asso_C domain-containing protein OS=Macaca fascicularis OX=9541 PE=4 SV=1	---	49.105	43.1	1635	22	3	15	11	15	14	8	10	13	10	18	25	19	12	11	6	13	15	9	7	16	15	16	12	16	10	18	8	11	14	12	8	6	10	4	8	15	12	16	18	11	17	12	16
A0A2K5U218	SAP130_C domain-containing protein OS=Macaca fascicularis OX=9541 GN=SAP130 PE=4 SV=1	SAP130	113.95	19.3	130	15	15	0	0	0	1	2	1	2	2	1	0	0	0	0	0	0	1	0	0	2	0	0	1	0	0	1	1	0	1	1	3	0	0	0	3	0	1	0	0	1	0	0	1
A0A2K5U227	Angiomotin_C domain-containing protein OS=Macaca fascicularis OX=9541 GN=AMOTL2 PE=4 SV=1	AMOTL2	86.155	12.8	114	7	7	0	1	0	0	1	0	0	1	0	0	1	0	0	0	1	0	1	1	0	0	0	0	1	0	0	0	0	1	2	1	1	2	1	1	1	0	0	1	1	2	0	0
A0A2K5U234	Chromosome 1 open reading frame 123(predicted) OS=Macaca fascicularis OX=9541 GN=CZIB PE=4 SV=1	CZIB	18.077	66.2	702	6	6	4	4	3	4	4	3	5	4	5	4	5	4	4	4	3	4	4	4	4	4	5	4	3	5	4	5	5	4	3	4	5	6	6	4	4	6	4	5	6	3	4	3
A0A2K5U240	TENM1 isoform 2(predicted) OS=Macaca fascicularis OX=9541 GN=TENM1 PE=4 SV=1	TENM1	305.88	21.9	1081	40	37	8	8	6	11	8	7	11	9	11	11	12	17	12	1	12	7	6	8	11	10	6	6	8	7	6	8	12	12	5	11	11	13	3	1	10	5	9	14	11	9	14	12
A0A2K5U268	DUF1681 domain-containing protein OS=Macaca fascicularis OX=9541 GN=NECAP2 PE=4 SV=1	NECAP2	28.326	50.6	132	8	2	2	0	0	0	0	0	0	1	0	1	0	3	2	4	0	0	0	0	0	2	0	0	0	1	0	0	1	1	0	0	1	1	0	0	1	0	0	2	0	2	2	2
A0A2K5U272	Cavin-1(predicted) OS=Macaca fascicularis OX=9541 GN=CAVIN1 PE=4 SV=1	CAVIN1	43.593	28.4	272	8	7	1	0	1	1	2	2	1	0	1	1	3	1	1	2	3	2	2	0	1	1	1	1	3	1	1	1	2	0	1	0	2	0	0	0	0	0	1	2	1	1	2	0
A0A2K5U274	Ribosomal_L16 domain-containing protein OS=Macaca fascicularis OX=9541 PE=4 SV=1	---	20.466	44.9	15	9	1	1	1	0	0	0	0	0	0	0	0	0	0	0	0	0	0	0	0	0	0	0	0	0	0	0	0	0	0	0	1	0	0	0	0	0	0	0	0	0	0	0	1
A0A2K5U282	CDK5 regulatory subunit-associated protein 2 OS=Macaca fascicularis OX=9541 GN=CDK5RAP2 PE=4 SV=1	CDK5RAP2	190.03	6.6	12	7	1	0	0	0	0	0	0	0	0	0	0	0	0	0	0	0	0	0	0	0	0	0	0	0	0	0	0	0	0	0	0	0	0	0	0	0	0	0	0	0	0	0	0
A0A2K5U283	Coiled-coil domain containing 90A(predicted) OS=Macaca fascicularis OX=9541 GN=MCUR1 PE=4 SV=1	MCUR1	40.184	14.9	152	5	5	0	2	2	3	0	1	0	1	3	0	0	2	0	0	2	1	1	1	2	1	1	1	1	2	1	1	2	0	1	1	2	2	2	0	2	3	1	2	2	1	0	1
A0A2K5U286	Golgi to ER traffic protein 4 homolog(predicted) OS=Macaca fascicularis OX=9541 GN=GET4 PE=4 SV=1	GET4	36.487	36.7	723	10	10	5	3	3	6	6	6	5	4	6	3	6	6	6	5	4	3	4	3	6	6	4	3	3	3	5	4	6	6	6	6	6	6	7	5	5	5	4	6	9	7	8	5
A0A2K5U289	Kinesin motor domain-containing protein OS=Macaca fascicularis OX=9541 GN=KIF11 PE=3 SV=1	KIF11	119.17	23.1	100	18	18	1	1	0	0	1	0	1	1	1	0	1	1	1	1	0	0	0	0	0	0	0	0	0	0	0	0	0	0	1	0	0	0	0	1	0	0	0	1	0	0	0	0
A0A2K5U291	Ribosomal protein S6 kinase OS=Macaca fascicularis OX=9541 GN=RPS6KA4 PE=3 SV=1	RPS6KA4	85.575	17.6	38	10	9	1	1	1	0	0	0	0	0	0	0	0	0	0	0	0	0	0	1	0	2	0	0	0	0	0	0	0	0	0	0	0	1	0	0	0	0	0	0	0	0	0	0
A0A2K5U292	Protein kinase domain-containing protein OS=Macaca fascicularis OX=9541 PE=3 SV=1	---	37.834	27.4	72	8	8	0	0	0	0	0	1	0	0	0	0	0	0	1	1	0	0	0	0	1	0	0	0	0	1	0	0	1	0	0	0	1	0	0	1	0	0	0	1	0	0	0	0
A0A2K5U2B3	CD276 isoform 13(predicted) OS=Macaca fascicularis OX=9541 GN=CD276 PE=4 SV=1	CD276	57.287	23.2	320	5	5	3	1	1	3	3	1	4	3	3	3	1	3	1	4	3	1	1	0	3	4	2	3	3	2	2	3	3	3	4	4	1	4	5	2	1	2	1	3	2	1	3	3
A0A2K5U2B4	Solute carrier family 12 member 5 isoform 2(predicted) OS=Macaca fascicularis OX=9541 GN=SLC12A5 PE=4 SV=1	SLC12A5	123.53	32.8	2242	32	1	21	18	16	19	19	17	16	14	15	19	21	17	18	12	15	19	15	16	17	24	17	17	15	13	13	18	12	16	15	17	13	16	14	13	15	12	16	16	16	15	19	18
A0A2K5U2C4	N-acetylated alpha-linked acidic dipeptidase like 2(predicted) OS=Macaca fascicularis OX=9541 GN=NAALADL2 PE=4 SV=1	NAALADL2	73.85	4.2	6	2	2	0	0	0	0	0	0	0	0	0	0	0	0	0	0	0	0	0	0	0	0	0	0	0	0	0	0	0	0	0	0	0	0	0	0	0	0	0	0	0	0	0	0
A0A2K5U2D0	Inhibitor of nuclear factor kappa-B kinase-interacting protein isoform 1(predicted) OS=Macaca fascicularis OX=9541 GN=IKBIP PE=4 SV=1	IKBIP	43.162	18.2	49	7	5	0	0	0	0	0	0	0	0	0	0	0	0	0	2	0	0	0	0	0	0	0	0	0	0	0	0	0	0	0	0	0	0	0	0	0	0	0	0	1	0	1	1
A0A2K5U2D1	Fe2OG dioxygenase domain-containing protein OS=Macaca fascicularis OX=9541 GN=PLOD1 PE=4 SV=1	PLOD1	82.399	30.4	220	15	14	1	0	0	2	1	2	0	2	1	0	1	3	2	6	0	1	1	0	1	1	0	0	0	0	0	0	0	0	1	1	1	1	0	1	1	2	2	3	1	0	2	1
A0A2K5U2D7	Inhibitor of nuclear factor kappa-B kinase-interacting protein isoform 2(predicted) OS=Macaca fascicularis OX=9541 GN=IKBIP PE=4 SV=1	IKBIP	39.252	15.1	10	5	3	0	0	0	0	0	0	0	0	0	0	0	0	0	0	0	0	0	0	0	0	0	0	0	0	0	0	0	0	0	0	0	0	0	0	0	0	0	0	0	0	0	0
A0A2K5U2D8	Solute carrier family 12 member 5 isoform 1(predicted) OS=Macaca fascicularis OX=9541 GN=SLC12A5 PE=4 SV=1	SLC12A5	126.21	30.8	1	32	1	0	0	0	0	0	0	0	0	0	0	0	0	0	0	0	0	0	0	0	0	0	0	0	0	0	0	0	0	0	0	0	0	0	0	0	0	0	0	0	0	0	0
A0A2K5U2F3	Enhancer of rudimentary homolog OS=Macaca fascicularis OX=9541 GN=ERH PE=3 SV=1	ERH	12.259	52.9	637	6	6	3	4	4	3	4	4	5	5	3	3	4	4	4	4	5	5	5	5	3	3	3	5	4	4	3	3	5	4	5	5	3	5	5	4	4	3	3	3	3	4	3	3
A0A2K5U2F6	LIM and senescent cell antigen-like-containing domain protein OS=Macaca fascicularis OX=9541 PE=4 SV=1	---	38.568	48.2	312	13	2	1	0	0	1	0	1	2	1	1	1	0	1	2	6	0	0	0	1	1	1	0	0	0	1	1	0	1	1	1	1	3	2	0	1	0	2	1	1	1	2	3	4
A0A2K5U2F7	RBR-type E3 ubiquitin transferase OS=Macaca fascicularis OX=9541 GN=ARIH1 PE=3 SV=1	ARIH1	52.277	52.3	989	15	14	6	7	9	5	6	6	6	6	7	2	5	7	7	6	9	8	8	7	6	6	6	8	5	5	5	5	7	3	6	6	8	6	7	7	8	6	7	4	6	7	5	6
A0A2K5U2G3	WDR74 isoform 3(predicted) OS=Macaca fascicularis OX=9541 GN=WDR74 PE=4 SV=1	WDR74	40.266	21.3	27	5	5	0	0	0	1	0	0	0	0	0	0	0	0	0	0	0	0	0	0	0	0	0	0	0	0	0	0	0	0	0	0	0	0	0	0	0	0	0	0	0	0	1	0
A0A2K5U2H2	ATP-binding cassette protein B11(predicted) OS=Macaca fascicularis OX=9541 GN=ABCB11 PE=4 SV=1	ABCB11	146.37	5.5	58	5	5	0	1	1	1	0	0	0	1	0	0	1	1	0	2	0	0	0	1	0	0	0	0	0	0	0	0	1	0	0	0	0	0	0	0	0	0	0	1	1	1	1	1
A0A2K5U2I1	G-rich RNA sequence binding factor 1(predicted) OS=Macaca fascicularis OX=9541 GN=GRSF1 PE=4 SV=1	GRSF1	53.021	40.7	364	13	13	2	1	2	2	1	5	2	3	2	0	2	4	2	3	1	2	1	1	2	2	0	2	1	3	3	2	2	1	1	2	2	1	4	2	3	4	4	2	2	3	2	3
A0A2K5U2I2	Mediator of RNA polymerase II transcription subunit 13 OS=Macaca fascicularis OX=9541 GN=MED13L PE=3 SV=1	MED13L	236.59	2.4	7	3	2	0	0	0	0	0	0	0	0	0	0	0	0	0	0	0	0	0	0	0	0	0	0	0	0	0	0	0	0	0	0	0	0	0	0	0	0	0	0	0	0	0	0
A0A2K5U2J4	TPR_REGION domain-containing protein OS=Macaca fascicularis OX=9541 GN=PEX5 PE=4 SV=1	PEX5	66.819	57.6	742	21	1	6	2	5	5	4	4	3	6	3	6	2	2	2	5	1	3	1	6	5	5	3	4	3	3	6	5	3	5	4	5	6	4	5	4	6	2	4	4	6	3	2	5
A0A2K5U2K1	Homeobox domain-containing protein OS=Macaca fascicularis OX=9541 GN=MEIS1 PE=4 SV=1	MEIS1	43.016	33.1	16	9	3	0	0	0	0	0	0	0	0	0	0	0	0	0	2	0	0	0	0	0	0	0	0	0	0	0	0	0	0	0	0	0	0	0	0	0	0	0	0	0	0	0	0
A0A2K5U2K6	TPR_REGION domain-containing protein OS=Macaca fascicularis OX=9541 GN=PEX5 PE=4 SV=1	PEX5	70.854	54.3	43	21	1	0	0	0	0	0	0	0	0	1	0	0	1	0	1	0	0	1	0	1	0	0	0	0	0	1	0	1	1	0	1	1	1	0	0	1	1	1	1	0	0	1	1
A0A2K5U2K7	CDC37 cell division cycle 37 homolog (S. cerevisiae), isoform CRA_a(predicted) OS=Macaca fascicularis OX=9541 GN=CDC37 PE=4 SV=1	CDC37	44.468	36	963	13	13	9	3	6	7	7	6	5	5	6	7	7	6	6	5	6	7	6	6	6	5	7	7	6	6	8	6	6	6	7	7	5	6	6	6	5	6	7	7	7	5	7	8
A0A2K5U2L1	Muscular LMNA interacting protein(predicted) OS=Macaca fascicularis OX=9541 GN=MLIP PE=4 SV=1	MLIP	105.72	12	245	8	8	4	1	2	1	1	4	3	1	2	0	0	0	0	0	4	3	1	4	5	4	1	3	1	2	3	3	1	2	2	2	3	2	1	1	2	2	1	0	0	0	0	0
A0A2K5U2M3	Protein bicaudal D homolog 2 isoform 1(predicted) OS=Macaca fascicularis OX=9541 GN=BICD2 PE=4 SV=1	BICD2	96.773	22	160	15	12	2	0	0	1	0	0	0	0	1	1	0	1	0	2	0	0	0	0	1	1	0	0	0	1	3	1	1	1	0	0	1	0	2	2	1	1	1	0	0	1	1	0
A0A2K5U2N7	RELN isoform 1(predicted) OS=Macaca fascicularis OX=9541 GN=RELN PE=4 SV=1	RELN	388.36	26.3	1114	57	56	9	5	3	9	7	5	5	0	8	0	2	31	2	22	6	7	4	5	9	11	0	2	11	8	5	7	12	11	3	3	2	2	1	0	6	13	0	0	0	5	29	25
A0A2K5U2Q6	ATP synthase membrane subunit 6.8PL(predicted) OS=Macaca fascicularis OX=9541 PE=4 SV=1	---	11.15	19.4	164	2	2	2	1	1	1	2	2	2	2	1	1	2	1	1	1	1	1	1	0	1	0	1	1	0	0	1	1	1	1	1	1	2	1	1	2	1	1	1	2	1	0	1	2
A0A2K5U2R9	BAT2_N domain-containing protein OS=Macaca fascicularis OX=9541 GN=PRRC2B PE=4 SV=1	PRRC2B	243.14	25.4	820	35	35	7	5	6	10	3	3	6	6	5	1	2	4	1	3	6	4	4	4	8	5	3	4	6	4	7	8	6	4	5	6	12	10	12	7	7	8	3	4	5	5	5	2
A0A2K5U2S2	TTN isoform 6(predicted) OS=Macaca fascicularis OX=9541 GN=TTN PE=4 SV=1	TTN	3709.8	2.2	259	48	42	3	4	1	2	1	3	3	2	3	2	1	3	1	4	1	2	1	3	2	4	3	1	3	2	2	2	0	2	1	4	2	1	0	2	2	1	2	3	1	0	2	3
A0A2K5U2S4	PL48 domain-containing protein OS=Macaca fascicularis OX=9541 GN=RIPOR2 PE=4 SV=1	RIPOR2	118.52	10.1	58	7	3	0	1	0	2	0	0	0	1	0	0	2	0	1	0	0	0	0	0	1	0	0	0	0	1	1	0	0	1	0	0	0	1	0	0	1	0	0	0	0	0	1	1
A0A2K5U2S5	Protein cordon-bleu(predicted) OS=Macaca fascicularis OX=9541 GN=COBL PE=4 SV=1	COBL	135.9	10.9	67	9	9	1	0	0	1	0	0	0	0	2	0	0	0	0	0	0	0	0	0	0	0	0	0	0	0	0	0	0	0	0	0	0	0	0	0	0	0	0	0	0	0	0	0
A0A2K5U2S6	Methyltransferase-like protein 21D isoform a(predicted) OS=Macaca fascicularis OX=9541 GN=VCPKMT PE=4 SV=1	VCPKMT	25.638	26.2	27	4	4	0	0	0	0	0	0	0	0	0	0	0	0	0	0	0	0	0	0	0	0	0	0	0	0	0	0	0	0	0	0	1	0	0	1	0	0	0	0	0	0	0	0
A0A2K5U2S7	Syndecan OS=Macaca fascicularis OX=9541 GN=SDC3 PE=3 SV=1	SDC3	35.703	15	547	6	6	3	3	2	3	3	4	4	3	3	5	4	2	3	2	3	2	2	2	4	5	6	5	5	4	5	4	6	4	5	4	5	4	4	3	6	6	7	5	7	3	5	5
A0A2K5U2T6	tRNA-synt_1c domain-containing protein OS=Macaca fascicularis OX=9541 PE=3 SV=1	---	58.751	45.5	541	17	17	6	4	2	3	3	1	2	4	3	2	3	6	3	3	2	3	2	2	2	2	3	3	3	2	4	2	4	1	1	3	1	3	1	1	2	1	2	1	4	3	5	5
A0A2K5U2T9	Menin 1(predicted) OS=Macaca fascicularis OX=9541 GN=MEN1 PE=4 SV=1	MEN1	61.414	18.2	38	8	2	0	0	0	0	0	0	0	0	0	0	0	0	0	1	0	0	0	0	0	0	0	0	0	0	0	0	0	0	0	0	0	0	0	0	0	0	0	0	0	0	0	0
A0A2K5U2U8	KDM2B isoform 3(predicted) OS=Macaca fascicularis OX=9541 GN=KDM2B PE=4 SV=1	KDM2B	148.53	6.4	38	6	6	0	0	0	0	0	0	0	0	0	0	0	0	0	1	0	0	0	0	0	0	1	0	0	0	0	0	0	0	0	0	1	0	1	0	0	0	0	0	0	0	0	0
A0A2K5U2V2	SAM_MT_RSMB_NOP domain-containing protein OS=Macaca fascicularis OX=9541 GN=NSUN4 PE=3 SV=1	NSUN4	43.131	13.3	76	4	4	1	0	0	1	1	1	1	1	1	0	1	1	0	0	1	0	0	0	0	0	0	0	0	0	1	1	1	2	0	2	1	1	1	0	1	1	0	0	0	0	0	0
A0A2K5U2V6	DNA-directed RNA polymerase III subunit RPC3(predicted) OS=Macaca fascicularis OX=9541 GN=POLR3C PE=4 SV=1	POLR3C	46.177	14.1	34	4	4	0	0	0	0	0	0	0	0	0	0	0	0	0	1	0	0	0	0	0	0	0	0	0	0	0	0	0	1	1	1	0	0	1	0	0	0	0	0	0	0	0	0
A0A2K5U2W6	Nuclear factor 1 OS=Macaca fascicularis OX=9541 GN=NFIA PE=3 SV=1	NFIA	53.713	66.3	8	20	1	0	0	0	0	0	0	0	0	0	0	0	0	0	0	0	0	0	0	0	0	0	0	0	0	0	0	0	0	0	0	0	0	0	0	0	0	0	0	0	0	0	0
A0A2K5U2X8	VWFA domain-containing protein OS=Macaca fascicularis OX=9541 GN=VWA8 PE=4 SV=1	VWA8	214.73	22.5	310	28	28	3	1	1	0	1	0	1	0	3	2	1	2	1	2	0	0	0	0	3	4	1	0	1	1	1	1	2	1	1	0	0	2	2	1	0	2	3	2	3	2	2	1
A0A2K5U2Y1	Nuclear factor 1 OS=Macaca fascicularis OX=9541 GN=NFIA PE=3 SV=1	NFIA	55.037	64.7	467	20	1	1	1	0	1	1	1	1	2	2	0	0	4	1	12	1	1	0	1	0	1	1	0	2	0	0	1	1	2	2	1	1	1	2	3	1	2	0	0	1	1	4	3
A0A2K5U2Z1	Aldolase_II domain-containing protein OS=Macaca fascicularis OX=9541 GN=ADD1 PE=4 SV=1	ADD1	73.336	68.7	3627	38	2	29	20	24	29	24	24	26	25	23	17	23	25	23	22	21	25	20	21	29	28	23	26	20	22	23	25	24	24	28	25	22	24	31	21	25	26	20	22	23	25	24	26
A0A2K5U2Z7	Nardilysin isoform b(predicted) OS=Macaca fascicularis OX=9541 GN=NRDC PE=3 SV=1	NRDC	131.72	32.4	1558	31	31	11	9	11	10	15	6	9	10	11	10	13	10	10	14	9	8	8	12	17	9	11	14	9	9	12	7	10	10	13	8	12	8	9	11	12	11	10	7	11	16	11	11
A0A2K5U2Z8	THAP-type domain-containing protein OS=Macaca fascicularis OX=9541 PE=4 SV=1	---	87.622	15.6	31	8	8	0	0	0	0	0	0	1	0	0	0	0	0	0	0	0	0	0	0	0	0	0	0	0	0	0	0	0	0	0	0	1	0	0	1	0	0	0	0	0	0	0	0
A0A2K5U305	EPH receptor A6(predicted) OS=Macaca fascicularis OX=9541 GN=EPHA6 PE=3 SV=1	EPHA6	126.63	16.3	34	14	8	0	0	0	0	0	0	1	0	0	0	0	5	1	0	0	0	0	0	0	1	0	0	0	0	0	0	0	0	0	0	0	1	0	0	0	0	0	0	0	1	2	7
A0A2K5U315	Nudix hydrolase domain-containing protein OS=Macaca fascicularis OX=9541 PE=4 SV=1	---	16.822	76.2	396	7	7	4	3	2	4	2	1	2	0	3	1	2	5	1	2	0	1	2	6	2	1	0	2	1	1	1	1	0	2	1	1	1	1	0	1	3	2	3	4	4	3	4	2
A0A2K5U318	Aldolase_II domain-containing protein OS=Macaca fascicularis OX=9541 GN=ADD1 PE=4 SV=1	ADD1	73.385	69.6	78	37	1	1	0	0	2	1	1	1	0	0	0	1	1	0	1	0	0	0	0	0	1	0	0	0	0	0	1	1	1	1	1	1	1	1	1	1	0	0	1	0	1	1	1
A0A2K5U329	Rho guanine nucleotide exchange factor 4(predicted) OS=Macaca fascicularis OX=9541 PE=4 SV=1	---	204.44	7.8	161	11	10	2	0	1	1	0	0	2	0	2	2	2	2	1	2	2	1	1	1	2	0	0	1	1	1	1	1	1	2	1	0	1	0	0	1	2	3	2	2	1	1	3	1
A0A2K5U331	Galactosylgalactosylxylosylprotein 3-beta-glucuronosyltransferase OS=Macaca fascicularis OX=9541 GN=B3GAT1 PE=3 SV=1	B3GAT1	39.753	19.3	25	4	4	1	0	0	1	0	0	0	0	0	1	0	0	0	0	0	0	0	0	0	1	0	0	0	0	0	0	1	1	0	0	0	1	0	0	0	0	0	0	0	0	1	1
A0A2K5U332	Protein RCC2(predicted) OS=Macaca fascicularis OX=9541 GN=RCC2 PE=4 SV=1	RCC2	56.155	50.5	1204	20	20	5	4	3	3	4	9	6	7	4	3	3	6	10	17	6	2	4	6	7	8	4	8	4	3	7	4	6	6	8	10	9	4	9	11	3	4	4	4	4	6	5	9
A0A2K5U337	MFS domain-containing protein OS=Macaca fascicularis OX=9541 GN=SLC22A23 PE=4 SV=1	SLC22A23	70.428	18.6	140	9	9	0	0	1	0	1	0	1	1	2	2	1	3	1	0	0	2	1	0	0	0	1	2	0	0	1	1	1	1	1	1	1	2	0	1	0	0	0	0	0	0	0	1
A0A2K5U340	SYNGAP1 isoform 3(predicted) OS=Macaca fascicularis OX=9541 GN=SYNGAP1 PE=4 SV=1	SYNGAP1	148.28	62.1	4771	68	66	35	45	36	38	35	34	34	24	39	18	40	44	27	8	32	33	30	30	41	33	35	35	34	26	28	29	33	35	29	32	24	30	19	21	33	28	20	19	32	37	35	38
A0A2K5U343	Protein regulator of cytokinesis 1 isoform 1(predicted) OS=Macaca fascicularis OX=9541 GN=PRC1 PE=4 SV=1	PRC1	71.741	19.7	47	9	9	0	0	0	0	1	0	1	0	0	0	0	1	0	0	0	0	0	0	0	0	0	0	0	0	0	0	1	1	0	0	0	0	0	1	0	0	0	0	0	0	0	0
A0A2K5U351	AAA domain-containing protein OS=Macaca fascicularis OX=9541 PE=4 SV=1	---	66.252	53.2	2225	26	26	16	9	14	18	18	20	16	17	13	15	19	16	18	16	9	12	6	14	19	16	17	14	14	14	12	17	13	16	13	16	17	14	13	14	14	12	17	20	15	11	14	16
A0A2K5U357	YTH domain-containing protein OS=Macaca fascicularis OX=9541 GN=YTHDF1 PE=4 SV=1	YTHDF1	60.94	30.4	217	13	6	2	2	0	2	0	2	1	2	2	1	0	1	0	2	1	3	2	0	0	2	1	1	2	0	1	3	1	0	2	1	3	3	2	3	2	2	2	2	2	1	1	1
A0A2K5U363	BHLH domain-containing protein OS=Macaca fascicularis OX=9541 GN=TFAP4 PE=4 SV=1	TFAP4	34.214	12	14	2	2	0	0	0	0	0	0	0	0	0	0	0	0	0	0	0	0	0	0	0	0	0	0	0	0	0	0	0	0	0	0	0	0	0	0	0	0	0	0	0	0	0	0
A0A2K5U381	transcription initiation factor TFIID subunit 9(predicted) OS=Macaca fascicularis OX=9541 PE=4 SV=1	---	26.997	5.7	2	1	1	0	0	0	0	0	0	0	0	0	0	0	0	0	0	0	0	0	0	0	0	0	0	0	0	0	0	0	0	0	0	0	0	0	0	0	0	0	0	0	0	0	0
A0A2K5U396	Integrin_alpha2 domain-containing protein OS=Macaca fascicularis OX=9541 GN=ITGA9 PE=3 SV=1	ITGA9	114.34	10.4	26	6	6	0	1	0	0	0	0	0	0	0	0	0	2	0	0	0	0	0	0	0	0	0	0	0	0	0	0	0	0	0	0	0	0	0	0	0	0	0	0	0	0	1	1
A0A2K5U3A1	Fumarylacetoacetase OS=Macaca fascicularis OX=9541 GN=FAH PE=3 SV=1	FAH	46.368	50.8	336	14	13	3	0	3	2	2	2	2	3	3	3	3	5	4	7	1	2	2	3	1	2	1	1	0	4	3	1	2	2	3	1	1	1	2	2	3	1	3	4	4	3	4	5
A0A2K5U3A7	Pribosyltran_N domain-containing protein OS=Macaca fascicularis OX=9541 PE=4 SV=1	---	42.455	49.9	1455	14	14	10	6	10	11	10	10	10	9	12	8	11	12	8	6	14	11	14	13	10	12	15	11	8	9	11	11	11	9	13	15	10	12	9	7	10	9	8	6	9	11	10	10
A0A2K5U3B4	Multiple inositol polyphosphate phosphatase 1 isoform 1(predicted) OS=Macaca fascicularis OX=9541 GN=MINPP1 PE=3 SV=1	MINPP1	55.078	24.8	369	10	10	4	1	1	1	2	4	5	2	0	3	2	1	1	4	2	0	1	0	2	2	1	0	1	1	4	3	3	4	3	2	4	4	3	2	3	3	2	3	2	3	2	5
A0A2K5U3B5	60S ribosomal protein L36a-like(predicted) OS=Macaca fascicularis OX=9541 PE=3 SV=1	---	12.093	40.8	174	6	6	0	2	1	0	0	0	0	0	1	1	0	0	1	0	2	2	1	2	1	1	2	2	3	2	1	0	1	0	1	0	0	0	0	0	1	1	1	0	1	1	1	1
A0A2K5U3B9	FYVE and coiled-coil domain-containing protein 1(predicted) OS=Macaca fascicularis OX=9541 GN=FYCO1 PE=4 SV=1	FYCO1	166.76	5.1	14	6	6	0	0	0	0	0	0	0	0	0	0	0	0	0	1	0	0	0	0	0	0	0	0	0	0	0	0	0	0	0	0	0	1	0	0	0	0	0	0	0	0	0	0
A0A2K5U3D6	ANAPC5 isoform 2(predicted) OS=Macaca fascicularis OX=9541 GN=ANAPC5 PE=4 SV=1	ANAPC5	83.967	21.9	168	11	11	2	3	1	2	1	1	2	0	2	0	1	1	2	2	2	1	1	0	0	2	2	2	2	1	1	1	0	2	1	2	0	1	2	1	1	0	1	1	2	2	0	1
A0A2K5U3D8	ADP-ribosylation factor-like protein 3(predicted) OS=Macaca fascicularis OX=9541 GN=ARL3 PE=3 SV=1	ARL3	20.497	78	1434	11	11	10	9	9	11	9	10	9	9	12	10	9	12	11	12	4	7	8	5	11	12	7	8	9	10	9	11	11	11	11	12	9	9	9	10	11	12	12	13	11	10	9	11
A0A2K5U3E0	WD_REPEATS_REGION domain-containing protein OS=Macaca fascicularis OX=9541 GN=WRAP53 PE=4 SV=1	WRAP53	59.356	11.3	76	3	3	0	0	0	0	0	0	0	0	0	0	0	1	0	1	0	0	0	0	0	0	0	0	0	0	0	1	1	1	2	1	1	1	1	2	0	0	0	0	0	0	0	0
A0A2K5U3E1	Zinc finger protein 536(predicted) OS=Macaca fascicularis OX=9541 GN=ZNF536 PE=4 SV=1	ZNF536	150.13	12.2	28	8	8	0	0	0	0	0	0	0	0	0	0	0	0	0	2	0	0	0	0	0	0	0	0	0	0	0	0	0	0	0	0	1	0	0	0	0	0	0	0	1	0	0	0
A0A2K5U3E4	Coxsackievirus and adenovirus receptor isoform 1(predicted) OS=Macaca fascicularis OX=9541 PE=4 SV=1	---	39.142	58	2651	21	21	24	23	17	32	29	22	24	22	23	17	22	24	20	9	20	20	19	18	23	23	19	20	23	17	20	24	21	23	19	25	20	27	24	13	20	21	16	20	14	19	19	24
A0A2K5U3E9	Heparan-sulfate 6-O-sulfotransferase OS=Macaca fascicularis OX=9541 GN=HS6ST2 PE=3 SV=1	HS6ST2	73.904	12.8	24	7	7	0	0	0	0	0	0	0	0	0	0	0	0	0	0	0	1	0	0	0	0	0	0	0	0	0	0	1	0	0	0	1	0	0	1	0	0	0	0	0	0	0	0
A0A2K5U3F0	PNMA family member 6F OS=Macaca fascicularis OX=9541 GN=PNMA6F PE=4 SV=1	PNMA6F	58.84	23.7	178	8	8	1	1	1	1	1	0	1	1	3	2	1	1	1	2	2	2	2	1	2	2	1	0	1	0	1	1	1	1	0	0	0	0	1	0	2	1	3	3	1	2	1	0
A0A2K5U3F4	Putative RNA-binding protein 23 isoform 2(predicted) OS=Macaca fascicularis OX=9541 GN=RBM23 PE=4 SV=1	RBM23	46.376	9.3	191	3	2	1	1	1	1	1	1	2	1	1	0	2	1	1	2	1	1	1	1	1	1	1	1	1	1	2	1	2	2	2	1	2	2	1	2	1	1	0	1	1	1	1	2
A0A2K5U3F5	HDAC_interact domain-containing protein OS=Macaca fascicularis OX=9541 GN=SIN3A PE=4 SV=1	SIN3A	145.23	35.8	870	34	34	3	2	3	3	2	5	8	6	2	3	3	2	2	8	3	2	4	4	3	1	9	5	2	2	4	3	3	6	7	7	6	5	10	8	1	2	2	3	0	1	2	3
A0A2K5U3G4	C2H2-type domain-containing protein OS=Macaca fascicularis OX=9541 PE=3 SV=1	---	82.074	10.9	39	5	5	0	0	0	0	0	0	1	0	0	0	0	0	0	0	0	0	0	0	0	1	0	0	0	0	1	0	0	0	1	2	0	0	1	0	0	0	0	0	0	0	0	0
A0A2K5U3G8	High mobility group AT-hook 1(predicted) OS=Macaca fascicularis OX=9541 PE=4 SV=1	---	21.872	12.4	168	3	3	1	1	1	1	2	1	1	1	2	1	1	1	1	0	1	1	0	2	0	1	0	1	1	1	1	1	1	1	1	1	2	0	1	2	1	0	0	0	1	1	1	1
A0A2K5U3H0	Acyl-coenzyme A oxidase OS=Macaca fascicularis OX=9541 GN=ACOX2 PE=3 SV=1	ACOX2	76.787	2.2	18	1	1	0	1	0	0	0	0	0	0	0	0	0	0	0	0	0	0	0	0	0	0	1	1	1	0	0	0	0	0	0	0	0	0	0	0	0	0	0	0	0	0	0	0
A0A2K5U3H2	G-patch domain-containing protein OS=Macaca fascicularis OX=9541 PE=4 SV=1	---	12.849	27.5	50	3	3	0	0	0	0	0	0	0	0	0	0	0	0	0	1	0	0	0	0	0	0	0	0	0	0	0	0	0	0	0	0	1	0	0	1	0	0	0	0	1	0	0	0
A0A2K5U3H6	Integrin beta OS=Macaca fascicularis OX=9541 GN=ITGB2 PE=3 SV=1	ITGB2	96.822	12.9	77	8	8	0	0	0	0	0	0	0	0	0	0	0	0	0	0	0	0	0	0	0	0	1	0	1	0	0	0	0	0	0	0	0	0	0	0	0	0	0	1	0	0	2	1
A0A2K5U3I8	RNA_GG_bind domain-containing protein OS=Macaca fascicularis OX=9541 GN=PHAX PE=4 SV=1	PHAX	50.123	37.8	295	14	14	0	2	0	1	0	0	1	2	0	0	0	0	0	8	1	0	1	0	2	1	1	3	0	1	2	0	2	1	3	2	2	1	2	1	0	0	1	0	1	0	0	0
A0A2K5U3J7	RING finger protein 112(predicted) OS=Macaca fascicularis OX=9541 GN=RNF112 PE=4 SV=1	RNF112	66.986	12.6	33	5	5	0	0	0	0	0	0	0	0	0	0	0	0	0	0	0	0	0	0	0	0	0	0	0	0	0	0	0	0	0	0	0	0	0	0	0	0	0	0	0	0	0	0
A0A2K5U3L8	MACPF domain-containing protein OS=Macaca fascicularis OX=9541 GN=C8A PE=4 SV=1	C8A	65.451	2.4	2	1	1	0	0	0	0	0	0	0	0	0	0	0	0	0	0	0	0	0	0	0	0	0	0	0	0	0	0	0	0	0	0	0	0	0	0	0	0	0	0	0	0	0	0
A0A2K5U3M0	AHD domain-containing protein OS=Macaca fascicularis OX=9541 GN=MLLT3 PE=4 SV=1	MLLT3	63.28	8.5	54	4	4	0	0	0	0	0	0	0	0	0	0	0	0	0	1	0	0	1	0	0	0	0	0	0	0	0	0	0	0	0	0	1	0	1	0	0	0	0	0	0	0	0	0
A0A2K5U3M4	Condensin-2 complex subunit G2(predicted) OS=Macaca fascicularis OX=9541 GN=NCAPG2 PE=4 SV=1	NCAPG2	131.03	5.1	18	4	4	0	0	0	0	0	0	0	0	0	0	0	0	0	0	0	0	0	0	0	0	0	0	0	0	0	0	0	0	0	0	0	0	0	0	0	0	0	0	0	0	0	0
A0A2K5U3M7	Kinesin-like protein OS=Macaca fascicularis OX=9541 GN=KIFC3 PE=3 SV=1	KIFC3	92.068	24.8	102	15	14	0	0	1	3	0	1	3	0	1	0	0	0	0	0	0	2	3	1	4	2	0	1	1	2	2	2	2	2	1	1	4	1	0	0	3	5	0	0	1	2	0	2
A0A2K5U3N3	Phosphatidylserine synthase 1(predicted) OS=Macaca fascicularis OX=9541 GN=PTDSS1 PE=4 SV=1	PTDSS1	55.548	25.4	543	9	9	5	2	4	4	4	4	3	6	4	7	6	5	3	1	6	5	3	5	4	7	5	6	4	4	4	3	5	4	3	3	5	4	2	4	4	5	3	4	3	6	4	3
A0A2K5U3Q1	Protein kinase domain-containing protein OS=Macaca fascicularis OX=9541 GN=ULK2 PE=4 SV=1	ULK2	112.64	9.9	41	7	7	0	3	0	0	0	1	0	0	1	0	0	2	0	0	2	0	1	0	0	0	0	0	1	0	1	2	1	0	0	0	0	0	2	0	1	1	0	0	0	0	0	0
A0A2K5U3Q7	Zinc finger protein 65(predicted) OS=Macaca fascicularis OX=9541 GN=ZNF629 PE=4 SV=1	ZNF629	96.6	30.5	227	19	19	0	1	1	0	0	0	1	1	0	0	0	0	0	6	0	0	0	1	0	0	0	1	0	0	0	1	0	0	2	1	1	1	1	2	0	0	0	0	0	0	0	0
A0A2K5U3R0	Ubiquitin carboxyl-terminal hydrolase OS=Macaca fascicularis OX=9541 GN=UCHL5 PE=3 SV=1	UCHL5	37.606	64.1	2	16	1	0	0	0	0	0	0	0	0	0	0	0	0	0	0	0	0	0	0	0	0	0	0	0	0	0	0	0	0	0	0	1	0	1	0	0	0	0	0	0	0	0	0
A0A2K5U3U2	Zinc finger-like protein 9(predicted) OS=Macaca fascicularis OX=9541 GN=ZNF622 PE=4 SV=1	ZNF622	54.205	18	35	6	6	0	0	0	1	0	0	0	0	0	0	0	0	0	0	0	0	0	0	0	0	0	0	0	0	0	0	0	0	0	0	0	0	0	0	0	0	0	0	0	0	0	0
A0A2K5U3U3	Ubiquitin carboxyl-terminal hydrolase OS=Macaca fascicularis OX=9541 GN=UCHL5 PE=3 SV=1	UCHL5	36.079	66.5	1468	16	1	11	9	7	9	10	12	9	13	10	11	12	8	9	10	7	6	10	9	11	9	7	11	4	11	11	11	11	9	11	11	14	11	10	11	12	12	8	8	13	12	11	12
A0A2K5U3V3	Ras homolog enriched in brain(predicted) OS=Macaca fascicularis OX=9541 GN=RHEB PE=4 SV=1	RHEB	20.497	38.6	395	5	5	1	2	3	3	3	3	3	3	3	1	3	4	3	2	3	3	3	3	2	2	3	3	3	3	3	3	3	2	2	4	1	3	3	3	3	3	2	1	3	2	3	2
A0A2K5U3V5	SMAP domain-containing protein OS=Macaca fascicularis OX=9541 GN=RSRC2 PE=4 SV=1	RSRC2	50.573	19.1	261	6	6	2	0	1	1	0	3	1	1	0	0	0	0	0	1	2	1	1	3	2	0	2	2	0	2	3	1	3	1	1	0	4	2	2	2	1	2	0	0	2	1	0	0
A0A2K5U3V9	Partitioning defective 3 homolog isoform 2(predicted) OS=Macaca fascicularis OX=9541 GN=PARD3 PE=4 SV=1	PARD3	147.24	14.1	46	15	4	0	0	0	0	0	0	0	0	0	0	0	0	0	0	0	0	0	0	0	0	0	0	0	0	0	0	0	0	0	0	0	0	0	0	0	0	0	0	0	0	1	0
A0A2K5U3W8	Dynein light chain roadblock OS=Macaca fascicularis OX=9541 GN=DYNLRB1 PE=3 SV=1	DYNLRB1	10.936	87.5	680	6	5	4	4	4	5	5	5	4	4	5	6	5	3	6	6	5	5	6	4	4	3	3	5	5	6	6	4	6	6	4	5	6	4	4	4	4	4	6	4	6	5	3	5
A0A2K5U3X0	NAD-dependent protein deacylase sirtuin-5, mitochondrial OS=Macaca fascicularis OX=9541 GN=SIRT5 PE=3 SV=1	SIRT5	33.836	46.1	737	11	11	4	4	8	5	5	6	5	4	5	9	9	7	5	4	6	5	5	4	5	4	6	6	6	6	7	4	3	6	4	4	2	6	4	5	5	4	8	9	6	8	6	6
A0A2K5U3Y1	Aminoacylase 1(predicted) OS=Macaca fascicularis OX=9541 PE=4 SV=1	---	38.517	32.1	56	8	8	0	0	0	0	0	0	0	0	0	0	0	0	0	0	0	0	0	0	0	0	0	0	0	0	0	0	0	0	0	0	0	0	0	0	0	0	0	1	0	0	0	0
A0A2K5U3Z9	Mitochondrial carnitine/acylcarnitine carrier protein CACL(predicted) OS=Macaca fascicularis OX=9541 GN=SLC25A29 PE=3 SV=1	SLC25A29	32.406	26.1	32	5	4	0	0	0	1	0	1	1	0	0	0	0	0	0	0	0	0	0	0	0	1	0	0	0	0	0	0	0	2	1	2	0	2	1	0	0	0	1	0	0	1	0	0
A0A2K5U404	Replication protein A subunit OS=Macaca fascicularis OX=9541 PE=3 SV=1	---	55.339	63.6	781	26	20	8	1	3	7	4	7	5	5	7	2	5	7	3	15	1	2	1	0	5	5	3	3	3	2	5	5	5	6	5	7	7	7	9	7	5	4	4	6	5	6	8	5
A0A2K5U406	Poly [ADP-ribose] polymerase OS=Macaca fascicularis OX=9541 GN=PARP16 PE=4 SV=1	PARP16	36.233	15.1	4	3	3	0	0	0	0	0	0	0	0	0	0	0	0	0	0	0	0	0	0	0	0	0	0	0	0	0	0	0	0	0	0	0	1	1	0	0	0	0	0	0	0	0	0
A0A2K5U407	SH3 domain-binding protein 2 isoform c(predicted) OS=Macaca fascicularis OX=9541 GN=SH3BP2 PE=4 SV=1	SH3BP2	64.513	12.5	97	5	5	1	0	0	0	1	2	3	1	3	0	0	0	1	0	0	0	0	0	1	1	2	0	1	0	1	1	3	1	2	1	1	2	1	2	1	2	1	0	0	1	1	0
A0A2K5U416	NADH dehydrogenase [ubiquinone] 1 beta subcomplex subunit 4 isoform 2(predicted) OS=Macaca fascicularis OX=9541 GN=NDUFB4 PE=4 SV=1	NDUFB4	14.858	40.6	932	6	6	8	7	7	8	8	6	7	9	10	9	6	8	6	8	8	7	6	5	8	8	6	8	7	7	6	6	6	6	6	9	5	8	7	5	5	6	7	7	6	8	7	7
A0A2K5U432	Autophagy-linked FYVE protein(predicted) OS=Macaca fascicularis OX=9541 GN=WDFY3 PE=4 SV=1	WDFY3	393.49	28.5	1764	71	71	18	13	8	13	5	8	9	11	9	20	12	22	7	26	6	6	3	6	13	17	11	8	4	5	10	8	7	10	11	7	10	7	9	7	9	12	17	14	13	17	22	15
A0A2K5U435	F-box domain-containing protein OS=Macaca fascicularis OX=9541 GN=FBXL17 PE=4 SV=1	FBXL17	75.842	12.4	22	6	6	0	0	0	0	0	0	0	0	0	0	0	0	0	1	0	1	0	0	0	0	1	0	0	0	1	0	0	0	0	0	0	0	0	0	0	0	0	0	0	0	0	0
A0A2K5U437	PIP49_N domain-containing protein OS=Macaca fascicularis OX=9541 GN=DIPK1B PE=4 SV=1	DIPK1B	38.446	20.1	11	4	4	0	0	0	0	0	0	0	0	0	0	0	0	0	0	0	0	0	0	0	0	0	0	1	0	0	0	0	0	0	0	0	1	2	0	0	0	0	1	0	0	0	0
A0A2K5U441	Chromosome 6 open reading frame 203(predicted) OS=Macaca fascicularis OX=9541 PE=4 SV=1	---	27.874	12.9	98	3	3	1	1	0	1	1	1	1	0	1	0	2	1	1	1	0	0	0	0	0	2	1	0	0	0	0	1	0	1	1	0	2	1	1	0	1	1	0	1	2	1	1	0
A0A2K5U442	Microtubule associated protein 1 light chain 3 alpha(predicted) OS=Macaca fascicularis OX=9541 GN=MAP1LC3A PE=3 SV=1	MAP1LC3A	14.495	33.6	499	5	3	4	4	3	5	3	4	3	4	3	5	3	3	4	3	3	3	4	3	4	5	4	3	4	3	3	4	3	3	3	4	3	5	4	3	4	4	3	3	3	3	3	3
A0A2K5U443	Ribosomal protein OS=Macaca fascicularis OX=9541 PE=3 SV=1	---	24.726	44.9	1082	12	12	8	8	6	7	8	7	7	7	6	10	6	8	5	7	7	7	6	6	8	7	7	9	9	8	5	8	7	6	7	7	6	6	7	6	7	8	7	6	6	8	6	7
A0A2K5U448	Cyclic nucleotide-binding domain-containing protein OS=Macaca fascicularis OX=9541 GN=HCN3 PE=4 SV=1	HCN3	86.3	11.2	22	7	6	0	0	0	1	0	0	1	0	0	1	0	0	0	0	0	0	2	0	0	1	0	0	0	0	0	0	0	0	0	2	0	0	1	0	1	0	2	0	0	0	0	1
A0A2K5U454	SOS Ras/Rho guanine nucleotide exchange factor 2(predicted) OS=Macaca fascicularis OX=9541 GN=SOS2 PE=4 SV=1	SOS2	152.83	15.1	55	15	7	1	2	1	0	0	0	1	0	1	0	1	0	0	0	0	1	0	1	0	0	1	0	1	0	0	0	1	1	0	0	0	0	0	0	0	0	0	0	0	1	0	2
A0A2K5U458	Sulfhydryl oxidase OS=Macaca fascicularis OX=9541 GN=QSOX2 PE=4 SV=1	QSOX2	74.346	28.4	191	11	11	0	1	0	1	2	0	0	0	1	0	0	3	1	4	2	2	2	0	0	2	2	0	2	1	2	1	1	2	0	2	0	3	4	0	0	0	0	1	0	0	0	4
A0A2K5U459	Chromosome 1 open reading frame 43, isoform CRA_b(predicted) OS=Macaca fascicularis OX=9541 PE=4 SV=1	---	24.847	26.5	56	4	4	0	2	2	0	0	0	1	1	0	2	0	0	0	1	0	1	0	0	0	1	1	1	1	0	0	0	0	1	0	0	0	1	2	0	0	1	1	0	1	0	0	1
A0A2K5U464	Protocadherin 7(predicted) OS=Macaca fascicularis OX=9541 GN=PCDH7 PE=4 SV=1	PCDH7	127	30.3	1060	23	23	10	8	6	10	9	11	12	13	7	10	11	7	8	10	3	4	1	2	8	11	7	7	5	4	9	10	9	11	10	12	10	11	12	10	3	7	9	9	10	12	6	6
A0A2K5U465	IPT/TIG domain-containing protein OS=Macaca fascicularis OX=9541 GN=EBF3 PE=3 SV=1	EBF3	60.428	27.6	84	12	5	0	0	0	0	0	0	0	0	0	0	0	0	0	10	0	0	0	0	0	0	0	0	0	0	0	0	0	0	0	0	0	0	0	0	0	0	0	0	0	0	0	0
A0A2K5U468	Phosphatidate cytidylyltransferase, mitochondrial OS=Macaca fascicularis OX=9541 GN=TAMM41 PE=3 SV=1	TAMM41	35.867	35.8	485	8	8	5	2	4	3	3	4	4	2	3	5	3	5	2	3	2	1	3	2	5	4	3	2	3	3	2	4	3	5	4	4	2	3	2	2	3	3	3	4	3	4	3	4
A0A2K5U480	Inter-alpha-trypsin inhibitor heavy chain 1(predicted) OS=Macaca fascicularis OX=9541 GN=ITIH1 PE=4 SV=1	ITIH1	101.33	22.4	171	14	13	1	0	0	1	1	1	0	0	1	1	0	1	0	1	0	0	0	0	2	2	0	1	0	1	1	1	1	0	1	0	1	0	0	2	2	0	1	1	2	1	1	0
A0A2K5U481	Putative TRAF4-associated factor 1(predicted) OS=Macaca fascicularis OX=9541 GN=KNSTRN PE=4 SV=1	KNSTRN	26.586	9.1	4	1	1	0	0	0	0	0	0	0	0	0	0	0	0	0	0	0	0	0	0	0	0	0	0	0	0	0	0	0	0	0	0	0	0	0	0	0	0	0	0	0	0	0	0
A0A2K5U484	HSD17B11 isoform 5(predicted) OS=Macaca fascicularis OX=9541 PE=4 SV=1	---	28.116	53.5	576	11	10	3	4	5	2	4	3	4	2	3	2	4	2	4	3	4	6	4	4	3	4	6	4	4	2	5	2	5	3	4	4	3	5	2	3	3	3	2	2	2	3	2	4
A0A2K5U485	S1 domain-containing protein OS=Macaca fascicularis OX=9541 PE=4 SV=1	---	19.294	64	258	8	1	0	2	1	2	1	2	1	0	0	0	0	1	0	4	2	1	1	1	0	0	1	0	1	1	0	0	1	0	3	3	2	2	0	3	0	1	0	0	1	1	0	0
A0A2K5U498	U1-type domain-containing protein OS=Macaca fascicularis OX=9541 GN=ZMAT2 PE=4 SV=1	ZMAT2	23.612	10.1	151	1	1	1	1	1	1	1	1	1	1	1	0	0	1	1	1	1	1	1	1	1	1	1	1	1	1	1	1	1	1	1	1	1	1	1	1	1	1	1	1	1	1	1	1
A0A2K5U4A8	ZNF219 isoform 1(predicted) OS=Macaca fascicularis OX=9541 GN=ZNF219 PE=4 SV=1	ZNF219	73.286	26.4	45	12	12	0	0	0	0	0	0	0	0	0	0	0	0	0	0	0	0	0	0	0	0	0	0	0	0	0	0	0	0	0	0	0	0	0	0	0	0	0	0	0	1	0	1
A0A2K5U4A9	Ribosomal RNA-processing protein 7 homolog A(predicted) OS=Macaca fascicularis OX=9541 PE=4 SV=1	---	32.26	41.4	15	7	4	0	0	0	0	0	0	0	0	0	0	0	0	0	0	0	0	0	0	0	0	0	0	0	0	0	0	0	0	0	0	0	0	0	0	0	0	0	0	0	0	0	0
A0A2K5U4B4	Importin N-terminal domain-containing protein OS=Macaca fascicularis OX=9541 GN=IPO7 PE=4 SV=1	IPO7	111.94	41.5	3371	34	33	21	21	20	28	19	22	26	20	22	18	25	23	21	24	17	17	12	18	22	26	17	19	16	19	22	27	23	25	30	27	29	24	26	20	24	23	14	16	22	20	26	22
A0A2K5U4C5	Mast/stem cell growth factor receptor OS=Macaca fascicularis OX=9541 GN=KIT PE=3 SV=1	KIT	109.35	33.6	844	26	26	4	3	3	8	6	5	7	8	8	14	1	19	6	1	5	5	4	3	8	8	6	4	4	2	4	4	6	9	6	6	6	11	13	6	6	8	14	10	0	2	16	13
A0A2K5U4F3	DNA topoisomerase OS=Macaca fascicularis OX=9541 GN=TOP3B PE=3 SV=1	TOP3B	96.709	33.2	165	19	19	1	1	1	1	1	1	1	2	0	0	0	1	0	2	0	0	1	0	2	2	2	0	1	1	2	1	2	1	2	1	4	5	3	1	1	1	0	1	1	2	1	0
A0A2K5U4F6	Protein tyrosine phosphatase, receptor type O(predicted) OS=Macaca fascicularis OX=9541 GN=PTPRO PE=4 SV=1	PTPRO	132.39	22.7	632	17	2	7	4	5	10	4	3	8	5	6	3	4	6	4	1	7	7	4	6	9	11	5	5	3	3	7	6	4	6	4	9	6	12	11	2	6	8	4	5	3	4	8	6
A0A2K5U4H7	Beta-hexosaminidase OS=Macaca fascicularis OX=9541 PE=3 SV=1	---	60.732	25.9	254	12	12	3	0	0	0	0	2	1	0	1	2	1	1	4	3	0	2	2	1	2	2	0	0	0	1	0	1	0	0	0	0	1	0	0	0	2	2	3	4	5	3	5	3
A0A2K5U4I0	Calcium-responsive transactivator(predicted) OS=Macaca fascicularis OX=9541 GN=SS18L1 PE=4 SV=1	SS18L1	40.557	15.3	406	5	5	2	4	2	4	2	3	4	4	2	0	1	1	1	3	2	3	4	2	2	2	2	3	2	2	3	3	4	2	4	3	5	5	2	3	4	5	1	1	3	2	1	1
A0A2K5U4J2	C-terminal binding protein 1(predicted) OS=Macaca fascicularis OX=9541 GN=CTBP1 PE=3 SV=1	CTBP1	44.023	64.8	1638	16	1	13	10	11	14	9	13	15	13	14	8	13	11	11	14	12	9	8	8	10	11	8	11	10	9	11	12	12	13	14	12	11	14	13	7	14	12	10	7	13	14	13	10
A0A2K5U4J6	Solute carrier family 25 member 5(predicted) OS=Macaca fascicularis OX=9541 GN=SLC25A5 PE=3 SV=1	SLC25A5	32.895	66.1	1101	31	9	8	5	7	8	8	8	7	5	8	10	8	9	9	9	5	7	7	5	7	8	10	8	8	6	6	7	6	7	6	8	4	7	8	6	7	7	7	9	7	7	9	9
A0A2K5U4L3	PEST proteolytic signal containing nuclear protein(predicted) OS=Macaca fascicularis OX=9541 GN=PCNP PE=4 SV=1	PCNP	18.939	37.1	436	5	4	3	3	1	2	3	3	3	3	3	1	3	2	2	3	3	4	1	2	2	2	3	1	2	3	3	3	4	3	3	3	3	3	4	4	3	3	3	2	3	3	3	3
A0A2K5U4M2	ELMSAN1 isoform 6(predicted) OS=Macaca fascicularis OX=9541 GN=ELMSAN1 PE=4 SV=1	ELMSAN1	120.88	9.9	15	7	7	0	0	1	1	1	0	0	0	0	1	1	0	1	0	0	1	0	1	0	0	0	0	0	0	0	0	0	0	0	0	0	0	1	0	0	0	0	0	0	0	0	0
A0A2K5U4M6	Proteasome subunit beta OS=Macaca fascicularis OX=9541 PE=3 SV=1	---	21.776	41.4	1	8	1	0	0	0	0	0	0	0	0	0	0	0	0	0	0	0	0	0	0	0	0	0	0	0	0	0	0	0	0	0	0	0	0	0	0	0	0	0	0	0	0	0	0
A0A2K5U4M7	KIAA1191(predicted) OS=Macaca fascicularis OX=9541 GN=KIAA1191 PE=4 SV=1	KIAA1191	31.296	33.2	131	6	5	2	1	1	0	0	1	0	1	2	1	1	2	1	0	1	1	1	1	0	0	1	0	1	1	0	0	1	1	2	1	2	1	0	1	0	0	2	2	0	2	2	0
A0A2K5U4N2	Follistatin-related protein 1 OS=Macaca fascicularis OX=9541 GN=FSTL1 PE=4 SV=1	FSTL1	34.985	25	3	6	1	0	0	0	0	0	0	0	0	0	0	0	0	0	0	0	0	0	0	0	0	0	0	0	0	0	0	0	0	0	0	0	0	0	0	0	0	0	0	0	0	0	0
A0A2K5U4N6	Elongation factor Ts, mitochondrial OS=Macaca fascicularis OX=9541 GN=TSFM PE=3 SV=1	TSFM	35.326	57.8	685	12	6	4	5	6	5	4	5	6	3	4	5	6	7	5	4	5	3	4	6	4	6	6	6	5	2	4	6	6	3	4	3	4	5	5	4	4	6	5	4	8	6	5	6
A0A2K5U4P0	dUTPase domain-containing protein OS=Macaca fascicularis OX=9541 PE=4 SV=1	---	26.663	50.8	503	9	3	5	3	3	3	4	5	3	3	3	2	4	2	3	8	3	1	2	2	1	2	1	1	0	1	3	3	4	1	3	4	3	4	1	2	2	2	2	3	4	3	2	4
A0A2K5U4P6	dUTPase domain-containing protein OS=Macaca fascicularis OX=9541 PE=4 SV=1	---	15.544	65.5	23	7	1	0	0	0	0	0	0	0	0	0	0	0	0	0	0	0	0	0	0	0	0	0	0	0	0	0	0	0	0	0	0	0	0	0	0	0	0	0	0	0	0	0	0
A0A2K5U4R0	Protein kinase domain-containing protein OS=Macaca fascicularis OX=9541 GN=STK16 PE=4 SV=1	STK16	34.592	23	49	4	4	0	0	0	1	0	0	2	0	1	0	0	0	0	1	0	0	0	0	0	2	0	1	0	0	0	2	1	3	2	4	0	3	1	0	0	0	0	0	0	0	0	0
A0A2K5U4S1	Sm domain-containing protein OS=Macaca fascicularis OX=9541 GN=NAA38 PE=4 SV=1	NAA38	18.65	17.9	28	2	2	0	0	1	0	0	0	0	0	0	0	0	0	0	0	1	1	1	1	0	0	0	1	0	1	0	0	0	0	0	0	0	0	0	1	0	0	0	0	0	0	0	0
A0A2K5U4S2	t-SNARE coiled-coil homology domain-containing protein OS=Macaca fascicularis OX=9541 GN=STX1A PE=3 SV=1	STX1A	33.053	74.3	2859	27	24	30	20	19	24	21	19	22	22	23	22	25	18	21	7	18	18	16	20	25	24	21	16	20	16	19	22	21	22	19	21	18	21	21	13	22	20	20	21	15	18	18	22
A0A2K5U4S3	PIPK domain-containing protein OS=Macaca fascicularis OX=9541 GN=PIP4K2B PE=4 SV=1	PIP4K2B	47.377	57.5	1819	23	17	13	7	13	14	11	12	13	11	12	11	13	11	12	7	18	12	12	15	11	17	13	14	8	12	13	17	12	12	14	15	15	16	12	13	14	11	8	11	11	15	13	12
A0A2K5U4U3	Aldedh domain-containing protein OS=Macaca fascicularis OX=9541 GN=ALDH1A2 PE=3 SV=1	ALDH1A2	56.689	54.4	132	21	1	0	0	0	0	0	0	0	0	0	0	0	0	0	10	0	0	0	0	0	0	0	0	0	0	0	0	0	0	0	0	0	0	0	0	0	0	0	1	0	0	4	0
A0A2K5U4V5	GYF domain-containing protein OS=Macaca fascicularis OX=9541 GN=GIGYF2 PE=4 SV=1	GIGYF2	150.48	21.8	919	21	21	5	4	6	4	5	6	6	5	7	3	4	4	4	8	4	4	5	5	5	4	3	4	5	5	7	7	7	7	7	7	8	8	6	9	7	5	6	2	7	6	6	4
A0A2K5U4W1	IF rod domain-containing protein OS=Macaca fascicularis OX=9541 GN=SYNM PE=3 SV=1	SYNM	172.73	35.9	603	40	40	5	0	3	1	1	2	1	3	5	0	0	13	2	6	1	4	2	2	5	4	0	0	0	0	1	3	2	2	8	1	5	0	1	9	5	5	0	0	3	0	16	14
A0A2K5U4W6	Calcium-transporting ATPase OS=Macaca fascicularis OX=9541 GN=ATP2B2 PE=3 SV=1	ATP2B2	136.89	49.2	4388	56	5	35	26	22	31	35	32	33	37	33	39	30	31	31	30	27	29	24	24	33	39	35	32	25	23	31	33	30	41	30	34	23	31	31	26	28	28	31	31	28	26	27	26
A0A2K5U4W8	RING-type domain-containing protein OS=Macaca fascicularis OX=9541 GN=RNF2 PE=4 SV=1	RNF2	37.655	44	580	12	10	3	5	4	1	2	3	3	5	1	0	0	0	1	4	6	4	8	9	4	2	3	6	5	5	3	4	3	4	3	3	7	5	6	6	2	3	2	1	2	3	3	1
A0A2K5U4X4	Protein kinase domain-containing protein OS=Macaca fascicularis OX=9541 GN=STK26 PE=4 SV=1	STK26	37.769	39.5	68	11	5	0	1	0	1	0	0	2	0	0	0	0	1	0	0	0	0	0	0	0	0	0	0	0	0	0	2	0	1	0	2	1	2	1	0	2	1	0	0	0	0	1	0
A0A2K5U4X5	ras-related protein Rab-6A isoform X1(predicted) OS=Macaca fascicularis OX=9541 GN=RAB6A PE=4 SV=1	RAB6A	23.518	75.5	385	16	1	3	3	2	3	2	3	3	2	2	3	3	3	1	3	2	1	2	3	4	4	3	1	4	2	2	3	3	3	2	3	2	2	2	3	3	2	3	3	3	2	3	4
A0A2K5U4Z2	Mitochondrial GTPase 1 OS=Macaca fascicularis OX=9541 PE=3 SV=1	---	31.484	29.3	261	5	5	0	2	1	1	2	2	1	2	1	1	0	3	0	0	1	0	0	0	1	2	3	3	2	2	1	2	2	1	2	2	2	3	2	1	0	1	1	1	1	2	2	2
A0A2K5U4Z8	CS domain-containing protein OS=Macaca fascicularis OX=9541 GN=NUDCD3 PE=4 SV=1	NUDCD3	41.121	51.6	1162	17	17	7	5	9	9	9	10	7	13	9	5	10	9	7	5	12	8	7	9	10	11	7	6	8	7	9	11	13	7	12	11	10	10	7	9	11	9	10	10	12	9	6	8
A0A2K5U510	S5 DRBM domain-containing protein OS=Macaca fascicularis OX=9541 PE=3 SV=1	---	24.605	20	4	5	0	0	0	0	0	0	0	0	0	0	0	0	0	0	0	0	0	0	0	0	0	0	0	0	0	0	0	0	0	0	0	0	0	0	0	0	0	0	0	0	0	0	0
A0A2K5U515	Peptidyl-glycine alpha-amidating monooxygenase isoform b preproprotein(predicted) OS=Macaca fascicularis OX=9541 GN=PAM PE=4 SV=1	PAM	99.08	16.8	213	10	10	2	0	0	0	1	1	1	1	1	1	3	4	2	0	0	0	0	0	1	1	0	0	0	0	0	0	1	0	1	0	0	0	0	0	0	1	5	4	6	5	4	3
A0A2K5U523	Charged multivesicular body protein 2B(predicted) OS=Macaca fascicularis OX=9541 GN=CHMP2B PE=4 SV=1	CHMP2B	19.029	25.6	324	4	4	3	2	1	3	2	3	2	3	3	3	2	2	2	2	2	3	2	2	2	3	2	2	3	1	3	3	3	2	3	2	2	1	2	3	2	2	2	2	2	2	0	2
A0A2K5U532	PPFIA4 isoform 3(predicted) OS=Macaca fascicularis OX=9541 GN=PPFIA4 PE=4 SV=1	PPFIA4	140.28	32.8	1	30	1	0	0	0	0	0	0	0	0	0	0	0	0	0	0	0	0	0	0	0	0	0	0	0	0	0	0	0	0	0	0	0	0	0	0	0	0	0	0	0	0	0	0
A0A2K5U535	Calcium-transporting ATPase OS=Macaca fascicularis OX=9541 GN=ATP2B2 PE=3 SV=1	ATP2B2	127.32	50.6	223	54	4	2	2	1	1	1	2	1	1	2	3	1	1	2	1	1	2	1	1	0	2	3	2	2	1	1	1	0	1	1	0	0	1	1	1	0	0	4	3	0	0	2	1
A0A2K5U538	PX domain-containing protein OS=Macaca fascicularis OX=9541 GN=SNX4 PE=4 SV=1	SNX4	51.966	62	1389	23	23	7	9	9	8	12	9	13	14	10	10	17	10	11	6	10	7	12	12	9	8	10	10	7	10	8	5	11	7	9	9	13	9	6	13	9	6	7	6	13	7	8	7
A0A2K5U545	Conserved oligomeric Golgi complex subunit 8 OS=Macaca fascicularis OX=9541 PE=3 SV=1	---	71.246	11.2	70	4	4	0	1	1	0	0	0	0	0	2	1	0	0	0	1	1	0	0	1	1	2	0	1	0	0	1	1	1	2	1	2	1	0	0	1	2	1	0	0	1	0	0	1
A0A2K5U547	Liprin-alpha-4(predicted) OS=Macaca fascicularis OX=9541 GN=PPFIA4 PE=4 SV=1	PPFIA4	133.27	35.2	149	30	1	1	0	0	0	0	0	0	0	0	3	3	5	2	5	0	0	0	0	0	0	0	0	0	0	0	0	0	0	0	0	0	0	0	0	0	0	5	3	1	1	0	2
A0A2K5U551	COA6 isoform 3(predicted) OS=Macaca fascicularis OX=9541 GN=COA6 PE=4 SV=1	COA6	13.877	56.1	373	6	6	3	2	2	2	3	3	3	2	3	3	3	2	4	2	1	3	1	2	3	3	3	2	2	2	2	2	3	3	3	3	3	3	2	1	4	1	3	3	3	2	3	3
A0A2K5U559	ATP-binding cassette sub-family A member 2 isoform a(predicted) OS=Macaca fascicularis OX=9541 GN=ABCA2 PE=4 SV=1	ABCA2	272.38	14.5	474	23	23	6	4	0	7	1	6	7	3	5	3	6	7	1	2	3	3	1	1	6	7	5	1	5	1	0	6	1	6	3	7	3	8	6	0	3	1	2	4	2	2	8	8
A0A2K5U573	Leucine carboxyl methyltransferase 1 OS=Macaca fascicularis OX=9541 PE=3 SV=1	---	38.332	45.1	686	13	13	7	5	6	5	4	4	2	4	4	4	5	3	7	3	4	6	6	4	4	7	5	6	3	6	5	5	4	4	3	4	4	3	2	4	4	4	7	5	6	3	4	3
A0A2K5U575	CUE domain-containing protein OS=Macaca fascicularis OX=9541 GN=CUEDC1 PE=4 SV=1	CUEDC1	42.449	33.5	74	8	8	0	0	0	0	1	0	0	0	1	0	1	0	0	0	0	0	0	1	0	0	0	0	0	0	1	1	2	0	1	0	4	1	0	1	1	2	1	1	3	1	0	1
A0A2K5U577	1,2-dihydroxy-3-keto-5-methylthiopentene dioxygenase OS=Macaca fascicularis OX=9541 GN=ADI1 PE=3 SV=1	ADI1	21.572	57.5	337	8	8	5	0	2	1	0	2	1	1	2	0	2	3	2	8	0	2	2	1	0	2	0	1	0	2	2	2	2	0	2	1	4	1	1	2	3	1	1	1	3	1	1	1
A0A2K5U582	Plakophilin-2 isoform 2a(predicted) OS=Macaca fascicularis OX=9541 GN=PKP2 PE=4 SV=1	PKP2	92.871	16.6	31	8	8	0	0	0	0	0	0	0	0	0	0	1	3	0	0	0	0	0	0	0	0	0	0	0	0	0	0	0	0	0	0	0	0	0	0	0	0	0	0	0	0	2	1
A0A2K5U584	Exosome complex component RRP41(predicted) OS=Macaca fascicularis OX=9541 GN=EXOSC4 PE=4 SV=1	EXOSC4	26.383	56.7	236	10	10	0	0	1	1	0	0	2	0	0	0	1	0	0	4	2	1	2	1	1	0	1	2	1	2	1	2	0	0	1	2	1	1	2	0	0	0	1	0	0	1	0	0
A0A2K5U585	HECT domain-containing protein OS=Macaca fascicularis OX=9541 GN=AREL1 PE=4 SV=1	AREL1	94.222	4.1	22	2	2	0	1	0	1	0	0	1	0	0	1	1	1	0	1	0	0	0	0	0	0	1	0	0	0	0	0	1	1	1	1	0	1	1	0	0	0	0	0	0	0	0	1
A0A2K5U587	Protein kinase domain-containing protein OS=Macaca fascicularis OX=9541 GN=STK10 PE=4 SV=1	STK10	110.1	10.2	39	7	6	0	1	0	0	0	0	1	0	0	0	0	0	1	0	0	0	0	1	1	1	1	0	1	1	0	1	1	1	0	0	1	0	0	0	1	2	0	0	0	0	1	1
A0A2K5U596	Calsyntenin-1 isoform 2 (Fragment)(predicted) OS=Macaca fascicularis OX=9541 GN=CLSTN1 PE=4 SV=1	CLSTN1	107.94	37.8	1401	26	26	8	10	11	9	8	7	9	8	8	3	9	11	11	6	11	9	11	12	7	6	8	7	4	11	8	8	9	7	7	8	14	8	2	11	9	11	10	5	11	11	12	10
A0A2K5U5A3	Sen15 domain-containing protein OS=Macaca fascicularis OX=9541 GN=TSEN15 PE=4 SV=1	TSEN15	18.667	48.5	81	4	4	0	1	0	0	0	0	0	0	0	0	0	0	0	2	0	0	0	1	0	0	0	0	0	0	0	1	1	0	1	1	2	0	0	0	0	1	0	0	1	0	0	1
A0A2K5U5A9	EMI domain-containing protein OS=Macaca fascicularis OX=9541 GN=COL26A1 PE=4 SV=1	COL26A1	40.641	3.2	14	1	1	0	0	0	0	0	1	0	0	0	0	0	0	0	0	0	0	0	1	0	1	0	0	0	0	0	0	0	0	0	0	0	0	0	0	0	1	1	0	0	0	0	0
A0A2K5U5B2	Lipase_3 domain-containing protein OS=Macaca fascicularis OX=9541 GN=DAGLB PE=4 SV=1	DAGLB	50.621	27.9	135	9	9	1	1	1	3	2	1	1	0	0	1	1	1	1	0	2	2	1	1	2	2	2	1	2	0	0	2	1	3	1	2	1	2	3	0	1	0	0	1	1	1	1	2
A0A2K5U5B6	Membralin isoform 1(predicted) OS=Macaca fascicularis OX=9541 GN=TMEM259 PE=4 SV=1	TMEM259	45.732	16.4	41	5	5	1	1	1	1	1	0	0	0	0	0	0	0	0	0	2	1	0	1	1	0	1	0	1	0	0	0	0	0	0	1	1	0	2	0	0	0	0	0	0	0	0	0
A0A2K5U5B7	Catenin beta-1(predicted) OS=Macaca fascicularis OX=9541 GN=CTNNB1 PE=4 SV=1	CTNNB1	84.765	60.5	0	33	0	0	0	0	0	0	0	0	0	0	0	0	0	0	0	0	0	0	0	0	0	0	0	0	0	0	0	0	0	0	0	0	0	0	0	0	0	0	0	0	0	0	0
A0A2K5U5C3	Chromo domain-containing protein OS=Macaca fascicularis OX=9541 GN=CBX8 PE=4 SV=1	CBX8	42.864	28.1	102	8	8	1	0	0	2	0	1	1	0	0	0	0	0	0	1	0	0	0	0	1	1	0	0	0	0	0	2	2	2	1	1	1	1	1	0	1	0	0	0	1	0	1	0
A0A2K5U5C4	CAP-ZIP_m domain-containing protein OS=Macaca fascicularis OX=9541 GN=RCSD1 PE=4 SV=1	RCSD1	41.242	26.2	5	5	5	0	0	0	0	0	0	0	0	0	0	0	0	0	0	1	0	0	0	0	0	0	0	0	0	0	0	0	0	0	0	0	0	0	0	0	0	0	0	1	0	0	0
A0A2K5U5C5	PKD domain-containing protein OS=Macaca fascicularis OX=9541 GN=SORCS2 PE=4 SV=1	SORCS2	123.97	29.1	341	20	20	3	2	1	3	1	1	0	0	0	9	1	8	3	5	0	0	0	2	4	3	5	1	1	1	0	3	0	3	0	2	2	4	5	0	1	1	11	10	1	0	4	4
A0A2K5U5C8	Catenin (Cadherin-associated protein), beta 1, 88kDa, isoform CRA_a(predicted) OS=Macaca fascicularis OX=9541 GN=CTNNB1 PE=4 SV=1	CTNNB1	85.496	60.7	5190	34	2	35	30	32	35	37	32	35	31	37	33	32	38	31	32	32	33	35	36	33	39	38	34	36	31	31	34	35	37	34	34	33	36	35	33	33	35	36	30	30	31	32	37
A0A2K5U5E6	SMAP domain-containing protein OS=Macaca fascicularis OX=9541 GN=KNOP1 PE=4 SV=1	KNOP1	51.446	19.2	57	9	9	0	0	0	0	0	0	0	0	0	0	0	0	0	0	0	1	1	1	0	0	0	1	0	1	0	0	1	0	0	0	1	0	0	0	0	0	0	0	0	0	0	0
A0A2K5U5E7	Mesenchymal stem cell protein DSCD75(predicted) OS=Macaca fascicularis OX=9541 GN=THEM6 PE=4 SV=1	THEM6	23.845	43.3	152	7	7	0	0	0	3	1	0	2	1	1	0	2	1	0	0	1	0	1	0	2	3	4	0	3	0	2	2	2	3	1	2	0	2	1	0	0	0	0	3	1	1	1	1
A0A2K5U5F7	BTP domain-containing protein OS=Macaca fascicularis OX=9541 GN=TAF8 PE=4 SV=1	TAF8	34.262	20	8	4	3	0	0	0	0	0	0	0	0	0	0	0	0	0	1	0	0	0	0	0	0	0	0	0	0	0	0	0	0	0	0	0	1	0	0	0	0	0	0	0	0	0	0
A0A2K5U5G8	Galactosylgalactosylxylosylprotein 3-beta-glucuronosyltransferase OS=Macaca fascicularis OX=9541 PE=3 SV=1	---	35.101	39.4	338	8	8	2	3	3	3	3	3	3	1	2	1	2	2	0	4	3	2	0	1	4	8	6	2	4	2	3	4	0	3	3	4	0	3	6	1	1	2	5	5	1	4	1	2
A0A2K5U5G9	Polyhomeotic homolog 3(predicted) OS=Macaca fascicularis OX=9541 GN=PHC3 PE=4 SV=1	PHC3	99.917	6.8	6	4	2	0	0	0	0	0	0	0	0	0	0	0	0	0	0	0	0	0	0	0	0	0	0	0	0	0	0	0	0	0	0	0	0	1	0	0	0	0	0	0	0	0	0
A0A2K5U5I8	MRPS36 isoform 1(predicted) OS=Macaca fascicularis OX=9541 PE=4 SV=1	---	11.448	69.9	653	7	7	6	5	4	4	5	4	4	5	4	4	4	8	4	5	4	5	4	3	5	7	4	4	4	5	5	2	3	2	3	2	2	4	6	4	4	5	4	5	3	3	5	5
A0A2K5U5J1	N-acetyltransferase domain-containing protein OS=Macaca fascicularis OX=9541 GN=NATD1 PE=4 SV=1	NATD1	13.062	29.2	16	2	2	0	0	0	0	0	0	0	0	0	0	0	0	0	1	0	0	0	0	0	0	0	0	1	0	0	0	0	0	0	0	0	1	0	0	0	0	0	0	0	0	0	0
A0A2K5U5K5	PKS_ER domain-containing protein OS=Macaca fascicularis OX=9541 GN=MECR PE=4 SV=1	MECR	32.24	15.5	268	4	4	1	2	1	2	1	1	1	1	1	1	1	2	1	1	2	2	2	2	2	2	2	3	2	2	2	1	2	2	2	2	2	1	2	2	2	2	1	2	2	2	2	2
A0A2K5U5L4	SAP domain-containing protein OS=Macaca fascicularis OX=9541 GN=CCAR1 PE=4 SV=1	CCAR1	131.04	34.7	1483	34	22	9	7	6	7	8	12	13	15	9	2	7	5	8	15	11	6	10	12	9	6	5	12	6	8	10	13	11	11	16	13	15	14	10	13	11	9	4	5	7	9	10	7
A0A2K5U5L5	Neural cell adhesion molecule L1-like protein(predicted) OS=Macaca fascicularis OX=9541 GN=CHL1 PE=4 SV=1	CHL1	133.2	54.7	4438	46	4	30	26	32	39	31	29	30	27	26	28	32	29	42	22	36	33	37	34	33	30	24	36	20	33	31	30	34	38	33	32	31	29	26	27	34	31	38	37	38	35	29	34
A0A2K5U5M4	Protein kinase C and casein kinase substrate in neurons protein 1(predicted) OS=Macaca fascicularis OX=9541 GN=PACSIN1 PE=4 SV=1	PACSIN1	50.911	61.5	1745	24	22	16	10	10	14	12	14	11	11	8	7	16	13	16	12	8	7	12	9	12	12	8	11	4	8	10	10	13	12	12	10	11	7	8	11	11	11	14	14	15	15	15	13
A0A2K5U5M5	Neural cell adhesion molecule L1-like protein(predicted) OS=Macaca fascicularis OX=9541 GN=CHL1 PE=4 SV=1	CHL1	130.67	53.4	12	43	1	0	0	0	0	0	0	0	0	0	0	0	0	0	0	0	0	0	0	0	0	0	0	0	0	0	0	0	0	0	0	0	0	0	0	0	0	0	0	0	0	0	0
A0A2K5U5N7	RAB13 isoform 2(predicted) OS=Macaca fascicularis OX=9541 PE=4 SV=1	---	22.774	46.8	76	8	3	1	0	0	0	1	1	0	1	0	0	0	0	0	1	0	0	0	0	0	1	1	0	0	0	0	0	1	0	1	0	1	0	1	1	0	0	0	1	0	0	1	1
A0A2K5U5Q0	MFS domain-containing protein OS=Macaca fascicularis OX=9541 GN=SV2C PE=4 SV=1	SV2C	77.426	9.7	175	5	4	1	1	1	1	1	1	1	1	1	2	2	1	2	0	0	1	1	1	1	2	1	1	1	1	1	0	1	1	0	1	0	1	1	0	1	1	1	2	1	1	1	1
A0A2K5U5Q4	Mediator of RNA polymerase II transcription subunit 20 OS=Macaca fascicularis OX=9541 GN=MED20 PE=3 SV=1	MED20	23.222	37.7	80	5	1	0	0	0	0	1	1	1	1	0	0	0	1	0	0	1	0	0	1	0	0	1	0	0	0	0	1	0	2	1	3	1	2	1	1	0	0	0	0	0	0	0	0
A0A2K5U5R1	Small G protein signaling modulator 2 isoform 2(predicted) OS=Macaca fascicularis OX=9541 GN=SGSM2 PE=4 SV=1	SGSM2	113.19	4.6	26	3	3	0	1	0	0	0	0	0	0	0	0	0	0	0	0	0	0	0	0	1	0	0	1	0	0	0	0	0	0	0	0	0	0	0	0	0	0	0	0	1	0	0	0
A0A2K5U5R5	Protein kinase domain-containing protein OS=Macaca fascicularis OX=9541 PE=4 SV=1	---	60.004	64.7	1402	29	2	7	9	13	9	13	11	9	8	12	10	11	8	10	13	11	10	10	11	9	8	7	7	10	11	10	11	10	12	9	8	12	7	5	7	8	9	9	10	11	11	8	11
A0A2K5U5S7	Protein kinase domain-containing protein OS=Macaca fascicularis OX=9541 PE=3 SV=1	---	55.659	65.9	86	27	1	0	1	1	1	0	1	1	1	0	1	1	2	1	1	1	1	1	1	0	0	0	0	0	0	1	1	1	1	0	1	1	1	1	1	0	0	0	0	0	2	1	1
A0A2K5U5T7	Acyl-CoA 6-desaturase OS=Macaca fascicularis OX=9541 GN=FADS2 PE=4 SV=1	FADS2	47.754	22.2	651	7	7	5	8	4	4	5	8	6	5	5	7	5	8	3	4	6	5	4	2	7	6	6	2	4	4	7	5	6	8	6	8	3	8	6	3	6	5	3	4	4	5	5	6
A0A2K5U5U7	Sodium/potassium transporting ATPase interacting 1(predicted) OS=Macaca fascicularis OX=9541 GN=NKAIN1 PE=4 SV=1	NKAIN1	23.27	15.7	7	2	2	0	0	0	0	0	0	1	0	0	0	0	0	0	0	0	0	0	0	0	0	0	0	0	0	0	0	0	1	1	2	0	0	0	0	0	0	0	0	0	0	0	0
A0A2K5U5V3	RAB8B, member RAS oncogene family(predicted) OS=Macaca fascicularis OX=9541 GN=RAB8B PE=4 SV=1	RAB8B	23.584	48.8	334	9	5	2	4	4	3	1	1	2	3	2	2	2	1	1	1	3	3	3	1	3	2	2	1	2	1	2	3	1	2	2	2	2	2	3	2	1	1	1	3	2	1	1	1
A0A2K5U5W5	PX domain-containing protein OS=Macaca fascicularis OX=9541 PE=4 SV=1	---	18.884	68.5	590	11	10	3	5	1	6	4	5	6	5	3	5	4	5	4	4	3	2	4	3	5	5	1	5	6	3	5	6	6	3	4	5	7	6	5	5	5	4	3	3	5	5	4	4
A0A2K5U5X4	WH2 domain-containing protein OS=Macaca fascicularis OX=9541 GN=WIPF3 PE=4 SV=1	WIPF3	49.927	29.2	317	7	7	1	1	1	3	3	1	3	1	4	1	2	6	1	0	1	2	2	2	1	1	3	2	3	1	2	2	2	2	3	4	2	5	2	3	2	1	2	2	2	2	5	6
A0A2K5U5X7	Polypyrimidine tract-binding protein 1 isoform c(predicted) OS=Macaca fascicularis OX=9541 GN=PTBP1 PE=4 SV=1	PTBP1	57.15	57.9	1349	18	17	10	10	4	10	6	7	7	4	5	3	9	11	11	23	6	6	6	5	7	6	6	5	5	7	5	10	8	11	9	8	7	9	10	4	7	13	7	7	8	7	12	8
A0A2K5U5X8	Lysozyme OS=Macaca fascicularis OX=9541 GN=LYZ PE=3 SV=1	LYZ	16.408	27	34	2	2	0	0	0	1	0	0	0	0	0	0	0	0	0	1	0	0	0	0	0	0	0	0	0	0	0	0	0	2	0	1	0	0	0	0	0	0	0	1	0	0	0	0
A0A2K5U5Y1	Proteasome activator subunit 2(predicted) OS=Macaca fascicularis OX=9541 GN=PSME2 PE=4 SV=1	PSME2	27.361	65.3	457	14	14	2	3	2	3	2	1	2	1	1	3	4	2	3	10	2	1	1	1	2	1	1	2	2	2	1	1	1	1	3	1	2	1	2	2	3	1	5	5	2	2	5	4
A0A2K5U5Y8	Protein kinase domain-containing protein OS=Macaca fascicularis OX=9541 GN=NEK9 PE=4 SV=1	NEK9	107.22	25.9	203	16	16	0	1	0	0	0	0	0	0	1	0	2	0	1	5	0	0	0	0	0	0	0	0	0	0	0	0	1	1	0	0	0	0	0	1	0	0	1	0	1	0	2	1
A0A2K5U5Y9	Thioredoxin-like protein OS=Macaca fascicularis OX=9541 GN=TXNL4A PE=3 SV=1	TXNL4A	16.786	65.5	141	7	6	0	1	1	0	1	2	1	1	0	0	1	0	0	0	1	0	1	2	0	0	1	1	0	1	1	0	1	1	0	0	0	1	0	1	0	0	0	0	1	1	1	1
A0A2K5U5Z3	Corrinoid adenosyltransferase OS=Macaca fascicularis OX=9541 GN=MMAB PE=3 SV=1	MMAB	27.002	25.4	215	5	5	3	1	2	1	2	2	3	2	2	4	2	2	1	1	1	0	1	1	2	2	3	1	2	0	1	1	1	1	1	1	1	0	0	1	0	1	0	2	2	2	1	0
A0A2K5U5Z5	Phosphodiesterase OS=Macaca fascicularis OX=9541 GN=PDE4B PE=3 SV=1	PDE4B	82.141	39.5	542	21	18	4	4	1	2	2	2	2	2	0	9	7	6	6	8	5	5	1	2	2	3	0	1	0	3	3	1	3	4	0	1	3	1	1	3	3	1	9	8	10	11	8	8
A0A2K5U5Z9	UDENN FNIP1/2-type domain-containing protein OS=Macaca fascicularis OX=9541 GN=FNIP2 PE=4 SV=1	FNIP2	120.03	8.3	12	7	6	0	0	0	0	0	0	0	0	0	0	0	0	0	0	1	0	0	0	0	0	0	1	0	0	0	0	0	0	0	0	0	0	0	0	0	0	0	0	0	0	0	0
A0A2K5U605	Pterin-4 alpha-carbinolamine dehydratase 1(predicted) OS=Macaca fascicularis OX=9541 GN=PCBD1 PE=3 SV=1	PCBD1	11.969	51.5	203	4	4	1	0	1	0	0	2	0	1	0	2	1	2	1	3	1	1	1	3	1	0	1	1	2	1	0	1	1	1	0	0	0	1	0	1	2	1	1	1	1	3	0	0
A0A2K5U619	HABP4_PAI-RBP1 domain-containing protein OS=Macaca fascicularis OX=9541 GN=HABP4 PE=4 SV=1	HABP4	42.883	29.1	63	7	7	0	1	1	0	1	1	1	1	0	0	1	2	0	0	1	0	1	1	0	0	0	1	0	0	0	0	1	1	1	1	1	0	0	0	1	1	1	0	1	2	1	1
A0A2K5U621	Nuclear envelope pore membrane protein POM 121C(predicted) OS=Macaca fascicularis OX=9541 PE=4 SV=1	---	124.86	10.1	58	6	6	0	1	0	2	0	0	0	0	1	0	0	1	0	0	0	0	0	0	0	1	0	0	0	0	0	1	0	2	1	2	0	2	2	1	0	0	0	0	0	1	0	0
A0A2K5U623	WD repeat-containing protein 59(predicted) OS=Macaca fascicularis OX=9541 GN=WDR59 PE=4 SV=1	WDR59	109.73	11.1	51	8	8	0	0	0	1	0	0	0	0	1	0	1	0	0	1	0	0	0	0	0	1	0	0	0	0	1	1	1	0	0	0	0	1	1	0	1	0	0	0	2	0	0	0
A0A2K5U627	Tankyrase_bdg_C domain-containing protein OS=Macaca fascicularis OX=9541 GN=TNKS1BP1 PE=4 SV=1	TNKS1BP1	182.27	46.3	2312	53	53	19	9	10	12	11	16	15	12	10	1	12	21	12	16	6	4	10	11	16	16	4	14	8	10	16	16	11	11	17	12	20	12	10	17	16	14	13	16	18	15	15	13
A0A2K5U633	Phosphatidylinositol-4-phosphate 3-kinase catalytic subunit type 2 alpha OS=Macaca fascicularis OX=9541 GN=PIK3C2A PE=3 SV=1	PIK3C2A	188.23	6.7	64	9	9	0	0	0	0	0	0	0	0	1	0	0	0	0	3	1	0	0	0	0	0	1	1	0	0	1	0	0	1	0	0	1	1	0	1	0	0	1	0	0	1	1	0
A0A2K5U645	G_PROTEIN_RECEP_F3_4 domain-containing protein OS=Macaca fascicularis OX=9541 GN=GRM1 PE=3 SV=1	GRM1	101.37	29.5	11	20	1	0	0	0	1	0	0	0	0	0	0	0	0	0	0	0	0	0	0	1	0	0	0	0	0	0	0	0	1	0	0	0	0	0	0	0	0	0	0	0	0	0	0
A0A2K5U651	Protein phosphatase 1 regulatory subunit OS=Macaca fascicularis OX=9541 GN=PPP1R12C PE=4 SV=1	PPP1R12C	82.844	32.2	527	15	2	7	1	1	4	2	2	3	4	3	1	4	4	6	7	2	2	3	2	7	4	0	1	1	3	5	1	7	2	3	3	5	3	3	5	6	4	4	4	4	4	3	3
A0A2K5U655	G_PROTEIN_RECEP_F3_4 domain-containing protein OS=Macaca fascicularis OX=9541 GN=GRM1 PE=3 SV=1	GRM1	132.71	27.9	1182	25	6	6	10	11	9	13	10	9	7	12	5	6	12	4	12	13	12	11	8	13	9	14	8	12	11	8	10	9	14	7	13	7	13	7	5	7	8	5	5	9	6	6	10
A0A2K5U658	F-box/WD repeat-containing protein 8 isoform 1(predicted) OS=Macaca fascicularis OX=9541 GN=FBXW8 PE=4 SV=1	FBXW8	67.131	10	13	4	4	0	0	0	0	0	0	0	0	0	0	0	0	0	1	0	0	0	0	0	0	0	0	0	0	0	0	0	0	0	0	0	0	0	0	0	0	0	0	0	0	0	0
A0A2K5U661	NADH dehydrogenase [ubiquinone] iron-sulfur protein 8, mitochondrial OS=Macaca fascicularis OX=9541 GN=NDUFS8 PE=3 SV=1	NDUFS8	23.679	34.3	623	7	7	6	3	6	4	4	3	4	4	4	4	4	5	4	3	4	3	4	3	4	5	4	5	3	5	3	4	4	5	3	4	4	4	4	4	4	4	5	5	5	4	4	4
A0A2K5U662	CHCH domain-containing protein OS=Macaca fascicularis OX=9541 GN=CHCHD10 PE=4 SV=1	CHCHD10	14.231	18.3	5	1	1	1	0	0	0	0	0	0	0	0	0	0	1	0	1	0	0	0	0	0	0	0	0	0	0	0	0	0	0	0	0	0	0	0	0	0	0	0	1	0	0	1	0
A0A2K5U663	Fe2OG dioxygenase domain-containing protein OS=Macaca fascicularis OX=9541 GN=P4HTM PE=4 SV=1	P4HTM	55.704	38.1	349	12	12	2	1	2	4	2	2	1	2	1	0	1	3	2	1	3	2	2	2	3	3	1	1	3	2	4	2	1	3	3	5	3	5	2	4	3	3	3	4	4	5	2	3
A0A2K5U664	ZnMc domain-containing protein OS=Macaca fascicularis OX=9541 GN=MMP15 PE=3 SV=1	MMP15	76.003	17.5	65	8	8	0	0	0	1	0	0	0	0	0	1	0	0	0	1	0	0	1	0	0	1	0	0	0	0	0	1	0	0	0	1	0	0	1	0	0	0	0	1	1	1	0	1
A0A2K5U676	TAF5-like RNA polymerase II p300/CBP-associated factor-associated factor 65 kDa subunit 5L isoform a(predicted) OS=Macaca fascicularis OX=9541 GN=TAF5L PE=4 SV=1	TAF5L	55.765	20.9	49	8	8	0	0	0	0	0	0	0	0	0	0	0	0	0	0	0	0	0	0	0	0	0	1	0	0	1	0	0	0	0	1	1	0	0	1	0	0	0	0	0	0	0	0
A0A2K5U686	MANBA isoform 1(predicted) OS=Macaca fascicularis OX=9541 GN=MANBA PE=4 SV=1	MANBA	100.74	23	93	12	12	0	0	0	0	0	0	0	0	0	0	1	2	0	0	0	0	0	0	0	0	0	0	0	0	1	0	2	0	2	0	0	0	0	0	2	0	8	7	1	2	2	1
A0A2K5U687	Tubulin alpha chain OS=Macaca fascicularis OX=9541 PE=3 SV=1	---	49.959	70.7	15	42	1	1	0	0	0	0	0	0	0	0	0	0	1	1	0	0	0	0	0	0	0	0	0	0	0	0	0	0	0	0	0	0	0	0	0	0	0	0	0	0	0	0	0
A0A2K5U695	SSD domain-containing protein OS=Macaca fascicularis OX=9541 GN=HMGCR PE=4 SV=1	HMGCR	91.784	14.7	66	10	10	0	0	0	0	0	0	0	0	0	0	0	0	0	0	0	0	0	0	0	2	2	0	3	0	1	1	0	2	0	1	0	1	0	1	0	0	0	0	0	0	0	1
A0A2K5U6A0	RNA cytidine acetyltransferase OS=Macaca fascicularis OX=9541 GN=NAT10 PE=3 SV=1	NAT10	115.99	30.1	525	24	24	3	3	1	1	3	5	3	2	1	1	4	3	1	2	0	0	1	1	5	6	4	2	1	2	5	5	3	4	7	3	3	6	4	4	1	5	0	1	5	2	2	3
A0A2K5U6B2	MFS domain-containing protein OS=Macaca fascicularis OX=9541 GN=SV2B PE=4 SV=1	SV2B	77.496	25.2	604	11	10	4	3	2	2	3	2	2	1	3	3	7	8	3	6	4	4	4	3	3	3	3	2	2	2	3	2	3	2	1	2	2	2	2	2	3	2	5	4	4	4	5	8
A0A2K5U6B3	Amyloid-beta A4 protein OS=Macaca fascicularis OX=9541 GN=APP PE=4 SV=1	APP	78.662	42.7	2886	26	25	19	19	17	16	20	21	23	14	19	18	19	22	25	14	20	17	16	19	21	18	15	18	18	18	18	22	17	21	19	23	17	21	17	16	21	23	20	19	23	21	17	20
A0A2K5U6B4	PID domain-containing protein OS=Macaca fascicularis OX=9541 GN=DAB2 PE=4 SV=1	DAB2	58.814	25.9	79	9	9	0	0	0	0	0	0	0	0	0	0	0	0	0	2	0	0	0	0	0	0	0	0	0	0	0	0	0	0	0	0	0	0	0	0	0	0	0	0	0	0	0	0
A0A2K5U6B8	Sperm antigen with calponin homology and coiled-coil domains 1(predicted) OS=Macaca fascicularis OX=9541 GN=SPECC1 PE=4 SV=1	SPECC1	114.02	16.2	75	12	1	1	0	0	0	0	0	1	0	0	0	1	2	0	2	0	0	1	0	0	0	0	0	0	0	0	0	0	0	0	0	0	0	0	0	0	0	1	1	2	1	2	1
A0A2K5U6B9	Solute carrier family 30 member 10(predicted) OS=Macaca fascicularis OX=9541 GN=SLC30A10 PE=4 SV=1	SLC30A10	52.722	10.5	14	3	3	0	0	0	0	0	0	0	0	0	0	1	0	0	0	0	0	0	0	0	2	0	0	0	0	0	0	0	1	0	0	0	1	1	0	0	0	0	0	0	0	0	0
A0A2K5U6E0	Lgl_C domain-containing protein OS=Macaca fascicularis OX=9541 GN=LLGL1 PE=4 SV=1	LLGL1	69.165	50.7	1563	23	23	11	7	10	8	10	8	9	10	8	13	11	11	12	16	8	9	6	8	9	8	9	8	7	6	7	7	9	10	9	9	11	11	8	12	13	8	15	14	12	12	14	12
A0A2K5U6E2	BTB domain-containing protein OS=Macaca fascicularis OX=9541 GN=KCTD2 PE=4 SV=1	KCTD2	28.527	11.4	65	2	2	1	1	1	0	0	1	0	0	2	0	0	1	0	0	0	0	1	0	0	1	0	1	1	0	1	1	2	1	1	0	2	0	1	2	2	0	1	2	1	2	1	0
A0A2K5U6F0	Non-specific serine/threonine protein kinase OS=Macaca fascicularis OX=9541 GN=CDC42BPA PE=3 SV=1	CDC42BPA	193.67	34	1419	43	15	11	10	10	12	10	11	16	7	10	8	14	11	14	7	8	12	10	14	13	10	9	12	10	8	11	13	13	11	9	12	11	10	7	7	14	13	12	10	15	14	12	9
A0A2K5U6F2	Heterogeneous nuclear ribonucleoprotein U-like protein 2(predicted) OS=Macaca fascicularis OX=9541 PE=4 SV=1	---	85.16	45.4	2960	35	1	20	20	16	20	16	25	25	22	16	8	10	16	17	27	20	17	17	16	24	24	21	18	18	20	25	22	26	20	27	19	19	25	21	27	18	18	12	13	20	18	16	15
A0A2K5U6F4	Non-specific serine/threonine protein kinase(predicted) OS=Macaca fascicularis OX=9541 GN=CDC42BPA PE=4 SV=1	CDC42BPA	114.43	33.9	2	24	1	0	0	0	0	0	0	0	0	0	0	0	0	0	0	0	0	0	0	0	0	0	0	0	0	0	0	0	0	0	0	0	0	0	0	0	0	0	0	0	0	0	0
A0A2K5U6F7	SWI/SNF-related matrix-associated actin-dependent regulator of chromatin subfamily B member 1 OS=Macaca fascicularis OX=9541 PE=3 SV=1	---	43.158	42.3	494	10	1	3	1	2	3	2	2	3	7	2	0	3	3	2	5	0	1	2	0	2	4	1	2	1	3	3	0	4	2	6	5	7	6	8	7	2	2	2	1	3	3	2	3
A0A2K5U6G0	DNA mismatch repair protein OS=Macaca fascicularis OX=9541 GN=MSH6 PE=3 SV=1	MSH6	152.7	46.1	1477	49	49	6	4	1	4	5	9	12	12	3	0	2	2	3	25	5	2	2	4	4	4	3	3	0	4	10	7	7	9	15	13	13	14	15	13	6	10	1	2	6	5	3	4
A0A2K5U6G5	Heterogeneous nuclear ribonucleoprotein U-like protein 2(predicted) OS=Macaca fascicularis OX=9541 PE=4 SV=1	---	86.471	43.8	1	35	1	0	0	0	0	0	0	0	0	0	0	0	0	0	0	0	0	0	0	0	0	0	0	0	0	0	0	0	0	0	0	0	0	0	0	0	0	0	0	0	0	0	0
A0A2K5U6G7	SWI/SNF related, matrix associated, actin dependent regulator of chromatin, subfamily b, member 1(predicted) OS=Macaca fascicularis OX=9541 PE=4 SV=1	---	32.007	48.6	38	9	0	0	0	0	0	0	0	0	0	0	0	0	0	0	1	0	0	1	0	0	0	0	1	0	0	0	0	0	0	1	0	1	0	0	0	0	0	0	0	0	0	0	0
A0A2K5U6H2	JmjC domain-containing protein OS=Macaca fascicularis OX=9541 GN=JMJD7 PE=4 SV=1	JMJD7	35.837	24.4	40	5	5	1	0	0	0	0	0	0	0	0	0	0	0	1	0	0	0	0	0	0	0	0	0	0	0	0	0	0	0	0	0	0	0	0	0	0	1	0	1	0	0	0	0
A0A2K5U6I1	XK-related protein OS=Macaca fascicularis OX=9541 GN=XKR4 PE=3 SV=1	XKR4	71.489	19.1	353	10	10	4	3	0	0	3	2	3	3	2	4	2	2	2	0	1	3	2	2	2	3	3	1	3	1	2	2	3	4	2	2	2	3	3	0	3	3	4	2	2	2	3	4
A0A2K5U6I4	Sodium channel protein OS=Macaca fascicularis OX=9541 GN=SCN2A PE=3 SV=1	SCN2A	228.03	26.8	3016	46	29	30	29	19	32	32	23	22	13	29	28	24	33	30	6	20	20	19	20	27	32	23	20	27	12	11	25	18	25	15	25	16	25	25	10	18	19	23	25	20	23	29	30
A0A2K5U6I8	Protein kinase domain-containing protein OS=Macaca fascicularis OX=9541 GN=MAP3K4 PE=4 SV=1	MAP3K4	162.65	8.7	29	10	9	0	0	0	0	0	0	0	0	0	1	0	1	0	0	0	0	0	0	0	0	1	0	1	0	0	0	0	0	0	0	0	0	1	0	0	0	0	1	0	0	1	1
A0A2K5U6J0	Utrophin(predicted) OS=Macaca fascicularis OX=9541 GN=UTRN PE=4 SV=1	UTRN	394.62	10.3	129	27	25	0	1	0	0	0	1	0	0	0	0	0	2	1	2	1	2	0	1	0	0	0	0	0	0	0	0	0	0	0	0	0	0	0	0	0	0	1	0	0	0	0	0
A0A2K5U6J3	Chromodomain-helicase-DNA-binding protein 8 OS=Macaca fascicularis OX=9541 GN=CHD8 PE=3 SV=1	CHD8	291.38	13.1	143	22	18	0	1	0	0	0	0	0	0	0	0	0	0	0	1	0	1	2	0	0	1	2	2	1	0	1	1	0	1	1	1	1	1	2	1	0	1	0	0	0	0	0	0
A0A2K5U6J9	Stromal cell derived factor 2(predicted) OS=Macaca fascicularis OX=9541 GN=SDF2 PE=4 SV=1	SDF2	12.417	27.6	91	2	2	1	1	0	1	0	0	1	1	1	0	0	0	0	1	0	0	0	0	1	1	1	0	1	0	1	1	0	1	1	1	1	1	1	1	1	1	1	1	1	1	1	0
A0A2K5U6L1	transmembrane protein 130 isoform X1(predicted) OS=Macaca fascicularis OX=9541 GN=TMEM130 PE=4 SV=1	TMEM130	39.132	11.9	44	3	3	0	0	1	0	0	0	0	0	0	2	0	2	0	0	1	1	0	0	1	0	0	0	0	0	0	0	0	1	0	1	0	1	0	0	0	0	1	0	1	1	1	2
A0A2K5U6M3	ASCH domain-containing protein OS=Macaca fascicularis OX=9541 GN=TRIP4 PE=4 SV=1	TRIP4	66.125	14.3	65	6	6	0	0	0	0	1	0	0	0	0	0	0	1	0	0	0	0	0	0	0	1	0	0	0	0	1	0	0	0	1	1	1	1	1	0	1	0	0	0	0	1	1	0
A0A2K5U6M8	Leucine zipper protein 1(predicted) OS=Macaca fascicularis OX=9541 GN=LUZP1 PE=4 SV=1	LUZP1	114.43	24.8	188	17	12	5	1	0	0	0	1	2	2	0	2	0	3	1	1	0	0	1	0	3	3	1	1	1	0	0	1	2	1	2	1	1	1	2	1	0	1	3	1	2	0	1	0
A0A2K5U6N1	Eukaryotic translation initiation factor 4E binding protein 2, isoform CRA_a(predicted) OS=Macaca fascicularis OX=9541 PE=4 SV=1	---	12.939	85	582	6	6	4	2	3	3	1	5	1	5	5	2	4	3	3	6	3	2	3	3	5	5	2	3	2	5	7	4	3	4	4	4	4	4	3	4	4	4	6	4	5	4	4	4
A0A2K5U6N2	Selenoprotein W OS=Macaca fascicularis OX=9541 GN=SELENOW PE=4 SV=1	SELENOW	8.2406	56.6	209	5	5	3	2	1	2	1	1	1	1	1	2	1	1	2	1	1	1	0	1	2	4	1	1	1	1	1	2	2	1	1	2	3	3	1	1	2	2	0	1	1	0	1	1
A0A2K5U6N7	Ubiquitin carboxyl-terminal hydrolase OS=Macaca fascicularis OX=9541 GN=USP13 PE=3 SV=1	USP13	97.291	19.4	85	11	9	1	0	0	1	0	1	1	3	0	0	0	0	0	7	0	0	0	0	1	0	0	0	0	0	0	1	1	1	0	0	3	0	1	2	0	0	1	0	0	0	1	0
A0A2K5U6Q4	Ubiquitin thioesterase OS=Macaca fascicularis OX=9541 PE=3 SV=1	---	31.284	73.1	2747	17	15	19	17	18	16	18	20	18	19	17	16	16	18	21	18	19	19	19	17	19	20	16	18	15	20	21	17	20	20	18	19	16	19	17	19	16	18	20	17	17	19	19	21
A0A2K5U6Q6	Fe2OG dioxygenase domain-containing protein OS=Macaca fascicularis OX=9541 GN=P3H1 PE=4 SV=1	P3H1	83.254	14.1	28	8	8	0	0	0	0	0	0	0	0	0	0	0	0	0	0	0	0	0	0	0	0	0	1	0	0	0	0	0	0	0	0	0	0	0	0	0	0	0	0	0	0	0	0
A0A2K5U6Q7	ADCYAP receptor type I(predicted) OS=Macaca fascicularis OX=9541 GN=ADCYAP1R1 PE=3 SV=1	ADCYAP1R1	55.229	17	205	6	2	1	2	2	3	1	1	1	1	1	1	1	1	0	0	1	2	1	3	1	2	2	1	1	1	2	1	1	1	2	3	2	2	3	1	2	0	2	1	1	1	2	2
A0A2K5U6Q8	Multifunctional fusion protein OS=Macaca fascicularis OX=9541 GN=ALDH4A1 PE=3 SV=1	ALDH4A1	61.583	44.2	953	15	15	9	6	7	7	5	5	5	4	6	6	7	8	7	10	5	3	6	5	5	6	4	5	5	3	4	6	5	5	3	4	4	4	5	4	4	6	7	6	7	6	8	7
A0A2K5U6R2	DAGKc domain-containing protein OS=Macaca fascicularis OX=9541 GN=SPHK2 PE=4 SV=1	SPHK2	69.587	8.9	95	5	5	1	0	1	1	0	1	1	0	1	1	2	2	1	2	0	1	1	0	1	2	1	1	1	2	0	1	1	1	1	0	0	0	2	1	1	1	1	0	2	1	0	1
A0A2K5U6R8	ADCYAP1R1 isoform 3(predicted) OS=Macaca fascicularis OX=9541 GN=ADCYAP1R1 PE=3 SV=1	ADCYAP1R1	51.124	16.6	117	5	1	0	1	1	1	1	1	1	1	1	1	1	1	0	0	1	1	1	1	1	1	1	0	1	1	1	1	1	1	1	1	1	1	1	1	1	1	1	1	0	1	1	1
A0A2K5U6T7	N-acetyltransferase domain-containing protein OS=Macaca fascicularis OX=9541 GN=NAA40 PE=4 SV=1	NAA40	27.185	18.6	52	3	3	0	0	0	0	0	0	0	0	0	0	0	1	0	1	0	0	0	0	0	0	0	0	0	0	0	0	0	0	0	0	0	0	0	0	0	0	0	0	0	0	0	0
A0A2K5U6U3	Transmembrane and coiled-coil domain family 3(predicted) OS=Macaca fascicularis OX=9541 GN=TMCC3 PE=4 SV=1	TMCC3	50.086	28.7	237	9	8	2	1	2	2	1	0	1	0	1	3	2	5	2	5	1	2	2	1	2	2	2	0	2	1	0	2	0	4	0	2	1	2	0	0	2	1	2	2	3	3	5	6
A0A2K5U6U8	SAC domain-containing protein OS=Macaca fascicularis OX=9541 GN=SACM1L PE=4 SV=1	SACM1L	55.543	52.5	1	21	1	0	0	0	0	0	0	0	0	0	0	0	0	0	0	0	0	0	0	0	0	0	0	0	0	0	0	0	0	0	0	0	0	0	0	0	0	0	0	0	0	0	0
A0A2K5U6V6	HAUS-augmin3 domain-containing protein OS=Macaca fascicularis OX=9541 GN=HAUS3 PE=4 SV=1	HAUS3	69.537	18.2	14	8	8	0	0	0	0	0	0	0	0	0	0	0	0	0	0	0	0	0	0	0	0	0	0	0	0	0	0	0	0	0	0	0	0	0	0	0	0	0	0	0	0	0	0
A0A2K5U6W4	Inosine-5'-monophosphate dehydrogenase OS=Macaca fascicularis OX=9541 GN=IMPDH1 PE=3 SV=1	IMPDH1	57.077	42.8	309	18	13	1	1	4	1	1	2	3	2	2	0	1	1	2	10	5	3	1	4	3	3	0	2	1	6	1	4	0	1	3	3	7	4	0	3	5	4	1	1	1	3	3	0
A0A2K5U6W7	Integrator complex subunit 8(predicted) OS=Macaca fascicularis OX=9541 GN=INTS8 PE=4 SV=1	INTS8	111.1	6.9	94	4	4	0	0	0	0	0	0	0	0	0	0	0	0	0	2	0	0	0	0	1	0	0	0	0	0	0	0	1	1	0	1	1	0	1	2	0	1	0	0	0	0	0	0
A0A2K5U6X7	Heat shock protein family A (Hsp70) member 6(predicted) OS=Macaca fascicularis OX=9541 PE=3 SV=1	---	47.499	57.3	131	22	1	0	0	1	1	0	0	0	1	1	0	1	1	2	1	1	0	1	1	0	1	0	1	0	1	1	1	1	1	2	1	2	0	0	0	2	2	1	2	1	2	1	1
A0A2K5U6Y6	Transmembrane anterior posterior transformation protein 1 homolog(predicted) OS=Macaca fascicularis OX=9541 GN=TAPT1 PE=4 SV=1	TAPT1	64.243	26.1	384	9	9	3	6	4	4	5	6	4	2	5	4	2	1	0	2	4	4	4	2	4	6	6	3	4	2	5	5	5	5	4	4	1	5	3	2	3	2	3	2	0	1	4	3
A0A2K5U704	RBR-type E3 ubiquitin transferase OS=Macaca fascicularis OX=9541 GN=ARIH2 PE=3 SV=1	ARIH2	58.567	33.8	338	13	1	1	1	0	1	0	3	3	1	1	0	2	3	3	4	2	2	2	2	3	2	0	1	0	0	1	1	2	2	2	4	3	3	3	2	2	0	0	1	1	2	2	3
A0A2K5U710	GRIP domain-containing protein OS=Macaca fascicularis OX=9541 GN=TRIP11 PE=4 SV=1	TRIP11	227.78	7.7	64	11	11	0	0	0	0	0	0	0	0	0	0	0	0	1	0	0	0	0	0	0	0	0	0	0	1	0	1	0	0	0	0	1	0	0	0	1	1	0	1	0	0	2	0
A0A2K5U711	Oxysterol-binding protein OS=Macaca fascicularis OX=9541 PE=3 SV=1	---	91.957	5.8	33	3	3	0	1	1	2	0	0	1	0	0	0	0	1	0	0	1	1	1	0	0	0	0	0	0	0	0	1	0	0	0	0	0	0	0	0	0	0	0	0	0	0	0	0
A0A2K5U716	Pept_C1 domain-containing protein OS=Macaca fascicularis OX=9541 GN=CTSZ PE=3 SV=1	CTSZ	40.521	6.2	6	1	1	0	0	0	0	0	0	0	0	0	0	0	0	0	0	0	0	0	0	0	0	0	0	0	0	0	0	0	0	0	0	0	0	0	0	0	0	0	0	0	0	0	0
A0A2K5U720	ATP binding cassette subfamily F member 1(predicted) OS=Macaca fascicularis OX=9541 GN=ABCF1 PE=4 SV=1	ABCF1	95.864	35.4	1	24	1	0	0	0	0	0	0	0	0	0	1	0	0	0	0	0	0	0	0	0	0	0	0	0	0	0	0	0	0	0	0	0	0	0	0	0	0	0	0	0	0	0	0
A0A2K5U733	ATP-binding cassette sub-family F member 1 isoform a(predicted) OS=Macaca fascicularis OX=9541 GN=ABCF1 PE=4 SV=1	ABCF1	106.7	36.5	1255	26	3	6	6	6	7	7	7	7	6	6	5	5	7	4	6	3	5	5	7	7	6	8	9	5	7	7	7	8	10	9	9	9	9	8	8	8	7	8	8	9	8	8	9
A0A2K5U736	Protein arginine N-methyltransferase 5 OS=Macaca fascicularis OX=9541 GN=PRMT5 PE=4 SV=1	PRMT5	39.814	43.6	1	12	1	0	0	0	0	0	0	0	0	0	0	0	0	0	0	0	0	0	0	0	0	0	0	0	0	0	0	0	0	0	0	0	0	0	0	0	0	0	0	0	0	0	0
A0A2K5U738	TFIIB-type domain-containing protein OS=Macaca fascicularis OX=9541 GN=BRF1 PE=4 SV=1	BRF1	73.953	14.3	39	6	6	0	0	0	0	0	0	0	0	0	0	0	0	0	0	0	0	0	0	0	0	1	0	1	0	0	0	0	1	1	1	0	1	1	1	0	0	0	0	0	0	0	0
A0A2K5U743	SLC12A2 isoform 2(predicted) OS=Macaca fascicularis OX=9541 GN=SLC12A2 PE=4 SV=1	SLC12A2	129.26	31.8	718	27	4	7	5	5	3	2	5	3	1	3	5	6	4	4	4	6	4	3	4	6	6	10	5	7	3	5	5	1	4	5	5	3	3	5	2	3	3	5	3	3	1	4	4
A0A2K5U747	RRM domain-containing protein OS=Macaca fascicularis OX=9541 GN=ALYREF PE=4 SV=1	ALYREF	26.769	41.6	1125	9	9	6	4	6	8	5	7	6	7	8	5	5	5	7	7	5	6	4	8	7	6	7	7	6	6	8	10	7	5	9	9	9	9	10	8	10	8	9	7	8	8	5	5
A0A2K5U753	HDAC_interact domain-containing protein OS=Macaca fascicularis OX=9541 GN=SIN3B PE=4 SV=1	SIN3B	129.14	23.9	443	19	18	3	4	1	2	2	2	5	5	3	1	1	1	0	3	2	2	3	0	2	5	6	3	5	3	2	4	5	6	7	4	5	3	9	10	3	3	1	0	1	2	1	2
A0A2K5U754	BTB domain-containing protein OS=Macaca fascicularis OX=9541 GN=KCTD10 PE=4 SV=1	KCTD10	35.717	34.6	206	8	7	1	0	3	3	1	2	2	1	1	0	2	3	1	0	1	2	3	3	2	2	2	3	1	2	2	2	3	3	3	2	3	2	2	1	3	3	1	1	3	0	3	1
A0A2K5U757	UBA_e1_C domain-containing protein OS=Macaca fascicularis OX=9541 GN=UBA6 PE=4 SV=1	UBA6	117.96	61.1	3788	51	51	23	27	25	27	22	29	30	26	30	24	24	28	25	27	31	23	25	31	23	21	20	21	20	20	20	24	21	25	27	22	30	30	29	25	24	24	21	23	24	26	25	23
A0A2K5U762	5'-nucleotidase OS=Macaca fascicularis OX=9541 GN=NT5C3B PE=3 SV=1	NT5C3B	34.462	32.3	266	8	8	2	1	1	1	2	2	2	1	1	2	3	2	3	2	1	0	2	2	2	2	3	3	2	3	0	2	1	2	1	2	2	2	1	0	1	2	2	2	2	1	0	1
A0A2K5U765	SELENOS isoform 5(predicted) OS=Macaca fascicularis OX=9541 GN=SELENOS PE=4 SV=1	SELENOS	23.434	28	29	5	1	0	0	1	0	0	0	0	0	0	0	1	0	0	0	0	0	1	0	0	0	0	0	0	1	0	0	0	0	1	1	1	0	0	0	0	0	0	0	0	0	0	0
A0A2K5U769	GH3 domain-containing protein isoform 1(predicted) OS=Macaca fascicularis OX=9541 GN=GHDC PE=4 SV=1	GHDC	57.454	14.4	22	5	5	0	0	0	1	0	0	0	0	0	0	0	1	0	0	0	0	0	0	0	0	0	1	0	0	0	0	0	0	0	0	0	0	0	0	0	0	0	0	0	0	1	0
A0A2K5U772	Kinesin-like protein OS=Macaca fascicularis OX=9541 GN=KIF2A PE=3 SV=1	KIF2A	84.128	51.7	2766	35	34	21	16	19	20	23	22	23	17	21	20	20	21	20	12	20	17	17	22	22	18	18	20	18	18	20	23	23	25	22	16	20	19	12	17	21	21	19	24	25	20	20	19
A0A2K5U773	TSPY like 4 OS=Macaca fascicularis OX=9541 GN=TSPYL4 PE=3 SV=1	TSPYL4	32.405	14.1	44	3	3	0	0	0	0	0	0	0	0	0	0	0	0	0	0	0	0	0	0	0	0	0	2	1	1	0	1	0	1	0	0	0	0	1	0	0	0	0	0	1	0	0	2
A0A2K5U776	CYCLIN domain-containing protein OS=Macaca fascicularis OX=9541 GN=CCNYL1 PE=3 SV=1	CCNYL1	40.679	36.5	166	9	6	2	2	2	2	2	2	2	0	1	0	1	1	3	0	2	1	1	1	3	1	0	1	0	1	1	0	2	2	1	3	1	1	1	0	0	1	1	0	1	1	1	1
A0A2K5U777	Serine/threonine-protein phosphatase 2A 55 kDa regulatory subunit B OS=Macaca fascicularis OX=9541 GN=PPP2R2D PE=3 SV=1	PPP2R2D	50.941	58	806	21	10	4	5	4	6	4	6	4	5	5	5	7	9	6	5	5	4	4	3	4	6	3	4	4	5	4	6	6	6	5	6	5	4	7	5	6	5	6	4	7	5	8	6
A0A2K5U780	Glutaredoxin 3(predicted) OS=Macaca fascicularis OX=9541 GN=GLRX3 PE=4 SV=1	GLRX3	37.481	45.1	1664	14	14	10	9	8	7	10	15	11	11	11	10	11	9	17	10	9	8	11	11	10	11	9	14	8	12	14	13	15	12	14	13	13	13	7	13	12	13	10	10	11	14	12	11
A0A2K5U781	RING-type domain-containing protein OS=Macaca fascicularis OX=9541 PE=4 SV=1	---	33.836	30.2	418	6	6	4	1	3	3	2	3	3	3	3	0	4	2	3	4	3	3	2	4	3	3	2	1	3	2	3	2	4	2	3	3	4	3	3	3	3	3	2	3	4	5	4	2
A0A2K5U789	Selenoprotein S(predicted) OS=Macaca fascicularis OX=9541 GN=SELENOS PE=4 SV=1	SELENOS	21.058	42	98	6	2	0	0	0	0	0	0	0	0	0	0	0	0	0	0	0	0	0	0	2	0	1	1	2	0	1	1	1	1	2	2	2	1	3	1	0	1	0	1	1	1	0	0
A0A2K5U792	Pre-rRNA-processing protein TSR2 homolog(predicted) OS=Macaca fascicularis OX=9541 GN=TSR2 PE=4 SV=1	TSR2	20.909	28.3	43	3	3	0	0	0	0	0	0	0	0	0	0	0	1	1	0	0	0	0	0	0	0	0	0	0	1	0	1	0	0	0	0	0	0	0	0	1	1	0	1	1	1	0	0
A0A2K5U7B5	DnaJ heat shock protein family (Hsp40) member C21(predicted) OS=Macaca fascicularis OX=9541 GN=DNAJC21 PE=4 SV=1	DNAJC21	62.041	10.2	11	3	3	0	0	0	0	0	0	0	0	0	0	0	0	0	0	0	0	0	0	0	0	0	0	0	0	0	0	0	0	0	0	0	0	0	0	1	0	0	0	0	0	0	0
A0A2K5U7B8	Trafficking protein particle complex subunit 4(predicted) OS=Macaca fascicularis OX=9541 GN=TRAPPC4 PE=4 SV=1	TRAPPC4	24.312	38.8	675	8	8	5	3	4	5	5	6	7	3	6	6	5	4	5	6	6	3	5	4	6	5	6	5	4	4	3	4	4	5	6	6	3	3	3	3	3	5	3	4	6	4	6	4
A0A2K5U7C7	Palmdelphin(predicted) OS=Macaca fascicularis OX=9541 GN=PALMD PE=4 SV=1	PALMD	61.925	33.5	386	11	1	1	1	2	2	3	3	2	3	1	0	1	1	0	0	1	3	2	1	4	2	3	3	0	2	4	1	3	2	8	3	7	6	6	8	3	4	0	0	2	2	4	4
A0A2K5U7F3	ADP-ribosylation factor-related protein 1(predicted) OS=Macaca fascicularis OX=9541 GN=ARFRP1 PE=4 SV=1	ARFRP1	17.052	20.1	142	2	2	1	0	1	1	1	1	1	1	1	1	1	1	0	0	1	1	0	1	1	0	1	1	1	1	1	1	1	1	1	1	1	2	0	1	1	1	1	0	1	1	1	1
A0A2K5U7F5	Elongator complex protein 4(predicted) OS=Macaca fascicularis OX=9541 GN=ELP4 PE=4 SV=1	ELP4	42.283	32.5	149	8	8	1	0	0	1	1	0	0	0	1	1	2	2	0	5	0	1	0	0	2	2	0	0	0	0	0	1	1	0	0	1	0	0	1	1	0	0	2	1	1	0	0	0
A0A2K5U7F6	Calmodulin regulated spectrin associated protein family member 3(predicted) OS=Macaca fascicularis OX=9541 GN=CAMSAP3 PE=3 SV=1	CAMSAP3	136.16	58.2	2355	47	46	21	18	11	23	17	18	21	13	16	16	20	18	22	7	13	17	17	16	23	18	18	19	15	13	20	15	16	21	16	17	20	20	11	14	18	16	16	20	16	20	20	19
A0A2K5U7F7	ST8 alpha-N-acetyl-neuraminide alpha-2,8-sialyltransferase 2(predicted) OS=Macaca fascicularis OX=9541 GN=ST8SIA2 PE=3 SV=1	ST8SIA2	37.65	12.7	37	4	4	0	0	0	1	0	0	0	0	0	0	0	0	0	0	1	0	1	1	0	1	1	0	0	0	1	1	0	0	0	1	1	0	1	0	0	0	0	0	0	0	2	1
A0A2K5U7F8	TFIIIC_sub6 domain-containing protein OS=Macaca fascicularis OX=9541 PE=4 SV=1	---	24.008	7	2	1	1	0	0	0	0	0	0	0	0	0	0	0	0	0	0	0	0	0	0	0	0	0	0	0	0	0	0	0	0	0	0	0	0	0	0	0	0	0	0	0	0	0	0
A0A2K5U7G2	WH1 domain-containing protein OS=Macaca fascicularis OX=9541 PE=3 SV=1	---	44.806	56.7	1	20	1	0	0	0	0	0	0	0	0	0	0	0	0	0	0	0	0	0	0	0	0	0	0	0	0	0	0	0	0	0	0	0	0	0	0	0	0	0	0	0	0	0	0
A0A2K5U7G6	IF rod domain-containing protein OS=Macaca fascicularis OX=9541 GN=KRT26 PE=3 SV=1	KRT26	51.583	8.1	2	3	1	0	0	0	0	0	1	0	0	0	0	0	0	0	0	0	0	0	0	0	0	0	0	0	0	0	0	0	1	0	0	0	0	0	0	0	0	0	0	0	0	0	0
A0A2K5U7H0	NGFI-A-binding protein 1(predicted) OS=Macaca fascicularis OX=9541 GN=NAB1 PE=4 SV=1	NAB1	53.677	8.1	9	3	3	0	0	0	0	0	0	0	0	0	0	0	0	0	0	0	0	0	0	0	0	0	0	0	0	0	0	0	0	0	0	0	0	0	0	0	0	0	0	0	0	0	0
A0A2K5U7H5	Protein ITFG3(predicted) OS=Macaca fascicularis OX=9541 PE=4 SV=1	---	60.163	32.4	439	12	11	4	2	4	5	2	4	3	3	3	3	3	5	1	2	3	4	3	2	4	5	3	4	3	2	3	6	1	5	5	4	5	4	3	2	2	4	5	4	2	1	2	5
A0A2K5U7I3	Signal peptidase complex subunit 3 OS=Macaca fascicularis OX=9541 GN=SPCS3 PE=3 SV=1	SPCS3	20.313	17.8	294	3	3	2	3	2	2	2	2	2	2	2	2	2	2	3	1	3	3	1	2	2	2	1	2	1	2	2	1	2	2	2	2	2	2	1	2	2	2	2	2	2	2	2	3
A0A2K5U7I5	AAA domain-containing protein OS=Macaca fascicularis OX=9541 GN=SPG7 PE=3 SV=1	SPG7	87.846	44.8	599	26	26	4	5	4	5	6	3	4	5	6	6	4	6	2	5	7	8	3	2	4	7	11	3	6	4	3	3	4	6	4	9	3	8	5	2	4	3	4	5	3	3	6	6
A0A2K5U7I7	WH1 domain-containing protein OS=Macaca fascicularis OX=9541 PE=3 SV=1	---	45.404	57.1	1256	20	1	6	12	11	7	9	9	12	8	6	5	9	6	14	8	11	11	9	9	8	11	10	12	5	11	7	6	8	10	11	6	9	6	5	10	9	7	8	7	10	11	7	9
A0A2K5U7J5	LRFN1 isoform 1(predicted) OS=Macaca fascicularis OX=9541 GN=LRFN1 PE=4 SV=1	LRFN1	82.035	35.2	687	16	16	5	4	3	11	6	6	9	5	7	9	7	7	5	3	5	2	5	4	4	6	6	0	4	1	4	7	6	6	6	8	6	7	9	4	4	7	5	5	8	7	8	8
A0A2K5U7J6	ATPase WRNIP1 isoform 1(predicted) OS=Macaca fascicularis OX=9541 GN=WRNIP1 PE=4 SV=1	WRNIP1	72.187	38.9	583	21	21	3	2	3	3	2	5	6	2	3	0	3	3	3	6	4	3	3	6	4	3	2	2	2	2	4	4	4	6	4	2	8	4	6	5	4	6	2	3	4	5	3	5
A0A2K5U7J7	Zinc finger protein Rlf(predicted) OS=Macaca fascicularis OX=9541 GN=RLF PE=4 SV=1	RLF	213.59	5.1	17	6	6	0	0	0	0	0	0	0	0	0	0	0	0	0	2	0	0	0	0	0	0	0	0	0	0	0	0	0	0	0	0	0	0	0	0	0	0	0	0	1	0	0	0
A0A2K5U7K0	Lactamase beta(predicted) OS=Macaca fascicularis OX=9541 GN=LACTB PE=4 SV=1	LACTB	60.512	32.2	245	13	13	3	0	0	1	1	2	2	1	3	3	1	1	4	3	2	1	2	3	5	1	0	1	2	1	1	1	0	1	1	3	2	1	0	0	1	0	1	3	0	1	3	3
A0A2K5U7K2	Ubiquitin carboxyl-terminal hydrolase OS=Macaca fascicularis OX=9541 PE=3 SV=1	---	55.94	72.4	3307	32	32	25	20	19	26	24	19	24	18	25	22	21	28	24	27	19	18	24	21	26	25	19	20	18	24	20	29	21	24	20	20	25	19	17	19	26	30	24	24	27	25	23	23
A0A2K5U7L6	TGc domain-containing protein OS=Macaca fascicularis OX=9541 GN=F13A1 PE=4 SV=1	F13A1	83.256	14.1	40	8	8	0	0	0	0	0	0	0	0	0	0	0	0	0	4	0	0	0	0	0	0	0	0	0	0	0	0	0	0	0	0	0	0	0	0	0	0	0	0	0	0	0	0
A0A2K5U7L7	Arrestin_C domain-containing protein OS=Macaca fascicularis OX=9541 GN=ARRB2 PE=4 SV=1	ARRB2	45.519	45.8	500	15	15	1	4	2	4	1	1	3	3	2	1	3	3	0	8	1	2	3	1	1	4	4	4	6	2	2	4	3	2	4	3	5	6	7	2	2	2	1	2	2	3	2	2
A0A2K5U7L8	SP3 isoform 2 (Fragment)(predicted) OS=Macaca fascicularis OX=9541 GN=SP3 PE=4 SV=1	SP3	76.112	12.3	70	5	1	1	0	0	0	0	0	0	0	0	0	0	0	0	1	0	0	0	0	0	0	0	0	0	0	0	0	0	0	0	0	1	0	0	0	0	0	0	0	0	0	0	0
A0A2K5U7M0	Protein transport protein Sec24C(predicted) OS=Macaca fascicularis OX=9541 PE=4 SV=1	---	118.37	40.4	2203	33	31	16	9	11	17	12	15	17	18	19	11	15	13	10	17	12	10	12	11	17	14	18	13	15	13	16	17	14	17	18	19	16	18	15	14	18	15	18	12	18	16	11	19
A0A2K5U7M3	Calmodulin-regulated spectrin-associated protein 1(predicted) OS=Macaca fascicularis OX=9541 GN=CAMSAP1 PE=3 SV=1	CAMSAP1	175.39	45.2	2752	53	53	24	21	16	18	19	22	23	18	19	8	17	21	24	15	18	18	18	26	22	19	13	21	13	17	22	18	28	19	23	22	30	17	18	22	26	24	14	17	20	25	18	19
A0A2K5U7M5	XYLB isoform 3(predicted) OS=Macaca fascicularis OX=9541 GN=XYLB PE=4 SV=1	XYLB	58.337	15.1	27	5	5	0	0	0	0	0	0	0	0	0	0	0	0	0	0	0	0	0	0	0	0	0	0	0	0	0	0	0	0	0	0	0	0	0	0	0	0	0	0	0	0	0	0
A0A2K5U7M6	Transcription factor HIVEP2(predicted) OS=Macaca fascicularis OX=9541 GN=HIVEP2 PE=4 SV=1	HIVEP2	269.05	5.6	64	8	8	1	2	1	2	1	0	1	0	0	0	1	2	1	1	0	0	1	1	0	1	0	0	0	0	0	1	2	0	0	0	0	1	1	1	1	1	0	1	1	1	0	0
A0A2K5U7P3	Guanine nucleotide-binding protein-like 1 OS=Macaca fascicularis OX=9541 GN=GNL1 PE=4 SV=1	GNL1	79.129	38	1995	21	1	16	13	14	13	12	17	15	10	15	13	12	15	15	11	11	14	13	13	15	14	10	16	13	14	16	14	16	10	16	12	17	9	11	16	13	13	14	13	15	14	13	7
A0A2K5U7P9	Methylcrotonoyl-CoA carboxylase beta chain, mitochondrial(predicted) OS=Macaca fascicularis OX=9541 GN=MCCC2 PE=4 SV=1	MCCC2	61.327	58.4	1525	24	24	13	8	8	10	12	8	7	7	10	12	11	20	13	9	7	6	8	10	12	10	9	10	7	5	9	8	9	10	8	7	8	8	6	5	9	10	15	14	10	12	13	14
A0A2K5U7Q0	Delta-1-pyrroline-5-carboxylate synthase OS=Macaca fascicularis OX=9541 GN=ALDH18A1 PE=3 SV=1	ALDH18A1	87.058	36.9	740	24	24	3	3	3	3	1	3	2	3	3	3	5	5	2	8	3	4	5	4	2	2	4	5	4	3	2	3	4	4	3	4	4	3	4	3	3	4	5	4	4	4	2	4
A0A2K5U7R9	Phosphofurin acidic cluster sorting protein 1(predicted) OS=Macaca fascicularis OX=9541 GN=PACS1 PE=4 SV=1	PACS1	102.74	49.5	2709	35	34	17	21	23	18	18	24	18	18	17	18	21	22	18	13	22	21	16	20	21	20	25	23	16	18	16	18	25	21	23	17	19	20	19	21	15	20	16	15	19	20	17	27
A0A2K5U7S0	TRAF-type zinc finger domain containing 1(predicted) OS=Macaca fascicularis OX=9541 PE=4 SV=1	---	65.722	32.3	450	12	12	0	2	2	1	2	4	1	3	3	0	4	2	4	1	2	0	2	3	3	1	0	3	1	3	4	4	5	4	6	3	5	2	3	5	3	2	4	2	5	4	4	1
A0A2K5U7S2	TGc domain-containing protein OS=Macaca fascicularis OX=9541 PE=4 SV=1	---	91.896	10.2	12	5	5	0	0	0	0	0	2	0	0	0	0	0	0	0	0	0	0	0	0	0	0	0	0	0	0	0	0	0	0	0	0	0	0	0	0	0	0	0	0	0	0	0	1
A0A2K5U7S4	Phosphatidylserine decarboxylase proenzyme, mitochondrial OS=Macaca fascicularis OX=9541 GN=PISD PE=3 SV=1	PISD	45.168	40.3	269	11	11	3	1	2	2	3	2	2	2	2	2	2	4	2	1	1	1	1	1	2	2	2	1	1	1	2	2	1	1	2	1	1	2	2	1	2	2	3	2	1	2	4	3
A0A2K5U7S6	Transmembrane protein 43(predicted) OS=Macaca fascicularis OX=9541 GN=TMEM43 PE=4 SV=1	TMEM43	44.844	53.5	1434	17	17	10	10	10	9	10	10	8	7	12	12	8	12	6	14	7	10	7	11	9	9	14	9	9	7	9	9	7	12	11	10	9	15	9	10	7	9	7	7	9	10	13	8
A0A2K5U7T3	LysM and putative peptidoglycan-binding domain-containing protein 2 isoform 1(predicted) OS=Macaca fascicularis OX=9541 GN=LYSMD2 PE=4 SV=1	LYSMD2	14.028	23.4	87	3	3	0	1	0	0	0	0	1	0	0	0	0	1	1	0	0	0	0	1	2	1	0	0	0	1	0	1	1	2	0	1	1	0	1	0	1	1	0	0	1	2	1	1
A0A2K5U7T4	ING domain-containing protein OS=Macaca fascicularis OX=9541 GN=ING4 PE=4 SV=1	ING4	16.318	15	2	2	1	0	0	0	0	0	0	0	0	0	0	0	0	0	0	0	0	0	0	0	0	0	0	0	0	0	0	0	0	0	1	0	0	0	0	0	0	0	0	0	0	0	0
A0A2K5U7U0	AFP isoform 3(predicted) OS=Macaca fascicularis OX=9541 GN=AFP PE=4 SV=1	AFP	68.665	84.9	3518	67	60	10	7	6	11	6	9	5	8	11	8	6	8	13	14	6	8	11	9	16	15	9	15	8	16	17	19	18	14	16	18	18	14	12	22	15	16	21	20	22	20	18	18
A0A2K5U7U1	Tetratricopeptide repeat protein 5(predicted) OS=Macaca fascicularis OX=9541 GN=TTC5 PE=4 SV=1	TTC5	48.866	62	1275	22	22	10	7	8	8	6	10	15	11	10	8	11	6	6	5	8	8	11	11	10	11	7	9	9	10	10	13	9	10	11	12	14	14	10	11	11	9	7	11	7	9	6	10
A0A2K5U7W3	Pep3_Vps18 domain-containing protein OS=Macaca fascicularis OX=9541 GN=VPS18 PE=4 SV=1	VPS18	110.11	43.4	1092	27	27	8	8	8	13	5	7	9	9	7	5	5	11	5	7	7	8	8	11	9	9	6	8	6	7	9	10	7	9	10	5	9	8	8	8	6	7	6	5	3	7	6	6
A0A2K5U7W7	Chromosome 11 open reading frame 74(predicted) OS=Macaca fascicularis OX=9541 GN=C11orf74 PE=4 SV=1	C11orf74	24.933	7.3	18	1	1	0	0	0	0	0	0	0	0	0	0	0	0	0	0	0	0	0	0	0	0	0	0	0	0	0	0	0	0	0	0	0	0	0	0	0	0	0	0	0	0	0	0
A0A2K5U7X3	LRRcap domain-containing protein OS=Macaca fascicularis OX=9541 GN=CFAP410 PE=4 SV=1	CFAP410	28.454	24.3	243	5	5	1	1	1	2	1	1	1	2	2	1	3	0	1	1	3	1	0	0	3	3	4	2	2	2	1	2	2	2	1	3	1	1	2	2	2	1	2	2	2	1	2	2
A0A2K5U7X5	Glyco_transf_64 domain-containing protein OS=Macaca fascicularis OX=9541 GN=EXTL2 PE=4 SV=1	EXTL2	37.39	40	491	9	9	3	2	3	4	3	4	5	3	3	1	4	4	3	4	4	3	2	2	4	5	4	4	3	4	4	6	5	5	4	5	3	4	5	4	5	4	4	4	3	5	4	3
A0A2K5U7Y7	Tryptophanyl-tRNA synthetase, mitochondrial isoform 1(predicted) OS=Macaca fascicularis OX=9541 GN=WARS2 PE=3 SV=1	WARS2	41.093	24.7	167	5	5	1	0	0	1	0	1	2	0	0	2	1	4	1	1	1	0	0	1	1	1	1	0	1	1	1	1	2	1	1	1	1	2	1	1	1	1	2	1	2	1	2	2
A0A2K5U7Z1	Nefa_Nip30_N domain-containing protein OS=Macaca fascicularis OX=9541 PE=4 SV=1	---	28.921	31.1	249	7	7	1	0	0	2	1	1	1	2	1	0	1	0	0	2	1	0	1	1	2	1	0	1	0	2	3	2	3	2	4	1	2	2	3	3	1	2	1	0	0	0	2	0
A0A2K5U7Z8	PPM-type phosphatase domain-containing protein OS=Macaca fascicularis OX=9541 GN=PPM1H PE=4 SV=1	PPM1H	56.375	50.8	721	18	18	7	4	6	5	3	5	2	6	4	6	6	6	1	6	6	5	4	9	3	5	3	6	0	3	2	3	3	3	1	2	3	2	2	2	3	3	7	6	8	6	5	5
A0A2K5U800	WD_REPEATS_REGION domain-containing protein OS=Macaca fascicularis OX=9541 PE=4 SV=1	---	79.786	40.5	960	17	17	7	3	5	6	4	7	7	6	6	8	7	6	8	3	6	6	6	6	4	5	4	9	3	5	5	6	9	7	7	6	7	5	5	7	7	7	12	9	11	10	10	9
A0A2K5U806	Zinc finger CCHC-type containing 10(predicted) OS=Macaca fascicularis OX=9541 PE=4 SV=1	---	18.409	8.2	55	1	1	0	0	0	0	0	0	0	0	0	0	0	0	0	1	0	1	0	0	0	0	0	0	1	1	0	0	0	0	1	0	1	0	0	1	0	0	0	0	0	0	0	0
A0A2K5U809	Fibroblast growth factor OS=Macaca fascicularis OX=9541 GN=FGF2 PE=3 SV=1	FGF2	17.254	25.2	52	4	4	0	0	0	1	0	0	0	0	0	0	1	1	0	1	0	0	1	0	0	2	1	0	1	0	0	0	0	1	0	0	0	1	0	1	0	1	1	0	1	1	1	2
A0A2K5U812	USP domain-containing protein OS=Macaca fascicularis OX=9541 GN=USP35 PE=3 SV=1	USP35	112.98	22.5	483	15	15	5	3	3	6	3	4	5	2	4	2	3	4	1	2	4	4	3	3	1	4	3	3	3	3	4	3	3	7	2	4	3	4	3	3	5	5	3	5	5	5	6	4
A0A2K5U816	Receptor-type tyrosine-protein phosphatase S isoform 2(predicted) OS=Macaca fascicularis OX=9541 GN=PTPRS PE=4 SV=1	PTPRS	210.84	45.2	2877	57	2	20	12	21	19	13	21	16	14	18	18	21	24	25	18	15	16	17	17	17	14	14	18	10	18	19	21	19	20	17	19	15	19	19	10	22	19	19	24	25	21	30	24
A0A2K5U823	KH domain-containing protein OS=Macaca fascicularis OX=9541 PE=4 SV=1	---	48.227	26.9	1488	10	8	10	11	9	9	8	8	8	11	7	5	5	10	7	18	8	9	10	8	10	11	9	8	10	7	9	11	9	12	8	9	10	9	13	14	9	8	7	10	6	7	7	9
A0A2K5U827	BAH domain-containing protein OS=Macaca fascicularis OX=9541 GN=TNRC18 PE=4 SV=1	TNRC18	260.29	0.6	77	2	2	0	0	0	1	0	1	0	1	0	0	0	1	0	0	1	2	0	0	0	0	1	0	1	1	1	0	0	1	0	0	0	1	0	0	0	0	1	0	1	0	1	0
A0A2K5U829	DNA-directed RNA polymerase III subunit OS=Macaca fascicularis OX=9541 GN=POLR3GL PE=3 SV=1	POLR3GL	22.7	23.6	8	3	3	0	0	0	0	0	0	0	0	0	0	0	0	0	0	0	0	0	0	0	0	0	0	0	0	0	0	0	0	0	0	0	0	1	0	0	0	0	0	0	0	0	0
A0A2K5U834	Core-binding factor, beta subunit, isoform CRA_b(predicted) OS=Macaca fascicularis OX=9541 GN=CBFB PE=4 SV=1	CBFB	21.508	28.6	123	5	5	0	1	0	0	1	1	0	0	1	0	1	0	1	1	1	0	0	1	0	1	0	0	1	1	0	1	1	1	1	0	1	1	1	1	1	1	0	0	1	1	1	1
A0A2K5U839	Calcium-transporting ATPase OS=Macaca fascicularis OX=9541 GN=ATP2A3 PE=3 SV=1	ATP2A3	108.97	30.7	68	23	15	0	0	0	0	0	0	0	0	0	1	0	0	0	5	0	0	0	0	0	0	0	0	0	0	0	2	0	0	0	0	0	0	0	0	0	0	0	0	0	0	0	0
A0A2K5U843	Receptor-type tyrosine-protein phosphatase S isoform 1(predicted) OS=Macaca fascicularis OX=9541 GN=PTPRS PE=4 SV=1	PTPRS	213.87	45.1	3	57	2	0	0	0	0	0	0	0	0	0	0	0	0	0	0	0	0	0	0	0	0	0	0	0	0	0	0	0	0	0	0	0	0	0	0	0	0	0	0	0	0	0	0
A0A2K5U852	PMSR domain-containing protein OS=Macaca fascicularis OX=9541 PE=3 SV=1	---	23.723	22.5	258	3	3	1	0	0	1	1	0	1	1	2	0	2	3	0	4	0	0	0	0	3	2	0	0	1	1	2	2	1	2	1	3	3	2	3	2	3	3	0	1	3	2	1	1
A0A2K5U854	DDE_Tnp_1_7 domain-containing protein OS=Macaca fascicularis OX=9541 GN=PGBD5 PE=4 SV=1	PGBD5	52.098	22.5	117	8	7	1	1	0	0	0	0	1	1	1	0	1	3	1	1	0	0	0	0	0	0	0	0	0	0	0	1	1	1	0	1	1	0	1	1	1	1	1	0	1	1	4	1
A0A2K5U880	ATR serine/threonine kinase(predicted) OS=Macaca fascicularis OX=9541 GN=ATR PE=3 SV=1	ATR	301.29	5.4	12	8	7	0	0	0	0	0	0	0	0	0	0	0	0	0	0	0	0	0	0	0	0	0	0	0	0	0	1	0	0	0	0	0	0	0	0	0	0	0	0	0	0	0	0
A0A2K5U886	Glycogen [starch] synthase OS=Macaca fascicularis OX=9541 GN=GYS1 PE=3 SV=1	GYS1	83.82	37.2	337	19	18	2	3	2	1	1	1	2	0	0	4	3	6	3	5	1	1	1	1	1	2	0	1	1	1	1	2	1	1	0	1	0	1	1	1	3	2	2	5	3	1	4	2
A0A2K5U893	Coatomer subunit gamma OS=Macaca fascicularis OX=9541 GN=COPG2 PE=3 SV=1	COPG2	97.593	57.1	2056	33	4	13	12	10	16	13	18	18	12	17	7	12	14	11	25	9	9	6	9	15	19	12	12	14	13	13	18	17	18	16	23	17	19	19	13	22	16	12	15	16	17	13	14
A0A2K5U894	Suprabasin(predicted) OS=Macaca fascicularis OX=9541 GN=SBSN PE=4 SV=1	SBSN	55.174	12.7	18	5	5	0	0	0	1	0	0	0	0	0	0	0	0	0	0	1	0	0	0	0	0	0	0	0	0	0	1	0	0	0	0	0	1	1	0	0	0	0	0	0	0	0	0
A0A2K5U896	Vacuolar protein sorting-associated protein 13A OS=Macaca fascicularis OX=9541 GN=VPS13A PE=4 SV=1	VPS13A	373.72	23.4	868	51	51	13	10	2	6	2	4	4	2	5	2	7	13	6	1	2	1	1	2	14	10	5	5	2	0	1	3	5	4	5	5	5	4	4	2	1	7	3	1	6	7	9	9
A0A2K5U8A3	Muscleblind like splicing regulator 1(predicted) OS=Macaca fascicularis OX=9541 GN=MBNL1 PE=4 SV=1	MBNL1	37.827	17.3	25	3	2	0	0	0	0	0	0	0	0	0	0	0	0	0	1	0	0	0	0	0	0	0	0	0	0	0	0	0	0	0	0	0	0	0	0	0	0	0	1	0	0	0	0
A0A2K5U8B6	ABTB2 isoform 1(predicted) OS=Macaca fascicularis OX=9541 GN=ABTB2 PE=4 SV=1	ABTB2	113.51	7.2	24	4	4	0	0	0	0	0	0	0	0	0	0	0	0	0	2	0	0	0	0	0	0	0	0	0	0	0	0	0	0	0	0	0	0	0	0	0	0	0	0	0	0	0	0
A0A2K5U8C1	E3 ubiquitin-protein transferase MAEA OS=Macaca fascicularis OX=9541 GN=MAEA PE=4 SV=1	MAEA	45.287	24.2	195	9	8	2	1	1	2	0	1	2	1	1	1	2	2	0	1	1	0	0	1	2	1	1	1	1	0	0	2	2	1	0	2	1	3	2	1	0	2	2	1	1	2	2	2
A0A2K5U8D1	Sialidase domain-containing protein OS=Macaca fascicularis OX=9541 GN=NEU4 PE=4 SV=1	NEU4	51.491	14	10	4	4	0	0	0	0	0	0	0	0	0	0	0	0	0	0	0	0	0	0	0	0	0	0	0	0	0	0	0	0	0	0	0	0	0	0	0	0	0	0	0	0	0	0
A0A2K5U8D4	WD_REPEATS_REGION domain-containing protein OS=Macaca fascicularis OX=9541 GN=WDR19 PE=4 SV=1	WDR19	152.32	24.1	95	22	22	0	0	0	0	0	0	0	0	0	1	0	0	0	1	0	0	0	1	0	0	0	0	0	0	0	0	0	0	0	0	0	0	0	0	0	0	0	0	1	0	0	1
A0A2K5U8D8	Synaptosome associated protein 47 OS=Macaca fascicularis OX=9541 GN=SNAP47 PE=4 SV=1	SNAP47	52.566	26.3	38	9	9	0	1	0	0	0	0	1	0	0	2	0	1	0	0	0	0	0	1	0	0	0	2	0	0	1	0	0	0	0	1	1	0	0	0	0	0	0	1	0	0	1	1
A0A2K5U8F3	PH domain-containing protein OS=Macaca fascicularis OX=9541 GN=FERMT3 PE=4 SV=1	FERMT3	75.372	28.5	31	13	13	0	0	0	0	0	0	0	0	0	0	0	1	0	1	0	0	0	0	0	0	0	1	0	0	0	0	0	0	0	0	0	0	0	0	0	0	0	0	0	0	0	0
A0A2K5U8F4	Acyl-CoA dehydrogenase short chain(predicted) OS=Macaca fascicularis OX=9541 GN=ACADS PE=3 SV=1	ACADS	44.657	44.3	539	12	2	3	1	3	3	2	3	1	2	2	3	5	3	5	7	1	3	3	3	3	3	1	2	1	3	3	1	1	2	2	3	3	1	1	1	3	3	4	3	4	3	3	3
A0A2K5U8F7	Serum paraoxonase/arylesterase 2 isoform 1(predicted) OS=Macaca fascicularis OX=9541 PE=4 SV=1	---	40.703	56	864	11	11	8	5	5	7	7	7	7	5	7	9	11	7	7	6	2	3	4	3	5	4	4	4	6	5	4	7	5	6	5	7	4	8	5	4	4	7	7	9	6	8	10	9
A0A2K5U8G3	Chloride transport protein 6 isoform ClC-6a(predicted) OS=Macaca fascicularis OX=9541 GN=CLCN6 PE=3 SV=1	CLCN6	97.111	31.9	1195	21	21	8	8	8	11	12	8	9	10	12	13	10	11	5	4	12	10	10	10	13	16	16	8	12	7	8	13	7	7	13	11	9	13	12	6	8	10	8	11	6	9	12	12
A0A2K5U8H8	Protein kinase domain-containing protein OS=Macaca fascicularis OX=9541 GN=MAP3K20 PE=4 SV=1	MAP3K20	63.159	5.5	5	2	1	0	0	0	0	0	0	0	0	0	0	0	0	0	0	0	0	0	0	0	0	0	0	0	0	0	0	0	0	0	0	0	0	0	0	0	0	0	0	0	0	0	0
A0A2K5U8I3	Chromosome 9 open reading frame 72(predicted) OS=Macaca fascicularis OX=9541 GN=C9orf72 PE=4 SV=1	C9orf72	47.028	11.6	136	4	4	1	1	0	2	1	1	0	0	1	0	1	1	0	1	0	0	1	0	2	1	0	0	0	0	0	0	1	1	1	0	1	1	0	0	1	1	1	2	1	2	2	0
A0A2K5U8I8	Mitogen-activated protein kinase kinase kinase kinase OS=Macaca fascicularis OX=9541 GN=MAP4K5 PE=3 SV=1	MAP4K5	92.042	33.4	639	19	19	3	4	4	5	4	6	5	4	5	1	2	6	9	4	3	5	5	2	3	4	2	3	2	6	3	4	6	6	7	8	6	4	3	5	4	3	2	1	5	4	5	3
A0A2K5U8I9	UDP-glucuronic acid decarboxylase 1 isoform 2(predicted) OS=Macaca fascicularis OX=9541 GN=UXS1 PE=4 SV=1	UXS1	44.08	21.6	82	4	4	1	0	0	2	0	1	1	1	1	0	0	1	0	0	0	0	0	0	3	2	2	0	1	0	0	2	1	2	1	2	2	3	3	0	0	2	0	0	0	1	1	1
A0A2K5U8K4	Anion exchange protein OS=Macaca fascicularis OX=9541 GN=SLC4A4 PE=3 SV=1	SLC4A4	121.33	36.1	1625	28	4	12	9	13	8	10	8	10	7	12	16	10	14	10	22	8	12	9	6	11	12	12	9	13	6	7	10	7	10	8	10	8	9	9	3	7	11	19	14	14	10	11	14
A0A2K5U8K5	Ubiquitin-like protein 5(predicted) OS=Macaca fascicularis OX=9541 PE=4 SV=1	---	7.4184	46.2	39	4	4	0	0	0	0	0	0	1	0	0	0	0	1	0	0	0	0	0	0	0	0	0	0	0	0	0	0	1	0	1	1	1	0	1	0	0	1	0	0	0	0	2	0
A0A2K5U8L2	Serine/threonine-protein kinase B-raf (Fragment)(predicted) OS=Macaca fascicularis OX=9541 GN=BRAF PE=4 SV=1	BRAF	80.225	33.7	736	17	12	7	5	4	5	5	4	4	3	5	3	7	5	7	4	4	2	3	3	9	6	6	5	2	5	6	7	3	7	3	5	5	6	3	4	3	5	6	2	4	6	6	5
A0A2K5U8L4	Histone acetyltransferase OS=Macaca fascicularis OX=9541 GN=KAT5 PE=3 SV=1	KAT5	56.264	33.4	58	11	1	0	0	0	0	0	0	0	0	0	0	0	0	0	0	0	0	0	0	0	0	0	0	0	0	0	0	0	0	0	0	0	0	1	0	0	0	0	0	0	0	0	0
A0A2K5U8L5	Anion exchange protein OS=Macaca fascicularis OX=9541 GN=SLC4A4 PE=3 SV=1	SLC4A4	123.05	34	22	26	2	0	0	0	0	0	0	0	0	0	0	0	0	0	0	0	0	0	0	0	0	0	0	0	0	0	0	0	0	0	0	0	0	0	0	0	0	1	0	0	0	0	0
A0A2K5U8M1	Testicular tissue protein Li 176(predicted) OS=Macaca fascicularis OX=9541 PE=4 SV=1	---	55.476	13.2	16	5	5	0	0	0	0	0	0	0	0	0	0	0	1	0	0	0	0	1	0	0	0	0	0	0	0	0	0	0	0	0	0	0	0	0	0	0	0	0	1	0	1	2	1
A0A2K5U8M8	Chromosome 4 open reading frame 3(predicted) OS=Macaca fascicularis OX=9541 PE=4 SV=1	---	7.5365	24.2	107	3	3	2	1	1	1	1	1	1	1	0	1	0	1	1	0	2	0	1	1	2	2	1	1	1	1	1	1	0	1	0	0	1	1	1	1	0	0	1	0	2	2	2	2
A0A2K5U8M9	Nudix hydrolase domain-containing protein OS=Macaca fascicularis OX=9541 GN=NUDT18 PE=3 SV=1	NUDT18	35.614	4.6	3	1	1	0	0	0	0	0	0	0	0	0	0	0	0	0	0	0	0	0	0	0	0	0	0	0	0	0	0	0	0	0	0	0	0	0	0	0	0	0	0	0	0	0	0
A0A2K5U8P3	guanine nucleotide-binding protein G(I) subunit alpha-1(predicted) OS=Macaca fascicularis OX=9541 GN=GNAI1 PE=4 SV=1	GNAI1	40.361	75.1	1552	34	15	10	13	14	21	11	11	10	10	13	10	10	15	9	9	14	10	12	7	8	13	12	11	9	7	9	12	13	19	15	19	7	12	12	7	11	12	8	11	8	10	14	14
A0A2K5U8P9	UBA_e1_C domain-containing protein OS=Macaca fascicularis OX=9541 GN=UBA1 PE=3 SV=1	UBA1	117.89	80.5	7848	61	61	56	53	47	56	53	55	57	52	59	52	50	51	56	59	49	53	49	46	63	48	45	42	43	45	54	55	60	61	57	51	56	58	57	49	58	53	50	52	51	52	53	57
A0A2K5U8Q0	Nop domain-containing protein OS=Macaca fascicularis OX=9541 GN=PRPF31 PE=4 SV=1	PRPF31	55.455	48.5	778	15	14	5	4	4	4	3	5	5	3	2	3	3	3	4	8	4	3	4	3	5	5	7	3	6	7	7	6	8	5	5	6	8	7	8	5	8	4	2	4	5	6	3	6
A0A2K5U8Q1	ADAM metallopeptidase domain 22(predicted) OS=Macaca fascicularis OX=9541 GN=ADAM22 PE=4 SV=1	ADAM22	100.27	46.3	1577	33	2	11	19	11	17	14	15	16	9	12	15	15	15	11	9	7	14	8	5	14	16	18	13	11	7	6	12	5	15	10	12	7	10	15	5	5	8	12	16	9	6	11	15
A0A2K5U8R4	Nuclear cap-binding protein subunit 2 OS=Macaca fascicularis OX=9541 GN=NCBP2 PE=3 SV=1	NCBP2	18.001	20.5	122	3	3	0	1	2	0	0	2	2	1	0	1	1	0	0	1	1	2	2	0	1	1	1	1	1	2	1	0	1	0	2	0	0	0	1	0	1	0	2	0	0	1	0	0
A0A2K5U8S5	Glucose-6-phosphatase OS=Macaca fascicularis OX=9541 GN=G6PC3 PE=3 SV=1	G6PC3	38.72	6.1	9	1	1	0	0	0	0	0	0	0	0	0	1	0	0	0	1	0	0	0	0	0	0	0	0	0	0	0	0	0	0	0	0	0	0	0	0	0	0	1	1	0	0	0	0
A0A2K5U8S9	Neural recognition molecule NB-3(predicted) OS=Macaca fascicularis OX=9541 GN=CNTN6 PE=4 SV=1	CNTN6	113.45	28.3	521	21	20	7	3	3	8	2	4	2	2	4	4	7	2	8	4	5	7	5	6	12	7	4	3	3	3	4	6	2	3	3	6	3	4	4	3	4	6	4	4	11	6	2	2
A0A2K5U8T1	Histone deacetylase OS=Macaca fascicularis OX=9541 GN=HDAC1 PE=3 SV=1	HDAC1	55.116	35.9	76	13	4	0	0	0	0	0	0	0	0	0	0	0	0	0	0	0	0	0	0	0	0	0	0	0	0	0	0	0	0	0	0	0	0	0	0	0	0	0	0	0	0	1	0
A0A2K5U8V3	Phosphofurin acidic cluster sorting protein 2 isoform 2(predicted) OS=Macaca fascicularis OX=9541 GN=PACS2 PE=4 SV=1	PACS2	89.625	39.1	1391	22	21	11	10	11	9	14	12	9	7	13	11	12	10	12	6	10	10	11	12	11	12	11	10	13	10	9	11	14	12	12	7	12	9	8	8	10	11	9	9	11	11	11	15
A0A2K5U8V4	Spatacsin_C domain-containing protein OS=Macaca fascicularis OX=9541 GN=SPG11 PE=4 SV=1	SPG11	279.25	8.8	135	15	14	3	2	1	1	1	1	3	0	2	0	0	1	2	0	0	2	1	0	0	2	1	1	2	1	0	0	1	0	1	1	3	1	2	1	2	0	1	1	1	1	0	2
A0A2K5U8W5	VWFA domain-containing protein OS=Macaca fascicularis OX=9541 GN=ITGA11 PE=3 SV=1	ITGA11	133.42	4.9	15	3	3	0	0	1	0	0	0	0	0	0	0	0	0	0	1	0	0	0	0	0	0	0	0	0	0	0	0	0	0	0	0	0	0	0	0	0	0	0	1	0	0	0	0
A0A2K5U8W9	FMNL2 isoform 1(predicted) OS=Macaca fascicularis OX=9541 GN=FMNL2 PE=4 SV=1	FMNL2	122.95	35.5	60	35	0	1	0	0	1	1	1	1	0	1	1	1	1	1	0	0	0	0	0	0	1	0	0	0	0	0	0	0	1	0	1	0	1	1	0	0	0	0	1	0	0	1	1
A0A2K5U8X0	Alpha-mann_mid domain-containing protein OS=Macaca fascicularis OX=9541 GN=MAN2C1 PE=4 SV=1	MAN2C1	112.97	11.9	87	6	6	0	0	1	0	0	0	0	0	0	0	0	1	1	0	0	1	0	0	1	0	0	1	0	0	0	0	0	0	1	0	0	0	1	0	0	0	0	0	0	0	3	1
A0A2K5U8Y6	Golgi pH regulator B(predicted) OS=Macaca fascicularis OX=9541 PE=4 SV=1	---	52.935	22.9	80	6	6	0	0	0	1	2	1	1	1	1	1	0	2	1	0	1	1	0	0	0	0	2	1	2	2	1	2	1	2	2	1	0	2	1	0	1	0	1	2	0	0	0	1
A0A2K5U8Y7	Ectonucleoside triphosphate diphosphohydrolase 5(predicted) OS=Macaca fascicularis OX=9541 GN=ENTPD5 PE=3 SV=1	ENTPD5	47.534	13.1	49	4	4	0	0	0	0	0	0	1	0	1	0	0	1	0	0	0	0	0	0	1	1	0	0	0	0	0	1	0	1	1	1	1	1	0	0	1	0	0	0	1	1	1	1
A0A2K5U8Z1	XK-related protein OS=Macaca fascicularis OX=9541 GN=XKR6 PE=3 SV=1	XKR6	71.311	6.1	10	3	3	0	0	0	0	0	0	0	0	0	0	0	0	0	0	0	0	0	0	0	0	1	0	0	0	0	0	0	0	0	0	0	0	0	0	0	0	0	0	0	0	0	1
A0A2K5U8Z4	Retinol dehydrogenase 12 (all-trans/9-cis/11-cis)(predicted) OS=Macaca fascicularis OX=9541 GN=RDH12 PE=3 SV=1	RDH12	35.146	17.7	38	5	2	0	1	0	0	0	0	1	1	0	2	0	0	0	0	0	0	0	0	0	0	0	0	0	0	0	1	0	0	0	0	0	0	1	0	0	0	1	0	0	0	0	0
A0A2K5U904	Rho guanine nucleotide exchange factor 9(predicted) OS=Macaca fascicularis OX=9541 GN=ARHGEF9 PE=4 SV=1	ARHGEF9	58.741	24.6	107	10	9	0	0	0	4	2	1	0	1	0	0	0	2	0	0	0	0	0	0	1	2	1	1	0	0	0	2	0	3	0	0	1	1	0	0	1	1	0	0	1	1	1	2
A0A2K5U907	Nectin cell adhesion molecule 3(predicted) OS=Macaca fascicularis OX=9541 GN=NECTIN3 PE=4 SV=1	NECTIN3	59.503	28.1	772	10	10	8	6	4	9	8	9	10	7	9	2	4	9	8	8	3	2	3	4	9	7	3	2	3	3	9	5	7	9	10	7	8	7	6	3	7	9	6	3	4	3	8	9
A0A2K5U913	Formin-like protein 2(predicted) OS=Macaca fascicularis OX=9541 GN=FMNL2 PE=4 SV=1	FMNL2	122.93	36.6	2030	36	2	14	12	11	10	13	12	16	15	11	14	14	17	13	12	12	10	11	7	15	15	16	13	11	13	11	16	11	14	8	16	12	16	16	13	9	9	11	9	10	7	17	12
A0A2K5U920	Zinc finger protein 8(predicted) OS=Macaca fascicularis OX=9541 GN=ZNF8 PE=4 SV=1	ZNF8	64.576	11.3	8	4	4	0	0	0	0	0	0	0	0	0	0	0	0	0	0	0	0	0	0	0	0	0	0	0	0	0	0	0	0	0	0	0	0	0	0	0	0	0	0	0	0	0	0
A0A2K5U921	WD_REPEATS_REGION domain-containing protein OS=Macaca fascicularis OX=9541 GN=WDR55 PE=4 SV=1	WDR55	41.931	33.9	23	8	8	0	0	0	0	0	0	0	0	0	0	0	0	0	0	0	0	0	0	0	0	0	1	0	0	0	0	0	0	0	0	0	0	0	0	0	0	0	0	0	0	0	0
A0A2K5U927	N-acetyltransferase domain-containing protein OS=Macaca fascicularis OX=9541 GN=SAT2 PE=4 SV=1	SAT2	19.185	44.1	177	5	5	1	1	1	1	1	1	1	1	1	0	1	2	1	2	1	1	1	1	1	1	0	1	1	1	1	2	1	1	1	1	1	1	1	1	1	1	2	1	1	1	1	2
A0A2K5U936	Fragile X mental retardation 1 protein isoform ISO1(predicted) OS=Macaca fascicularis OX=9541 GN=FMR1 PE=4 SV=1	FMR1	71.227	41.3	804	22	19	6	5	4	5	7	8	6	6	6	2	5	5	3	9	4	4	4	6	7	6	4	5	5	2	6	6	6	6	6	8	7	6	5	7	5	7	2	3	7	4	6	5
A0A2K5U939	ADF-H domain-containing protein OS=Macaca fascicularis OX=9541 GN=DSTN PE=3 SV=1	DSTN	18.506	85.5	1810	19	17	15	15	14	15	15	14	14	13	14	11	12	11	14	14	12	12	10	12	12	13	12	11	10	6	13	12	12	11	13	14	13	12	14	10	13	10	9	14	13	15	14	11
A0A2K5U944	GST C-terminal domain-containing protein OS=Macaca fascicularis OX=9541 GN=VARS PE=3 SV=1	VARS	140.49	49.4	3741	48	48	25	26	22	25	22	23	27	24	19	20	23	23	21	27	23	22	19	17	24	26	29	26	23	26	19	25	25	27	24	24	24	33	27	20	22	23	18	20	17	23	23	24
A0A2K5U946	HP domain-containing protein OS=Macaca fascicularis OX=9541 GN=SVIL PE=4 SV=1	SVIL	198.67	26.6	222	29	29	0	0	0	0	0	0	0	1	0	0	0	0	0	7	1	0	0	0	0	0	0	0	0	0	0	0	0	0	1	0	0	0	2	0	0	1	1	0	0	0	0	0
A0A2K5U960	IF rod domain-containing protein OS=Macaca fascicularis OX=9541 GN=KRT1 PE=3 SV=1	KRT1	65.208	49.4	33	44	2	0	1	0	1	0	1	0	0	0	0	0	1	0	0	0	0	0	0	1	1	0	0	0	0	0	0	0	0	0	0	0	0	1	0	0	0	0	1	0	0	1	0
A0A2K5U989	Arrestin_C domain-containing protein OS=Macaca fascicularis OX=9541 GN=ARR3 PE=4 SV=1	ARR3	42.63	3.6	24	2	2	0	0	0	1	1	0	1	1	0	0	0	0	0	0	0	0	1	0	1	1	0	0	1	0	0	0	0	0	0	0	0	0	0	0	0	1	0	0	0	0	0	0
A0A2K5U991	UBIQUITIN_CONJUGAT_2 domain-containing protein OS=Macaca fascicularis OX=9541 GN=UBE2S PE=3 SV=1	UBE2S	23.787	39.2	110	5	5	0	0	1	0	0	1	0	1	0	0	1	0	0	1	1	0	0	1	1	1	1	1	1	1	1	1	1	1	1	1	1	1	1	1	1	1	1	0	1	1	0	0
A0A2K5U995	Diacylglycerol kinase OS=Macaca fascicularis OX=9541 GN=DGKQ PE=3 SV=1	DGKQ	94.552	17	68	8	8	0	0	0	0	0	0	0	0	0	0	1	2	0	0	0	0	0	0	0	0	0	0	0	0	0	0	0	0	0	0	0	0	0	0	0	0	2	1	1	1	1	0
A0A2K5U998	Alpha-L-fucosidase OS=Macaca fascicularis OX=9541 GN=FUCA1 PE=3 SV=1	FUCA1	65.455	24.7	864	12	12	7	4	6	5	6	7	7	5	3	6	7	7	8	5	4	3	5	5	7	8	3	3	4	4	4	5	6	7	6	7	6	6	5	5	8	4	8	7	9	9	6	7
A0A2K5U9A0	C4orf48 isoform 1(predicted) OS=Macaca fascicularis OX=9541 GN=C4orf48 PE=4 SV=1	C4orf48	13.569	26.8	158	4	4	1	1	1	1	1	1	1	1	0	1	1	1	1	0	1	1	1	2	1	1	1	2	1	1	1	1	1	1	1	1	1	1	1	1	1	0	1	1	1	0	1	1
A0A2K5U9A1	Fucose mutarotase isoform 1(predicted) OS=Macaca fascicularis OX=9541 GN=FUOM PE=4 SV=1	FUOM	14.692	73.3	294	5	5	2	1	1	3	2	3	3	3	2	0	1	1	1	1	1	0	0	1	3	3	0	1	1	1	3	4	2	2	5	6	5	6	5	4	3	2	2	2	3	3	4	2
A0A2K5U9A3	Serine/threonine-protein phosphatase 2A 55 kDa regulatory subunit B OS=Macaca fascicularis OX=9541 GN=PPP2R2C PE=3 SV=1	PPP2R2C	51.514	51.5	604	15	10	6	5	6	5	6	8	5	6	5	2	7	6	5	2	3	4	5	5	4	4	2	5	4	4	5	6	7	5	5	7	9	5	3	4	6	4	3	2	6	7	8	1
A0A2K5U9A8	HECT domain-containing protein OS=Macaca fascicularis OX=9541 GN=UBE3C PE=4 SV=1	UBE3C	123.97	35.6	1254	28	28	4	10	8	12	10	12	16	9	15	14	10	18	11	7	8	13	10	9	9	10	7	4	7	7	9	10	8	13	7	10	10	13	7	6	12	9	11	12	9	9	14	16
A0A2K5U9B5	Immunoglobulin superfamily member 9B(predicted) OS=Macaca fascicularis OX=9541 GN=IGSF9B PE=4 SV=1	IGSF9B	146.34	12.1	21	10	10	0	0	0	0	0	0	0	0	0	1	0	0	0	0	0	0	0	0	0	0	0	0	0	0	0	0	0	0	0	1	0	0	0	0	0	0	2	0	0	0	0	0
A0A2K5U9B7	PlsC domain-containing protein OS=Macaca fascicularis OX=9541 GN=LPGAT1 PE=4 SV=1	LPGAT1	43.097	25.9	462	10	10	5	2	1	2	3	3	6	3	4	3	6	7	4	2	3	1	2	1	4	6	1	2	1	2	3	5	4	2	3	8	2	5	3	2	3	4	6	5	3	3	6	5
A0A2K5U9C3	Vacuolar protein sorting-associated protein 13C isoform 1B(predicted) OS=Macaca fascicularis OX=9541 GN=VPS13C PE=4 SV=1	VPS13C	408.44	26.1	1371	65	64	9	9	4	3	2	4	6	4	9	15	12	19	16	21	4	3	3	6	12	11	3	6	6	6	6	3	6	2	4	2	2	2	3	4	5	6	19	18	18	13	16	16
A0A2K5U9D7	G_PROTEIN_RECEP_F1_2 domain-containing protein OS=Macaca fascicularis OX=9541 GN=NPY1R PE=3 SV=1	NPY1R	44.337	11.2	111	4	4	1	1	0	1	1	1	2	1	1	0	1	1	0	0	1	0	1	1	1	1	3	1	1	1	1	2	1	1	1	1	2	1	1	1	1	1	0	0	1	1	1	1
A0A2K5U9E1	DHRS4 isoform 7(predicted) OS=Macaca fascicularis OX=9541 PE=4 SV=1	---	20.715	6.8	16	1	1	0	0	0	0	0	0	0	0	0	0	0	0	0	0	0	0	0	0	0	0	0	1	0	0	0	0	0	0	0	0	0	0	0	0	0	0	0	0	0	0	0	0
A0A2K5U9G2	AIG1-type G domain-containing protein OS=Macaca fascicularis OX=9541 PE=4 SV=1	---	37.468	25.2	69	6	6	0	0	0	0	0	0	0	0	0	0	0	1	0	2	0	0	0	0	0	1	0	0	0	0	0	0	0	0	0	0	0	0	0	0	0	0	1	1	0	0	2	1
A0A2K5U9I2	Cysteine-rich with EGF-like domain protein 1 isoform 2(predicted) OS=Macaca fascicularis OX=9541 GN=CRELD1 PE=4 SV=1	CRELD1	45.462	47.6	539	12	12	3	3	4	5	4	6	3	3	3	3	2	5	2	7	4	3	4	2	5	5	5	5	5	2	4	7	5	4	4	6	5	3	3	4	4	1	2	3	5	4	4	4
A0A2K5U9I6	Terminal uridylyltransferase 7 isoform 1(predicted) OS=Macaca fascicularis OX=9541 GN=TUT7 PE=4 SV=1	TUT7	175.5	7.1	30	7	6	0	0	0	0	0	0	0	0	0	0	0	0	0	1	2	0	0	0	0	0	0	0	0	1	0	0	0	0	0	0	0	0	0	0	0	0	0	0	0	0	0	0
A0A2K5U9J6	Sema domain-containing protein OS=Macaca fascicularis OX=9541 GN=PLXNB3 PE=4 SV=1	PLXNB3	205.49	5.6	14	9	8	0	0	0	0	0	0	0	0	0	0	0	0	0	1	0	0	0	0	0	0	0	0	0	0	0	1	1	0	0	0	0	0	0	0	0	0	0	0	0	0	0	0
A0A2K5U9K3	Inositol hexakisphosphate and diphosphoinositol-pentakisphosphate kinase OS=Macaca fascicularis OX=9541 GN=PPIP5K1 PE=3 SV=1	PPIP5K1	155.2	15.8	25	15	8	0	0	0	0	0	0	0	0	0	0	0	0	0	0	0	0	0	0	0	0	0	0	0	0	0	0	0	0	1	0	0	0	0	0	0	0	0	0	0	0	0	0
A0A2K5U9K4	CNH domain-containing protein OS=Macaca fascicularis OX=9541 GN=TGFBRAP1 PE=4 SV=1	TGFBRAP1	97.289	30.9	601	21	21	5	7	5	4	3	5	5	5	3	1	6	7	5	3	4	4	3	3	3	7	2	5	4	4	5	4	6	3	7	8	7	4	4	8	5	4	2	1	4	5	6	5
A0A2K5U9K6	Homeobox domain-containing protein OS=Macaca fascicularis OX=9541 GN=BARHL1 PE=4 SV=1	BARHL1	35.06	20.5	23	4	4	0	0	0	0	0	0	0	0	0	0	0	0	0	4	0	0	0	0	0	0	0	0	0	0	0	0	0	0	0	0	0	0	0	0	0	0	0	0	0	0	0	0
A0A2K5U9K8	28S ribosomal protein S11, mitochondrial isoform a(predicted) OS=Macaca fascicularis OX=9541 PE=3 SV=1	---	20.836	53.1	243	6	6	4	3	2	3	1	3	3	2	2	2	2	3	1	3	2	2	2	2	2	3	3	2	2	2	1	2	2	3	2	2	0	2	3	0	1	1	2	1	1	1	3	2
A0A2K5U9K9	Hydrolase_4 domain-containing protein OS=Macaca fascicularis OX=9541 GN=ABHD17B PE=4 SV=1	ABHD17B	32.214	71.5	427	13	13	3	3	1	4	3	1	4	1	5	3	3	4	1	2	1	3	2	1	3	7	6	3	2	1	3	2	1	4	3	5	2	5	7	2	2	2	4	3	3	3	5	4
A0A2K5U9L1	Olfactomedin-like domain-containing protein OS=Macaca fascicularis OX=9541 GN=OLFM1 PE=4 SV=1	OLFM1	52.369	28.4	610	10	10	5	4	2	4	5	3	2	4	2	5	7	5	3	3	4	3	4	3	6	2	1	4	2	3	2	4	4	6	2	2	1	1	2	4	3	3	6	7	9	7	3	4
A0A2K5U9L3	MAGI2 isoform 8(predicted) OS=Macaca fascicularis OX=9541 GN=MAGI2 PE=4 SV=1	MAGI2	141.97	35.7	1068	31	6	11	9	8	10	8	9	10	5	8	4	7	8	8	2	9	8	6	10	5	8	4	9	4	5	9	9	8	6	10	9	14	10	5	7	10	9	9	6	9	8	6	7
A0A2K5U9L5	Potassium voltage-gated channel subfamily KQT member 3 isoform 1(predicted) OS=Macaca fascicularis OX=9541 GN=KCNQ3 PE=3 SV=1	KCNQ3	96.649	27.5	121	15	14	1	1	0	3	1	1	0	0	2	0	1	1	0	0	0	0	1	1	2	0	2	0	0	0	0	1	0	1	1	2	1	2	0	0	1	1	1	0	0	0	2	1
A0A2K5U9L9	TSC22 domain family member 2(predicted) OS=Macaca fascicularis OX=9541 GN=TSC22D2 PE=4 SV=1	TSC22D2	78.321	11.7	260	8	5	2	1	1	2	1	1	1	2	1	1	1	1	4	2	1	2	2	3	2	1	1	2	1	1	2	2	1	1	2	2	2	1	1	3	2	1	2	2	4	1	1	2
A0A2K5U9M8	Fascin OS=Macaca fascicularis OX=9541 GN=FSCN1 PE=3 SV=1	FSCN1	54.543	85.4	5167	44	43	34	35	35	42	36	38	33	27	31	32	37	35	43	26	38	31	40	34	35	31	33	38	31	38	30	38	34	38	32	36	38	36	37	32	39	34	30	32	37	38	33	31
A0A2K5U9N3	Tropomyosin alpha-4 chain(predicted) OS=Macaca fascicularis OX=9541 PE=3 SV=1	---	27.52	36.5	6	10	2	0	0	0	0	0	0	0	0	0	0	0	0	1	0	0	0	0	0	0	0	0	0	0	0	0	0	0	0	0	0	0	0	0	0	0	0	0	0	0	0	0	0
A0A2K5U9N7	Exocyst complex component OS=Macaca fascicularis OX=9541 GN=EXOC6 PE=3 SV=1	EXOC6	93.627	43.4	735	25	24	8	5	3	7	3	5	4	2	7	3	8	5	6	2	9	6	2	7	6	6	6	5	6	5	8	4	5	6	7	3	6	4	3	3	6	6	3	3	6	8	5	7
A0A2K5U9N9	WD_REPEATS_REGION domain-containing protein OS=Macaca fascicularis OX=9541 PE=4 SV=1	---	38.454	62.9	2373	19	19	16	13	16	13	11	17	17	15	15	13	18	18	14	17	17	17	16	16	16	15	13	14	13	13	17	16	16	13	16	13	18	17	15	14	18	13	19	19	17	17	14	14
A0A2K5U9P6	PDZ domain containing ring finger 3(predicted) OS=Macaca fascicularis OX=9541 GN=PDZRN3 PE=4 SV=1	PDZRN3	119.57	26.5	332	21	19	4	3	3	3	3	6	1	3	3	0	1	0	0	0	3	3	1	2	4	1	3	6	1	6	6	3	7	5	5	4	8	6	4	2	5	3	0	0	5	4	1	0
A0A2K5U9Q2	Fibronectin type III and SPRY domain containing 1 like OS=Macaca fascicularis OX=9541 GN=FSD1L PE=4 SV=1	FSD1L	55.509	59.9	2038	24	24	13	12	11	19	18	16	17	17	18	15	19	15	18	11	16	19	16	11	16	15	12	13	13	13	18	15	20	18	17	19	13	18	13	13	17	18	16	17	19	14	13	18
A0A2K5U9R3	ETF domain-containing protein OS=Macaca fascicularis OX=9541 PE=4 SV=1	---	27.734	40.8	1368	11	11	8	6	6	9	10	10	9	8	10	10	11	10	11	12	5	6	6	8	8	8	8	8	10	11	9	7	9	8	9	9	9	9	9	9	10	8	9	9	9	11	13	12
A0A2K5U9T1	SET domain-containing protein OS=Macaca fascicularis OX=9541 PE=4 SV=1	---	47.308	36.6	434	12	12	3	1	2	2	2	3	5	4	4	2	1	3	4	2	5	2	2	2	3	4	2	4	2	2	3	3	3	4	5	5	3	5	2	3	3	3	2	4	2	4	3	5
A0A2K5U9T2	RRM domain-containing protein OS=Macaca fascicularis OX=9541 PE=4 SV=1	---	24.237	43.2	2	6	1	0	0	0	0	0	0	0	0	0	0	0	0	1	0	0	0	0	0	0	0	0	0	0	0	0	0	0	0	0	0	0	0	0	0	0	0	0	0	0	0	0	0
A0A2K5U9U9	Putative deoxyribose-phosphate aldolase(predicted) OS=Macaca fascicularis OX=9541 GN=DERA PE=4 SV=1	DERA	35.272	49.1	149	11	11	0	0	0	0	0	0	0	0	0	1	0	1	1	2	1	1	1	1	0	0	0	0	1	0	0	0	0	0	0	0	0	0	0	0	1	1	1	0	1	0	1	1
A0A2K5U9W1	Ig-like domain-containing protein OS=Macaca fascicularis OX=9541 GN=TAPBP PE=4 SV=1	TAPBP	47.956	4	31	1	1	0	0	0	0	0	0	0	0	0	0	0	1	0	1	0	0	0	0	1	1	0	0	0	0	0	1	1	0	0	1	0	0	1	0	0	0	1	1	1	0	1	1
A0A2K5U9W3	rRNA adenine N(6)-methyltransferase OS=Macaca fascicularis OX=9541 PE=3 SV=1	---	44.965	8.1	7	2	2	0	0	0	1	0	0	0	0	0	0	0	0	0	0	0	0	0	0	0	0	0	0	0	0	0	0	0	0	0	0	0	0	0	0	0	0	0	0	0	0	0	0
A0A2K5U9X7	Actin-related protein 2 OS=Macaca fascicularis OX=9541 PE=3 SV=1	---	46.098	10.7	2	4	1	0	0	0	0	0	0	0	0	0	0	0	0	0	0	0	0	0	0	0	0	0	0	0	0	0	0	0	0	0	0	1	0	0	0	0	0	1	0	0	0	0	0
A0A2K5U9Y2	dNK domain-containing protein OS=Macaca fascicularis OX=9541 PE=4 SV=1	---	36.816	29	131	7	7	3	0	0	1	0	2	2	4	0	0	1	1	0	2	0	0	0	0	2	0	0	0	0	0	3	0	2	1	2	2	3	2	2	2	1	3	0	0	3	1	1	0
A0A2K5U9Y4	GRIP domain-containing protein OS=Macaca fascicularis OX=9541 GN=GCC2 PE=4 SV=1	GCC2	196.23	8.9	22	11	11	0	0	0	0	0	0	0	0	0	0	0	0	0	0	0	0	1	0	0	0	0	1	0	0	0	0	0	0	0	0	0	0	0	0	0	0	0	0	0	1	0	0
A0A2K5U9Y5	6-phosphogluconolactonase OS=Macaca fascicularis OX=9541 PE=3 SV=1	---	27.617	90.7	1611	14	13	11	8	11	10	10	12	11	9	8	10	11	10	13	10	9	11	12	10	7	9	12	14	12	15	12	13	13	11	16	13	14	12	13	11	10	9	12	10	14	15	10	13
A0A2K5UA21	Nitric oxide synthase OS=Macaca fascicularis OX=9541 GN=NOS1 PE=3 SV=1	NOS1	160.99	34.6	1142	38	38	5	6	2	5	2	6	3	4	9	6	17	7	33	6	4	5	2	2	15	12	5	8	3	7	5	6	6	8	4	5	6	1	1	4	13	11	10	7	18	14	13	17
A0A2K5UA25	Sulfotransferase OS=Macaca fascicularis OX=9541 PE=3 SV=1	---	34.253	35.6	43	7	7	0	0	0	0	0	0	0	0	0	0	1	0	0	1	0	0	0	0	0	0	0	0	0	0	0	0	0	0	0	0	0	0	0	0	0	0	0	0	0	0	0	0
A0A2K5UA28	IGSF3 isoform 2(predicted) OS=Macaca fascicularis OX=9541 GN=IGSF3 PE=4 SV=1	IGSF3	135.34	52.5	3398	45	45	27	23	23	30	29	30	31	26	22	19	23	16	23	15	35	25	29	29	26	30	29	24	25	27	24	30	36	34	30	37	25	30	38	26	22	23	16	20	25	32	16	21
A0A2K5UA31	2'-5'-oligoadenylate synthase 2 isoform 2(predicted) OS=Macaca fascicularis OX=9541 GN=OAS2 PE=4 SV=1	OAS2	78.82	8.4	13	4	3	0	0	0	0	0	0	0	0	0	0	0	0	0	0	0	0	0	0	0	1	0	0	0	0	0	0	0	0	0	0	0	0	0	0	0	0	0	0	0	0	1	3
A0A2K5UA32	Pribosyltran_N domain-containing protein OS=Macaca fascicularis OX=9541 PE=3 SV=1	---	34.834	67.6	1745	17	8	11	12	10	11	11	13	15	14	10	14	12	15	14	12	9	9	8	10	10	11	8	9	8	12	13	14	13	13	13	13	16	12	11	13	13	13	10	12	13	13	15	12
A0A2K5UA33	ERO1-like protein alpha(predicted) OS=Macaca fascicularis OX=9541 GN=ERO1A PE=4 SV=1	ERO1A	54.387	56.2	1278	21	20	9	6	6	7	4	9	7	4	9	11	9	7	8	10	2	4	5	4	6	11	5	5	5	5	6	9	6	8	5	6	7	7	6	9	7	7	11	12	8	9	7	8
A0A2K5UA36	WASH complex subunit 1 OS=Macaca fascicularis OX=9541 GN=WASHC1 PE=4 SV=1	WASHC1	28.015	14.7	53	3	3	0	0	0	0	0	0	0	1	0	0	0	1	0	0	0	0	0	1	1	0	0	0	0	0	0	0	0	0	0	1	1	1	0	1	0	0	0	0	0	0	0	0
A0A2K5UA48	EF1_GNE domain-containing protein OS=Macaca fascicularis OX=9541 PE=4 SV=1	---	24.7	16	1	4	1	0	0	0	0	0	0	0	0	0	0	0	0	0	0	0	0	0	0	0	0	0	0	0	0	0	0	0	0	0	0	0	0	0	0	0	0	0	0	0	0	0	0
A0A2K5UA56	DAZAP1 isoform 4(predicted) OS=Macaca fascicularis OX=9541 GN=DAZAP1 PE=4 SV=1	DAZAP1	39.54	37.2	1302	12	12	9	8	8	5	9	10	11	8	8	5	7	6	6	12	8	11	9	10	10	7	8	11	8	9	10	9	8	9	12	11	12	10	10	12	9	11	6	6	7	10	9	8
A0A2K5UA61	RRM domain-containing protein OS=Macaca fascicularis OX=9541 PE=4 SV=1	---	97.783	9	19	5	5	0	0	0	0	0	0	0	0	0	0	0	0	0	1	0	0	0	0	0	0	0	0	0	0	0	0	0	0	0	0	0	0	0	0	1	0	0	0	0	0	0	0
A0A2K5UA73	Sterile alpha and TIR motif containing 1(predicted) OS=Macaca fascicularis OX=9541 GN=SARM1 PE=4 SV=1	SARM1	79.378	54.8	2426	31	31	13	12	15	15	17	22	18	17	20	15	19	20	20	20	13	10	16	15	17	18	14	13	15	14	17	19	21	19	22	17	19	20	13	17	17	17	17	17	25	21	18	18
A0A2K5UA79	MADD isoform 14(predicted) OS=Macaca fascicularis OX=9541 GN=MADD PE=4 SV=1	MADD	47.736	38.7	1	12	1	0	0	0	0	0	0	0	0	0	0	0	0	0	0	0	0	0	0	0	0	0	0	0	0	0	0	0	0	0	0	0	0	0	0	0	0	0	0	0	0	0	0
A0A2K5UA80	FERM domain-containing protein OS=Macaca fascicularis OX=9541 GN=FRMD5 PE=4 SV=1	FRMD5	58.453	16.4	190	6	6	3	2	1	2	1	2	2	2	3	1	0	0	0	2	0	1	1	2	2	1	3	0	2	0	2	2	2	1	1	3	1	3	2	1	0	1	1	2	0	0	0	1
A0A2K5UA93	WD_REPEATS_REGION domain-containing protein OS=Macaca fascicularis OX=9541 GN=RRP9 PE=4 SV=1	RRP9	51.731	27.8	157	8	8	1	1	0	1	0	1	1	1	1	0	0	1	0	1	0	0	1	2	1	1	1	1	1	1	1	1	1	1	1	0	1	1	2	1	1	1	0	0	1	1	1	1
A0A2K5UAA3	Importin N-terminal domain-containing protein OS=Macaca fascicularis OX=9541 GN=IPO4 PE=4 SV=1	IPO4	118.67	29.1	633	21	21	2	6	5	6	4	4	6	3	6	2	8	6	7	5	4	5	2	4	7	5	2	3	2	4	2	8	3	9	5	7	3	5	3	3	6	9	5	8	7	8	9	10
A0A2K5UAB1	Zinc finger protein 618(predicted) OS=Macaca fascicularis OX=9541 GN=ZNF618 PE=4 SV=1	ZNF618	94.521	19.2	32	12	1	0	0	0	1	0	0	0	0	0	0	0	0	0	0	0	0	0	0	0	0	0	0	0	0	0	0	0	0	0	0	0	0	0	0	0	0	0	0	0	0	0	0
A0A2K5UAB2	TRAF2 and NCK-interacting protein kinase isoform 2(predicted) OS=Macaca fascicularis OX=9541 GN=TNIK PE=4 SV=1	TNIK	153.89	41.1	1	47	1	0	0	0	0	0	0	0	0	0	0	0	0	0	0	0	0	0	0	0	0	0	0	0	0	0	0	0	0	0	0	0	0	0	0	0	0	0	0	0	0	0	0
A0A2K5UAB8	TNIK isoform 8(predicted) OS=Macaca fascicularis OX=9541 GN=TNIK PE=4 SV=1	TNIK	151.18	39.1	13	44	1	0	0	0	0	0	1	0	0	1	0	1	0	0	0	0	0	0	0	0	0	0	0	0	0	0	0	0	0	0	0	0	0	1	0	1	0	0	0	0	0	0	0
A0A2K5UAB9	UDENN domain-containing protein OS=Macaca fascicularis OX=9541 GN=MADD PE=4 SV=1	MADD	181.92	45	69	52	0	1	0	0	0	1	1	1	0	1	0	1	1	1	1	0	0	0	0	1	1	0	0	0	0	1	1	1	1	0	0	0	1	0	0	1	1	1	1	0	1	1	1
A0A2K5UAD3	RING-type domain-containing protein OS=Macaca fascicularis OX=9541 GN=RNF157 PE=4 SV=1	RNF157	71.575	11.1	13	4	3	0	0	0	0	0	0	0	0	0	0	1	0	0	0	0	0	0	0	1	0	0	0	0	0	0	1	0	0	0	0	0	0	0	0	0	0	0	1	0	0	0	0
A0A2K5UAE0	Four and a half LIM domains 3(predicted) OS=Macaca fascicularis OX=9541 PE=4 SV=1	---	31.179	37.5	180	7	7	2	1	1	2	0	2	1	1	1	0	2	2	3	1	2	1	1	1	1	1	1	2	1	0	1	1	1	1	5	1	3	2	2	1	2	1	1	1	1	2	2	1
A0A2K5UAE1	CDC37_M domain-containing protein OS=Macaca fascicularis OX=9541 PE=4 SV=1	---	35.626	16.6	147	4	4	1	1	1	0	1	1	1	1	1	1	1	1	1	2	1	1	1	1	0	1	1	1	1	1	1	1	1	1	1	1	1	1	1	1	1	1	1	1	1	1	1	1
A0A2K5UAE4	Protein kinase domain-containing protein OS=Macaca fascicularis OX=9541 GN=CHEK1 PE=4 SV=1	CHEK1	43.72	21.7	22	7	7	0	0	0	0	0	0	0	0	0	0	0	0	0	0	0	0	0	0	0	0	0	0	0	0	0	0	0	0	0	0	0	0	0	0	0	0	0	0	0	0	0	0
A0A2K5UAE5	Macro domain-containing protein OS=Macaca fascicularis OX=9541 GN=MACROD1 PE=4 SV=1	MACROD1	35.516	30.8	525	7	7	3	4	3	3	3	4	4	5	5	3	4	2	4	4	2	1	2	3	3	5	3	3	4	4	5	3	3	4	3	5	4	4	3	5	3	1	4	3	3	3	3	5
A0A2K5UAF0	Protein CBFA2T2 isoform MTGR1c(predicted) OS=Macaca fascicularis OX=9541 GN=CBFA2T2 PE=4 SV=1	CBFA2T2	64.795	7.4	11	3	3	0	0	0	0	0	0	0	0	0	0	0	0	0	2	0	0	0	0	0	0	0	0	0	0	0	0	0	0	0	0	0	0	0	0	0	0	0	0	0	0	0	0
A0A2K5UAF1	PCI domain-containing protein OS=Macaca fascicularis OX=9541 GN=SAC3D1 PE=4 SV=1	SAC3D1	38.515	12.3	99	3	3	2	2	1	2	0	2	2	1	2	1	1	1	1	1	1	1	0	1	2	1	0	0	1	0	1	1	1	1	1	1	1	2	2	0	1	1	1	1	1	0	1	1
A0A2K5UAF6	HD domain-containing protein OS=Macaca fascicularis OX=9541 GN=HDDC2 PE=4 SV=1	HDDC2	23.344	63.7	357	8	8	2	2	2	2	1	2	3	1	3	2	2	2	2	2	2	2	1	1	3	1	2	2	2	0	1	1	2	3	3	1	3	2	2	3	2	3	2	2	3	2	3	2
A0A2K5UAG5	RIBOSOMAL_L9 domain-containing protein OS=Macaca fascicularis OX=9541 GN=MRPL9 PE=4 SV=1	MRPL9	30.308	38.2	406	8	8	2	3	2	2	3	1	3	3	4	3	5	5	2	2	2	2	1	2	4	4	4	3	4	3	3	3	3	2	4	2	2	4	4	2	3	2	2	2	5	4	3	4
A0A2K5UAG7	DCC-interacting protein 13-alpha(predicted) OS=Macaca fascicularis OX=9541 GN=APPL1 PE=4 SV=1	APPL1	79.701	66.3	2702	34	33	15	18	21	17	16	20	17	16	21	15	16	18	17	17	21	20	24	22	15	20	21	18	21	18	23	17	22	16	19	15	18	17	14	16	16	18	15	21	19	18	20	21
A0A2K5UAG8	Ubiquitin-like domain-containing protein OS=Macaca fascicularis OX=9541 GN=UBL4A PE=4 SV=1	UBL4A	17.784	58	620	8	8	6	3	3	4	4	5	5	4	5	4	6	5	5	2	7	5	4	4	5	4	6	2	5	4	5	5	6	5	5	4	5	6	6	5	5	6	4	3	3	4	3	3
A0A2K5UAH0	Peptidyl-prolyl cis-trans isomerase OS=Macaca fascicularis OX=9541 GN=PPIB PE=3 SV=1	PPIB	23.742	55.6	1322	16	16	10	10	11	7	6	9	11	9	6	9	8	9	8	10	9	11	10	9	10	10	11	10	9	9	7	8	7	9	9	10	10	9	11	11	11	9	8	8	7	10	7	9
A0A2K5UAH7	Ran-binding protein 6(predicted) OS=Macaca fascicularis OX=9541 PE=4 SV=1	---	42.622	31.8	510	9	9	5	4	5	3	4	7	5	1	3	5	5	5	2	7	3	3	2	3	4	5	0	2	2	7	3	3	5	2	5	4	4	2	3	5	3	3	4	3	2	2	4	2
A0A2K5UAI0	Nucleoporin NUP53 OS=Macaca fascicularis OX=9541 GN=NUP35 PE=3 SV=1	NUP35	34.803	50	265	10	9	3	1	0	1	2	3	2	2	0	0	2	2	1	3	2	1	0	1	3	2	2	1	0	1	2	2	2	2	3	2	3	0	1	2	1	1	1	0	0	1	1	2
A0A2K5UAI3	Calponin-homology (CH) domain-containing protein OS=Macaca fascicularis OX=9541 GN=HOOK1 PE=4 SV=1	HOOK1	84.721	27.9	345	15	15	4	1	2	0	2	3	1	0	3	3	2	1	4	0	3	3	2	2	3	2	0	5	1	1	2	4	5	2	3	0	2	1	0	4	4	2	5	3	4	4	2	2
A0A2K5UAI4	NADH-cytochrome b5 reductase OS=Macaca fascicularis OX=9541 GN=CYB5R1 PE=3 SV=1	CYB5R1	34.104	64.9	471	18	18	6	8	2	4	6	3	2	4	3	4	5	10	5	2	5	6	6	3	4	6	4	3	1	2	1	3	1	6	2	2	2	7	3	0	2	2	5	4	4	2	6	4
A0A2K5UAJ4	UDENN domain-containing protein OS=Macaca fascicularis OX=9541 GN=MADD PE=4 SV=1	MADD	176	47.5	2744	54	1	23	17	16	22	22	19	17	19	20	12	22	30	17	18	18	16	19	18	20	21	17	17	14	10	17	17	21	21	15	19	18	19	18	10	22	18	18	16	18	22	27	24
A0A2K5UAK3	Acidic leucine-rich nuclear phosphoprotein 32 family member E isoform 1(predicted) OS=Macaca fascicularis OX=9541 PE=4 SV=1	---	28.393	31.7	631	8	7	3	2	2	1	3	4	3	2	2	2	4	5	5	9	4	4	4	5	3	1	3	4	3	2	3	2	5	3	3	2	4	2	1	3	3	5	2	2	5	4	5	3
A0A2K5UAL1	NRDE2 isoform 1(predicted) OS=Macaca fascicularis OX=9541 PE=4 SV=1	---	132.53	10.8	80	9	9	0	0	1	0	0	0	0	1	0	0	0	0	0	2	0	0	0	0	0	1	0	0	0	1	0	1	0	1	0	2	0	1	1	4	0	0	0	0	0	0	0	0
A0A2K5UAM0	Tetratricopeptide repeat domain 7B(predicted) OS=Macaca fascicularis OX=9541 GN=TTC7B PE=4 SV=1	TTC7B	89.436	34	1049	24	24	7	8	8	8	6	9	8	7	6	8	9	8	6	5	8	6	6	8	6	8	8	10	4	5	8	8	6	6	6	7	8	7	6	5	5	7	4	5	8	6	7	9
A0A2K5UAM1	ER lumen protein-retaining receptor OS=Macaca fascicularis OX=9541 GN=KDELR1 PE=3 SV=1	KDELR1	24.542	14.2	171	2	1	1	2	0	1	1	1	2	0	0	2	1	1	1	1	2	1	1	2	1	1	2	1	1	0	0	1	1	1	3	0	1	2	0	0	1	1	1	1	0	2	1	1
A0A2K5UAN3	Exocyst complex component 7 OS=Macaca fascicularis OX=9541 GN=EXOC7 PE=3 SV=1	EXOC7	78.808	54.7	2221	33	1	16	14	17	14	18	16	11	11	17	12	16	16	15	14	17	14	16	16	18	17	14	16	15	15	15	18	18	17	19	15	16	14	12	12	16	18	12	18	20	21	17	13
A0A2K5UAN4	Splicing factor, proline-and glutamine-rich(predicted) OS=Macaca fascicularis OX=9541 GN=SFPQ PE=4 SV=1	SFPQ	76.122	53.7	4436	36	34	28	31	22	25	24	34	24	34	25	15	21	18	23	37	25	26	23	25	24	27	27	23	24	22	27	33	31	26	32	33	29	30	39	31	33	30	20	22	25	26	25	30
A0A2K5UAN7	Vang-like protein OS=Macaca fascicularis OX=9541 GN=VANGL1 PE=3 SV=1	VANGL1	59.951	25.6	82	8	8	0	1	0	1	0	0	1	1	2	4	1	2	1	1	1	1	0	0	0	1	2	1	1	0	0	1	0	1	0	1	0	2	1	0	0	0	2	1	0	1	1	3
A0A2K5UAP4	SLIT3 isoform 2(predicted) OS=Macaca fascicularis OX=9541 GN=SLIT3 PE=4 SV=1	SLIT3	163.64	5.4	60	5	5	0	1	0	0	0	0	0	0	0	0	0	3	1	0	0	0	0	1	0	0	1	1	1	0	0	1	0	0	0	1	0	1	0	0	1	0	0	0	1	0	0	1
A0A2K5UAQ2	Collagen beta(1-O)galactosyltransferase 2(predicted) OS=Macaca fascicularis OX=9541 GN=COLGALT2 PE=4 SV=1	COLGALT2	72.767	11.5	59	5	5	0	0	0	2	0	1	1	0	1	0	0	1	0	1	0	0	0	0	0	1	0	0	0	0	1	0	1	0	0	1	2	0	0	0	2	2	1	0	0	0	1	0
A0A2K5UAQ7	Mediator of RNA polymerase II transcription subunit 14 OS=Macaca fascicularis OX=9541 GN=MED14 PE=3 SV=1	MED14	160.61	10.5	50	10	10	0	0	0	0	0	0	0	0	0	0	0	0	0	1	0	0	0	0	0	0	1	0	0	0	0	0	0	0	0	0	0	0	0	1	0	0	0	0	0	0	0	0
A0A2K5UAR5	Elongator complex protein 3 OS=Macaca fascicularis OX=9541 GN=ELP3 PE=3 SV=1	ELP3	62.221	47.5	1017	19	19	9	7	4	7	7	8	8	5	7	7	7	7	6	6	6	5	6	7	6	8	6	6	4	7	5	8	5	6	6	8	7	7	9	5	4	9	6	6	6	6	8	7
A0A2K5UAR7	Phosphatidylserine synthase 2(predicted) OS=Macaca fascicularis OX=9541 GN=PTDSS2 PE=4 SV=1	PTDSS2	56.239	8.8	111	3	3	2	1	1	2	1	1	0	2	1	0	1	1	1	1	0	0	0	0	1	1	1	1	0	0	1	2	0	1	1	1	1	0	2	0	2	2	1	2	0	0	2	0
A0A2K5UAT0	Cnd3 domain-containing protein OS=Macaca fascicularis OX=9541 GN=NCAPG PE=4 SV=1	NCAPG	114.32	29.5	186	23	23	0	0	0	0	0	0	0	0	0	0	0	0	0	4	0	0	0	0	0	0	0	0	0	0	0	0	0	0	0	0	0	0	0	0	0	0	0	0	0	0	0	0
A0A2K5UAU4	Midkine(predicted) OS=Macaca fascicularis OX=9541 GN=MDK PE=4 SV=1	MDK	15.585	32.9	122	5	5	0	1	1	0	0	0	1	0	0	0	0	0	0	3	1	1	0	1	0	0	0	0	1	1	0	0	0	0	0	0	0	0	0	2	0	0	1	0	1	2	0	0
A0A2K5UAU6	G_PROTEIN_RECEP_F3_4 domain-containing protein OS=Macaca fascicularis OX=9541 GN=GRM8 PE=3 SV=1	GRM8	101.79	12.2	92	8	8	0	0	0	0	0	0	1	1	0	6	0	1	1	1	0	0	0	0	0	0	0	0	0	0	0	0	0	0	0	3	0	2	1	1	0	0	4	5	0	1	1	1
A0A2K5UAV1	Rab11 family-interacting protein 2(predicted) OS=Macaca fascicularis OX=9541 GN=RAB11FIP2 PE=4 SV=1	RAB11FIP2	58.302	45.7	793	16	14	5	6	6	6	5	5	6	3	6	4	5	7	5	4	4	4	6	6	5	5	7	6	7	6	8	7	8	6	5	5	7	7	5	5	8	7	7	6	7	6	5	7
A0A2K5UAV5	T cell lymphoma invasion and metastasis 2 OS=Macaca fascicularis OX=9541 GN=TIAM2 PE=4 SV=1	TIAM2	183.97	21.3	316	22	22	3	1	0	2	0	1	0	2	1	3	1	2	4	0	0	0	0	1	0	4	1	1	0	0	0	1	2	0	1	1	1	1	4	3	0	0	6	3	0	1	2	1
A0A2K5UAW3	heterogeneous nuclear ribonucleoprotein A3 isoform X2(predicted) OS=Macaca fascicularis OX=9541 PE=4 SV=1	---	39.594	53.4	4088	31	24	28	29	21	28	23	28	29	28	29	23	24	24	21	37	30	27	26	31	22	29	29	26	32	26	25	27	26	33	28	29	23	29	34	21	22	28	19	25	22	23	26	25
A0A2K5UAY2	Cysteine--tRNA ligase, cytoplasmic OS=Macaca fascicularis OX=9541 GN=CARS PE=3 SV=1	CARS	94.666	62.6	3563	42	0	27	19	20	30	20	26	25	26	23	19	19	21	23	22	25	23	20	23	31	29	24	26	28	26	29	31	23	26	27	28	24	23	26	25	25	27	27	27	28	24	25	28
A0A2K5UAY5	Fas binding factor 1(predicted) OS=Macaca fascicularis OX=9541 GN=FBF1 PE=4 SV=1	FBF1	113.04	7.7	7	4	4	0	0	0	0	0	0	0	0	0	0	0	0	0	0	0	0	0	0	0	0	0	0	0	0	0	0	0	0	0	0	0	0	0	0	0	0	0	0	0	1	0	0
A0A2K5UAY9	Protein kinase domain-containing protein OS=Macaca fascicularis OX=9541 GN=NUAK1 PE=4 SV=1	NUAK1	74.68	18.4	45	8	8	0	0	0	0	0	0	0	0	0	0	0	0	0	0	0	0	0	0	0	0	0	0	0	0	0	0	0	0	0	0	0	0	0	0	0	0	0	0	0	0	0	0
A0A2K5UB13	Cysteine--tRNA ligase, cytoplasmic OS=Macaca fascicularis OX=9541 GN=CARS PE=3 SV=1	CARS	88.256	63.6	1	39	1	0	0	0	0	0	0	0	0	0	0	0	0	0	0	0	0	0	0	0	0	0	0	0	0	0	0	0	0	0	0	0	0	0	0	0	0	0	0	0	0	0	0
A0A2K5UB17	Brevican core protein isoform 1(predicted) OS=Macaca fascicularis OX=9541 GN=BCAN PE=4 SV=1	BCAN	99.02	50.5	3196	33	32	28	24	21	25	20	23	24	24	26	20	25	29	29	25	20	24	26	27	25	22	18	21	17	22	25	23	22	23	25	22	21	23	19	26	22	30	23	22	28	32	26	25
A0A2K5UB31	ADP ribosylation factor like GTPase 8A(predicted) OS=Macaca fascicularis OX=9541 GN=ARL8A PE=3 SV=1	ARL8A	21.416	74.7	1693	14	4	11	12	12	12	10	12	13	13	11	14	12	13	12	13	11	12	10	12	11	11	15	10	12	11	12	14	11	13	11	14	11	13	10	11	9	13	13	11	9	10	12	13
A0A2K5UB34	DNA_mis_repair domain-containing protein OS=Macaca fascicularis OX=9541 GN=MLH1 PE=4 SV=1	MLH1	84.614	29.4	99	15	15	0	0	0	1	0	0	1	0	0	0	0	0	0	3	0	0	0	0	1	1	0	0	0	0	0	0	1	0	0	0	0	1	0	1	0	0	0	0	0	0	0	1
A0A2K5UB36	Guanine nucleotide exchange factor-related protein(predicted) OS=Macaca fascicularis OX=9541 GN=SERGEF PE=4 SV=1	SERGEF	49.066	33.8	401	9	9	3	1	3	2	2	2	5	3	3	2	3	3	3	2	0	2	2	2	3	2	2	4	1	3	4	3	2	4	2	3	7	3	4	3	3	4	3	2	6	4	4	1
A0A2K5UB43	Purkinje cell protein 4-like protein 1(predicted) OS=Macaca fascicularis OX=9541 GN=PCP4L1 PE=4 SV=1	PCP4L1	7.4452	48.5	37	2	2	0	0	1	0	0	0	0	0	0	0	0	0	0	0	0	0	1	0	1	0	0	1	0	1	0	0	0	0	0	0	0	0	0	0	0	0	1	1	0	0	0	0
A0A2K5UB44	Pre-mRNA processing factor 39(predicted) OS=Macaca fascicularis OX=9541 GN=PRPF39 PE=4 SV=1	PRPF39	64.313	23	379	9	9	1	1	0	0	2	4	4	3	1	0	0	1	1	5	1	1	1	1	1	2	1	4	1	2	2	2	5	3	4	5	6	4	5	4	1	3	0	0	0	2	2	0
A0A2K5UB46	Zinc finger protein 768(predicted) OS=Macaca fascicularis OX=9541 GN=ZNF768 PE=4 SV=1	ZNF768	59.375	13.5	108	7	7	0	0	0	0	0	0	0	0	0	0	0	0	0	0	0	0	0	0	0	0	0	0	0	0	0	0	0	0	1	0	0	0	0	0	0	0	0	0	0	0	0	0
A0A2K5UB55	Exocyst complex component 7 OS=Macaca fascicularis OX=9541 GN=EXOC7 PE=3 SV=1	EXOC7	74.671	56.9	161	33	1	1	1	1	2	1	1	1	1	1	1	1	1	1	1	1	1	1	1	1	1	1	2	1	0	2	1	1	1	1	1	2	1	1	2	1	1	1	1	1	1	1	1
A0A2K5UB56	GABA(A) receptor subunit alpha-5(predicted) OS=Macaca fascicularis OX=9541 GN=GABRA5 PE=3 SV=1	GABRA5	52.144	30.5	251	11	8	3	2	4	4	2	3	1	0	1	2	2	2	0	0	3	4	3	2	3	3	4	1	3	3	1	2	1	3	1	1	2	2	1	0	1	2	3	1	1	1	1	1
A0A2K5UB59	Acid sensing ion channel subunit 1(predicted) OS=Macaca fascicularis OX=9541 GN=ASIC1 PE=3 SV=1	ASIC1	59.939	37.3	349	13	13	1	2	1	5	3	3	3	2	2	2	2	3	2	2	5	2	2	3	2	3	5	1	1	1	2	3	2	2	2	4	1	3	3	2	2	2	1	2	1	2	4	3
A0A2K5UB60	Anion exchange protein OS=Macaca fascicularis OX=9541 GN=SLC4A7 PE=3 SV=1	SLC4A7	127.35	17.6	227	15	10	3	2	1	3	2	2	3	0	2	0	2	5	1	2	0	0	0	0	2	1	1	0	0	2	2	3	1	3	1	3	1	3	3	0	1	3	0	1	1	1	3	5
A0A2K5UB69	Receptor-binding cancer antigen expressed on SiSo cells OS=Macaca fascicularis OX=9541 GN=EBAG9 PE=4 SV=1	EBAG9	17.107	35.9	107	3	3	1	0	0	1	1	0	1	1	1	2	1	1	0	1	0	0	0	0	2	1	0	1	1	1	1	1	1	2	2	1	2	1	1	1	0	1	2	0	1	1	1	1
A0A2K5UB70	STX4 isoform 6(predicted) OS=Macaca fascicularis OX=9541 PE=4 SV=1	---	7.1015	34.4	22	2	2	0	0	0	0	0	0	1	0	0	0	0	0	0	0	0	0	0	0	0	0	0	0	0	0	0	0	0	0	0	0	0	0	0	0	0	0	0	0	0	1	0	1
A0A2K5UB82	Podocalyxin OS=Macaca fascicularis OX=9541 GN=PODXL PE=3 SV=1	PODXL	55.184	14.2	7	4	4	0	0	0	0	0	0	0	0	0	0	0	0	0	0	0	0	0	0	0	0	0	0	0	0	0	0	0	0	0	0	0	0	0	0	0	0	0	0	0	0	0	0
A0A2K5UB88	MPN domain-containing protein OS=Macaca fascicularis OX=9541 GN=ABRAXAS2 PE=4 SV=1	ABRAXAS2	49.739	41.3	571	14	11	5	6	7	2	5	5	4	4	4	4	6	3	5	4	2	3	4	3	3	2	3	4	4	5	4	3	3	3	4	3	4	4	3	3	4	3	3	4	6	4	3	5
A0A2K5UB93	Adenosine receptor A1 OS=Macaca fascicularis OX=9541 GN=ADORA1 PE=3 SV=1	ADORA1	36.504	7.7	5	2	2	0	0	0	0	0	0	0	0	0	0	0	1	0	0	0	0	0	0	0	0	0	0	0	0	0	0	0	0	0	0	0	0	0	0	0	0	0	1	0	0	0	0
A0A2K5UBB3	Tyrosine-protein phosphatase non-receptor type OS=Macaca fascicularis OX=9541 GN=PTPN3 PE=3 SV=1	PTPN3	99.074	14.6	17	7	7	0	1	0	0	0	0	0	0	0	0	0	0	0	0	0	0	0	0	0	0	0	0	0	1	0	0	0	0	0	0	0	0	0	0	0	0	0	1	0	0	0	0
A0A2K5UBD4	ADP-ribosylation factor-like protein 8B OS=Macaca fascicularis OX=9541 GN=ARL8B PE=3 SV=1	ARL8B	21.539	53.8	355	13	3	3	3	2	3	4	2	3	3	3	3	4	3	3	2	4	2	2	1	3	3	3	3	2	3	2	2	3	4	3	3	1	3	3	1	2	3	3	3	2	3	3	2
A0A2K5UBE0	Heterogeneous nuclear ribonucleoprotein A/B isoform b(predicted) OS=Macaca fascicularis OX=9541 GN=HNRNPAB PE=4 SV=1	HNRNPAB	30.604	50.9	816	15	15	7	5	5	6	6	5	8	7	5	4	3	3	4	6	4	3	4	3	5	6	5	5	4	5	4	8	8	8	10	8	5	7	9	7	6	6	2	3	6	7	5	3
A0A2K5UBE2	GRIN_C domain-containing protein OS=Macaca fascicularis OX=9541 GN=GPRIN2 PE=4 SV=1	GPRIN2	47.359	20.5	208	6	6	3	2	2	3	2	1	1	2	2	0	2	1	2	0	3	3	2	2	2	3	3	2	2	1	2	2	2	2	2	2	2	1	2	2	2	2	1	2	1	2	2	3
A0A2K5UBE7	F-actin-capping protein subunit alpha OS=Macaca fascicularis OX=9541 GN=CAPZA1 PE=3 SV=1	CAPZA1	32.95	74.1	1514	15	13	9	9	10	8	11	9	6	9	9	7	10	11	10	11	7	9	6	10	11	7	6	7	8	9	10	7	8	8	9	10	10	7	8	10	9	10	10	14	10	9	12	7
A0A2K5UBI3	Histone-lysine N-methyltransferase OS=Macaca fascicularis OX=9541 GN=NSD3 PE=4 SV=1	NSD3	161.6	18.8	101	18	18	0	0	0	0	0	0	1	1	0	0	0	0	0	0	0	0	0	1	0	0	0	1	0	0	0	0	1	0	1	0	0	0	0	1	1	0	0	0	0	0	0	0
A0A2K5UBJ4	Zinc finger homeobox 4(predicted) OS=Macaca fascicularis OX=9541 GN=ZFHX4 PE=4 SV=1	ZFHX4	399.02	3.8	35	12	8	0	0	0	0	1	0	0	0	0	0	0	0	1	0	0	0	0	0	0	0	0	1	2	0	1	0	1	0	2	1	0	2	1	0	0	1	1	0	0	0	1	0
A0A2K5UBJ8	GTP-binding protein SAR1a(predicted) OS=Macaca fascicularis OX=9541 PE=4 SV=1	---	21.571	25.3	2	2	1	0	0	0	0	0	0	0	0	0	0	0	0	0	0	0	0	0	0	0	0	0	0	0	0	0	0	0	0	0	0	0	0	0	0	0	0	0	0	0	0	0	0
A0A2K5UBJ9	MAP7 domain-containing protein 2 isoform 3 (Fragment)(predicted) OS=Macaca fascicularis OX=9541 PE=4 SV=1	---	22.092	45	230	6	6	1	2	1	2	2	1	1	1	1	1	2	2	3	1	2	2	1	1	1	1	1	1	1	0	1	1	2	1	1	1	4	0	2	1	3	1	2	4	4	2	2	1
A0A2K5UBK1	Kelch domain containing 2(predicted) OS=Macaca fascicularis OX=9541 GN=KLHDC2 PE=4 SV=1	KLHDC2	34.96	18.6	90	3	3	1	0	0	1	1	1	1	1	0	0	1	0	0	0	0	1	0	0	0	0	1	0	0	0	0	1	0	1	0	0	0	1	1	0	0	0	0	1	0	0	0	0
A0A2K5UBL6	Histamine N-methyltransferase isoform 1(predicted) OS=Macaca fascicularis OX=9541 PE=4 SV=1	---	33.373	39.7	689	9	1	6	5	5	5	5	5	6	4	7	4	6	4	6	6	5	5	6	3	3	5	4	4	5	6	5	5	7	5	5	6	5	5	4	4	5	4	7	5	7	7	5	8
A0A2K5UBM4	Peptidyl-prolyl cis-trans isomerase OS=Macaca fascicularis OX=9541 PE=3 SV=1	---	17.978	66.1	26	12	2	0	0	0	0	0	0	0	0	0	0	0	0	0	0	0	0	0	0	0	0	0	0	0	1	0	0	0	0	0	0	0	1	0	0	0	0	0	0	0	0	0	0
A0A2K5UBM7	PKS_ER domain-containing protein OS=Macaca fascicularis OX=9541 GN=PTGR1 PE=4 SV=1	PTGR1	32.829	23	16	5	5	0	0	0	0	0	0	0	0	0	0	0	0	1	0	0	0	0	0	0	0	1	0	0	0	0	0	0	0	0	0	0	0	0	0	0	0	0	0	0	0	0	0
A0A2K5UBN9	Replication protein A subunit OS=Macaca fascicularis OX=9541 PE=3 SV=1	---	30.041	34.8	209	9	3	1	0	0	1	0	1	1	1	1	0	1	1	1	1	0	0	0	0	2	2	1	1	1	1	1	1	2	2	2	1	3	1	2	1	2	2	1	2	1	2	2	2
A0A2K5UBP2	Tim44 domain-containing protein OS=Macaca fascicularis OX=9541 PE=4 SV=1	---	31.788	10.8	166	3	3	2	2	1	2	1	1	1	0	1	1	1	2	1	0	1	1	1	1	1	2	2	1	1	1	1	2	1	2	1	2	1	2	1	1	1	1	1	2	1	1	2	2
A0A2K5UBP6	acidPPc domain-containing protein OS=Macaca fascicularis OX=9541 GN=PLPP6 PE=4 SV=1	PLPP6	32.272	16.9	275	3	3	1	3	2	3	2	2	3	3	3	2	3	3	2	2	3	2	3	2	1	1	3	2	2	1	2	1	1	3	2	3	3	3	3	1	2	2	1	1	3	3	1	1
A0A2K5UBP7	CN hydrolase domain-containing protein OS=Macaca fascicularis OX=9541 GN=BTD PE=4 SV=1	BTD	53.505	4.6	5	1	1	0	0	0	0	0	0	0	0	0	0	0	0	0	0	0	0	0	0	0	0	0	0	0	0	0	0	0	0	0	0	0	0	0	0	0	0	0	0	0	0	0	0
A0A2K5UBQ2	3-ketodihydrosphingosine reductase(predicted) OS=Macaca fascicularis OX=9541 GN=KDSR PE=3 SV=1	KDSR	36.246	32.2	382	7	7	1	2	1	3	3	4	4	2	3	3	3	3	1	6	3	3	2	3	2	5	2	1	4	1	3	5	2	5	4	3	3	5	4	2	3	3	2	3	4	4	5	3
A0A2K5UBS5	Mitogen-activated protein kinase OS=Macaca fascicularis OX=9541 GN=MAPK12 PE=4 SV=1	MAPK12	40.825	32.8	128	8	8	1	0	0	1	0	0	1	1	0	1	0	1	0	1	0	0	0	0	0	1	0	0	0	0	1	0	1	2	0	0	0	0	1	1	0	1	1	0	0	1	1	1
A0A2K5UBT1	GATA-type domain-containing protein OS=Macaca fascicularis OX=9541 PE=4 SV=1	---	45.589	30.8	64	10	2	0	0	0	0	0	0	0	0	0	0	0	0	0	2	0	0	0	0	0	0	0	0	0	0	0	0	0	0	0	0	0	0	0	0	0	0	0	0	0	0	0	0
A0A2K5UBT3	FYVE, RhoGEF and PH domain-containing protein 1(predicted) OS=Macaca fascicularis OX=9541 GN=FGD1 PE=4 SV=1	FGD1	106.43	30.8	456	19	19	6	2	1	4	5	5	6	3	4	1	4	2	6	1	1	2	1	1	4	4	2	3	2	3	3	5	5	6	4	6	5	5	5	5	5	5	1	4	5	5	2	4
A0A2K5UBW7	Aa_trans domain-containing protein OS=Macaca fascicularis OX=9541 GN=SLC38A10 PE=4 SV=1	SLC38A10	120.68	6	18	5	5	0	0	0	1	0	0	1	0	0	0	0	3	0	1	0	0	0	0	0	0	0	0	0	0	0	0	0	1	0	1	0	0	1	0	0	0	0	0	0	0	0	0
A0A2K5UBX6	Protein kinase domain-containing protein OS=Macaca fascicularis OX=9541 PE=4 SV=1	---	36.243	43.1	630	10	10	6	3	5	4	7	4	6	2	5	3	7	4	6	1	1	2	2	1	7	6	3	1	3	3	5	5	4	6	5	4	7	4	1	4	5	6	4	5	7	7	5	6
A0A2K5UBX7	Myosin-9(predicted) OS=Macaca fascicularis OX=9541 GN=MYH9 PE=3 SV=1	MYH9	226.62	54.3	7427	107	85	55	37	40	42	48	53	46	48	43	53	39	58	42	51	48	40	40	38	54	51	42	35	43	34	41	42	45	46	40	43	46	47	48	43	52	47	51	43	44	48	48	62
A0A2K5UC15	NAC-A/B domain-containing protein OS=Macaca fascicularis OX=9541 PE=4 SV=1	---	188.9	5.6	578	7	7	3	3	4	2	5	4	3	4	4	5	4	3	3	4	3	5	4	3	2	3	3	4	3	5	5	3	5	4	2	3	6	3	3	5	6	6	3	5	2	3	3	3
A0A2K5UC26	Retinoblastoma-associated protein(predicted) OS=Macaca fascicularis OX=9541 GN=RB1 PE=4 SV=1	RB1	106.14	15.1	71	11	11	0	0	0	0	0	0	0	0	0	0	0	0	0	3	0	0	0	0	0	0	0	0	0	0	0	0	0	0	0	0	0	0	1	0	0	0	0	0	0	0	0	0
A0A2K5UC31	Protein kinase, cAMP-dependent, catalytic, alpha, isoform CRA_c(predicted) OS=Macaca fascicularis OX=9541 GN=PRKACA PE=3 SV=1	PRKACA	40.589	58.7	920	20	6	5	7	6	6	7	5	6	6	5	8	5	6	6	6	5	7	5	9	6	5	7	6	4	6	5	5	5	7	6	6	5	5	7	6	5	5	5	6	8	7	6	5
A0A2K5UC33	AKAP2_C domain-containing protein OS=Macaca fascicularis OX=9541 PE=4 SV=1	---	94.877	41.3	480	23	22	3	3	1	1	1	2	2	0	2	9	2	3	1	7	0	1	1	3	5	4	0	1	0	2	2	2	3	2	1	2	4	1	1	1	5	4	17	11	4	6	7	5
A0A2K5UC38	SMK-1 domain-containing protein OS=Macaca fascicularis OX=9541 GN=PPP4R3A PE=4 SV=1	PPP4R3A	95.367	32.9	458	21	17	3	3	1	3	0	5	5	3	4	1	1	1	1	6	2	1	2	5	1	2	6	2	1	3	1	2	4	3	6	6	6	3	4	3	4	4	0	0	1	2	3	0
A0A2K5UC41	proline-rich protein 7(predicted) OS=Macaca fascicularis OX=9541 GN=PRR7 PE=4 SV=1	PRR7	31.198	13.4	96	3	3	1	1	1	1	1	0	1	0	0	1	1	2	0	0	1	1	0	0	1	2	1	1	1	1	0	0	1	1	1	1	1	1	1	0	0	0	0	1	1	1	1	0
A0A2K5UC45	DUF4683 domain-containing protein OS=Macaca fascicularis OX=9541 GN=AHDC1 PE=4 SV=1	AHDC1	168.28	23.6	441	21	21	1	1	0	2	0	4	3	4	1	0	1	0	0	13	1	0	0	0	3	2	1	4	1	1	4	3	6	3	5	7	5	5	5	4	3	1	2	0	3	2	1	0
A0A2K5UC51	Protein transport protein SEC23 OS=Macaca fascicularis OX=9541 GN=SEC23A PE=3 SV=1	SEC23A	82.954	59.1	2601	32	29	17	18	18	16	18	16	20	17	17	16	15	15	18	21	18	19	18	16	21	18	13	16	15	11	20	18	17	22	13	17	17	19	12	18	22	21	14	20	19	16	15	18
A0A2K5UC75	Zinc phosphodiesterase ELAC protein 1(predicted) OS=Macaca fascicularis OX=9541 GN=ELAC1 PE=3 SV=1	ELAC1	34.413	13.2	21	4	4	0	0	0	0	0	0	1	0	0	0	0	1	1	0	0	0	0	0	0	0	0	0	0	0	0	0	1	1	0	0	0	0	0	0	0	0	0	0	1	0	1	0
A0A2K5UC78	Cadherin-2 preproprotein(predicted) OS=Macaca fascicularis OX=9541 GN=CDH2 PE=4 SV=1	CDH2	99.794	44	2588	35	33	11	15	16	22	13	19	23	22	13	13	14	17	16	18	13	18	12	10	19	18	19	16	19	15	18	21	17	21	21	23	17	23	22	22	18	18	14	17	18	20	19	20
A0A2K5UC81	Phosphatidylinositol 4-kinase beta isoform 1 (Fragment)(predicted) OS=Macaca fascicularis OX=9541 GN=PI4KB PE=3 SV=1	PI4KB	89.828	12.6	262	7	7	4	1	1	1	3	4	3	1	3	3	2	2	3	3	2	1	2	1	2	2	3	3	1	1	1	2	1	1	2	1	3	2	2	0	4	2	3	2	2	3	4	3
A0A2K5UC82	Estrogen-related nuclear receptor gamma variant 1(predicted) OS=Macaca fascicularis OX=9541 GN=ESRRG PE=3 SV=1	ESRRG	51.316	31	30	9	9	0	0	0	0	0	0	0	0	0	0	0	0	0	4	0	0	0	0	0	0	0	0	0	0	0	0	0	0	0	0	0	0	0	0	0	0	0	0	0	0	0	0
A0A2K5UC87	Type II inositol 3,4-bisphosphate 4-phosphatase OS=Macaca fascicularis OX=9541 GN=INPP4B PE=4 SV=1	INPP4B	104.76	22	47	11	11	0	0	0	0	0	0	0	0	0	3	0	0	0	1	0	0	0	0	0	0	0	0	0	0	0	0	0	0	0	0	0	0	0	0	0	0	4	3	0	0	1	0
A0A2K5UCB2	Sin3A associated protein 18(predicted) OS=Macaca fascicularis OX=9541 PE=4 SV=1	---	19.526	52.9	364	9	9	2	4	2	1	4	3	4	3	4	0	1	2	1	4	3	4	2	2	3	2	3	4	2	3	2	4	3	6	5	4	5	4	2	2	2	1	0	1	2	2	2	0
A0A2K5UCB4	Kirre like nephrin family adhesion molecule 1(predicted) OS=Macaca fascicularis OX=9541 GN=KIRREL1 PE=4 SV=1	KIRREL1	83.476	17.2	79	7	7	0	1	0	0	1	0	0	0	0	0	1	0	0	1	0	0	0	0	0	0	0	0	1	0	0	1	0	0	1	2	1	0	0	0	0	0	0	1	0	0	0	1
A0A2K5UCB5	14_3_3 domain-containing protein OS=Macaca fascicularis OX=9541 GN=YWHAQ PE=3 SV=1	YWHAQ	28.003	88.3	2959	30	23	25	22	14	21	17	19	22	15	20	18	19	20	21	21	15	18	20	20	20	25	17	19	20	19	15	21	15	21	18	17	23	18	20	15	25	21	14	19	19	16	21	20
A0A2K5UCC1	Protocadherin beta 7 OS=Macaca fascicularis OX=9541 GN=PCDHB7 PE=4 SV=1	PCDHB7	81.185	10.6	43	5	2	0	0	1	0	1	1	1	1	1	0	0	0	0	1	0	0	1	0	0	1	0	0	1	0	0	0	0	1	0	1	0	0	1	0	0	1	0	0	0	0	0	1
A0A2K5UCC7	CXXC finger protein 4 OS=Macaca fascicularis OX=9541 GN=CXXC4 PE=4 SV=1	CXXC4	20.614	12.8	14	2	2	0	0	0	0	0	0	0	0	0	0	0	0	0	0	0	0	0	0	0	0	0	0	0	0	0	0	0	0	0	0	1	0	0	0	0	0	0	0	0	0	0	0
A0A2K5UCD8	ATP-dependent RNA helicase DDX3X(predicted) OS=Macaca fascicularis OX=9541 GN=DDX3X PE=3 SV=1	DDX3X	70.867	63.1	2962	34	33	24	19	21	24	16	21	20	21	19	16	15	13	18	23	21	20	19	17	20	20	18	22	19	21	21	20	23	20	23	22	28	19	19	24	18	20	15	14	21	20	19	21
A0A2K5UCE5	Ski_Sno domain-containing protein OS=Macaca fascicularis OX=9541 GN=DACH2 PE=4 SV=1	DACH2	65.19	13.9	35	6	6	0	0	0	0	0	0	1	0	0	0	0	0	0	1	0	1	0	0	0	0	0	0	0	0	0	0	0	0	0	0	0	0	0	0	0	0	0	0	0	0	0	0
A0A2K5UCF4	Phosphodiesterase OS=Macaca fascicularis OX=9541 PE=3 SV=1	---	87.514	14.2	82	8	5	3	0	0	1	0	1	2	0	0	0	0	1	1	1	0	0	0	0	1	1	0	0	0	0	1	1	1	0	0	0	0	0	0	0	0	0	0	0	0	0	0	0
A0A2K5UCF7	H15 domain-containing protein OS=Macaca fascicularis OX=9541 GN=HIST1H1B PE=3 SV=1	HIST1H1B	22.606	37.6	684	16	12	3	6	6	3	4	2	3	3	5	6	5	4	4	1	5	6	5	5	5	4	6	5	6	4	4	3	3	3	3	2	2	2	2	2	4	4	4	5	5	3	5	3
A0A2K5UCG1	BetaGal_dom4_5 domain-containing protein OS=Macaca fascicularis OX=9541 PE=4 SV=1	---	35.414	20.9	45	5	1	0	1	0	0	0	1	0	0	1	1	1	1	0	0	1	1	0	0	0	0	0	1	0	0	1	1	1	1	1	0	1	0	0	1	0	1	1	1	1	1	0	1
A0A2K5UCG7	PX domain-containing protein OS=Macaca fascicularis OX=9541 GN=HS1BP3 PE=4 SV=1	HS1BP3	42.936	17.9	122	5	4	1	0	1	0	1	0	1	1	2	1	1	2	0	2	0	0	0	0	1	1	0	0	1	1	0	1	0	0	1	1	0	0	1	1	2	1	1	0	1	1	2	1
A0A2K5UCG8	RabGGT_insert domain-containing protein OS=Macaca fascicularis OX=9541 GN=RABGGTA PE=4 SV=1	RABGGTA	65.004	43.7	1222	20	20	9	8	8	10	10	10	10	9	11	8	12	12	12	4	8	8	8	8	12	9	7	8	6	7	10	5	9	8	6	10	13	3	5	10	14	12	11	11	12	10	10	9
A0A2K5UCH9	Nucleoporin SEH1 isoform 2(predicted) OS=Macaca fascicularis OX=9541 GN=SEH1L PE=3 SV=1	SEH1L	39.674	61.4	1102	15	15	8	5	3	6	5	7	6	5	5	3	6	4	4	9	5	8	5	7	9	7	7	7	6	4	7	7	9	5	9	8	10	5	8	8	8	6	4	5	8	5	7	6
A0A2K5UCI9	WD_REPEATS_REGION domain-containing protein OS=Macaca fascicularis OX=9541 GN=WDR33 PE=4 SV=1	WDR33	144.56	16.9	70	14	10	0	0	0	0	0	0	1	0	0	0	0	0	0	0	0	0	0	0	0	1	0	0	0	0	0	0	1	0	0	0	0	1	1	1	0	0	0	0	0	0	0	0
A0A2K5UCJ5	Amidohydro-rel domain-containing protein OS=Macaca fascicularis OX=9541 GN=DPYSL2 PE=4 SV=1	DPYSL2	73.775	77.2	13969	62	57	107	87	94	107	98	94	103	91	100	86	92	89	126	71	93	93	92	103	98	92	79	84	90	95	92	96	92	96	87	93	106	87	95	93	107	89	95	95	102	108	98	79
A0A2K5UCJ8	39S ribosomal protein L17, mitochondrial(predicted) OS=Macaca fascicularis OX=9541 GN=MRPL17 PE=3 SV=1	MRPL17	20.075	37.1	147	6	6	1	2	1	2	0	1	1	1	1	2	2	2	0	0	0	1	1	1	1	1	1	2	2	1	0	1	1	3	1	2	2	3	2	0	1	1	1	1	1	1	3	2
A0A2K5UCK3	ARX isoform 3(predicted) OS=Macaca fascicularis OX=9541 GN=ARX PE=3 SV=1	ARX	54.335	18.1	45	7	7	0	0	0	0	0	1	1	1	1	0	0	0	0	0	0	0	0	0	0	0	0	0	0	0	1	1	1	0	2	1	1	0	0	0	1	1	0	0	1	1	0	0
A0A2K5UCK5	JmjC domain-containing protein OS=Macaca fascicularis OX=9541 GN=RIOX1 PE=4 SV=1	RIOX1	71.276	41.6	437	17	16	2	2	2	3	3	3	4	4	0	0	2	2	2	1	3	2	1	2	1	2	2	3	2	1	3	3	3	3	4	2	3	4	7	2	1	2	0	0	2	2	2	1
A0A2K5UCM0	Thymidine kinase OS=Macaca fascicularis OX=9541 GN=TK1 PE=3 SV=1	TK1	29.872	24.4	14	5	5	0	0	0	0	0	0	0	0	0	0	0	0	0	0	0	0	0	0	0	0	0	0	0	0	0	0	0	0	0	0	0	0	0	0	0	0	0	0	0	0	0	0
A0A2K5UCM3	SAM_MT_RSMB_NOP domain-containing protein OS=Macaca fascicularis OX=9541 GN=NOP2 PE=3 SV=1	NOP2	87.019	22.7	167	14	14	0	0	0	0	0	0	0	0	0	1	0	0	0	0	0	0	0	0	0	2	1	2	2	2	0	0	1	0	0	0	0	0	0	0	0	1	0	0	1	1	0	0
A0A2K5UCM8	Origin recognition complex subunit 6(predicted) OS=Macaca fascicularis OX=9541 GN=ORC6 PE=4 SV=1	ORC6	18.516	18.6	6	2	2	0	0	0	0	0	0	0	0	0	0	0	0	0	0	0	0	0	0	0	0	0	0	0	0	0	0	0	0	0	0	0	0	0	0	0	0	0	0	0	0	0	0
A0A2K5UCN3	Centromere/kinetochore protein zw10 homolog(predicted) OS=Macaca fascicularis OX=9541 GN=ZW10 PE=4 SV=1	ZW10	88.606	51.4	816	25	24	3	5	2	9	5	3	9	2	4	3	3	6	3	7	3	4	3	2	6	7	6	3	5	4	4	9	4	9	6	6	4	8	5	4	4	9	3	3	5	5	7	7
A0A2K5UCS1	Alpha-carbonic anhydrase domain-containing protein OS=Macaca fascicularis OX=9541 GN=CA1 PE=3 SV=1	CA1	28.938	45.6	209	8	8	0	0	0	0	0	1	0	0	0	1	0	0	0	4	0	0	1	0	3	1	1	0	2	3	1	2	2	1	2	1	3	1	1	3	2	2	1	3	3	2	4	0
A0A2K5UCS2	FXYD domain-containing ion transport regulator OS=Macaca fascicularis OX=9541 PE=3 SV=1	---	11.448	15.1	9	1	1	0	0	0	0	0	0	0	0	0	0	0	0	0	0	0	0	0	0	0	0	0	0	0	0	0	0	0	0	0	0	0	0	0	0	0	0	0	0	0	0	0	0
A0A2K5UCS4	PNMA-like protein 1 isoform a(predicted) OS=Macaca fascicularis OX=9541 GN=PNMA8A PE=4 SV=1	PNMA8A	48.092	5.7	3	2	2	0	0	0	0	0	0	0	0	0	0	0	0	0	0	0	0	0	0	0	0	0	0	0	0	0	0	0	0	0	0	0	0	0	0	0	0	0	0	0	0	0	0
A0A2K5UCT0	ras-related protein Rap-2b(predicted) OS=Macaca fascicularis OX=9541 GN=RAP2B PE=4 SV=1	RAP2B	20.504	76	434	10	4	4	2	4	3	3	4	4	3	4	3	3	3	2	2	3	3	3	3	4	3	4	4	4	3	2	3	3	3	3	3	3	5	4	3	3	2	2	2	2	3	3	2
A0A2K5UCT3	DNA polymerase OS=Macaca fascicularis OX=9541 GN=POLD1 PE=3 SV=1	POLD1	123.89	38.6	318	35	35	0	0	0	0	0	0	1	0	0	0	0	0	0	12	0	0	0	0	1	1	0	0	0	0	1	1	0	1	0	1	0	1	0	0	0	0	0	0	0	0	0	0
A0A2K5UCU0	Uridine-cytidine kinase 1 OS=Macaca fascicularis OX=9541 GN=UCK1 PE=4 SV=1	UCK1	24.759	25.2	76	4	4	0	0	0	0	0	0	1	0	0	0	1	1	1	1	0	0	0	0	0	1	0	0	0	0	0	0	1	0	0	0	2	1	0	1	0	0	0	0	0	0	0	2
A0A2K5UCU4	Hematopoietic progenitor cell antigen CD34 isoform a(predicted) OS=Macaca fascicularis OX=9541 GN=CD34 PE=4 SV=1	CD34	40.564	9.9	23	2	2	0	0	0	0	0	0	0	0	0	0	0	0	0	0	0	0	0	0	0	0	0	0	0	0	0	0	0	0	0	0	0	0	0	0	0	0	0	0	0	0	0	0
A0A2K5UCW7	LRRCT domain-containing protein OS=Macaca fascicularis OX=9541 GN=ELFN1 PE=4 SV=1	ELFN1	90.318	24.9	170	16	12	2	2	1	2	0	2	1	0	0	0	1	3	0	0	0	0	1	0	1	4	2	0	0	1	0	2	1	3	1	3	3	2	3	2	2	1	0	0	2	0	1	1
A0A2K5UCX0	Seizure 6-like protein isoform 3(predicted) OS=Macaca fascicularis OX=9541 GN=SEZ6L PE=4 SV=1	SEZ6L	106.73	27.2	471	15	14	4	4	3	4	2	3	3	3	3	2	6	5	1	2	5	4	4	4	3	2	2	4	2	3	4	4	5	3	3	6	4	5	3	2	5	4	3	3	3	5	5	5
A0A2K5UCX1	Dynamin 1 like(predicted) OS=Macaca fascicularis OX=9541 PE=3 SV=1	---	89.319	69.3	178	48	0	2	1	1	1	1	1	1	1	1	1	1	1	1	1	1	1	1	1	1	1	1	1	1	1	1	1	1	1	1	1	1	1	1	2	1	1	1	1	1	1	1	1
A0A2K5UCX6	Dynamin 1 like(predicted) OS=Macaca fascicularis OX=9541 PE=3 SV=1	---	82.056	76.6	6166	50	0	47	42	40	47	42	40	47	39	46	39	44	46	38	38	36	32	35	37	36	48	42	37	37	43	40	50	45	49	40	41	41	46	44	34	45	40	44	42	43	42	43	49
A0A2K5UCY0	Dynamin 1 like(predicted) OS=Macaca fascicularis OX=9541 PE=3 SV=1	---	81.876	76	25	48	0	0	0	0	0	0	0	0	1	0	0	0	0	0	0	0	0	0	0	0	0	0	0	0	0	0	1	1	1	0	1	1	0	1	1	0	1	0	1	0	0	1	0
A0A2K5UCY5	Rho guanine nucleotide exchange factor 2 isoform 1(predicted) OS=Macaca fascicularis OX=9541 GN=ARHGEF2 PE=4 SV=1	ARHGEF2	111.65	54.9	3242	44	44	23	22	22	19	20	19	21	17	20	11	19	24	19	14	21	22	19	20	16	20	22	20	20	22	19	21	15	20	17	18	19	19	22	18	18	20	12	8	19	23	22	26
A0A2K5UCY6	Contactin associated protein-like 3B(predicted) OS=Macaca fascicularis OX=9541 PE=4 SV=1	---	112.44	21	324	16	3	3	2	3	4	3	0	3	2	4	2	1	5	3	0	4	4	3	2	3	2	1	1	5	5	3	3	3	5	2	3	6	4	1	1	5	3	2	2	2	0	5	6
A0A2K5UCY8	Testin LIM domain protein(predicted) OS=Macaca fascicularis OX=9541 GN=TES PE=4 SV=1	TES	47.957	36.8	115	10	10	0	0	0	0	0	0	0	0	0	0	0	0	0	0	0	0	0	0	1	0	0	0	0	0	0	0	0	0	0	0	1	0	0	0	0	0	0	1	0	1	1	0
A0A2K5UD28	39S ribosomal protein L28, mitochondrial(predicted) OS=Macaca fascicularis OX=9541 GN=MRPL28 PE=4 SV=1	MRPL28	30.297	40.2	311	10	10	1	1	0	2	2	2	3	2	2	4	4	6	2	3	3	2	2	2	1	3	4	3	2	3	2	2	2	1	1	3	2	3	3	3	3	3	2	1	3	3	2	3
A0A2K5UD32	Alba domain-containing protein OS=Macaca fascicularis OX=9541 GN=RPP25 PE=4 SV=1	RPP25	20.652	22.6	3	3	3	0	0	0	0	0	0	0	0	0	0	0	0	0	0	0	0	0	0	0	0	0	0	0	0	0	0	0	0	0	1	0	0	1	0	0	0	0	0	0	0	0	0
A0A2K5UD42	Myotubularin related protein 7(predicted) OS=Macaca fascicularis OX=9541 GN=MTMR7 PE=4 SV=1	MTMR7	76.125	47.4	770	23	22	7	5	7	6	6	3	5	4	8	9	8	6	10	5	6	8	1	5	5	8	5	5	2	6	5	6	6	4	3	3	1	2	4	3	7	4	10	8	10	9	7	8
A0A2K5UD46	MICOS complex subunit OS=Macaca fascicularis OX=9541 GN=CHCHD6 PE=3 SV=1	CHCHD6	26.249	57.9	977	14	14	6	7	4	6	3	4	4	4	4	5	4	7	3	4	5	5	3	5	10	7	8	6	8	7	6	7	4	9	6	8	7	8	8	7	6	6	6	7	5	6	8	7
A0A2K5UD47	Alpha-1,4 glucan phosphorylase OS=Macaca fascicularis OX=9541 GN=PYGL PE=3 SV=1	PYGL	93.114	45.4	213	31	21	1	2	2	2	1	0	2	1	1	1	2	8	9	7	0	1	1	1	0	0	0	0	0	0	0	1	0	0	0	0	0	1	0	1	0	1	5	3	2	0	2	3
A0A2K5UD65	Ras protein specific guanine nucleotide releasing factor 1(predicted) OS=Macaca fascicularis OX=9541 GN=RASGRF1 PE=4 SV=1	RASGRF1	142.84	42.8	1064	39	37	14	14	5	6	4	3	4	3	9	8	11	5	4	2	4	3	2	4	2	7	5	6	4	4	1	1	5	6	1	1	0	0	0	0	1	2	5	5	6	8	6	5
A0A2K5UD69	Vps16_C domain-containing protein OS=Macaca fascicularis OX=9541 GN=VIPAS39 PE=4 SV=1	VIPAS39	59.618	46.8	1162	21	21	8	12	8	9	11	12	11	7	8	6	9	11	5	5	13	11	10	10	6	7	12	14	9	10	13	9	6	8	8	10	5	6	10	8	11	8	9	8	9	9	8	10
A0A2K5UD86	Cytoplasmic polyadenylation element binding protein 2(predicted) OS=Macaca fascicularis OX=9541 GN=CPEB2 PE=4 SV=1	CPEB2	91.538	19.9	38	11	1	1	1	0	0	0	0	0	0	0	1	0	1	0	0	0	0	0	0	0	0	0	0	0	0	0	0	0	0	0	0	0	0	0	0	0	0	2	2	2	0	1	0
A0A2K5UD88	Transmembrane protein 132B(predicted) OS=Macaca fascicularis OX=9541 GN=TMEM132B PE=4 SV=1	TMEM132B	119.6	27.6	852	16	16	12	9	6	9	6	10	13	5	8	0	1	9	3	0	7	5	5	6	8	11	8	7	7	7	8	10	10	8	9	11	10	10	11	9	10	7	2	1	6	5	3	1
A0A2K5UD99	Nucleoporin NDC1 isoform 1(predicted) OS=Macaca fascicularis OX=9541 GN=NDC1 PE=4 SV=1	NDC1	58.768	14.1	149	4	4	1	1	1	3	0	2	2	0	1	0	0	2	0	3	1	1	1	0	4	3	3	1	1	0	1	3	0	3	2	3	2	3	3	1	0	1	0	0	0	0	1	1
A0A2K5UDA3	RAS-related C3 botulinum substrate 3, isoform CRA_a (Fragment)(predicted) OS=Macaca fascicularis OX=9541 PE=4 SV=1	---	20.177	67.8	1286	12	6	9	12	10	9	13	10	9	8	10	10	10	9	10	5	13	14	8	8	8	7	11	9	11	8	8	9	6	9	11	10	7	9	10	9	11	8	8	7	9	11	10	12
A0A2K5UDA7	DNA-directed RNA polymerase subunit OS=Macaca fascicularis OX=9541 PE=3 SV=1	---	110.73	43.4	922	28	28	3	3	2	9	3	9	9	7	1	0	2	4	0	12	4	2	1	0	6	9	5	4	2	2	6	10	8	10	10	10	6	11	15	7	7	8	2	3	3	4	5	6
A0A2K5UDC1	Methyltransferase-like protein OS=Macaca fascicularis OX=9541 PE=3 SV=1	---	36.323	9.6	8	2	2	0	0	0	0	0	0	0	0	0	0	0	0	0	0	0	0	0	0	0	0	0	0	0	0	0	0	0	0	0	0	0	0	0	0	0	0	0	0	0	0	0	0
A0A2K5UDC3	Serine/threonine-protein phosphatase OS=Macaca fascicularis OX=9541 GN=PPP3CC PE=3 SV=1	PPP3CC	49.678	30.4	274	13	9	1	1	1	2	2	2	2	2	1	4	2	1	1	0	2	3	1	4	3	2	4	2	2	3	1	2	2	1	2	2	2	1	2	2	2	2	2	2	2	2	1	2
A0A2K5UDD7	Partitioning defective 6 homolog beta(predicted) OS=Macaca fascicularis OX=9541 GN=PARD6B PE=4 SV=1	PARD6B	41.053	10.5	37	3	3	0	0	0	0	0	0	0	0	0	0	0	0	1	0	0	0	0	0	0	1	0	1	0	0	0	0	0	0	0	0	0	0	1	0	0	0	0	0	0	0	0	0
A0A2K5UDE0	LSM14A, mRNA processing body assembly factor(predicted) OS=Macaca fascicularis OX=9541 PE=4 SV=1	---	46.523	41	567	17	16	4	2	4	3	4	5	5	6	4	2	3	4	4	4	4	2	4	4	3	6	2	7	2	4	3	4	6	2	5	4	5	6	7	4	5	3	4	4	4	4	4	3
A0A2K5UDG4	Neurobeachin(predicted) OS=Macaca fascicularis OX=9541 GN=NBEA PE=4 SV=1	NBEA	327.81	56.3	10062	118	109	79	83	79	81	83	89	91	76	73	49	71	78	60	54	74	72	77	78	75	87	79	75	66	73	75	80	80	90	82	84	83	85	85	64	72	80	49	56	82	74	71	61
A0A2K5UDH2	GLTP domain-containing protein OS=Macaca fascicularis OX=9541 GN=GLTP PE=4 SV=1	GLTP	23.85	38.3	102	6	6	2	1	0	1	0	0	0	0	0	0	0	0	0	1	0	0	0	0	1	0	1	2	1	1	1	0	0	1	1	0	0	1	0	0	0	0	1	0	1	1	0	0
A0A2K5UDH9	Voltage-dependent N-type calcium channel subunit alpha OS=Macaca fascicularis OX=9541 GN=CACNA1B PE=3 SV=1	CACNA1B	254.85	17.9	1068	28	26	12	7	10	12	7	8	8	11	8	10	5	11	7	2	8	9	6	4	10	8	13	9	9	4	6	8	7	11	8	9	6	9	11	4	7	5	9	6	7	8	10	13
A0A2K5UDI3	MAGUK p55 subfamily member 5(predicted) OS=Macaca fascicularis OX=9541 GN=MPP5 PE=3 SV=1	MPP5	77.307	26.8	223	11	11	2	0	0	1	0	0	0	1	1	0	0	1	1	4	0	0	0	0	2	1	0	0	0	1	0	2	1	1	1	0	1	0	1	1	0	2	2	3	3	1	3	3
A0A2K5UDI5	BH4_2 domain-containing protein OS=Macaca fascicularis OX=9541 GN=BCL2 PE=4 SV=1	BCL2	26.466	19.4	39	2	2	0	0	0	0	0	0	0	0	0	0	0	0	0	1	0	0	0	0	0	0	0	0	0	0	0	0	0	0	0	1	1	0	0	0	0	0	0	0	0	1	0	0
A0A2K5UDJ9	Tetraspanin OS=Macaca fascicularis OX=9541 GN=CD81 PE=3 SV=1	CD81	25.758	27.1	1000	5	5	5	5	6	9	7	8	9	6	7	7	8	8	6	10	4	6	5	5	7	7	5	7	6	4	6	6	7	7	7	6	5	8	10	5	6	6	9	9	8	6	9	9
A0A2K5UDK2	Cilia- and flagella-associated protein 97(predicted) OS=Macaca fascicularis OX=9541 GN=CFAP97 PE=4 SV=1	CFAP97	59.343	10.4	117	4	4	2	0	1	1	0	1	2	0	0	0	0	1	0	0	2	1	1	1	2	1	1	3	3	0	1	1	2	1	1	1	2	1	0	1	0	1	0	0	1	2	0	1
A0A2K5UDK9	SLK isoform 1(predicted) OS=Macaca fascicularis OX=9541 GN=SLK PE=4 SV=1	SLK	139.05	44.9	1231	41	40	11	4	5	6	3	5	5	3	5	0	3	5	6	13	4	2	6	10	8	8	3	5	2	4	3	9	7	8	3	7	14	4	7	10	6	6	7	5	3	4	7	4
A0A2K5UDL4	SRA1 domain-containing protein OS=Macaca fascicularis OX=9541 GN=SRA1 PE=4 SV=1	SRA1	25.683	22.6	89	4	4	1	0	0	0	1	1	1	1	0	0	0	0	1	0	1	0	1	2	0	0	0	0	0	0	0	0	0	0	1	1	3	0	0	1	0	0	1	0	1	0	0	0
A0A2K5UDM9	Laminin subunit alpha-1(predicted) OS=Macaca fascicularis OX=9541 GN=LAMA1 PE=4 SV=1	LAMA1	337.46	10.6	99	23	21	0	0	0	0	0	0	0	1	0	0	1	0	0	1	1	0	0	0	0	0	0	1	1	1	0	0	1	0	1	1	0	1	1	0	1	1	0	1	0	0	0	0
A0A2K5UDN4	zf-Tim10_DDP domain-containing protein OS=Macaca fascicularis OX=9541 PE=3 SV=1	---	10.572	41.5	68	3	1	0	0	0	0	0	1	0	0	0	0	0	1	1	0	1	1	1	1	0	0	0	0	0	1	0	0	0	0	0	0	1	0	0	1	0	1	0	0	1	1	0	0
A0A2K5UDP3	Endoplasmic reticulum resident protein 29 OS=Macaca fascicularis OX=9541 GN=ERP29 PE=4 SV=1	ERP29	28.942	48.3	973	13	13	7	5	8	6	7	6	6	7	6	7	7	6	7	7	5	6	7	6	7	6	7	7	5	5	8	6	6	7	6	6	6	8	6	7	5	6	7	7	8	6	6	5
A0A2K5UDQ8	ABC1 domain-containing protein OS=Macaca fascicularis OX=9541 GN=ADCK2 PE=4 SV=1	ADCK2	68.808	7	8	2	2	0	0	0	0	0	0	0	0	0	0	0	0	0	0	0	0	0	0	1	0	0	0	1	0	0	0	0	0	0	0	0	1	0	0	0	0	0	0	0	0	0	0
A0A2K5UDR6	Ribosomal_S17_N domain-containing protein OS=Macaca fascicularis OX=9541 PE=4 SV=1	---	18.279	25.3	9	5	1	0	0	0	0	0	1	0	1	1	0	0	0	0	0	0	0	0	0	0	0	0	0	0	0	0	0	0	1	0	0	0	0	0	0	0	0	0	0	0	0	0	0
A0A2K5UDS2	tomoregulin-1(predicted) OS=Macaca fascicularis OX=9541 GN=MSANTD3-TMEFF1 PE=4 SV=1	MSANTD3-TMEFF1	41.017	47.5	705	15	15	2	7	6	5	3	3	2	5	4	4	3	5	2	0	6	12	4	8	4	5	7	4	6	3	3	5	3	7	4	5	3	3	7	2	1	2	2	1	3	4	4	9
A0A2K5UDS3	APC-binding protein EB1(predicted) OS=Macaca fascicularis OX=9541 PE=4 SV=1	---	30.003	73.1	2128	21	18	17	13	15	19	14	16	15	13	14	14	16	16	18	16	15	14	14	13	15	14	14	11	15	13	14	16	16	17	14	16	15	17	13	12	14	15	13	14	16	15	18	14
A0A2K5UDS4	Ferritin OS=Macaca fascicularis OX=9541 PE=3 SV=1	---	21.285	57.4	205	8	7	1	2	1	1	0	1	0	1	0	0	1	0	1	2	2	1	1	5	0	0	2	4	2	4	0	2	0	1	2	1	2	1	2	0	0	0	1	1	0	0	1	1
A0A2K5UDS7	Cyclin-dependent kinase 5 activator OS=Macaca fascicularis OX=9541 GN=CDK5R1 PE=3 SV=1	CDK5R1	34.09	36.2	182	7	7	1	1	3	1	2	2	2	1	2	0	0	1	0	0	3	3	2	3	1	2	3	4	0	0	3	1	2	3	2	2	2	2	2	1	3	1	0	0	1	0	1	2
A0A2K5UDS8	PKS_ER domain-containing protein OS=Macaca fascicularis OX=9541 GN=CRYZ PE=4 SV=1	CRYZ	35.267	69.3	1299	15	15	9	9	9	8	9	12	9	9	7	11	12	12	9	12	8	8	5	5	9	6	7	8	7	6	5	5	5	6	7	4	4	4	6	5	5	9	11	9	11	8	10	11
A0A2K5UDT4	DUF3342 domain-containing protein OS=Macaca fascicularis OX=9541 GN=KIAA1841 PE=4 SV=1	KIAA1841	80.598	10.9	44	5	5	1	0	1	0	0	1	1	0	0	1	0	0	0	0	1	0	0	0	1	1	0	1	0	0	0	0	1	0	0	1	1	1	0	1	1	0	0	2	1	0	1	0
A0A2K5UDU1	Peptidyl-prolyl cis-trans isomerase OS=Macaca fascicularis OX=9541 PE=3 SV=1	---	11.381	73.3	10	8	1	0	0	0	0	0	0	1	0	0	0	0	0	0	0	0	0	1	0	0	0	0	0	0	0	0	0	0	0	0	0	0	0	0	0	0	0	0	0	0	0	0	0
A0A2K5UDU3	Hamartin isoform 1(predicted) OS=Macaca fascicularis OX=9541 GN=TSC1 PE=4 SV=1	TSC1	130.16	39.1	1023	32	24	6	6	9	4	7	5	8	7	7	3	8	6	7	3	6	8	5	9	4	8	8	6	7	8	10	5	6	5	7	5	11	6	5	6	8	7	8	8	9	7	2	6
A0A2K5UDU9	acid-sensing ion channel 2 isoform X1(predicted) OS=Macaca fascicularis OX=9541 GN=ASIC2 PE=3 SV=1	ASIC2	57.678	17.4	97	6	3	1	1	0	1	1	1	1	0	1	1	1	1	0	1	1	1	1	0	1	1	1	1	1	1	1	0	1	1	1	1	0	1	1	0	1	1	0	1	1	1	1	1
A0A2K5UDV1	Nucleoside diphosphate kinase OS=Macaca fascicularis OX=9541 GN=NME1-NME2 PE=3 SV=1	NME1-NME2	17.223	70.4	186	11	1	1	1	2	1	0	1	1	1	1	1	0	1	1	1	2	2	1	2	1	1	2	2	2	2	1	1	1	1	0	1	1	1	1	0	1	1	1	1	1	1	1	1
A0A2K5UDV4	Acid-sensing ion channel 2 isoform MDEG2(predicted) OS=Macaca fascicularis OX=9541 GN=ASIC2 PE=3 SV=1	ASIC2	59.433	13.6	1	4	1	0	0	0	0	0	0	0	0	0	0	0	0	0	0	0	0	0	0	0	0	0	0	0	0	0	0	0	0	0	0	0	0	0	0	0	0	0	0	0	0	0	0
A0A2K5UDW2	Peptidase_M28 domain-containing protein OS=Macaca fascicularis OX=9541 GN=ERMP1 PE=4 SV=1	ERMP1	100.27	22.9	762	14	14	6	6	6	7	7	3	7	6	7	7	8	8	3	12	7	6	2	2	7	9	7	5	9	4	4	8	4	10	5	7	4	5	3	2	8	9	6	8	6	5	5	6
A0A2K5UDW8	RING-type domain-containing protein OS=Macaca fascicularis OX=9541 GN=ZNRF2 PE=4 SV=1	ZNRF2	23.464	60.7	262	8	7	2	0	1	3	1	0	3	2	2	0	2	2	3	1	2	0	0	2	2	4	1	4	0	3	1	3	3	4	2	2	3	2	4	2	3	3	1	1	2	3	2	2
A0A2K5UDY1	SERPIN domain-containing protein OS=Macaca fascicularis OX=9541 PE=3 SV=1	---	53.327	44.1	850	16	16	7	3	7	3	3	6	5	3	7	4	7	7	10	9	3	3	4	5	3	2	2	3	4	5	4	3	6	5	3	4	5	1	2	2	5	7	10	8	11	10	7	8
A0A2K5UDZ0	Ubiquitin-like domain-containing protein OS=Macaca fascicularis OX=9541 PE=4 SV=1	---	17.995	60.3	0	14	0	0	0	0	0	0	0	0	0	0	0	0	0	0	0	0	0	0	0	0	0	0	0	0	0	0	0	0	0	0	0	0	0	0	0	0	0	0	0	0	0	0	0
A0A2K5UE13	LRCH3 isoform 4(predicted) OS=Macaca fascicularis OX=9541 PE=4 SV=1	---	10.038	15.8	2	1	1	0	0	0	0	0	0	0	0	0	0	0	0	0	0	0	0	0	0	0	0	0	0	0	0	0	0	0	0	0	0	0	0	0	0	0	0	0	0	0	0	0	0
A0A2K5UE16	MFS domain-containing protein OS=Macaca fascicularis OX=9541 GN=SLC18A3 PE=4 SV=1	SLC18A3	57.021	8.3	2	2	2	0	0	0	0	0	0	0	0	0	0	0	0	0	0	0	0	0	0	0	0	0	0	0	0	0	0	0	0	0	0	0	0	0	0	0	0	0	0	0	0	0	0
A0A2K5UE18	Tudor domain-containing protein 3 isoform 1(predicted) OS=Macaca fascicularis OX=9541 GN=TDRD3 PE=4 SV=1	TDRD3	83.418	25	334	12	12	1	1	2	1	2	3	3	4	2	1	2	2	1	2	2	1	0	2	4	3	2	2	2	2	2	3	3	2	2	3	4	3	3	4	2	1	1	1	3	2	2	2
A0A2K5UE21	GFA domain-containing protein OS=Macaca fascicularis OX=9541 PE=4 SV=1	---	31.347	63.8	513	12	12	3	2	3	1	2	1	3	1	4	7	11	6	3	1	5	3	2	2	3	2	2	1	3	5	2	2	3	4	1	1	2	2	1	1	5	6	5	6	10	10	8	7
A0A2K5UE23	NADH dehydrogenase [ubiquinone] iron-sulfur protein 2, mitochondrial isoform 1(predicted) OS=Macaca fascicularis OX=9541 PE=3 SV=1	---	42.672	33.7	1	10	1	0	0	0	0	0	0	0	0	0	0	0	0	0	0	0	0	0	0	0	0	0	0	0	0	0	0	0	0	0	0	0	0	0	0	0	0	0	0	0	0	0	0
A0A2K5UE27	BHLH domain-containing protein OS=Macaca fascicularis OX=9541 GN=BHLHE22 PE=4 SV=1	BHLHE22	36.946	35.3	73	8	8	0	0	0	0	1	0	0	1	0	0	1	1	0	0	0	0	1	1	1	1	0	0	0	1	0	0	1	1	1	1	1	1	3	1	0	1	0	0	0	1	1	0
A0A2K5UE35	Nucleoside diphosphate kinase OS=Macaca fascicularis OX=9541 GN=NME1-NME2 PE=3 SV=1	NME1-NME2	32.771	73.3	3379	17	7	24	23	23	21	21	22	25	22	21	21	19	22	23	21	23	23	21	23	25	19	20	22	24	24	20	20	21	24	21	22	24	21	20	21	24	25	23	22	21	21	24	20
A0A2K5UE43	Liprin-alpha-3(predicted) OS=Macaca fascicularis OX=9541 GN=PPFIA3 PE=4 SV=1	PPFIA3	133.51	56.6	4207	59	53	30	32	30	26	29	28	30	33	29	28	28	26	30	20	30	30	29	36	32	33	26	28	26	30	32	30	29	25	31	28	28	28	23	28	33	33	33	33	35	27	25	32
A0A2K5UE84	CAPNS1 isoform 6(predicted) OS=Macaca fascicularis OX=9541 PE=4 SV=1	---	31.616	67.9	783	12	11	6	6	6	5	4	5	5	6	5	2	6	7	6	7	3	3	6	5	6	6	3	5	4	4	4	6	5	6	5	6	7	4	4	5	7	5	4	6	8	6	7	3
A0A2K5UE99	ARHGAP39 isoform 1(predicted) OS=Macaca fascicularis OX=9541 GN=ARHGAP39 PE=4 SV=1	ARHGAP39	121.25	57.7	1838	39	39	17	14	14	15	16	13	19	12	15	13	15	16	18	5	12	12	8	14	14	17	14	14	7	11	14	15	15	18	18	15	16	17	11	12	14	18	11	14	16	14	14	17
A0A2K5UEA2	Cartilage acidic protein 1 OS=Macaca fascicularis OX=9541 GN=CRTAC1 PE=4 SV=1	CRTAC1	70.437	32.6	904	13	13	8	7	10	6	10	8	6	9	8	7	7	10	7	6	9	8	8	6	7	5	9	8	9	8	6	8	8	7	8	8	6	8	4	6	5	6	6	7	4	5	7	8
A0A2K5UEA6	Isochorismatase domain-containing protein 2 OS=Macaca fascicularis OX=9541 GN=ISOC2 PE=4 SV=1	ISOC2	24.048	60.2	326	7	7	2	2	2	2	2	2	1	2	1	1	3	2	4	4	1	0	1	1	2	2	1	2	1	1	0	2	1	3	3	1	2	3	2	2	1	3	3	5	2	1	3	4
A0A2K5UEC3	Integrin beta OS=Macaca fascicularis OX=9541 GN=ITGB5 PE=3 SV=1	ITGB5	87.506	16.7	49	8	8	1	0	0	3	0	0	1	0	0	1	1	0	0	0	0	0	0	0	0	1	1	0	0	0	0	1	0	1	0	2	0	1	0	0	0	0	0	1	0	0	0	1
A0A2K5UEE0	WD_REPEATS_REGION domain-containing protein OS=Macaca fascicularis OX=9541 PE=4 SV=1	---	66.041	8.4	16	3	3	0	0	0	0	0	0	0	0	0	0	0	0	0	0	0	0	0	0	0	0	0	0	0	0	0	0	0	0	0	0	0	0	0	0	0	0	0	0	0	0	0	0
A0A2K5UEE8	PH domain-containing protein OS=Macaca fascicularis OX=9541 GN=PHLDB1 PE=4 SV=1	PHLDB1	145	27.3	422	22	22	2	1	2	4	1	2	3	2	2	3	3	1	5	5	0	1	1	1	4	3	1	1	1	2	3	5	3	4	5	4	5	6	3	4	2	2	6	3	4	4	3	4
A0A2K5UEF8	CTP synthase OS=Macaca fascicularis OX=9541 GN=CTPS2 PE=3 SV=1	CTPS2	59.844	51.1	707	20	19	2	8	7	3	5	5	7	5	7	4	4	3	5	5	5	6	5	3	2	5	9	7	6	5	3	6	4	4	4	6	6	6	5	7	5	6	3	4	5	3	5	6
A0A2K5UEG3	ADP-ribosylation factor 1, isoform CRA_a(predicted) OS=Macaca fascicularis OX=9541 PE=3 SV=1	---	20.598	37.6	1	7	1	0	0	0	0	0	0	0	0	0	0	0	0	0	0	0	0	0	0	0	0	0	0	0	0	0	0	0	0	0	0	0	0	0	0	0	0	0	0	0	0	0	0
A0A2K5UEG9	MRG domain-containing protein OS=Macaca fascicularis OX=9541 PE=4 SV=1	---	40.027	41.7	269	11	6	1	1	1	2	1	2	2	1	1	1	1	2	1	4	1	1	2	0	1	1	2	2	2	1	3	2	3	3	4	3	3	2	3	1	2	2	2	0	1	1	1	1
A0A2K5UEI0	NADH:ubiquinone oxidoreductase subunit B3(predicted) OS=Macaca fascicularis OX=9541 PE=4 SV=1	---	11.394	29.6	239	4	4	2	2	1	2	1	1	2	1	1	3	1	1	1	1	2	1	2	2	1	2	4	3	1	1	1	1	1	2	2	2	0	2	2	0	0	1	1	1	1	1	1	1
A0A2K5UEI6	Hepatocyte growth factor-regulated tyrosine kinase substrate OS=Macaca fascicularis OX=9541 GN=HGS PE=4 SV=1	HGS	86.033	27.2	1861	18	18	15	13	16	10	15	14	13	13	12	7	13	8	16	12	15	17	14	14	15	11	10	12	14	14	15	12	14	12	14	14	13	12	11	12	13	13	15	10	12	14	12	12
A0A2K5UEL6	Sushi domain containing 2(predicted) OS=Macaca fascicularis OX=9541 GN=SUSD2 PE=4 SV=1	SUSD2	94.79	9.6	13	4	4	0	0	0	0	0	0	0	1	0	0	0	0	0	0	0	0	0	0	0	0	0	0	0	0	1	0	0	0	0	0	0	0	0	0	0	0	0	0	0	0	0	0
A0A2K5UEM1	Interferon regulatory factor 2-binding protein 1(predicted) OS=Macaca fascicularis OX=9541 GN=IRF2BP1 PE=4 SV=1	IRF2BP1	61.683	44	460	17	16	2	0	3	0	3	3	6	5	1	0	2	2	2	7	2	3	2	3	4	3	4	3	2	2	3	2	4	4	5	3	7	5	4	6	2	2	0	1	4	4	2	2
A0A2K5UEM8	Cyclin L2(predicted) OS=Macaca fascicularis OX=9541 GN=CCNL2 PE=3 SV=1	CCNL2	56.892	12.1	19	4	4	0	0	0	0	0	0	0	0	0	0	0	0	0	0	0	0	0	0	0	0	0	0	0	0	0	0	0	0	0	0	0	0	0	0	0	0	0	0	0	0	0	0
A0A2K5UEN1	Peptidyl-prolyl cis-trans isomerase OS=Macaca fascicularis OX=9541 PE=3 SV=1	---	17.958	70.3	1	12	1	0	0	0	0	0	0	0	0	0	0	0	0	0	0	0	0	0	0	0	0	0	0	0	0	0	0	0	0	0	0	0	0	0	0	0	0	0	0	0	0	0	0
A0A2K5UEN3	Trophoblast glycoprotein OS=Macaca fascicularis OX=9541 GN=TPBG PE=4 SV=1	TPBG	45.884	18.6	18	5	1	0	0	0	0	0	0	0	0	0	0	0	0	0	0	1	0	0	0	0	0	0	0	0	0	0	0	0	0	0	0	0	1	0	0	0	0	0	0	0	0	0	0
A0A2K5UEP3	BTB domain-containing protein OS=Macaca fascicularis OX=9541 GN=KCNA6 PE=3 SV=1	KCNA6	58.75	26	319	9	7	5	2	1	3	2	3	5	1	5	5	4	4	2	1	2	1	3	0	2	4	3	1	3	1	0	4	2	3	2	4	3	3	4	1	1	1	3	3	1	3	3	4
A0A2K5UEP7	MYT1 domain-containing protein OS=Macaca fascicularis OX=9541 GN=MYT1L PE=4 SV=1	MYT1L	133.12	31.6	373	25	20	2	1	2	2	1	5	3	2	0	0	0	0	1	0	1	2	3	2	2	2	1	2	0	2	5	5	4	2	4	2	10	3	5	8	3	1	0	0	2	1	0	1
A0A2K5UES0	40S ribosomal protein S25(predicted) OS=Macaca fascicularis OX=9541 PE=4 SV=1	---	13.698	15.3	9	2	1	0	0	1	0	0	0	0	0	0	0	0	0	0	0	0	0	0	0	0	0	0	0	0	1	0	0	0	0	0	0	0	0	0	0	0	0	0	0	0	0	0	0
A0A2K5UES2	Protein cappuccino homolog(predicted) OS=Macaca fascicularis OX=9541 PE=4 SV=1	---	23.174	19.9	51	3	3	0	0	0	0	0	0	0	0	0	0	0	0	0	0	0	0	0	0	0	0	0	0	0	0	0	0	0	0	1	0	1	0	0	0	0	0	0	0	0	0	0	0
A0A2K5UES8	PH domain leucine-rich repeat-containing protein phosphatase 1 (Fragment)(predicted) OS=Macaca fascicularis OX=9541 GN=PHLPP1 PE=4 SV=1	PHLPP1	138.93	14	56	11	11	0	0	0	0	0	0	1	1	0	0	0	0	0	0	0	0	0	0	0	0	0	0	0	0	0	0	0	1	1	0	0	0	1	0	0	0	0	0	0	0	0	0
A0A2K5UET9	MARS isoform 10(predicted) OS=Macaca fascicularis OX=9541 GN=MARS PE=3 SV=1	MARS	102.11	54.6	3212	37	37	22	16	19	20	23	23	22	21	28	19	20	19	22	25	21	22	21	21	20	22	20	18	19	21	23	22	23	17	25	23	23	23	16	18	19	22	21	17	28	22	19	23
A0A2K5UEW6	Ig-like domain-containing protein OS=Macaca fascicularis OX=9541 PE=4 SV=1	---	11.164	17.5	28	1	1	1	0	0	0	0	0	0	0	0	0	0	1	0	1	1	0	0	0	0	0	0	0	0	0	0	0	0	0	0	0	0	0	0	0	0	0	0	0	0	0	0	0
A0A2K5UEX6	YjeF N-terminal domain-containing protein OS=Macaca fascicularis OX=9541 GN=YJEFN3 PE=4 SV=1	YJEFN3	26.987	22.1	51	4	4	2	0	0	0	0	0	0	0	0	0	0	0	0	0	0	0	0	0	0	0	0	0	0	0	0	0	0	0	0	0	0	0	0	0	0	0	0	0	0	0	0	1
A0A2K5UF05	Ig-like domain-containing protein OS=Macaca fascicularis OX=9541 PE=4 SV=1	---	11.018	17.5	2	1	1	0	0	0	0	0	0	0	0	0	0	0	0	0	0	0	0	0	0	0	0	0	0	0	0	0	0	0	0	0	0	0	0	0	0	0	0	0	0	0	0	0	0
A0A2K5UF09	Myosin-Vb (Fragment)(predicted) OS=Macaca fascicularis OX=9541 PE=3 SV=1	---	213.85	29.7	371	39	1	14	10	4	16	1	4	4	0	11	0	0	1	0	0	4	5	3	2	12	12	5	5	2	0	8	9	0	4	4	7	2	4	0	0	8	7	0	0	0	0	3	3
A0A2K5UF12	LIM domain 7(predicted) OS=Macaca fascicularis OX=9541 GN=LMO7 PE=4 SV=1	LMO7	186.35	30.4	6	38	3	0	0	0	1	0	1	1	0	0	0	0	0	0	0	0	0	0	0	0	0	0	0	0	0	0	0	1	0	0	0	1	0	0	0	0	0	0	0	0	0	0	0
A0A2K5UF16	DUF3338 domain-containing protein OS=Macaca fascicularis OX=9541 GN=CCDC120 PE=4 SV=1	CCDC120	67.587	12.2	68	5	5	0	0	0	1	1	1	0	1	1	0	1	1	1	0	0	0	0	1	1	0	0	0	0	1	0	2	1	1	2	1	1	1	1	2	1	2	1	1	0	1	1	0
A0A2K5UF19	Mediator complex subunit 23(predicted) OS=Macaca fascicularis OX=9541 GN=MED23 PE=4 SV=1	MED23	155.26	18.1	307	20	20	0	0	2	0	0	1	2	2	2	0	0	0	0	3	0	1	1	1	1	0	1	2	1	2	1	3	3	3	2	2	3	2	3	5	2	1	0	0	1	2	2	0
A0A2K5UF26	Tonsoku-like protein(predicted) OS=Macaca fascicularis OX=9541 GN=TONSL PE=4 SV=1	TONSL	150.47	12.1	37	10	10	0	0	0	0	0	0	0	0	0	0	0	0	0	0	0	0	0	0	0	0	0	0	0	0	0	0	0	0	0	0	0	0	0	0	0	0	0	0	0	0	0	0
A0A2K5UF29	Tubulin alpha chain OS=Macaca fascicularis OX=9541 GN=TUBA4A PE=3 SV=1	TUBA4A	48.328	81.1	28	43	1	0	1	0	0	0	0	1	0	0	0	0	0	1	0	0	0	0	0	1	0	0	1	0	0	0	0	0	1	0	0	1	1	1	1	1	0	0	0	0	0	0	0
A0A2K5UF39	tRNA-synt_1g domain-containing protein OS=Macaca fascicularis OX=9541 GN=MARS2 PE=3 SV=1	MARS2	66.62	25.1	210	10	10	2	0	1	2	1	2	2	2	0	1	2	4	2	1	2	2	0	2	2	2	2	1	0	0	1	1	2	1	1	3	1	3	1	0	0	1	1	1	1	1	3	1
A0A2K5UF50	Myosin-Vb (Fragment)(predicted) OS=Macaca fascicularis OX=9541 PE=3 SV=1	---	210.98	30.1	56	39	1	1	1	1	1	0	1	1	0	1	0	0	1	1	0	1	1	1	0	0	1	1	1	1	1	1	1	1	1	1	1	1	1	0	0	1	1	0	0	0	0	1	1
A0A2K5UF68	polypyrimidine tract-binding protein 2 isoform X1(predicted) OS=Macaca fascicularis OX=9541 GN=PTBP2 PE=4 SV=1	PTBP2	58.084	66.1	2194	21	3	12	11	14	17	15	17	19	17	12	6	11	10	10	13	11	14	12	14	11	14	12	18	11	17	12	20	18	20	19	21	23	18	18	15	20	17	8	9	14	15	10	14
A0A2K5UF77	PDZ domain-containing protein OS=Macaca fascicularis OX=9541 GN=LMO7 PE=4 SV=1	LMO7	158.47	37.9	810	38	3	9	11	3	6	5	7	6	8	8	0	4	1	0	0	7	5	5	8	7	5	3	8	6	7	5	7	5	4	10	7	14	6	7	10	8	9	0	0	2	3	3	2
A0A2K5UF80	Ig-like domain-containing protein OS=Macaca fascicularis OX=9541 PE=4 SV=1	---	11.634	32.1	86	2	1	0	0	0	0	0	0	0	0	0	0	0	0	0	0	0	0	0	0	2	2	0	0	0	0	1	1	0	1	2	2	2	0	2	3	0	1	3	3	2	1	1	2
A0A2K5UF90	NADH dehydrogenase (Ubiquinone) 1 beta subcomplex, 1, 7kDa, isoform CRA_a(predicted) OS=Macaca fascicularis OX=9541 PE=4 SV=1	---	8.2405	11.6	125	1	1	1	0	0	0	1	1	1	1	1	0	1	1	1	1	1	1	1	1	1	1	1	1	1	1	1	1	1	1	1	1	1	1	0	1	1	1	1	1	1	1	1	1
A0A2K5UF93	RUN and FYVE domain containing 2(predicted) OS=Macaca fascicularis OX=9541 GN=RUFY2 PE=4 SV=1	RUFY2	74.048	30.4	328	18	3	3	4	3	4	3	4	4	1	3	3	3	1	4	0	5	2	3	5	2	6	8	3	4	5	2	2	5	3	2	4	4	4	3	1	2	1	2	2	4	2	2	5
A0A2K5UFB1	polypyrimidine tract-binding protein 2 isoform X2(predicted) OS=Macaca fascicularis OX=9541 GN=PTBP2 PE=4 SV=1	PTBP2	55.676	66.5	186	19	1	1	1	2	2	1	1	1	1	1	1	1	1	1	2	1	1	2	2	1	1	2	1	1	2	1	1	1	1	1	2	1	2	1	1	1	2	1	1	1	2	1	1
A0A2K5UFB8	Threonine synthase-like 2(predicted) OS=Macaca fascicularis OX=9541 GN=THNSL2 PE=4 SV=1	THNSL2	54.113	29.8	47	8	8	0	0	0	0	0	0	0	0	0	0	0	1	0	2	0	0	0	0	0	0	0	0	0	0	0	0	0	0	0	0	0	0	0	0	0	0	0	0	0	0	1	0
A0A2K5UFC1	Protein tweety homolog OS=Macaca fascicularis OX=9541 GN=TTYH3 PE=3 SV=1	TTYH3	54.046	18.5	423	7	7	1	4	3	3	3	2	2	1	5	2	2	4	2	1	4	4	2	3	3	6	6	2	3	3	4	5	3	3	5	4	1	6	2	2	2	4	2	2	2	2	3	4
A0A2K5UFC7	Importin N-terminal domain-containing protein OS=Macaca fascicularis OX=9541 GN=IPO8 PE=4 SV=1	IPO8	119.96	17.6	254	14	13	3	1	1	2	0	3	3	2	1	1	1	0	0	4	1	1	0	0	1	1	1	1	1	1	1	2	1	2	0	2	1	1	1	1	1	2	1	1	2	2	2	1
A0A2K5UFC8	RUN domain-containing protein OS=Macaca fascicularis OX=9541 GN=RUFY2 PE=4 SV=1	RUFY2	50.146	39.4	34	16	1	0	1	0	1	0	1	1	1	1	1	1	1	0	0	0	1	1	1	1	1	0	1	1	1	1	1	0	1	0	0	0	1	0	0	0	0	0	0	0	0	0	0
A0A2K5UFD7	Haloacid dehalogenase-like hydrolase domain-containing protein 2(predicted) OS=Macaca fascicularis OX=9541 PE=4 SV=1	---	28.527	71	1282	13	9	8	10	9	12	9	8	11	6	10	7	9	10	8	10	9	8	7	9	9	7	6	11	7	7	7	10	8	7	9	11	7	10	7	8	10	9	7	10	9	10	9	7
A0A2K5UFF0	MHC_I-like_Ag-recog domain-containing protein OS=Macaca fascicularis OX=9541 PE=4 SV=1	---	18.331	10	6	1	1	0	0	0	0	0	0	0	0	0	0	0	0	0	0	0	0	0	0	0	0	0	0	0	0	0	0	0	0	0	0	0	0	0	0	0	0	0	0	0	0	0	0
A0A2K5UFH8	Actin-related protein 10(predicted) OS=Macaca fascicularis OX=9541 GN=ACTR10 PE=3 SV=1	ACTR10	46.307	54	1893	19	19	15	13	14	11	12	14	15	11	16	13	12	12	11	13	12	8	12	9	16	14	12	13	11	11	15	16	13	13	14	14	13	14	14	11	13	15	11	8	11	13	13	11
A0A2K5UFI6	DUF4205 domain-containing protein OS=Macaca fascicularis OX=9541 GN=MINDY4 PE=4 SV=1	MINDY4	84.195	8.5	17	4	4	0	0	0	0	0	0	0	0	0	0	0	0	0	0	0	0	0	0	0	0	0	0	0	0	0	0	1	0	0	0	1	0	1	1	0	0	0	0	1	0	0	0
A0A2K5UFI8	DOMON domain-containing protein OS=Macaca fascicularis OX=9541 GN=FRRS1L PE=4 SV=1	FRRS1L	35.154	33.1	660	10	9	5	6	5	5	5	6	6	6	5	4	5	5	5	5	6	4	5	4	6	5	8	6	6	7	5	4	5	5	5	6	6	6	5	4	6	6	6	5	5	5	5	6
A0A2K5UFJ1	Poly [ADP-ribose] polymerase OS=Macaca fascicularis OX=9541 GN=PARP2 PE=4 SV=1	PARP2	64.864	12.8	27	5	5	0	0	0	0	0	0	0	0	0	0	0	0	0	0	0	0	0	0	0	0	0	0	0	0	0	0	0	0	0	0	0	0	0	0	0	0	0	0	0	0	0	0
A0A2K5UFJ2	Rib_recp_KP_reg domain-containing protein OS=Macaca fascicularis OX=9541 GN=RRBP1 PE=4 SV=1	RRBP1	152.35	34.2	1551	38	37	12	4	9	11	7	9	6	9	9	9	11	14	7	22	11	9	11	11	9	6	5	10	7	8	11	9	10	8	11	7	13	5	9	8	12	12	15	13	10	16	12	10
A0A2K5UFJ4	25-hydroxycholesterol 7-alpha-hydroxylase(predicted) OS=Macaca fascicularis OX=9541 GN=CYP7B1 PE=3 SV=1	CYP7B1	50.66	27.1	116	7	7	0	2	2	3	0	1	2	0	2	0	2	4	0	4	1	0	0	0	0	3	0	0	3	0	0	0	0	2	0	3	1	3	1	0	2	2	0	2	0	0	4	4
A0A2K5UFL9	60S ribosomal protein L36 OS=Macaca fascicularis OX=9541 PE=3 SV=1	---	11.887	31.7	411	5	5	3	4	3	4	4	3	2	1	3	5	3	3	2	1	2	3	2	2	5	4	4	2	6	2	3	1	1	2	2	2	1	2	2	2	4	3	4	3	2	3	4	3
A0A2K5UFM6	V-type proton ATPase subunit a OS=Macaca fascicularis OX=9541 GN=ATP6V0A1 PE=3 SV=1	ATP6V0A1	90.805	45	1	34	1	0	0	0	0	0	0	0	0	0	0	0	0	0	0	0	0	0	0	0	0	0	0	0	0	0	0	0	0	0	0	0	0	0	0	0	0	0	0	0	0	0	0
A0A2K5UFM8	2-aminoethanethiol dioxygenase(predicted) OS=Macaca fascicularis OX=9541 GN=ADO PE=4 SV=1	ADO	29.705	39.6	398	8	8	1	4	2	3	1	2	3	2	2	3	1	3	1	5	2	2	2	3	5	3	3	2	2	1	3	4	4	4	3	3	3	3	3	3	1	2	2	2	2	3	1	2
A0A2K5UFN6	V-type proton ATPase subunit a OS=Macaca fascicularis OX=9541 GN=ATP6V0A1 PE=3 SV=1	ATP6V0A1	90.631	44.3	3088	35	2	21	22	22	20	25	19	22	23	22	27	21	24	18	20	20	24	20	19	22	27	26	19	23	20	19	23	18	21	18	21	16	23	19	13	20	22	25	23	19	17	21	22
A0A2K5UFN8	Formin-binding protein 1-like isoform 1(predicted) OS=Macaca fascicularis OX=9541 GN=FNBP1L PE=4 SV=1	FNBP1L	64.005	57.9	1330	27	1	8	4	8	9	8	6	6	9	10	10	6	7	12	9	8	8	9	7	8	9	7	8	5	7	8	9	11	10	7	8	12	7	8	9	6	9	10	9	6	10	7	8
A0A2K5UFP4	CD320 molecule(predicted) OS=Macaca fascicularis OX=9541 GN=CD320 PE=4 SV=1	CD320	27.271	9.1	57	2	2	0	0	0	0	0	0	0	0	0	0	0	0	1	0	0	0	0	0	0	1	0	0	0	0	0	1	1	0	1	1	1	1	1	1	2	1	1	1	1	1	1	2
A0A2K5UFP5	Succinate dehydrogenase [ubiquinone] flavoprotein subunit, mitochondrial OS=Macaca fascicularis OX=9541 PE=3 SV=1	---	74.921	50.3	168	24	2	1	1	1	1	1	1	1	1	1	1	1	1	1	1	1	1	1	1	1	1	1	1	1	1	1	1	1	1	1	1	1	1	1	1	1	1	1	1	1	1	1	1
A0A2K5UFS8	P4Hc domain-containing protein OS=Macaca fascicularis OX=9541 GN=OGFOD1 PE=4 SV=1	OGFOD1	58.178	18.5	17	6	6	0	0	0	0	0	0	0	0	0	0	0	0	0	0	0	0	0	0	0	0	0	0	0	0	0	0	0	0	0	0	0	0	0	0	0	0	0	0	0	0	1	0
A0A2K5UFT7	Rieske domain-containing protein OS=Macaca fascicularis OX=9541 GN=AIFM3 PE=4 SV=1	AIFM3	65.156	13.9	48	5	5	1	1	0	0	0	0	0	0	0	1	0	0	0	0	0	0	0	0	0	1	1	0	0	0	0	0	0	0	0	0	0	0	0	0	0	0	0	0	0	1	0	0
A0A2K5UFU3	RISC-loading complex subunit TARBP2 OS=Macaca fascicularis OX=9541 GN=TARBP2 PE=3 SV=1	TARBP2	39.065	23.8	134	6	6	0	0	0	1	0	1	1	1	0	0	0	1	0	1	0	0	0	0	3	1	1	1	1	1	1	1	1	0	1	1	1	1	1	1	1	1	1	2	1	1	1	1
A0A2K5UFU5	PQ-loop repeat-containing protein 1 isoform 1(predicted) OS=Macaca fascicularis OX=9541 GN=PQLC1 PE=4 SV=1	PQLC1	30.453	4.8	59	1	1	1	1	0	1	0	0	0	0	0	0	0	0	0	1	1	0	0	0	0	1	0	1	1	1	0	1	0	0	0	0	0	1	1	0	0	0	1	1	0	0	0	1
A0A2K5UFV0	Fibronectin type-III domain-containing protein OS=Macaca fascicularis OX=9541 GN=POMGNT2 PE=4 SV=1	POMGNT2	66.457	43.4	423	16	16	1	3	1	4	4	4	6	4	2	4	5	5	3	2	4	3	1	3	3	4	4	1	4	2	2	3	2	6	2	6	1	7	4	2	1	2	1	3	3	4	4	3
A0A2K5UFV2	Ig-like domain-containing protein OS=Macaca fascicularis OX=9541 GN=ISLR2 PE=4 SV=1	ISLR2	82.585	42.3	1680	21	21	9	14	10	10	13	14	17	12	11	11	9	10	12	7	13	15	15	9	9	13	15	12	13	13	12	12	13	12	11	11	15	15	11	8	11	10	9	10	10	8	15	11
A0A2K5UFV7	Acyl carrier protein OS=Macaca fascicularis OX=9541 PE=3 SV=1	---	17.389	21.2	613	4	4	3	4	4	3	5	5	5	4	6	3	5	3	3	4	3	4	3	3	4	5	3	3	4	5	4	4	5	4	5	4	4	4	5	3	3	4	4	3	3	4	3	5
A0A2K5UFW6	Adenosine deaminase, RNA specific B1(predicted) OS=Macaca fascicularis OX=9541 GN=ADARB1 PE=4 SV=1	ADARB1	76.712	33.5	2	14	1	0	0	0	0	0	0	0	0	0	0	0	0	0	1	0	0	0	0	0	0	0	0	0	0	0	0	0	0	0	0	0	0	0	0	0	0	0	0	0	0	0	0
A0A2K5UFX3	A-kinase anchor protein 17A isoform 1(predicted) OS=Macaca fascicularis OX=9541 GN=AKAP17A PE=4 SV=1	AKAP17A	80.336	17.2	28	8	7	0	0	0	0	0	0	0	0	0	0	0	0	0	1	0	0	0	0	0	0	0	0	0	0	0	0	0	0	0	0	0	0	0	0	0	0	0	0	0	0	0	0
A0A2K5UFX6	Terminal uridylyltransferase 4 isoform a(predicted) OS=Macaca fascicularis OX=9541 GN=TUT4 PE=4 SV=1	TUT4	184.3	12.1	66	14	13	0	0	0	1	0	0	0	0	0	1	0	0	0	1	0	0	0	0	1	1	0	0	0	0	0	0	0	0	1	0	0	0	1	0	0	0	0	0	1	0	0	0
A0A2K5UFY4	Sorting nexin-14 isoform a(predicted) OS=Macaca fascicularis OX=9541 GN=SNX14 PE=4 SV=1	SNX14	104.07	12.4	38	8	8	1	0	0	0	0	0	1	0	0	0	0	3	0	0	0	1	0	0	1	0	0	0	0	0	0	0	0	0	0	0	0	0	0	0	0	0	1	0	1	0	1	0
A0A2K5UFY9	40S_SA_C domain-containing protein OS=Macaca fascicularis OX=9541 PE=3 SV=1	---	22.612	30.8	1	6	1	0	0	0	0	0	0	0	0	0	0	0	0	0	0	0	0	0	0	0	0	0	0	0	0	0	0	0	0	0	0	0	0	0	0	0	0	0	0	0	0	0	0
A0A2K5UG03	ADARB1 isoform 13(predicted) OS=Macaca fascicularis OX=9541 GN=ADARB1 PE=4 SV=1	ADARB1	80.791	37.1	676	15	2	8	8	3	6	4	8	7	8	6	5	3	3	1	13	5	4	2	5	8	5	9	4	6	6	6	5	2	5	8	10	5	6	7	6	6	5	6	3	3	4	3	5
A0A2K5UG16	Chorein_N domain-containing protein OS=Macaca fascicularis OX=9541 GN=UHRF1BP1L PE=4 SV=1	UHRF1BP1L	164.44	20.1	322	19	19	4	1	2	1	4	2	1	1	2	1	1	2	2	1	1	3	2	2	5	2	1	2	1	1	1	2	1	1	2	0	1	0	1	1	1	2	1	2	2	1	2	1
A0A2K5UG18	DUF2040 domain-containing protein OS=Macaca fascicularis OX=9541 GN=NSRP1 PE=4 SV=1	NSRP1	66.505	8.6	29	4	4	0	0	0	0	0	1	0	0	0	0	0	0	0	0	0	0	0	0	0	0	0	0	0	0	0	0	0	0	1	1	1	0	0	0	0	0	0	0	0	0	0	0
A0A2K5UG19	SH2 domain-containing protein OS=Macaca fascicularis OX=9541 PE=4 SV=1	---	55.097	31.8	208	11	11	1	2	1	1	1	4	3	4	2	1	0	1	0	1	0	1	0	0	1	1	1	1	1	0	1	2	1	1	3	3	2	2	4	5	1	1	4	3	0	1	1	0
A0A2K5UG21	DIRAS family GTPase 1(predicted) OS=Macaca fascicularis OX=9541 GN=DIRAS1 PE=4 SV=1	DIRAS1	22.329	59.1	693	10	8	6	5	3	5	5	5	6	5	4	4	5	4	6	3	6	3	5	5	4	6	5	3	3	3	6	4	5	6	3	5	4	4	6	4	6	4	7	5	3	4	4	5
A0A2K5UG41	Ricin B-type lectin domain-containing protein OS=Macaca fascicularis OX=9541 PE=4 SV=1	---	40.923	26.5	8	7	4	0	0	0	0	0	0	0	0	0	0	0	0	0	0	0	0	0	0	0	0	0	0	0	0	0	0	0	0	0	0	0	0	0	0	0	0	0	0	0	0	0	0
A0A2K5UG50	Gem-associated protein 2(predicted) OS=Macaca fascicularis OX=9541 GN=GEMIN2 PE=4 SV=1	GEMIN2	16.58	12.9	3	1	1	0	0	0	0	0	0	0	0	0	0	0	0	0	0	0	0	0	0	0	0	0	0	0	0	0	0	0	0	0	0	0	0	0	0	0	0	0	0	0	0	0	0
A0A2K5UG51	Neogenin isoform 1(predicted) OS=Macaca fascicularis OX=9541 GN=NEO1 PE=4 SV=1	NEO1	157.53	57	4194	54	54	29	27	32	34	29	35	39	28	33	20	30	38	33	27	29	27	30	31	29	30	31	26	29	32	27	33	31	32	34	37	38	40	44	33	27	36	23	23	28	34	39	31
A0A2K5UG52	Succinate dehydrogenase assembly factor 1, mitochondrial(predicted) OS=Macaca fascicularis OX=9541 GN=SDHAF1 PE=3 SV=1	SDHAF1	12.832	31.3	76	2	2	1	1	0	2	0	0	1	0	1	1	0	1	1	0	0	0	0	0	1	1	0	0	0	0	2	1	1	1	0	0	1	0	1	0	2	0	3	2	1	1	1	0
A0A2K5UG59	ZNF143 isoform 7(predicted) OS=Macaca fascicularis OX=9541 GN=ZNF143 PE=4 SV=1	ZNF143	65.62	16.6	9	5	5	0	0	0	0	0	0	0	0	0	0	0	0	0	0	0	0	0	0	0	0	0	0	0	0	0	0	0	0	0	0	0	0	0	0	0	0	0	0	0	0	0	0
A0A2K5UG69	TPR_REGION domain-containing protein OS=Macaca fascicularis OX=9541 GN=TTC30A PE=4 SV=1	TTC30A	76.179	13.1	16	8	8	0	0	0	0	0	0	0	0	0	0	0	0	0	0	0	0	0	0	0	0	0	0	0	0	0	0	0	0	0	0	0	0	0	0	0	0	0	0	0	0	1	1
A0A2K5UG80	OXA1L, mitochondrial inner membrane protein(predicted) OS=Macaca fascicularis OX=9541 GN=OXA1L PE=3 SV=1	OXA1L	48.42	18.7	98	6	6	0	1	0	1	0	0	0	0	0	2	0	0	0	0	0	1	0	0	0	1	2	0	2	0	0	1	0	2	0	1	0	1	1	0	0	0	0	0	0	0	1	1
A0A2K5UGE1	HDGC(predicted) OS=Macaca fascicularis OX=9541 GN=DSG2 PE=4 SV=1	DSG2	120.2	7.2	71	6	6	1	0	0	0	0	0	0	0	0	0	0	1	0	0	0	1	0	1	1	1	0	0	0	0	0	0	0	1	0	0	1	0	1	0	1	1	0	0	0	0	1	0
A0A2K5UGG2	Solute carrier family 35 member G2(predicted) OS=Macaca fascicularis OX=9541 GN=SLC35G2 PE=4 SV=1	SLC35G2	46.461	7	1	1	1	0	0	0	0	0	0	0	0	0	0	0	0	0	0	0	0	0	0	0	0	0	0	0	0	0	0	0	0	0	0	0	0	0	0	0	0	0	0	0	0	0	0
A0A2K5UGG4	IF rod domain-containing protein OS=Macaca fascicularis OX=9541 PE=3 SV=1	---	47.515	23.7	198	15	3	1	1	1	1	1	2	1	1	1	2	1	2	1	0	1	1	1	1	2	2	1	1	1	1	1	1	1	0	1	2	2	1	2	3	1	1	0	1	1	1	2	1
A0A2K5UGH1	Protein FAM134B isoform 1(predicted) OS=Macaca fascicularis OX=9541 GN=RETREG1 PE=4 SV=1	RETREG1	54.676	15.3	203	5	5	3	1	1	1	1	0	0	2	0	3	3	1	2	0	1	1	1	2	2	2	3	2	1	1	1	3	3	1	3	2	1	3	1	1	2	1	3	2	1	2	3	3
A0A2K5UGH7	Peptidase M20 domain-containing protein 2 OS=Macaca fascicularis OX=9541 GN=PM20D2 PE=3 SV=1	PM20D2	47.921	27.8	123	8	8	0	1	0	1	0	2	2	3	1	0	1	0	2	1	2	0	0	1	0	1	0	2	0	1	0	1	0	1	2	1	2	2	0	1	1	1	0	1	0	0	1	0
A0A2K5UGI0	ACTBL2 isoform 1(predicted) OS=Macaca fascicularis OX=9541 GN=ACTBL2 PE=3 SV=1	ACTBL2	41.996	55.1	1065	20	6	8	9	6	10	8	8	11	5	8	6	8	9	6	9	6	5	4	4	8	11	8	9	7	5	9	7	8	11	9	11	6	10	9	3	7	8	8	11	6	6	12	12
A0A2K5UGJ0	25A_SYNTH_3 domain-containing protein OS=Macaca fascicularis OX=9541 GN=OAS1 PE=4 SV=1	OAS1	41.324	8.9	7	2	2	0	2	0	1	0	0	0	0	0	0	0	2	0	0	0	0	1	0	0	0	0	0	0	0	0	0	0	0	0	0	0	0	0	0	0	0	0	0	0	0	0	0
A0A2K5UGK7	BRICHOS domain-containing protein OS=Macaca fascicularis OX=9541 PE=4 SV=1	---	24.941	59.5	543	9	9	4	4	3	6	6	5	5	4	6	4	6	4	4	3	4	4	3	3	5	5	5	3	5	3	4	5	3	5	4	6	4	4	4	4	3	4	4	6	5	6	4	6
A0A2K5UGL3	YL1_C domain-containing protein OS=Macaca fascicularis OX=9541 PE=4 SV=1	---	20.679	21.4	14	3	3	0	0	0	0	0	0	0	0	0	0	0	0	0	0	0	0	0	0	0	0	0	0	0	0	0	1	0	0	0	0	0	0	0	0	0	0	0	0	0	0	0	0
A0A2K5UGL8	Ubiquitin carboxyl-terminal hydrolase OS=Macaca fascicularis OX=9541 PE=3 SV=1	---	58.899	28.5	88	11	4	0	0	0	0	0	0	0	0	0	0	0	0	0	2	0	0	0	0	0	0	0	0	0	0	0	0	0	0	0	0	0	0	0	0	0	0	0	0	0	0	0	0
A0A2K5UGL9	Phosphatase and actin regulator OS=Macaca fascicularis OX=9541 GN=PHACTR2 PE=3 SV=1	PHACTR2	62.236	17.7	103	7	7	1	0	0	2	0	0	0	0	0	0	1	1	0	0	0	0	0	0	0	1	0	0	0	2	0	1	0	0	0	1	0	0	0	0	0	0	1	1	0	1	0	0
A0A2K5UGN0	Galactokinase 1(predicted) OS=Macaca fascicularis OX=9541 GN=GALK1 PE=4 SV=1	GALK1	45.326	41.5	415	15	15	0	0	0	0	0	1	2	1	0	0	1	0	1	3	1	0	0	1	0	1	1	1	1	1	2	2	3	0	2	1	2	2	1	4	1	0	1	0	2	1	3	1
A0A2K5UGN2	Reverse transcriptase domain-containing protein OS=Macaca fascicularis OX=9541 PE=4 SV=1	---	150.92	2.3	6	3	2	0	0	0	0	0	0	0	0	0	0	0	0	0	0	0	0	0	0	0	0	0	1	0	0	0	0	0	0	0	0	0	0	0	0	0	0	0	0	0	0	0	0
A0A2K5UGN5	Family with sequence similarity 98 member B(predicted) OS=Macaca fascicularis OX=9541 GN=FAM98B PE=4 SV=1	FAM98B	43.605	58.1	1459	17	14	9	9	7	16	11	12	10	11	10	7	10	10	10	12	9	10	9	7	9	9	9	12	6	8	9	12	14	15	9	14	14	15	14	11	11	11	7	9	11	10	10	9
A0A2K5UGN9	Ig-like domain-containing protein OS=Macaca fascicularis OX=9541 PE=4 SV=1	---	11.196	69.8	307	5	2	1	1	2	1	0	0	0	3	1	1	1	1	1	2	2	1	1	1	4	2	2	3	1	2	2	2	1	4	1	3	3	0	2	3	2	2	1	3	5	1	3	1
A0A2K5UGP2	Ig-like domain-containing protein OS=Macaca fascicularis OX=9541 GN=LINGO3 PE=4 SV=1	LINGO3	64.845	8.1	12	4	4	0	0	0	0	0	0	0	0	0	0	0	1	0	0	0	0	0	0	0	0	0	0	0	0	0	0	0	0	0	0	0	0	0	0	0	0	0	0	1	0	0	0
A0A2K5UGP9	B-cell CLL/lymphoma 11A (Zinc finger protein) isoform 2(predicted) OS=Macaca fascicularis OX=9541 GN=BCL11A PE=4 SV=1	BCL11A	83.86	48.3	30	26	2	0	0	0	0	0	1	0	0	0	0	0	0	0	0	0	0	0	0	0	0	1	1	0	0	0	0	1	0	0	1	1	1	1	1	0	0	0	0	0	0	0	0
A0A2K5UGQ8	Ig-like domain-containing protein OS=Macaca fascicularis OX=9541 PE=4 SV=1	---	11.311	84.9	612	6	2	4	3	4	3	3	3	2	4	2	2	2	3	2	3	3	3	3	4	4	4	3	3	3	4	3	3	3	3	3	2	3	3	4	3	5	4	4	5	2	2	3	2
A0A2K5UGQ9	Polyadenylate-binding protein OS=Macaca fascicularis OX=9541 GN=PABPC3 PE=3 SV=1	PABPC3	70.057	13.2	3	8	1	0	0	0	0	0	0	0	0	0	0	0	0	0	0	0	0	0	0	0	0	1	0	0	0	0	0	0	0	0	0	0	0	0	0	0	0	0	0	0	0	0	0
A0A2K5UGR0	CMP/dCMP-type deaminase domain-containing protein OS=Macaca fascicularis OX=9541 PE=4 SV=1	---	22.864	13.7	4	2	2	0	0	0	0	0	0	0	0	0	0	0	0	0	0	0	0	0	0	0	0	0	0	0	0	0	0	0	0	0	0	0	0	0	0	0	0	0	0	0	0	0	0
A0A2K5UGR3	SPOUT1 isoform 1(predicted) OS=Macaca fascicularis OX=9541 GN=SPOUT1 PE=4 SV=1	SPOUT1	41.984	12.2	9	3	3	0	0	0	0	0	0	0	0	0	0	0	0	0	0	0	0	0	0	0	0	0	0	0	0	0	0	0	0	0	0	0	0	0	0	0	0	0	0	0	0	0	0
A0A2K5UGR4	ADP-ribosylation factor 1, isoform CRA_a(predicted) OS=Macaca fascicularis OX=9541 PE=3 SV=1	---	20.678	40.9	1	7	1	0	0	0	0	0	0	0	0	0	0	0	0	0	0	1	0	0	0	0	0	0	0	0	0	0	0	0	0	0	0	0	0	0	0	0	0	0	0	0	0	0	0
A0A2K5UGS7	GOLGA3 isoform 2(predicted) OS=Macaca fascicularis OX=9541 GN=GOLGA3 PE=4 SV=1	GOLGA3	167.65	45	2151	48	48	14	9	12	16	18	13	11	16	13	5	12	9	16	10	11	11	16	18	16	10	8	16	11	15	18	13	22	12	16	12	26	11	13	16	18	17	19	16	23	17	9	10
A0A2K5UGT1	Calcium-transporting ATPase OS=Macaca fascicularis OX=9541 GN=ATP2B4 PE=3 SV=1	ATP2B4	129.3	44.3	2315	49	5	25	16	18	24	26	15	15	11	24	22	26	29	12	10	16	16	13	12	17	23	15	10	16	11	10	16	13	21	13	14	11	16	9	3	18	15	15	17	12	16	19	20
A0A2K5UGT8	B cell CLL/lymphoma 11A(predicted) OS=Macaca fascicularis OX=9541 GN=BCL11A PE=4 SV=1	BCL11A	91.114	47.7	973	29	2	5	4	3	7	3	12	14	10	3	0	0	1	0	0	3	2	3	4	3	3	5	11	3	4	10	12	12	4	16	16	16	15	12	16	7	4	0	0	0	0	2	0
A0A2K5UGU3	Calcium-transporting ATPase OS=Macaca fascicularis OX=9541 GN=ATP2B4 PE=3 SV=1	ATP2B4	133.71	38.8	106	46	2	2	0	0	1	1	1	1	1	1	1	1	1	1	2	0	0	0	0	1	1	0	0	0	1	1	1	1	1	0	1	1	1	1	0	0	1	1	1	1	1	1	1
A0A2K5UGV6	DH domain-containing protein OS=Macaca fascicularis OX=9541 GN=ARHGEF10 PE=4 SV=1	ARHGEF10	115.17	5.5	13	4	3	1	0	1	0	0	0	0	0	0	0	0	0	0	0	0	0	0	0	0	0	1	0	0	0	0	0	0	0	0	0	0	0	0	0	0	0	0	0	0	0	0	0
A0A2K5UGV9	WD_REPEATS_REGION domain-containing protein OS=Macaca fascicularis OX=9541 GN=DCAF11 PE=4 SV=1	DCAF11	61.629	23.3	62	9	9	1	0	0	0	0	0	0	0	0	0	0	1	0	2	0	0	0	0	0	0	0	0	0	0	0	1	1	1	0	0	1	0	1	1	0	1	0	0	0	0	1	1
A0A2K5UGW2	RasGAP-activating-like protein 1 isoform 1(predicted) OS=Macaca fascicularis OX=9541 GN=RASAL1 PE=4 SV=1	RASAL1	90.33	41.2	926	27	27	6	2	6	3	9	0	0	0	9	10	18	18	12	0	5	4	3	6	12	10	3	4	5	7	2	2	4	10	0	1	0	1	0	0	14	12	11	11	14	14	16	19
A0A2K5UGW4	General transcription factor IIF subunit 2 OS=Macaca fascicularis OX=9541 GN=GTF2F2 PE=3 SV=1	GTF2F2	28.417	55	598	12	12	3	3	4	2	3	4	3	5	1	1	1	3	1	4	6	3	6	5	4	7	5	7	4	6	5	2	5	6	3	5	5	5	7	5	4	3	2	1	4	6	4	4
A0A2K5UGW8	Nucleolar protein 56(predicted) OS=Macaca fascicularis OX=9541 PE=4 SV=1	---	21.083	37.4	1	4	1	0	0	0	0	0	0	0	0	0	0	0	0	1	0	0	0	0	0	0	0	0	0	0	0	0	0	0	0	0	0	0	0	0	0	0	0	0	0	0	0	0	0
A0A2K5UGX1	SMP_C2CD2L domain-containing protein OS=Macaca fascicularis OX=9541 GN=C2CD2L PE=4 SV=1	C2CD2L	76.135	44.1	1346	22	22	9	9	8	15	12	10	12	7	14	10	15	13	13	3	7	9	9	7	11	16	10	6	11	8	12	11	10	11	8	9	8	12	11	3	11	11	10	12	13	13	12	15
A0A2K5UGX8	Ig-like domain-containing protein OS=Macaca fascicularis OX=9541 PE=4 SV=1	---	11.226	84.9	173	6	2	1	1	1	1	1	1	1	1	1	1	1	1	0	1	1	1	1	1	1	1	1	1	1	1	1	2	1	1	1	1	1	1	1	3	1	1	2	3	1	1	1	1
A0A2K5UGY4	FABP domain-containing protein OS=Macaca fascicularis OX=9541 GN=CRABP1 PE=3 SV=1	CRABP1	15.565	79.6	659	12	12	1	0	1	0	3	3	1	1	2	5	9	5	14	7	1	2	4	6	0	3	1	4	4	1	4	3	5	2	3	2	3	4	1	1	3	2	4	4	12	8	6	7
A0A2K5UGZ6	FAM136A isoform 1(predicted) OS=Macaca fascicularis OX=9541 PE=4 SV=1	---	15.627	58	300	7	7	2	1	2	1	1	1	2	2	2	1	1	2	2	1	2	3	3	4	3	1	0	2	1	2	2	1	2	0	2	0	3	0	1	1	2	2	1	1	2	3	3	2
A0A2K5UH02	Solute carrier family 12 member 6 isoform a(predicted) OS=Macaca fascicularis OX=9541 GN=SLC12A6 PE=4 SV=1	SLC12A6	125.42	15.6	252	14	10	2	1	1	2	2	2	2	1	0	2	2	3	1	0	0	1	1	0	0	3	2	0	2	0	0	2	1	2	2	4	2	3	2	0	0	1	3	2	2	1	3	4
A0A2K5UH04	PDZ and LIM domain 4(predicted) OS=Macaca fascicularis OX=9541 GN=PDLIM4 PE=4 SV=1	PDLIM4	35.284	35.6	43	7	7	0	0	0	0	0	0	0	0	0	0	0	0	0	2	0	0	0	0	0	0	0	0	0	0	0	0	0	0	0	0	0	0	0	0	0	0	0	0	0	0	1	0
A0A2K5UH11	Centromere protein C 1(predicted) OS=Macaca fascicularis OX=9541 GN=CENPC PE=4 SV=1	CENPC	106.79	8.3	45	6	6	0	0	0	0	0	0	0	0	0	0	0	0	0	0	0	1	0	0	0	0	0	0	0	0	0	0	1	1	0	0	0	0	0	0	0	0	0	1	0	0	0	0
A0A2K5UH13	Cyclin-dependent kinase 5 activator OS=Macaca fascicularis OX=9541 GN=CDK5R2 PE=3 SV=1	CDK5R2	38.663	33.8	196	9	9	2	2	1	2	1	3	1	2	1	0	1	2	2	1	1	1	2	2	3	2	3	2	1	0	1	2	2	2	2	1	2	1	0	1	2	2	1	1	1	1	2	1
A0A2K5UH21	4Fe-4S ferredoxin-type domain-containing protein OS=Macaca fascicularis OX=9541 GN=ETFDH PE=4 SV=1	ETFDH	68.773	47.7	877	18	18	8	6	5	2	4	3	3	3	4	9	7	9	5	8	5	3	2	3	8	7	6	4	5	6	5	3	6	3	3	3	2	4	4	3	2	7	7	6	5	8	8	6
A0A2K5UH26	14_3_3 domain-containing protein OS=Macaca fascicularis OX=9541 GN=SFN PE=3 SV=1	SFN	27.802	17.7	59	5	2	1	0	0	1	0	1	1	1	0	1	1	0	0	1	0	0	1	1	0	1	0	0	0	1	0	1	0	1	1	1	0	1	1	1	0	1	1	1	1	1	0	1
A0A2K5UH46	HMG box domain-containing protein OS=Macaca fascicularis OX=9541 GN=TOX PE=4 SV=1	TOX	57.482	8.4	43	3	2	0	0	0	0	0	1	0	0	0	0	0	0	0	0	0	1	0	0	0	0	0	0	0	0	0	1	0	0	1	0	1	0	0	0	0	0	1	0	1	0	0	0
A0A2K5UH67	Ferrochelatase OS=Macaca fascicularis OX=9541 GN=FECH PE=3 SV=1	FECH	46.798	54.6	786	16	16	6	4	4	5	6	4	4	5	6	6	9	11	6	7	2	4	4	5	5	6	5	3	3	5	4	3	5	3	4	3	5	3	3	3	4	2	7	5	5	3	6	7
A0A2K5UH82	Protein kinase domain-containing protein OS=Macaca fascicularis OX=9541 GN=TAOK3 PE=4 SV=1	TAOK3	105.5	20.8	122	14	11	1	0	0	3	0	0	1	0	2	2	1	2	1	1	1	0	0	1	2	1	2	0	1	1	0	3	1	1	0	2	3	1	2	0	1	1	1	0	1	1	2	2
A0A2K5UH83	Cartilage-associated protein(predicted) OS=Macaca fascicularis OX=9541 GN=CRTAP PE=4 SV=1	CRTAP	46.619	19	9	5	5	0	0	0	0	0	0	0	0	0	0	0	0	0	0	0	0	0	0	0	0	0	0	0	0	0	0	0	0	0	0	0	0	0	0	0	0	0	0	0	0	0	0
A0A2K5UH97	DNA ligase OS=Macaca fascicularis OX=9541 GN=LIG1 PE=3 SV=1	LIG1	98.11	29.4	146	19	19	0	0	0	0	0	0	0	1	0	0	0	0	0	3	0	0	0	0	0	0	0	0	0	0	1	0	0	0	0	0	2	0	1	1	0	0	0	0	0	0	0	0
A0A2K5UHA6	Polyketide_cyc domain-containing protein OS=Macaca fascicularis OX=9541 GN=COQ10B PE=4 SV=1	COQ10B	21.753	25	97	4	3	0	2	1	1	0	0	1	1	0	1	0	1	1	0	0	0	1	1	1	0	1	2	0	1	1	0	0	2	1	0	1	1	0	1	1	1	1	0	1	1	2	2
A0A2K5UHB1	Na(+)/H(+) exchange regulatory cofactor NHE-RF3(predicted) OS=Macaca fascicularis OX=9541 GN=PDZK1 PE=4 SV=1	PDZK1	56.975	27	43	8	8	0	0	0	0	1	0	0	0	0	0	0	0	0	3	0	0	0	0	0	0	0	0	0	0	0	0	0	0	0	0	0	0	0	0	0	0	0	0	0	0	0	0
A0A2K5UHC2	TFIIS N-terminal domain-containing protein OS=Macaca fascicularis OX=9541 GN=IWS1 PE=4 SV=1	IWS1	91.905	17	238	12	12	2	2	1	2	0	1	1	2	0	0	1	0	0	1	2	0	2	2	1	2	1	2	1	2	0	1	2	3	2	0	2	2	2	3	1	2	0	0	1	1	0	0
A0A2K5UHD1	Decapping enzyme, scavenger(predicted) OS=Macaca fascicularis OX=9541 GN=DCPS PE=4 SV=1	DCPS	38.517	45.7	1057	11	11	8	7	5	6	9	9	8	9	7	4	5	4	7	9	4	4	5	4	8	7	4	5	5	6	9	9	8	7	11	9	10	9	9	10	10	8	5	4	9	9	7	7
A0A2K5UHD5	Lysine-specific demethylase 5B(predicted) OS=Macaca fascicularis OX=9541 GN=KDM5B PE=4 SV=1	KDM5B	175.67	5.4	62	7	6	1	1	1	0	0	0	1	0	0	0	0	0	0	0	0	0	0	1	0	1	1	1	0	0	0	1	0	0	1	0	0	0	1	0	1	0	0	0	0	0	0	0
A0A2K5UHD7	Claudin OS=Macaca fascicularis OX=9541 GN=CLDN10 PE=3 SV=1	CLDN10	24.458	9.2	36	2	1	1	0	0	1	0	0	0	0	0	0	0	1	0	0	0	0	0	0	1	1	0	0	0	0	0	0	0	0	0	0	0	0	0	0	0	0	0	0	0	0	0	1
A0A2K5UHE5	Aldedh domain-containing protein OS=Macaca fascicularis OX=9541 GN=ALDH1B1 PE=3 SV=1	ALDH1B1	57.235	54.4	1901	25	22	21	13	19	15	18	18	18	19	16	17	17	14	17	19	14	17	13	19	14	15	16	17	14	17	15	19	18	18	17	18	19	18	18	15	19	18	20	22	20	16	15	13
A0A2K5UHG4	Olfactory receptor OS=Macaca fascicularis OX=9541 GN=OR8A1 PE=3 SV=1	OR8A1	36.367	2.8	3	1	1	0	0	0	0	0	0	1	0	0	0	0	0	0	0	0	0	0	0	0	0	0	0	0	0	0	0	0	0	0	0	0	0	0	0	0	0	0	0	0	0	0	0
A0A2K5UHH0	Ig-like domain-containing protein OS=Macaca fascicularis OX=9541 GN=ISLR PE=4 SV=1	ISLR	45.851	17.8	27	5	5	0	0	0	0	0	0	0	0	0	0	0	0	0	1	0	0	0	0	0	0	0	0	0	0	0	0	0	0	0	0	0	0	0	0	0	0	0	0	0	0	0	0
A0A2K5UHI1	Ribosomal protein L11, isoform CRA_b(predicted) OS=Macaca fascicularis OX=9541 GN=RPL11 PE=3 SV=1	RPL11	20.252	64.6	590	11	11	3	5	5	3	4	5	4	4	4	4	4	3	3	5	5	3	5	4	4	4	5	6	5	5	4	6	3	5	4	5	5	4	3	4	5	4	5	4	4	5	4	4
A0A2K5UHI3	MARCKS like 1(predicted) OS=Macaca fascicularis OX=9541 GN=MARCKSL1 PE=4 SV=1	MARCKSL1	19.529	78.5	1455	8	8	8	7	7	12	11	7	13	9	11	7	6	9	11	11	9	11	8	8	9	8	9	9	8	8	8	9	12	10	11	9	14	10	11	11	11	8	13	9	10	8	7	10
A0A2K5UHI4	Bromo domain-containing protein OS=Macaca fascicularis OX=9541 GN=ATAD2 PE=4 SV=1	ATAD2	157.41	22.9	84	24	21	0	0	0	0	0	0	0	0	0	0	0	0	0	0	0	0	0	0	0	1	0	0	0	0	0	0	0	0	0	0	0	0	0	0	0	0	0	0	0	0	0	0
A0A2K5UHI5	RabBD domain-containing protein OS=Macaca fascicularis OX=9541 GN=EXPH5 PE=4 SV=1	EXPH5	221.82	2.1	5	3	3	0	0	0	0	0	0	0	0	0	0	0	0	0	0	0	0	0	0	0	0	0	0	0	0	0	0	0	0	0	0	0	0	0	0	0	0	0	0	0	0	0	0
A0A2K5UHI7	INTS2 isoform 1(predicted) OS=Macaca fascicularis OX=9541 GN=INTS2 PE=4 SV=1	INTS2	133.62	13.9	67	10	10	0	0	0	0	0	0	0	0	0	0	0	0	0	2	0	0	0	1	0	0	0	1	0	0	0	0	0	0	0	0	0	0	0	1	0	0	0	0	0	0	0	0
A0A2K5UHK1	Peptidyl-prolyl cis-trans isomerase OS=Macaca fascicularis OX=9541 PE=3 SV=1	---	14.322	64.4	11	9	1	0	0	0	0	0	0	0	0	0	0	0	0	0	0	0	0	0	0	0	0	0	0	0	1	0	1	0	0	0	0	0	0	1	0	0	0	0	0	0	0	0	0
A0A2K5UHK4	IF rod domain-containing protein OS=Macaca fascicularis OX=9541 GN=PRPH PE=3 SV=1	PRPH	48.02	32.9	56	16	11	0	0	0	0	0	0	0	0	0	0	0	0	0	0	0	0	0	0	0	0	0	0	0	0	0	0	0	0	0	0	0	0	0	0	0	0	0	1	0	0	0	0
A0A2K5UHL5	Zinc finger protein 318(predicted) OS=Macaca fascicularis OX=9541 GN=ZNF318 PE=4 SV=1	ZNF318	251.29	5.6	58	9	9	0	0	0	0	0	1	1	0	0	0	0	0	0	1	0	0	0	0	0	0	0	0	0	0	0	0	1	1	0	1	1	0	1	0	0	0	0	0	0	0	0	0
A0A2K5UHL8	T0074085 isoform 1(predicted) OS=Macaca fascicularis OX=9541 PE=3 SV=1	---	67.61	40.6	1103	20	20	8	10	6	8	8	8	9	9	10	8	9	12	6	6	9	6	5	7	9	11	6	9	5	6	7	9	8	9	10	8	5	6	7	7	11	11	5	6	8	7	7	8
A0A2K5UHN0	Biogenesis of lysosome-related organelles complex 1 subunit 3 OS=Macaca fascicularis OX=9541 GN=BLOC1S3 PE=3 SV=1	BLOC1S3	20.98	17.5	43	2	2	0	0	0	0	0	0	0	0	0	0	0	0	0	2	0	0	0	0	0	0	0	0	0	0	0	0	0	0	0	0	0	0	0	0	0	0	0	1	0	1	0	0
A0A2K5UHR5	Lin-37 DREAM MuvB core complex component(predicted) OS=Macaca fascicularis OX=9541 GN=LIN37 PE=4 SV=1	LIN37	27.393	13.1	8	2	2	0	0	0	0	0	0	0	0	0	0	0	0	0	0	0	0	0	0	0	0	0	0	0	0	0	0	0	0	0	0	0	1	0	0	0	0	0	0	0	0	0	0
A0A2K5UHS3	Catenin alpha like 1(predicted) OS=Macaca fascicularis OX=9541 GN=CTNNAL1 PE=4 SV=1	CTNNAL1	81.554	3.6	23	1	1	1	0	0	1	0	0	0	0	0	0	1	1	0	1	0	0	1	0	0	1	0	1	0	0	0	0	0	0	0	0	0	1	0	0	0	0	0	0	0	0	0	0
A0A2K5UHS7	Nucleic_acid_bd domain-containing protein OS=Macaca fascicularis OX=9541 GN=NCOA6 PE=4 SV=1	NCOA6	216.53	11.4	47	13	13	0	0	0	0	0	0	0	0	0	0	1	0	0	1	0	0	0	0	0	0	0	0	0	0	0	0	0	0	0	0	0	0	0	0	1	1	0	0	0	0	0	0
A0A2K5UHT5	OBG-type G domain-containing protein OS=Macaca fascicularis OX=9541 GN=GTPBP10 PE=4 SV=1	GTPBP10	42.824	21.4	17	6	6	0	1	0	0	0	0	0	0	0	0	0	0	0	0	0	0	0	0	0	0	0	0	0	0	0	0	0	1	0	1	0	0	0	0	0	0	0	0	0	1	0	0
A0A2K5UHU0	Component of oligomeric golgi complex 1(predicted) OS=Macaca fascicularis OX=9541 PE=4 SV=1	---	108.93	12.1	92	9	9	0	0	0	0	0	0	0	0	0	0	1	0	0	0	1	0	0	0	1	0	0	1	0	0	1	0	0	1	2	1	0	1	1	0	0	1	0	0	0	1	0	1
A0A2K5UHU3	PlsC domain-containing protein OS=Macaca fascicularis OX=9541 GN=TMEM68 PE=4 SV=1	TMEM68	37.428	27.2	338	6	6	2	2	2	3	3	2	2	2	2	5	3	3	2	3	3	2	1	1	3	5	2	0	1	0	1	2	2	4	2	3	1	4	3	1	1	1	2	3	3	3	2	3
A0A2K5UHU7	G_PROTEIN_RECEP_F1_2 domain-containing protein OS=Macaca fascicularis OX=9541 GN=S1PR1 PE=3 SV=1	S1PR1	42.806	16.2	75	5	5	0	0	1	1	0	1	0	0	1	1	0	0	0	1	1	1	1	0	1	0	2	1	1	0	0	0	0	0	0	1	0	0	1	0	0	0	0	0	0	0	0	0
A0A2K5UHU9	Transcription factor SOX OS=Macaca fascicularis OX=9541 GN=SOX11 PE=4 SV=1	SOX11	46.663	25.4	114	7	4	0	0	0	0	0	0	0	0	0	0	0	0	0	1	0	0	0	0	0	0	0	0	0	1	0	1	1	0	1	0	2	0	0	0	0	0	0	0	0	0	0	0
A0A2K5UHV1	Small nuclear ribonucleoprotein Sm D2 OS=Macaca fascicularis OX=9541 GN=SNRPD2 PE=3 SV=1	SNRPD2	13.626	50.8	582	7	7	4	4	2	3	6	4	3	5	3	3	4	5	4	3	5	5	5	3	3	3	4	3	3	5	5	4	2	4	6	5	4	4	6	4	4	3	2	4	4	3	3	4
A0A2K5UHW5	Solute carrier family 25 member 51(predicted) OS=Macaca fascicularis OX=9541 GN=SLC25A51 PE=3 SV=1	SLC25A51	33.802	22.5	64	6	6	0	3	1	0	1	0	1	0	0	1	0	1	0	0	0	0	0	0	1	0	1	1	1	1	0	1	0	1	1	2	0	2	1	0	0	0	0	0	0	0	0	1
A0A2K5UHW7	ETF domain-containing protein OS=Macaca fascicularis OX=9541 PE=4 SV=1	---	35.081	69.4	1836	16	16	12	16	12	10	12	11	14	9	13	9	12	14	12	13	11	12	13	10	13	14	10	11	10	12	11	11	13	14	12	15	8	12	10	9	12	12	14	12	12	14	15	13
A0A2K5UHW9	Glucosylceramidase OS=Macaca fascicularis OX=9541 GN=GBA PE=3 SV=1	GBA	59.321	31.1	516	11	11	2	3	3	5	3	3	5	4	2	3	3	5	3	2	4	3	3	2	5	5	2	5	4	4	4	5	5	5	6	4	8	4	5	5	6	5	2	4	4	6	3	3
A0A2K5UHX2	COUP transcription factor 2 isoform X1(predicted) OS=Macaca fascicularis OX=9541 GN=NR2F2 PE=3 SV=1	NR2F2	45.571	25.8	26	10	1	0	0	0	0	0	0	0	0	0	0	1	0	0	0	0	0	0	0	0	0	0	0	0	0	0	0	0	0	0	0	1	0	0	0	0	0	0	0	1	1	0	0
A0A2K5UHX3	Superoxide dismutase [Cu-Zn] OS=Macaca fascicularis OX=9541 GN=SOD3 PE=3 SV=1	SOD3	25.732	22.5	17	4	4	0	0	0	0	0	0	0	0	0	0	0	0	0	0	0	0	0	0	0	0	0	0	0	0	0	0	0	0	0	0	0	0	0	0	0	0	0	0	0	0	0	0
A0A2K5UHY0	PPT2-EGFL8 isoform 1(predicted) OS=Macaca fascicularis OX=9541 GN=PPT2 PE=4 SV=1	PPT2	34.35	13.2	22	3	3	0	0	0	0	0	0	0	0	0	0	0	0	0	0	0	0	0	0	0	0	0	0	0	0	0	0	0	0	0	0	0	0	0	0	0	0	0	0	0	0	0	0
A0A2K5UHY5	26S protease regulatory subunit 4(predicted) OS=Macaca fascicularis OX=9541 PE=3 SV=1	---	44.235	18.8	8	6	1	0	0	0	0	0	0	1	0	0	0	0	0	0	0	0	0	0	0	0	0	0	0	0	0	0	0	0	0	0	0	0	0	0	0	0	0	0	0	0	1	0	1
A0A2K5UHY9	PUM-HD domain-containing protein OS=Macaca fascicularis OX=9541 GN=PUM1 PE=4 SV=1	PUM1	127.18	28.3	1802	24	8	11	7	13	11	13	14	12	14	10	5	11	13	9	13	13	8	11	13	13	16	15	12	8	11	16	11	11	12	16	13	19	14	14	13	15	11	6	6	12	12	11	11
[truncated: 7,473 more rows]
[truncated: 582 more columns]
