# Supplementary material for: Spatiotemporal proteomic atlas of multiple brain regions across early fetal to neonatal stages in cynomolgus monkey
Source: Nat Commun. 2023 Jul 3;14:3917. doi: 10.1038/s41467-023-39411-7 (PMC10317979; doi:10.1038/s41467-023-39411-7)
Supplement: Supplementary file 15 — Source Data [file 41467_2023_39411_MOESM15_ESM.xlsx]

## Sheet: Figure 1B
time	Minor_Region	Mean_Expr	SD_Expr	Expr
F120	aCG	32.5234	0.0153099	32.515
F120	aCG	32.5234	0.0153099	32.5411
F120	aCG	32.5234	0.0153099	32.5141
F120	Amy	32.5262	0.0143056	32.5161
F120	Amy	32.5262	0.0143056	32.5426
F120	Amy	32.5262	0.0143056	32.52
F120	aPFC/sPFG	32.5262	0.0172175	32.5092
F120	aPFC/sPFG	32.5262	0.0172175	32.5259
F120	aPFC/sPFG	32.5262	0.0172175	32.5436
F120	CB	32.4037	0.0131689	32.4046
F120	CB	32.4037	0.0131689	32.3902
F120	CB	32.4037	0.0131689	32.4165
F120	Hipp	32.4864	0.00449558	32.4826
F120	Hipp	32.4864	0.00449558	32.4914
F120	Hipp	32.4864	0.00449558	32.4853
F120	IC	32.5416	0.0301052	32.5281
F120	IC	32.5416	0.0301052	32.5205
F120	IC	32.5416	0.0301052	32.576
F120	iPFG	32.5786	0.0466353	32.594
F120	iPFG	32.5786	0.0466353	32.6157
F120	iPFG	32.5786	0.0466353	32.5263
F120	iTG	32.5026	0.0431107	32.4977
F120	iTG	32.5026	0.0431107	32.5479
F120	iTG	32.5026	0.0431107	32.4621
F120	M1	32.4997	0.0487319	32.5477
F120	M1	32.4997	0.0487319	32.501
F120	M1	32.4997	0.0487319	32.4503
F120	MD	32.5356	0.00975927	32.5303
F120	MD	32.5356	0.00975927	32.5468
F120	MD	32.5356	0.00975927	32.5296
F120	OFC	32.5641	0.0308696	32.5996
F120	OFC	32.5641	0.0308696	32.5481
F120	OFC	32.5641	0.0308696	32.5444
F120	PFC/pPFC/mPFG	32.5364	0.00858021	32.5459
F120	PFC/pPFC/mPFG	32.5364	0.00858021	32.5291
F120	PFC/pPFC/mPFG	32.5364	0.00858021	32.5343
F120	PL/sPL	32.4837	0.0271863	32.4757
F120	PL/sPL	32.4837	0.0271863	32.514
F120	PL/sPL	32.4837	0.0271863	32.4615
F120	S1	32.4751	0.0311693	32.4914
F120	S1	32.4751	0.0311693	32.4392
F120	S1	32.4751	0.0311693	32.4948
F120	sTG	32.5207	0.0516533	32.5595
F120	sTG	32.5207	0.0516533	32.5407
F120	sTG	32.5207	0.0516533	32.4621
F120	STr	32.6011	0.0568917	32.6661
F120	STr	32.6011	0.0568917	32.5604
F120	STr	32.6011	0.0568917	32.5769
F120	TL/mTG	32.5125	0.0355427	32.5486
F120	TL/mTG	32.5125	0.0355427	32.5115
F120	TL/mTG	32.5125	0.0355427	32.4775
F120	V1	32.5183	0.036056	32.546
F120	V1	32.5183	0.036056	32.4775
F120	V1	32.5183	0.036056	32.5314
F50	CB	32.502	0.0190916	32.5154
F50	CB	32.502	0.0190916	32.4801
F50	CB	32.502	0.0190916	32.5104
F50	PFC/pPFC/mPFG	32.4893	0.0585094	32.5565
F50	PFC/pPFC/mPFG	32.4893	0.0585094	32.4494
F50	PFC/pPFC/mPFG	32.4893	0.0585094	32.462
F50	PL/sPL	32.4623	0.0099331	32.462
F50	PL/sPL	32.4623	0.0099331	32.4525
F50	PL/sPL	32.4623	0.0099331	32.4723
F50	TL/mTG	32.4524	0.0290929	32.4633
F50	TL/mTG	32.4524	0.0290929	32.4195
F50	TL/mTG	32.4524	0.0290929	32.4745
F50	V1	32.5087	0.0148474	32.5042
F50	V1	32.5087	0.0148474	32.4966
F50	V1	32.5087	0.0148474	32.5253
F90	Amy	32.5494	0.0325527	32.5145
F90	Amy	32.5494	0.0325527	32.5546
F90	Amy	32.5494	0.0325527	32.579
F90	aPFC/sPFG	32.4754	0.0246424	32.4924
F90	aPFC/sPFG	32.4754	0.0246424	32.4472
F90	aPFC/sPFG	32.4754	0.0246424	32.4868
F90	CB	32.4721	0.00449837	32.467
F90	CB	32.4721	0.00449837	32.4751
F90	CB	32.4721	0.00449837	32.4744
F90	Hipp	32.5164	0.0211389	32.4987
F90	Hipp	32.5164	0.0211389	32.5398
F90	Hipp	32.5164	0.0211389	32.5108
F90	IC	32.4813	0.0172932	32.4691
F90	IC	32.4813	0.0172932	32.4737
F90	IC	32.4813	0.0172932	32.5011
F90	M1	32.4933	0.00838354	32.5014
F90	M1	32.4933	0.00838354	32.4939
F90	M1	32.4933	0.00838354	32.4847
F90	PFC/pPFC/mPFG	32.499	0.0174803	32.5166
F90	PFC/pPFC/mPFG	32.499	0.0174803	32.4987
F90	PFC/pPFC/mPFG	32.499	0.0174803	32.4816
F90	PL/sPL	32.5348	0.043931	32.5742
F90	PL/sPL	32.5348	0.043931	32.4874
F90	PL/sPL	32.5348	0.043931	32.5427
F90	STr	32.5024	0.00970763	32.5122
F90	STr	32.5024	0.00970763	32.4928
F90	STr	32.5024	0.00970763	32.5021
F90	TL/mTG	32.5467	0.0373107	32.5656
F90	TL/mTG	32.5467	0.0373107	32.5707
F90	TL/mTG	32.5467	0.0373107	32.5037
F90	V1	32.548	0.0253672	32.5294
F90	V1	32.548	0.0253672	32.5377
F90	V1	32.548	0.0253672	32.5769
P3	aCG	32.5637	0.0420343	32.6112
P3	aCG	32.5637	0.0420343	32.5312
P3	aCG	32.5637	0.0420343	32.5488
P3	Amy	32.5566	0.0473803	32.5529
P3	Amy	32.5566	0.0473803	32.6057
P3	Amy	32.5566	0.0473803	32.5111
P3	aPFC/sPFG	32.4956	0.00503397	32.5013
P3	aPFC/sPFG	32.4956	0.00503397	32.4918
P3	aPFC/sPFG	32.4956	0.00503397	32.4936
P3	CB	32.4351	0.050436	32.484
P3	CB	32.4351	0.050436	32.4379
P3	CB	32.4351	0.050436	32.3833
P3	Hipp	32.5516	0.0104289	32.545
P3	Hipp	32.5516	0.0104289	32.5636
P3	Hipp	32.5516	0.0104289	32.5462
P3	IC	32.5461	0.0626699	32.6112
P3	IC	32.5461	0.0626699	32.4861
P3	IC	32.5461	0.0626699	32.5409
P3	iPFG	32.463	0.025302	32.4412
P3	iPFG	32.463	0.025302	32.457
P3	iPFG	32.463	0.025302	32.4908
P3	iTG	32.5357	0.0378548	32.528
P3	iTG	32.5357	0.0378548	32.5768
P3	iTG	32.5357	0.0378548	32.5023
P3	M1	32.5519	0.0658768	32.5159
P3	M1	32.5519	0.0658768	32.5119
P3	M1	32.5519	0.0658768	32.6279
P3	MD	32.5295	0.0250332	32.5584
P3	MD	32.5295	0.0250332	32.5135
P3	MD	32.5295	0.0250332	32.5168
P3	OFC	32.4725	0.0547828	32.5357
P3	OFC	32.4725	0.0547828	32.4384
P3	OFC	32.4725	0.0547828	32.4434
P3	PFC/pPFC/mPFG	32.509	0.0230307	32.5237
P3	PFC/pPFC/mPFG	32.509	0.0230307	32.4825
P3	PFC/pPFC/mPFG	32.509	0.0230307	32.5208
P3	PL/sPL	32.5839	0.038986	32.539
P3	PL/sPL	32.5839	0.038986	32.6093
P3	PL/sPL	32.5839	0.038986	32.6034
P3	S1	32.5912	0.0157054	32.6093
P3	S1	32.5912	0.0157054	32.5833
P3	S1	32.5912	0.0157054	32.581
P3	sTG	32.535	0.0312199	32.5685
P3	sTG	32.535	0.0312199	32.5066
P3	sTG	32.535	0.0312199	32.53
P3	STr	32.6392	0.0346507	32.6098
P3	STr	32.6392	0.0346507	32.6303
P3	STr	32.6392	0.0346507	32.6774
P3	TL/mTG	32.5347	0.0332161	32.5202
P3	TL/mTG	32.5347	0.0332161	32.5728
P3	TL/mTG	32.5347	0.0332161	32.5113
P3	V1	32.5313	0.0254775	32.5132
P3	V1	32.5313	0.0254775	32.5203
P3	V1	32.5313	0.0254775	32.5605

## Sheet: Figure 1C
time	Minor_Region	Mean_Expr	SD_Expr	Expr
F120	aCG	6.01367	0.0384751	5.989
F120	aCG	6.01367	0.0384751	5.994
F120	aCG	6.01367	0.0384751	6.058
F120	Amy	5.77933	0.281674	5.463
F120	Amy	5.77933	0.281674	5.872
F120	Amy	5.77933	0.281674	6.003
F120	aPFC/sPFG	5.739	0.111665	5.862
F120	aPFC/sPFG	5.739	0.111665	5.711
F120	aPFC/sPFG	5.739	0.111665	5.644
F120	CB	6.45633	0.0641275	6.461
F120	CB	6.45633	0.0641275	6.518
F120	CB	6.45633	0.0641275	6.39
F120	Hipp	6.254	0.147499	6.304
F120	Hipp	6.254	0.147499	6.37
F120	Hipp	6.254	0.147499	6.088
F120	IC	5.851	0.0452106	5.901
F120	IC	5.851	0.0452106	5.839
F120	IC	5.851	0.0452106	5.813
F120	iPFG	5.797	0.144125	5.683
F120	iPFG	5.797	0.144125	5.749
F120	iPFG	5.797	0.144125	5.959
F120	iTG	6.21167	0.100271	6.241
F120	iTG	6.21167	0.100271	6.1
F120	iTG	6.21167	0.100271	6.294
F120	M1	6.281	0.068942	6.272
F120	M1	6.281	0.068942	6.217
F120	M1	6.281	0.068942	6.354
F120	MD	6.063	0.084309	5.967
F120	MD	6.063	0.084309	6.097
F120	MD	6.063	0.084309	6.125
F120	OFC	5.73	0.0998649	5.641
F120	OFC	5.73	0.0998649	5.838
F120	OFC	5.73	0.0998649	5.711
F120	PFC/pPFC/mPFG	5.76933	0.0495412	5.781
F120	PFC/pPFC/mPFG	5.76933	0.0495412	5.812
F120	PFC/pPFC/mPFG	5.76933	0.0495412	5.715
F120	PL/sPL	6.13733	0.245541	6.301
F120	PL/sPL	6.13733	0.245541	5.855
F120	PL/sPL	6.13733	0.245541	6.256
F120	S1	5.98567	0.0724592	6.067
F120	S1	5.98567	0.0724592	5.928
F120	S1	5.98567	0.0724592	5.962
F120	sTG	6.059	0.237312	5.8
F120	sTG	6.059	0.237312	6.111
F120	sTG	6.059	0.237312	6.266
F120	STr	6.02767	0.125496	5.885
F120	STr	6.02767	0.125496	6.077
F120	STr	6.02767	0.125496	6.121
F120	TL/mTG	6.12433	0.0935218	6.032
F120	TL/mTG	6.12433	0.0935218	6.122
F120	TL/mTG	6.12433	0.0935218	6.219
F120	V1	6.03133	0.238894	5.819
F120	V1	6.03133	0.238894	6.29
F120	V1	6.03133	0.238894	5.985
F50	CB	6.18167	0.121286	6.268
F50	CB	6.18167	0.121286	6.234
F50	CB	6.18167	0.121286	6.043
F50	PFC/pPFC/mPFG	6.15267	0.110138	6.274
F50	PFC/pPFC/mPFG	6.15267	0.110138	6.125
F50	PFC/pPFC/mPFG	6.15267	0.110138	6.059
F50	PL/sPL	6.30133	0.103607	6.328
F50	PL/sPL	6.30133	0.103607	6.389
F50	PL/sPL	6.30133	0.103607	6.187
F50	TL/mTG	6.168	0.174244	6.249
F50	TL/mTG	6.168	0.174244	6.287
F50	TL/mTG	6.168	0.174244	5.968
F50	V1	6.15167	0.213181	6.288
F50	V1	6.15167	0.213181	6.261
F50	V1	6.15167	0.213181	5.906
F90	Amy	5.975	0.1403	6.125
F90	Amy	5.975	0.1403	5.953
F90	Amy	5.975	0.1403	5.847
F90	aPFC/sPFG	5.771	0.105731	5.828
F90	aPFC/sPFG	5.771	0.105731	5.649
F90	aPFC/sPFG	5.771	0.105731	5.836
F90	CB	6.22133	0.0459384	6.232
F90	CB	6.22133	0.0459384	6.261
F90	CB	6.22133	0.0459384	6.171
F90	Hipp	6.041	0.0790759	6.132
F90	Hipp	6.041	0.0790759	6.002
F90	Hipp	6.041	0.0790759	5.989
F90	IC	6.15633	0.193456	6.141
F90	IC	6.15633	0.193456	6.357
F90	IC	6.15633	0.193456	5.971
F90	M1	5.70733	0.102627	5.772
F90	M1	5.70733	0.102627	5.589
F90	M1	5.70733	0.102627	5.761
F90	PFC/pPFC/mPFG	5.70767	0.0785005	5.764
F90	PFC/pPFC/mPFG	5.70767	0.0785005	5.618
F90	PFC/pPFC/mPFG	5.70767	0.0785005	5.741
F90	PL/sPL	5.941	0.180103	5.804
F90	PL/sPL	5.941	0.180103	6.145
F90	PL/sPL	5.941	0.180103	5.874
F90	STr	5.92033	0.0251661	5.917
F90	STr	5.92033	0.0251661	5.947
F90	STr	5.92033	0.0251661	5.897
F90	TL/mTG	5.76667	0.171375	5.846
F90	TL/mTG	5.76667	0.171375	5.57
F90	TL/mTG	5.76667	0.171375	5.884
F90	V1	5.89033	0.148689	6.027
F90	V1	5.89033	0.148689	5.912
F90	V1	5.89033	0.148689	5.732
P3	aCG	5.67167	0.0923923	5.626
P3	aCG	5.67167	0.0923923	5.611
P3	aCG	5.67167	0.0923923	5.778
P3	Amy	5.96267	0.0543722	5.925
P3	Amy	5.96267	0.0543722	5.938
P3	Amy	5.96267	0.0543722	6.025
P3	aPFC/sPFG	6.00433	0.0745743	5.919
P3	aPFC/sPFG	6.00433	0.0745743	6.037
P3	aPFC/sPFG	6.00433	0.0745743	6.057
P3	CB	6.323	0.178897	6.173
P3	CB	6.323	0.178897	6.275
P3	CB	6.323	0.178897	6.521
P3	Hipp	5.797	0.110531	5.688
P3	Hipp	5.797	0.110531	5.794
P3	Hipp	5.797	0.110531	5.909
P3	IC	5.88267	0.0846188	5.934
P3	IC	5.88267	0.0846188	5.785
P3	IC	5.88267	0.0846188	5.929
P3	iPFG	5.87033	0.0344867	5.877
P3	iPFG	5.87033	0.0344867	5.901
P3	iPFG	5.87033	0.0344867	5.833
P3	iTG	5.99767	0.165186	6.075
P3	iTG	5.99767	0.165186	6.11
P3	iTG	5.99767	0.165186	5.808
P3	M1	5.85233	0.0709953	5.777
P3	M1	5.85233	0.0709953	5.862
P3	M1	5.85233	0.0709953	5.918
P3	MD	5.91367	0.125898	5.838
P3	MD	5.91367	0.125898	5.844
P3	MD	5.91367	0.125898	6.059
P3	OFC	6.07467	0.523016	5.554
P3	OFC	6.07467	0.523016	6.07
P3	OFC	6.07467	0.523016	6.6
P3	PFC/pPFC/mPFG	5.952	0.144042	6.026
P3	PFC/pPFC/mPFG	5.952	0.144042	6.044
P3	PFC/pPFC/mPFG	5.952	0.144042	5.786
P3	PL/sPL	5.66167	0.0716682	5.581
P3	PL/sPL	5.66167	0.0716682	5.718
P3	PL/sPL	5.66167	0.0716682	5.686
P3	S1	5.63067	0.0670622	5.562
P3	S1	5.63067	0.0670622	5.634
P3	S1	5.63067	0.0670622	5.696
P3	sTG	5.84667	0.0987742	5.738
P3	sTG	5.84667	0.0987742	5.931
P3	sTG	5.84667	0.0987742	5.871
P3	STr	5.55067	0.122394	5.667
P3	STr	5.55067	0.122394	5.423
P3	STr	5.55067	0.122394	5.562
P3	TL/mTG	5.94733	0.139715	6.012
P3	TL/mTG	5.94733	0.139715	5.787
P3	TL/mTG	5.94733	0.139715	6.043
P3	V1	5.993	0.0936002	5.988
P3	V1	5.993	0.0936002	6.089
P3	V1	5.993	0.0936002	5.902

## Sheet: Figure 1D
Versus	Time	nDEP_pvalue	nDEP_padj	Region
Amy_vs_others	P3	2103	1355	Amy
MD_vs_others	P3	2312	1462	MD
Hipp_vs_others	P3	2759	2015	Hipp
STr_vs_others	P3	2458	1707	STr
CB_vs_others	P3	3828	3449	CB
V1_vs_others	P3	2367	1592	V1
PL_vs_others	P3	1931	992	PL
TL_vs_others	P3	1728	684	TL
FL_vs_others	P3	1926	911	FL
Amy_vs_others	F120	2504	1890	Amy
MD_vs_others	F120	2396	1781	MD
Hipp_vs_others	F120	2960	2339	Hipp
STr_vs_others	F120	2785	2109	STr
CB_vs_others	F120	4104	3853	CB
V1_vs_others	F120	1989	1309	V1
PL_vs_others	F120	1268	357	PL
TL_vs_others	F120	2075	1119	TL
FL_vs_others	F120	2086	1067	FL
Amy_vs_others	F90	2921	2309	Amy
Hipp_vs_others	F90	2300	1613	Hipp
STr_vs_others	F90	2771	2117	STr
CB_vs_others	F90	3545	3239	CB
V1_vs_others	F90	2941	2364	V1
PL_vs_others	F90	1987	1181	PL
TL_vs_others	F90	2164	1328	TL
FL_vs_others	F90	1923	947	FL
CB_vs_others	F50	2235	1423	CB
V1_vs_others	F50	1213	127	V1
PL_vs_others	F50	506	22	PL
TL_vs_others	F50	625	41	TL
FL_vs_others	F50	1226	178	FL

## Sheet: Figure 1E
time	region2	Family	Mean_Percent	anchor	P3_vs_F120	F120_vs_F90	F90_vs_F50	Signal
P3	V1	Cytosol	26.2522	V1_Cytosol	0.158494	0.701746	0.00957585	Yes
P3	V1	Nucleoplasm	17.5254	V1_Nucleoplasm	0.0512803	0.01242	0.00631786	Yes
P3	V1	Plasma membrane	12.9816	V1_Plasma membrane	0.0172578	0.00552467	0.00153986	Yes
P3	V1	Vesicles	8.21609	V1_Vesicles	0.000903065	0.00251603	0.0337693	Yes
P3	V1	Microtubules	7.40905	V1_Microtubules	0.925696	0.438683	0.000744626	Yes
P3	V1	Mitochondria	6.85682	V1_Mitochondria	0.108285	0.0428458	0.0514386	Yes
P3	V1	Golgi apparatus	3.78186	V1_Golgi apparatus	0.38554	0.0817759	0.0333193	Yes
P3	V1	Centrosome	2.65405	V1_Centrosome	0.0273671	0.0115238	0.00080362	Yes
P3	V1	Endoplasmic reticulum	2.27852	V1_Endoplasmic reticulum	0.0944346	0.339282	0.0110982	Yes
P3	V1	Intermediate filaments	1.00943	V1_Intermediate filaments	0.331598	0.0368358	0.00463872	Yes
P3	TL	Cytosol	26.3458	TL_Cytosol	0.000735456	0.00271364	0.000870391	Yes
P3	TL	Nucleoplasm	16.4882	TL_Nucleoplasm	0.000770169	0.0485676	0.0171362	Yes
P3	TL	Plasma membrane	13.3927	TL_Plasma membrane	2.77587e-06	0.000658796	0.0082801	Yes
P3	TL	Vesicles	8.17812	TL_Vesicles	5.91324e-10	4.01086e-09	0.00314306	Yes
P3	TL	Microtubules	7.44109	TL_Microtubules	0.07142	0.20888	0.0260447	Yes
P3	TL	Mitochondria	7.40962	TL_Mitochondria	0.000827082	0.00230013	0.2972	Yes
P3	TL	Centrosome	2.77129	TL_Centrosome	4.20814e-05	0.264361	0.000793432	Yes
P3	TL	Nuclear speckles	1.1451	TL_Nuclear speckles	0.00303183	0.112862	0.0348328	Yes
P3	TL	Intermediate filaments	0.93217	TL_Intermediate filaments	0.0570031	0.105527	0.00349654	Yes
P3	TL	Nuclear membrane	0.597955	TL_Nuclear membrane	0.0113959	0.244778	0.00965164	Yes
P3	STr	Cytosol	26.1853	STr_Cytosol	0.0568156	0.0756275		No
P3	STr	Nucleoplasm	14.774	STr_Nucleoplasm	0.0912035	0.00158915		Yes
P3	STr	Plasma membrane	13.9403	STr_Plasma membrane	0.00120165	0.000255555		Yes
P3	STr	Mitochondria	8.69925	STr_Mitochondria	0.0715875	0.000230666		Yes
P3	STr	Vesicles	8.35955	STr_Vesicles	0.00384023	0.00328026		Yes
P3	STr	Microtubules	7.17541	STr_Microtubules	0.125632	0.377243		No
P3	STr	Cell Junctions	1.54279	STr_Cell Junctions	0.0027454	0.0572326		Yes
P3	STr	Lysosomes	1.25903	STr_Lysosomes	0.050589	0.000521792		Yes
P3	STr	Nuclear speckles	0.851831	STr_Nuclear speckles	0.368627	0.0102573		Yes
P3	STr	Nuclear membrane	0.483499	STr_Nuclear membrane	0.200052	0.00625113		Yes
P3	PL	Cytosol	26.4962	PL_Cytosol	0.0790897	0.0345411	0.0690454	Yes
P3	PL	Nucleoplasm	16.0715	PL_Nucleoplasm	1.70476e-06	1.91795e-06	0.0224411	Yes
P3	PL	Plasma membrane	13.7524	PL_Plasma membrane	6.75641e-05	0.000170559	0.0114848	Yes
P3	PL	Vesicles	8.48576	PL_Vesicles	1.60954e-07	5.67248e-05	0.0212774	Yes
P3	PL	Mitochondria	8.28421	PL_Mitochondria	0.00553583	0.000197539	0.24521	Yes
P3	PL	Microtubules	6.69338	PL_Microtubules	0.015322	0.0718654	0.00715009	Yes
P3	PL	Endoplasmic reticulum	2.49316	PL_Endoplasmic reticulum	0.00143993	0.0149759	0.0145261	Yes
P3	PL	Centrosome	2.46654	PL_Centrosome	1.12155e-06	0.0469229	0.0128795	Yes
P3	PL	Nuclear speckles	1.06599	PL_Nuclear speckles	5.66998e-05	0.000288728	0.0638315	Yes
P3	PL	Intermediate filaments	0.941937	PL_Intermediate filaments	0.357786	0.0793107	0.0264362	Yes
P3	MD	Cytosol	26.5277	MD_Cytosol	0.0223589			Yes
P3	MD	Plasma membrane	13.2883	MD_Plasma membrane	0.114227			No
P3	MD	Mitochondria	8.56993	MD_Mitochondria	0.0107994			Yes
P3	MD	Vesicles	8.11388	MD_Vesicles	0.0192513			Yes
P3	MD	Microtubules	6.97019	MD_Microtubules	0.0272364			Yes
P3	MD	Golgi apparatus	3.64001	MD_Golgi apparatus	0.163384			No
P3	MD	Centrosome	2.61652	MD_Centrosome	0.0250225			Yes
P3	MD	Lysosomes	1.42211	MD_Lysosomes	0.0087153			Yes
P3	MD	Endosomes	1.36763	MD_Endosomes	0.00753248			Yes
P3	MD	Intermediate filaments	0.89213	MD_Intermediate filaments	0.0731983			No
P3	Hipp	Cytosol	26.2527	Hipp_Cytosol	0.0345155	0.0455205		Yes
P3	Hipp	Nucleoplasm	15.0976	Hipp_Nucleoplasm	0.0128684	1.05952e-05		Yes
P3	Hipp	Plasma membrane	13.9416	Hipp_Plasma membrane	0.0441332	0.0099194		Yes
P3	Hipp	Mitochondria	9.52774	Hipp_Mitochondria	0.010456	0.0217751		Yes
P3	Hipp	Vesicles	8.04072	Hipp_Vesicles	0.00929771	0.00262274		Yes
P3	Hipp	Microtubules	6.59502	Hipp_Microtubules	0.303671	0.346898		No
P3	Hipp	Golgi apparatus	3.7142	Hipp_Golgi apparatus	0.00627974	0.336759		Yes
P3	Hipp	Endoplasmic reticulum	2.75127	Hipp_Endoplasmic reticulum	0.00169235	0.679257		Yes
P3	Hipp	Intermediate filaments	1.49811	Hipp_Intermediate filaments	0.319219	0.0595735		No
P3	Hipp	Lysosomes	1.28521	Hipp_Lysosomes	0.00333329	9.26423e-05		Yes
P3	FL	Cytosol	26.0237	FL_Cytosol	2.99903e-13	0.60517	0.0410118	Yes
P3	FL	Nucleoplasm	16.0025	FL_Nucleoplasm	3.2422e-08	5.64019e-12	0.00121507	Yes
P3	FL	Plasma membrane	13.875	FL_Plasma membrane	6.3303e-20	1.86949e-10	0.0079908	Yes
P3	FL	Vesicles	8.19681	FL_Vesicles	5.43786e-17	4.02199e-07	0.0390079	Yes
P3	FL	Mitochondria	7.94112	FL_Mitochondria	2.51606e-12	1.69751e-07	0.00244051	Yes
P3	FL	Microtubules	6.86009	FL_Microtubules	4.24524e-11	0.235045	0.00379839	Yes
P3	FL	Golgi apparatus	4.04101	FL_Golgi apparatus	0.994564	0.00305087	0.363441	Yes
P3	FL	Centrosome	2.55395	FL_Centrosome	1.17172e-16	0.000642423	0.00806452	Yes
P3	FL	Nuclear speckles	1.09752	FL_Nuclear speckles	0.00257895	2.40809e-10	0.00328208	Yes
P3	FL	Intermediate filaments	0.915091	FL_Intermediate filaments	0.0127921	5.04027e-06	0.000112019	Yes
P3	CB	Cytosol	25.4693	CB_Cytosol	0.0229204	0.0267988	0.0665839	Yes
P3	CB	Nucleoplasm	19.8615	CB_Nucleoplasm	0.188451	0.00420152	0.54984	Yes
P3	CB	Plasma membrane	11.7371	CB_Plasma membrane	0.0129694	0.184851	0.408879	Yes
P3	CB	Mitochondria	7.97545	CB_Mitochondria	0.00195108	0.0131966	0.0938213	Yes
P3	CB	Vesicles	7.83727	CB_Vesicles	0.00670798	0.490123	0.132591	Yes
P3	CB	Microtubules	5.13328	CB_Microtubules	0.0347555	0.0017903	0.705192	Yes
P3	CB	Golgi apparatus	3.43769	CB_Golgi apparatus	0.158158	0.214155	0.726877	No
P3	CB	Endoplasmic reticulum	2.77929	CB_Endoplasmic reticulum	0.0363505	0.312017	0.137947	Yes
P3	CB	Intermediate filaments	1.98976	CB_Intermediate filaments	0.0400468	0.0945843	0.172599	Yes
P3	CB	Nucleoli fibrillar center	1.1734	CB_Nucleoli fibrillar center	0.00250696	0.0162337	0.394104	Yes
P3	Amy	Cytosol	26.6276	Amy_Cytosol	0.100787	0.192384		No
P3	Amy	Nucleoplasm	14.7624	Amy_Nucleoplasm	0.748832	0.0104406		Yes
P3	Amy	Plasma membrane	13.707	Amy_Plasma membrane	0.23936	0.0445605		Yes
P3	Amy	Mitochondria	9.46297	Amy_Mitochondria	0.0101783	0.00429762		Yes
P3	Amy	Vesicles	8.02135	Amy_Vesicles	0.043333	0.137851		Yes
P3	Amy	Microtubules	5.97756	Amy_Microtubules	0.0197533	0.679706		Yes
P3	Amy	Golgi apparatus	3.92165	Amy_Golgi apparatus	0.154543	0.453889		No
P3	Amy	Intermediate filaments	1.41518	Amy_Intermediate filaments	0.535172	0.123031		No
P3	Amy	Lysosomes	1.25975	Amy_Lysosomes	0.0959942	0.0700176		No
P3	Amy	Endosomes	1.2071	Amy_Endosomes	0.0552094	0.0810955		No
F90	V1	Cytosol	27.5093	V1_Cytosol	0.158494	0.701746	0.00957585	Yes
F90	V1	Nucleoplasm	22.1282	V1_Nucleoplasm	0.0512803	0.01242	0.00631786	Yes
F90	V1	Plasma membrane	10.1316	V1_Plasma membrane	0.0172578	0.00552467	0.00153986	Yes
F90	V1	Microtubules	7.87934	V1_Microtubules	0.925696	0.438683	0.000744626	Yes
F90	V1	Vesicles	6.22594	V1_Vesicles	0.000903065	0.00251603	0.0337693	Yes
F90	V1	Mitochondria	4.6489	V1_Mitochondria	0.108285	0.0428458	0.0514386	Yes
F90	V1	Golgi apparatus	3.59052	V1_Golgi apparatus	0.38554	0.0817759	0.0333193	Yes
F90	V1	Centrosome	2.56888	V1_Centrosome	0.0273671	0.0115238	0.00080362	Yes
F90	V1	Endoplasmic reticulum	2.45357	V1_Endoplasmic reticulum	0.0944346	0.339282	0.0110982	Yes
F90	V1	Intermediate filaments	1.76684	V1_Intermediate filaments	0.331598	0.0368358	0.00463872	Yes
F90	TL	Cytosol	28.7234	TL_Cytosol	0.000735456	0.00271364	0.000870391	Yes
F90	TL	Nucleoplasm	19.2839	TL_Nucleoplasm	0.000770169	0.0485676	0.0171362	Yes
F90	TL	Plasma membrane	11.0307	TL_Plasma membrane	2.77587e-06	0.000658796	0.0082801	Yes
F90	TL	Microtubules	8.54495	TL_Microtubules	0.07142	0.20888	0.0260447	Yes
F90	TL	Vesicles	6.37449	TL_Vesicles	5.91324e-10	4.01086e-09	0.00314306	Yes
F90	TL	Mitochondria	4.84288	TL_Mitochondria	0.000827082	0.00230013	0.2972	Yes
F90	TL	Centrosome	3.02175	TL_Centrosome	4.20814e-05	0.264361	0.000793432	Yes
F90	TL	Nuclear speckles	1.43725	TL_Nuclear speckles	0.00303183	0.112862	0.0348328	Yes
F90	TL	Intermediate filaments	1.34593	TL_Intermediate filaments	0.0570031	0.105527	0.00349654	Yes
F90	TL	Nuclear membrane	0.770766	TL_Nuclear membrane	0.0113959	0.244778	0.00965164	Yes
F90	STr	Cytosol	28.7058	STr_Cytosol	0.0568156	0.0756275		No
F90	STr	Nucleoplasm	19.9205	STr_Nucleoplasm	0.0912035	0.00158915		Yes
F90	STr	Plasma membrane	10.5365	STr_Plasma membrane	0.00120165	0.000255555		Yes
F90	STr	Microtubules	7.91891	STr_Microtubules	0.125632	0.377243		No
F90	STr	Vesicles	6.1165	STr_Vesicles	0.00384023	0.00328026		Yes
F90	STr	Mitochondria	5.17971	STr_Mitochondria	0.0715875	0.000230666		Yes
F90	STr	Nuclear speckles	1.48278	STr_Nuclear speckles	0.368627	0.0102573		Yes
F90	STr	Nuclear membrane	1.01271	STr_Nuclear membrane	0.200052	0.00625113		Yes
F90	STr	Cell Junctions	0.903194	STr_Cell Junctions	0.0027454	0.0572326		Yes
F90	STr	Lysosomes	0.724144	STr_Lysosomes	0.050589	0.000521792		Yes
F90	PL	Cytosol	28.5843	PL_Cytosol	0.0790897	0.0345411	0.0690454	Yes
F90	PL	Nucleoplasm	19.6435	PL_Nucleoplasm	1.70476e-06	1.91795e-06	0.0224411	Yes
F90	PL	Plasma membrane	10.9243	PL_Plasma membrane	6.75641e-05	0.000170559	0.0114848	Yes
F90	PL	Microtubules	8.14954	PL_Microtubules	0.015322	0.0718654	0.00715009	Yes
F90	PL	Vesicles	6.46631	PL_Vesicles	1.60954e-07	5.67248e-05	0.0212774	Yes
F90	PL	Mitochondria	4.82277	PL_Mitochondria	0.00553583	0.000197539	0.24521	Yes
F90	PL	Centrosome	2.86108	PL_Centrosome	1.12155e-06	0.0469229	0.0128795	Yes
F90	PL	Endoplasmic reticulum	2.64114	PL_Endoplasmic reticulum	0.00143993	0.0149759	0.0145261	Yes
F90	PL	Nuclear speckles	1.48477	PL_Nuclear speckles	5.66998e-05	0.000288728	0.0638315	Yes
F90	PL	Intermediate filaments	1.42013	PL_Intermediate filaments	0.357786	0.0793107	0.0264362	Yes
F90	Hipp	Cytosol	28.358	Hipp_Cytosol	0.0345155	0.0455205		Yes
F90	Hipp	Nucleoplasm	17.4653	Hipp_Nucleoplasm	0.0128684	1.05952e-05		Yes
F90	Hipp	Plasma membrane	11.1196	Hipp_Plasma membrane	0.0441332	0.0099194		Yes
F90	Hipp	Microtubules	7.54558	Hipp_Microtubules	0.303671	0.346898		No
F90	Hipp	Vesicles	6.41447	Hipp_Vesicles	0.00929771	0.00262274		Yes
F90	Hipp	Mitochondria	5.77767	Hipp_Mitochondria	0.010456	0.0217751		Yes
F90	Hipp	Golgi apparatus	4.91951	Hipp_Golgi apparatus	0.00627974	0.336759		Yes
F90	Hipp	Endoplasmic reticulum	3.16793	Hipp_Endoplasmic reticulum	0.00169235	0.679257		Yes
F90	Hipp	Intermediate filaments	2.42625	Hipp_Intermediate filaments	0.319219	0.0595735		No
F90	Hipp	Lysosomes	0.826737	Hipp_Lysosomes	0.00333329	9.26423e-05		Yes
F90	FL	Cytosol	28.0568	FL_Cytosol	2.99903e-13	0.60517	0.0410118	Yes
F90	FL	Nucleoplasm	19.6913	FL_Nucleoplasm	3.2422e-08	5.64019e-12	0.00121507	Yes
F90	FL	Plasma membrane	10.7358	FL_Plasma membrane	6.3303e-20	1.86949e-10	0.0079908	Yes
F90	FL	Microtubules	8.56204	FL_Microtubules	4.24524e-11	0.235045	0.00379839	Yes
F90	FL	Vesicles	6.37203	FL_Vesicles	5.43786e-17	4.02199e-07	0.0390079	Yes
F90	FL	Mitochondria	4.90744	FL_Mitochondria	2.51606e-12	1.69751e-07	0.00244051	Yes
F90	FL	Golgi apparatus	4.38029	FL_Golgi apparatus	0.994564	0.00305087	0.363441	Yes
F90	FL	Centrosome	2.84153	FL_Centrosome	1.17172e-16	0.000642423	0.00806452	Yes
F90	FL	Nuclear speckles	1.46781	FL_Nuclear speckles	0.00257895	2.40809e-10	0.00328208	Yes
F90	FL	Intermediate filaments	1.32472	FL_Intermediate filaments	0.0127921	5.04027e-06	0.000112019	Yes
F90	CB	Cytosol	27.2774	CB_Cytosol	0.0229204	0.0267988	0.0665839	Yes
F90	CB	Nucleoplasm	18.7524	CB_Nucleoplasm	0.188451	0.00420152	0.54984	Yes
F90	CB	Plasma membrane	10.618	CB_Plasma membrane	0.0129694	0.184851	0.408879	Yes
F90	CB	Microtubules	6.82077	CB_Microtubules	0.0347555	0.0017903	0.705192	Yes
F90	CB	Vesicles	6.67848	CB_Vesicles	0.00670798	0.490123	0.132591	Yes
F90	CB	Mitochondria	5.96519	CB_Mitochondria	0.00195108	0.0131966	0.0938213	Yes
F90	CB	Golgi apparatus	4.67203	CB_Golgi apparatus	0.158158	0.214155	0.726877	No
F90	CB	Endoplasmic reticulum	3.2253	CB_Endoplasmic reticulum	0.0363505	0.312017	0.137947	Yes
F90	CB	Intermediate filaments	2.8477	CB_Intermediate filaments	0.0400468	0.0945843	0.172599	Yes
F90	CB	Nucleoli fibrillar center	0.5251	CB_Nucleoli fibrillar center	0.00250696	0.0162337	0.394104	Yes
F90	Amy	Cytosol	29.1296	Amy_Cytosol	0.100787	0.192384		No
F90	Amy	Nucleoplasm	15.8524	Amy_Nucleoplasm	0.748832	0.0104406		Yes
F90	Amy	Plasma membrane	12.0909	Amy_Plasma membrane	0.23936	0.0445605		Yes
F90	Amy	Microtubules	7.35404	Amy_Microtubules	0.0197533	0.679706		Yes
F90	Amy	Vesicles	7.30298	Amy_Vesicles	0.043333	0.137851		Yes
F90	Amy	Mitochondria	5.97237	Amy_Mitochondria	0.0101783	0.00429762		Yes
F90	Amy	Golgi apparatus	4.63477	Amy_Golgi apparatus	0.154543	0.453889		No
F90	Amy	Intermediate filaments	1.92327	Amy_Intermediate filaments	0.535172	0.123031		No
F90	Amy	Lysosomes	0.906986	Amy_Lysosomes	0.0959942	0.0700176		No
F90	Amy	Endosomes	0.880192	Amy_Endosomes	0.0552094	0.0810955		No
F50	V1	Cytosol	25.6812	V1_Cytosol	0.158494	0.701746	0.00957585	Yes
F50	V1	Nucleoplasm	25.2143	V1_Nucleoplasm	0.0512803	0.01242	0.00631786	Yes
F50	V1	Plasma membrane	8.29415	V1_Plasma membrane	0.0172578	0.00552467	0.00153986	Yes
F50	V1	Golgi apparatus	6.34027	V1_Golgi apparatus	0.38554	0.0817759	0.0333193	Yes
F50	V1	Vesicles	5.09789	V1_Vesicles	0.000903065	0.00251603	0.0337693	Yes
F50	V1	Microtubules	4.57106	V1_Microtubules	0.925696	0.438683	0.000744626	Yes
F50	V1	Mitochondria	4.53796	V1_Mitochondria	0.108285	0.0428458	0.0514386	Yes
F50	V1	Endoplasmic reticulum	3.59937	V1_Endoplasmic reticulum	0.0944346	0.339282	0.0110982	Yes
F50	V1	Intermediate filaments	2.5676	V1_Intermediate filaments	0.331598	0.0368358	0.00463872	Yes
F50	V1	Centrosome	1.45191	V1_Centrosome	0.0273671	0.0115238	0.00080362	Yes
F50	TL	Cytosol	26.664	TL_Cytosol	0.000735456	0.00271364	0.000870391	Yes
F50	TL	Nucleoplasm	25.0382	TL_Nucleoplasm	0.000770169	0.0485676	0.0171362	Yes
F50	TL	Plasma membrane	8.72398	TL_Plasma membrane	2.77587e-06	0.000658796	0.0082801	Yes
F50	TL	Microtubules	5.83114	TL_Microtubules	0.07142	0.20888	0.0260447	Yes
F50	TL	Vesicles	4.9943	TL_Vesicles	5.91324e-10	4.01086e-09	0.00314306	Yes
F50	TL	Mitochondria	4.6259	TL_Mitochondria	0.000827082	0.00230013	0.2972	Yes
F50	TL	Intermediate filaments	2.35047	TL_Intermediate filaments	0.0570031	0.105527	0.00349654	Yes
F50	TL	Nuclear speckles	2.14647	TL_Nuclear speckles	0.00303183	0.112862	0.0348328	Yes
F50	TL	Centrosome	1.80975	TL_Centrosome	4.20814e-05	0.264361	0.000793432	Yes
F50	TL	Nuclear membrane	1.49428	TL_Nuclear membrane	0.0113959	0.244778	0.00965164	Yes
F50	PL	Cytosol	26.4256	PL_Cytosol	0.0790897	0.0345411	0.0690454	Yes
F50	PL	Nucleoplasm	25.225	PL_Nucleoplasm	1.70476e-06	1.91795e-06	0.0224411	Yes
F50	PL	Plasma membrane	8.7927	PL_Plasma membrane	6.75641e-05	0.000170559	0.0114848	Yes
F50	PL	Microtubules	5.32998	PL_Microtubules	0.015322	0.0718654	0.00715009	Yes
F50	PL	Vesicles	5.13983	PL_Vesicles	1.60954e-07	5.67248e-05	0.0212774	Yes
F50	PL	Mitochondria	4.6326	PL_Mitochondria	0.00553583	0.000197539	0.24521	Yes
F50	PL	Endoplasmic reticulum	3.37602	PL_Endoplasmic reticulum	0.00143993	0.0149759	0.0145261	Yes
F50	PL	Intermediate filaments	2.33342	PL_Intermediate filaments	0.357786	0.0793107	0.0264362	Yes
F50	PL	Nuclear speckles	2.27173	PL_Nuclear speckles	5.66998e-05	0.000288728	0.0638315	Yes
F50	PL	Centrosome	1.80268	PL_Centrosome	1.12155e-06	0.0469229	0.0128795	Yes
F50	FL	Nucleoplasm	25.936	FL_Nucleoplasm	3.2422e-08	5.64019e-12	0.00121507	Yes
F50	FL	Cytosol	25.3969	FL_Cytosol	2.99903e-13	0.60517	0.0410118	Yes
F50	FL	Plasma membrane	7.9465	FL_Plasma membrane	6.3303e-20	1.86949e-10	0.0079908	Yes
F50	FL	Golgi apparatus	6.35139	FL_Golgi apparatus	0.994564	0.00305087	0.363441	Yes
F50	FL	Vesicles	5.09721	FL_Vesicles	5.43786e-17	4.02199e-07	0.0390079	Yes
F50	FL	Microtubules	4.55423	FL_Microtubules	4.24524e-11	0.235045	0.00379839	Yes
F50	FL	Mitochondria	4.41527	FL_Mitochondria	2.51606e-12	1.69751e-07	0.00244051	Yes
F50	FL	Intermediate filaments	2.51282	FL_Intermediate filaments	0.0127921	5.04027e-06	0.000112019	Yes
F50	FL	Nuclear speckles	2.41723	FL_Nuclear speckles	0.00257895	2.40809e-10	0.00328208	Yes
F50	FL	Centrosome	1.50498	FL_Centrosome	1.17172e-16	0.000642423	0.00806452	Yes
F50	CB	Cytosol	27.9174	CB_Cytosol	0.0229204	0.0267988	0.0665839	Yes
F50	CB	Nucleoplasm	19.6419	CB_Nucleoplasm	0.188451	0.00420152	0.54984	Yes
F50	CB	Plasma membrane	10.3319	CB_Plasma membrane	0.0129694	0.184851	0.408879	Yes
F50	CB	Microtubules	7.00819	CB_Microtubules	0.0347555	0.0017903	0.705192	Yes
F50	CB	Vesicles	6.2938	CB_Vesicles	0.00670798	0.490123	0.132591	Yes
F50	CB	Mitochondria	5.24243	CB_Mitochondria	0.00195108	0.0131966	0.0938213	Yes
F50	CB	Golgi apparatus	4.73575	CB_Golgi apparatus	0.158158	0.214155	0.726877	No
F50	CB	Endoplasmic reticulum	3.46006	CB_Endoplasmic reticulum	0.0363505	0.312017	0.137947	Yes
F50	CB	Intermediate filaments	2.26633	CB_Intermediate filaments	0.0400468	0.0945843	0.172599	Yes
F50	CB	Nucleoli fibrillar center	0.490567	CB_Nucleoli fibrillar center	0.00250696	0.0162337	0.394104	Yes
F120	V1	Cytosol	27.291	V1_Cytosol	0.158494	0.701746	0.00957585	Yes
F120	V1	Nucleoplasm	19.3606	V1_Nucleoplasm	0.0512803	0.01242	0.00631786	Yes
F120	V1	Plasma membrane	11.5947	V1_Plasma membrane	0.0172578	0.00552467	0.00153986	Yes
F120	V1	Microtubules	7.45833	V1_Microtubules	0.925696	0.438683	0.000744626	Yes
F120	V1	Vesicles	7.24174	V1_Vesicles	0.000903065	0.00251603	0.0337693	Yes
F120	V1	Mitochondria	5.65547	V1_Mitochondria	0.108285	0.0428458	0.0514386	Yes
F120	V1	Golgi apparatus	3.89743	V1_Golgi apparatus	0.38554	0.0817759	0.0333193	Yes
F120	V1	Centrosome	2.88609	V1_Centrosome	0.0273671	0.0115238	0.00080362	Yes
F120	V1	Endoplasmic reticulum	2.60099	V1_Endoplasmic reticulum	0.0944346	0.339282	0.0110982	Yes
F120	V1	Intermediate filaments	1.17786	V1_Intermediate filaments	0.331598	0.0368358	0.00463872	Yes
F120	TL	Cytosol	27.6881	TL_Cytosol	0.000735456	0.00271364	0.000870391	Yes
F120	TL	Nucleoplasm	18.0074	TL_Nucleoplasm	0.000770169	0.0485676	0.0171362	Yes
F120	TL	Plasma membrane	11.9158	TL_Plasma membrane	2.77587e-06	0.000658796	0.0082801	Yes
F120	TL	Microtubules	7.97123	TL_Microtubules	0.07142	0.20888	0.0260447	Yes
F120	TL	Vesicles	7.09851	TL_Vesicles	5.91324e-10	4.01086e-09	0.00314306	Yes
F120	TL	Mitochondria	6.00666	TL_Mitochondria	0.000827082	0.00230013	0.2972	Yes
F120	TL	Centrosome	3.06864	TL_Centrosome	4.20814e-05	0.264361	0.000793432	Yes
F120	TL	Nuclear speckles	1.30728	TL_Nuclear speckles	0.00303183	0.112862	0.0348328	Yes
F120	TL	Intermediate filaments	1.05717	TL_Intermediate filaments	0.0570031	0.105527	0.00349654	Yes
F120	TL	Nuclear membrane	0.717972	TL_Nuclear membrane	0.0113959	0.244778	0.00965164	Yes
F120	STr	Cytosol	28.4883	STr_Cytosol	0.0568156	0.0756275		No
F120	STr	Nucleoplasm	15.7652	STr_Nucleoplasm	0.0912035	0.00158915		Yes
F120	STr	Plasma membrane	12.5427	STr_Plasma membrane	0.00120165	0.000255555		Yes
F120	STr	Microtubules	8.4988	STr_Microtubules	0.125632	0.377243		No
F120	STr	Vesicles	7.61358	STr_Vesicles	0.00384023	0.00328026		Yes
F120	STr	Mitochondria	6.52764	STr_Mitochondria	0.0715875	0.000230666		Yes
F120	STr	Cell Junctions	1.03752	STr_Cell Junctions	0.0027454	0.0572326		Yes
F120	STr	Lysosomes	0.981904	STr_Lysosomes	0.050589	0.000521792		Yes
F120	STr	Nuclear speckles	0.927616	STr_Nuclear speckles	0.368627	0.0102573		Yes
F120	STr	Nuclear membrane	0.560259	STr_Nuclear membrane	0.200052	0.00625113		Yes
F120	PL	Cytosol	27.5895	PL_Cytosol	0.0790897	0.0345411	0.0690454	Yes
F120	PL	Nucleoplasm	17.6797	PL_Nucleoplasm	1.70476e-06	1.91795e-06	0.0224411	Yes
F120	PL	Plasma membrane	12.1747	PL_Plasma membrane	6.75641e-05	0.000170559	0.0114848	Yes
F120	PL	Microtubules	7.61388	PL_Microtubules	0.015322	0.0718654	0.00715009	Yes
F120	PL	Vesicles	7.2069	PL_Vesicles	1.60954e-07	5.67248e-05	0.0212774	Yes
F120	PL	Mitochondria	6.3151	PL_Mitochondria	0.00553583	0.000197539	0.24521	Yes
F120	PL	Centrosome	3.0157	PL_Centrosome	1.12155e-06	0.0469229	0.0128795	Yes
F120	PL	Endoplasmic reticulum	2.90977	PL_Endoplasmic reticulum	0.00143993	0.0149759	0.0145261	Yes
F120	PL	Nuclear speckles	1.28533	PL_Nuclear speckles	5.66998e-05	0.000288728	0.0638315	Yes
F120	PL	Intermediate filaments	0.884532	PL_Intermediate filaments	0.357786	0.0793107	0.0264362	Yes
F120	MD	Cytosol	28.6104	MD_Cytosol	0.0223589			Yes
F120	MD	Plasma membrane	12.877	MD_Plasma membrane	0.114227			No
F120	MD	Microtubules	7.85908	MD_Microtubules	0.0272364			Yes
F120	MD	Vesicles	7.5154	MD_Vesicles	0.0192513			Yes
F120	MD	Mitochondria	6.67847	MD_Mitochondria	0.0107994			Yes
F120	MD	Golgi apparatus	3.90034	MD_Golgi apparatus	0.163384			No
F120	MD	Centrosome	2.84132	MD_Centrosome	0.0250225			Yes
F120	MD	Intermediate filaments	1.19963	MD_Intermediate filaments	0.0731983			No
F120	MD	Lysosomes	1.02164	MD_Lysosomes	0.0087153			Yes
F120	MD	Endosomes	0.99346	MD_Endosomes	0.00753248			Yes
F120	Hipp	Cytosol	27.4173	Hipp_Cytosol	0.0345155	0.0455205		Yes
F120	Hipp	Nucleoplasm	15.7989	Hipp_Nucleoplasm	0.0128684	1.05952e-05		Yes
F120	Hipp	Plasma membrane	12.7643	Hipp_Plasma membrane	0.0441332	0.0099194		Yes
F120	Hipp	Mitochondria	7.7455	Hipp_Mitochondria	0.010456	0.0217751		Yes
F120	Hipp	Vesicles	7.40157	Hipp_Vesicles	0.00929771	0.00262274		Yes
F120	Hipp	Microtubules	7.16617	Hipp_Microtubules	0.303671	0.346898		No
F120	Hipp	Golgi apparatus	4.21967	Hipp_Golgi apparatus	0.00627974	0.336759		Yes
F120	Hipp	Endoplasmic reticulum	3.09179	Hipp_Endoplasmic reticulum	0.00169235	0.679257		Yes
F120	Hipp	Intermediate filaments	1.62686	Hipp_Intermediate filaments	0.319219	0.0595735		No
F120	Hipp	Lysosomes	1.11631	Hipp_Lysosomes	0.00333329	9.26423e-05		Yes
F120	FL	Cytosol	28.1684	FL_Cytosol	2.99903e-13	0.60517	0.0410118	Yes
F120	FL	Nucleoplasm	16.8046	FL_Nucleoplasm	3.2422e-08	5.64019e-12	0.00121507	Yes
F120	FL	Plasma membrane	12.2914	FL_Plasma membrane	6.3303e-20	1.86949e-10	0.0079908	Yes
F120	FL	Microtubules	8.91092	FL_Microtubules	4.24524e-11	0.235045	0.00379839	Yes
F120	FL	Vesicles	7.04412	FL_Vesicles	5.43786e-17	4.02199e-07	0.0390079	Yes
F120	FL	Mitochondria	5.93593	FL_Mitochondria	2.51606e-12	1.69751e-07	0.00244051	Yes
F120	FL	Golgi apparatus	4.04138	FL_Golgi apparatus	0.994564	0.00305087	0.363441	Yes
F120	FL	Centrosome	2.99858	FL_Centrosome	1.17172e-16	0.000642423	0.00806452	Yes
F120	FL	Nuclear speckles	1.17012	FL_Nuclear speckles	0.00257895	2.40809e-10	0.00328208	Yes
F120	FL	Intermediate filaments	1.01068	FL_Intermediate filaments	0.0127921	5.04027e-06	0.000112019	Yes
F120	CB	Cytosol	26.4581	CB_Cytosol	0.0229204	0.0267988	0.0665839	Yes
F120	CB	Nucleoplasm	20.4779	CB_Nucleoplasm	0.188451	0.00420152	0.54984	Yes
F120	CB	Plasma membrane	10.4128	CB_Plasma membrane	0.0129694	0.184851	0.408879	Yes
F120	CB	Mitochondria	6.74863	CB_Mitochondria	0.00195108	0.0131966	0.0938213	Yes
F120	CB	Vesicles	6.72577	CB_Vesicles	0.00670798	0.490123	0.132591	Yes
F120	CB	Microtubules	5.5108	CB_Microtubules	0.0347555	0.0017903	0.705192	Yes
F120	CB	Golgi apparatus	4.11466	CB_Golgi apparatus	0.158158	0.214155	0.726877	No
F120	CB	Endoplasmic reticulum	3.15646	CB_Endoplasmic reticulum	0.0363505	0.312017	0.137947	Yes
F120	CB	Intermediate filaments	2.5802	CB_Intermediate filaments	0.0400468	0.0945843	0.172599	Yes
F120	CB	Nucleoli fibrillar center	0.695531	CB_Nucleoli fibrillar center	0.00250696	0.0162337	0.394104	Yes
F120	Amy	Cytosol	28.2701	Amy_Cytosol	0.100787	0.192384		No
F120	Amy	Nucleoplasm	14.816	Amy_Nucleoplasm	0.748832	0.0104406		Yes
F120	Amy	Plasma membrane	13.0304	Amy_Plasma membrane	0.23936	0.0445605		Yes
F120	Amy	Microtubules	7.57779	Amy_Microtubules	0.0197533	0.679706		Yes
F120	Amy	Vesicles	7.56734	Amy_Vesicles	0.043333	0.137851		Yes
F120	Amy	Mitochondria	7.34528	Amy_Mitochondria	0.0101783	0.00429762		Yes
F120	Amy	Golgi apparatus	4.267	Amy_Golgi apparatus	0.154543	0.453889		No
F120	Amy	Intermediate filaments	1.54872	Amy_Intermediate filaments	0.535172	0.123031		No
F120	Amy	Lysosomes	1.08585	Amy_Lysosomes	0.0959942	0.0700176		No
F120	Amy	Endosomes	1.02694	Amy_Endosomes	0.0552094	0.0810955		No

## Sheet: Figure 1F
time	region2	Family	Mean_Percent	anchor	P3_vs_F120	F120_vs_F90	F90_vs_F50	Signal
P3	V1	Tubulin family	7.47167	V1_Tubulin family	0.293215	0.134651	0.00215049	Yes
P3	V1	Metallo-dependent hydrolases superfamily	5.79714	V1_Metallo-dependent hydrolases superfamily	0.48067	0.467738	2.71552e-05	Yes
P3	V1	Protein kinase superfamily	3.95884	V1_Protein kinase superfamily	0.0132801	0.0120837	0.000505144	Yes
P3	V1	Spectrin family	3.22384	V1_Spectrin family	0.0462124	0.115581	0.000547942	Yes
P3	V1	Immunoglobulin superfamily	1.87735	V1_Immunoglobulin superfamily	0.0535514	0.0238168	0.000178808	Yes
P3	V1	Cation transport ATPase (P-type) (TC 3.A.3) family	1.67758	V1_Cation transport ATPase (P-type) (TC 3.A.3) family	0.129986	0.0856622	0.00366942	Yes
P3	V1	G-alpha family	1.47453	V1_G-alpha family	0.442893	0.0940797	0.000285642	Yes
P3	V1	MAP1 family	1.25277	V1_MAP1 family	0.024399	0.137279	9.12897e-05	Yes
P3	V1	Intermediate filament family	0.867458	V1_Intermediate filament family	0.225774	0.0258967	0.00736603	Yes
P3	V1	ALB/AFP/VDB family	0.639564	V1_ALB/AFP/VDB family	0.0889655	0.259081	0.0180666	Yes
P3	TL	Tubulin family	7.45239	TL_Tubulin family	0.00127853	0.0796596	0.047191	Yes
P3	TL	Metallo-dependent hydrolases superfamily	5.74191	TL_Metallo-dependent hydrolases superfamily	0.00816973	0.00423103	0.000569358	Yes
P3	TL	Protein kinase superfamily	3.85921	TL_Protein kinase superfamily	6.16218e-06	0.118971	0.0126723	Yes
P3	TL	Spectrin family	3.14301	TL_Spectrin family	0.000208836	0.0103484	6.32627e-05	Yes
P3	TL	Immunoglobulin superfamily	1.87656	TL_Immunoglobulin superfamily	0.000728801	2.25094e-05	0.0239285	Yes
P3	TL	Cation transport ATPase (P-type) (TC 3.A.3) family	1.85053	TL_Cation transport ATPase (P-type) (TC 3.A.3) family	0.00204637	0.000329457	0.0123075	Yes
P3	TL	MAP1 family	1.19896	TL_MAP1 family	7.08751e-06	0.000179025	0.000724934	Yes
P3	TL	Intermediate filament family	0.755618	TL_Intermediate filament family	0.00771641	0.0538613	0.00410244	Yes
P3	TL	ATP:guanido phosphotransferase family	0.626299	TL_ATP:guanido phosphotransferase family	0.0509698	0.00324846	7.24085e-06	Yes
P3	TL	ALB/AFP/VDB family	0.602572	TL_ALB/AFP/VDB family	2.32762e-05	0.0111115	0.00441678	Yes
P3	STr	Tubulin family	7.12664	STr_Tubulin family	0.0696349	0.597898		No
P3	STr	Metallo-dependent hydrolases superfamily	5.48503	STr_Metallo-dependent hydrolases superfamily	0.113219	0.0972722		No
P3	STr	Protein kinase superfamily	3.26686	STr_Protein kinase superfamily	0.630195	0.0197146		Yes
P3	STr	Spectrin family	3.00861	STr_Spectrin family	0.680116	0.01532		Yes
P3	STr	Cation transport ATPase (P-type) (TC 3.A.3) family	1.96804	STr_Cation transport ATPase (P-type) (TC 3.A.3) family	0.119082	0.0139509		Yes
P3	STr	Immunoglobulin superfamily	1.89496	STr_Immunoglobulin superfamily	0.316197	0.00334926		Yes
P3	STr	G-alpha family	1.3954	STr_G-alpha family	0.0281338	0.0218856		Yes
P3	STr	MAP1 family	0.928448	STr_MAP1 family	0.041038	0.00625866		Yes
P3	STr	ALB/AFP/VDB family	0.512019	STr_ALB/AFP/VDB family	0.00275867	0.003054		Yes
P3	STr	DEAD box helicase family	0.320853	STr_DEAD box helicase family	0.104359	0.00575391		Yes
P3	PL	Tubulin family	6.3686	PL_Tubulin family	0.00126335	0.0175967	0.00808422	Yes
P3	PL	Metallo-dependent hydrolases superfamily	4.81704	PL_Metallo-dependent hydrolases superfamily	0.0152999	0.0134112	0.00501813	Yes
P3	PL	Protein kinase superfamily	3.93591	PL_Protein kinase superfamily	0.00137827	0.000156752	0.00891196	Yes
P3	PL	Spectrin family	3.41095	PL_Spectrin family	0.00825271	0.295443	0.000205222	Yes
P3	PL	Cation transport ATPase (P-type) (TC 3.A.3) family	1.98688	PL_Cation transport ATPase (P-type) (TC 3.A.3) family	0.16846	0.00340944	0.00461253	Yes
P3	PL	Immunoglobulin superfamily	1.74756	PL_Immunoglobulin superfamily	0.206725	0.00370864	0.000302329	Yes
P3	PL	MAP1 family	1.0402	PL_MAP1 family	0.00320777	0.000974584	0.00360155	Yes
P3	PL	Intermediate filament family	0.785248	PL_Intermediate filament family	0.794075	0.0466448	0.0173662	Yes
P3	PL	ATP:guanido phosphotransferase family	0.777128	PL_ATP:guanido phosphotransferase family	0.000561273	0.000696739	0.00865816	Yes
P3	PL	ALB/AFP/VDB family	0.590499	PL_ALB/AFP/VDB family	3.7879e-05	0.0206522	0.00165851	Yes
P3	MD	Tubulin family	7.07335	MD_Tubulin family	0.050745			No
P3	MD	Metallo-dependent hydrolases superfamily	4.94489	MD_Metallo-dependent hydrolases superfamily	0.00688711			Yes
P3	MD	Glyceraldehyde-3-phosphate dehydrogenase family	1.8522	MD_Glyceraldehyde-3-phosphate dehydrogenase family	0.029626			Yes
P3	MD	Heat shock protein 70 family	1.72794	MD_Heat shock protein 70 family	0.0364862			Yes
P3	MD	Cation transport ATPase (P-type) (TC 3.A.3) family	1.50313	MD_Cation transport ATPase (P-type) (TC 3.A.3) family	0.0326039			Yes
P3	MD	Clathrin heavy chain family	1.46131	MD_Clathrin heavy chain family	0.0148956			Yes
P3	MD	MAP1 family	1.03112	MD_MAP1 family	0.0380834			Yes
P3	MD	Heat shock protein 90 family	0.68717	MD_Heat shock protein 90 family	0.0213013			Yes
P3	MD	Intermediate filament family	0.661299	MD_Intermediate filament family	0.0229838			Yes
P3	MD	ALB/AFP/VDB family	0.391476	MD_ALB/AFP/VDB family	0.0572916			No
P3	Hipp	Tubulin family	6.32054	Hipp_Tubulin family	0.163282	0.0728107		No
P3	Hipp	Metallo-dependent hydrolases superfamily	4.26317	Hipp_Metallo-dependent hydrolases superfamily	0.0743569	0.068229		No
P3	Hipp	Protein kinase superfamily	3.89884	Hipp_Protein kinase superfamily	0.136733	0.00396679		Yes
P3	Hipp	Spectrin family	2.86337	Hipp_Spectrin family	0.331317	0.00527408		Yes
P3	Hipp	Cation transport ATPase (P-type) (TC 3.A.3) family	2.01185	Hipp_Cation transport ATPase (P-type) (TC 3.A.3) family	0.0954867	0.0313982		Yes
P3	Hipp	Small GTPase superfamily	2.00296	Hipp_Small GTPase superfamily	0.383945	0.0248692		Yes
P3	Hipp	Immunoglobulin superfamily	1.9073	Hipp_Immunoglobulin superfamily	0.242354	0.00954428		Yes
P3	Hipp	Intermediate filament family	1.3821	Hipp_Intermediate filament family	0.246684	0.0334904		Yes
P3	Hipp	MAP1 family	1.07503	Hipp_MAP1 family	0.0201509	0.00457515		Yes
P3	Hipp	ALB/AFP/VDB family	0.47479	Hipp_ALB/AFP/VDB family	0.0513218	0.126563		No
P3	FL	Tubulin family	6.55331	FL_Tubulin family	3.10228e-13	0.873401	0.00826304	Yes
P3	FL	Metallo-dependent hydrolases superfamily	4.8991	FL_Metallo-dependent hydrolases superfamily	3.93117e-12	0.743918	0.00499074	Yes
P3	FL	Protein kinase superfamily	3.85571	FL_Protein kinase superfamily	8.84963e-16	6.4215e-11	0.0573838	Yes
P3	FL	Spectrin family	3.27631	FL_Spectrin family	2.50521e-06	0.0016417	2.16193e-08	Yes
P3	FL	Cation transport ATPase (P-type) (TC 3.A.3) family	2.01853	FL_Cation transport ATPase (P-type) (TC 3.A.3) family	3.78332e-08	7.53081e-06	3.98001e-05	Yes
P3	FL	Immunoglobulin superfamily	1.85253	FL_Immunoglobulin superfamily	7.76421e-10	1.64689e-07	1.66127e-05	Yes
P3	FL	MAP1 family	1.02935	FL_MAP1 family	4.83093e-18	7.59917e-07	9.75869e-06	Yes
P3	FL	ALB/AFP/VDB family	0.862105	FL_ALB/AFP/VDB family	2.12592e-06	1.28721e-05	0.22586	Yes
P3	FL	Intermediate filament family	0.724942	FL_Intermediate filament family	1.42821e-05	7.76126e-08	0.000942151	Yes
P3	FL	ATP:guanido phosphotransferase family	0.57639	FL_ATP:guanido phosphotransferase family	0.0497334	0.000701538	0.0188724	Yes
P3	CB	Tubulin family	4.83835	CB_Tubulin family	0.000306431	0.000133674	0.406624	Yes
P3	CB	Metallo-dependent hydrolases superfamily	2.93311	CB_Metallo-dependent hydrolases superfamily	0.00160755	5.44498e-05	0.00235247	Yes
P3	CB	Spectrin family	2.46722	CB_Spectrin family	0.0520028	0.653194	0.461064	No
P3	CB	Glyceraldehyde-3-phosphate dehydrogenase family	2.20469	CB_Glyceraldehyde-3-phosphate dehydrogenase family	0.00670991	0.00478729	0.425328	Yes
P3	CB	Intermediate filament family	2.18421	CB_Intermediate filament family	0.0235175	0.0748839	0.183398	Yes
P3	CB	Heat shock protein 70 family	1.79359	CB_Heat shock protein 70 family	0.0184331	0.0362248	0.0680113	Yes
P3	CB	Cation transport ATPase (P-type) (TC 3.A.3) family	1.61416	CB_Cation transport ATPase (P-type) (TC 3.A.3) family	0.00254963	0.0383307	0.613058	Yes
P3	CB	Immunoglobulin superfamily	1.53486	CB_Immunoglobulin superfamily	0.0215535	0.966575	0.00981189	Yes
P3	CB	ALB/AFP/VDB family	0.95959	CB_ALB/AFP/VDB family	0.122627	0.245371	0.974581	No
P3	CB	MAP1 family	0.869289	CB_MAP1 family	0.00363418	0.00188583	0.0229616	Yes
P3	Amy	Tubulin family	5.67451	Amy_Tubulin family	0.0309964	0.929588		Yes
P3	Amy	Metallo-dependent hydrolases superfamily	4.25526	Amy_Metallo-dependent hydrolases superfamily	0.10082	0.147665		No
P3	Amy	Protein kinase superfamily	3.20627	Amy_Protein kinase superfamily	0.0670407	0.00415667		Yes
P3	Amy	Glyceraldehyde-3-phosphate dehydrogenase family	1.8918	Amy_Glyceraldehyde-3-phosphate dehydrogenase family	0.989246	0.132373		No
P3	Amy	Cation transport ATPase (P-type) (TC 3.A.3) family	1.88273	Amy_Cation transport ATPase (P-type) (TC 3.A.3) family	0.209584	0.132265		No
P3	Amy	Heat shock protein 70 family	1.71629	Amy_Heat shock protein 70 family	0.26665	0.228428		No
P3	Amy	Intermediate filament family	1.3056	Amy_Intermediate filament family	0.459602	0.122349		No
P3	Amy	MAP1 family	1.06206	Amy_MAP1 family	0.151859	0.0920304		No
P3	Amy	ALB/AFP/VDB family	0.652459	Amy_ALB/AFP/VDB family	0.087332	0.263841		No
P3	Amy	Heat shock protein 90 family	0.646731	Amy_Heat shock protein 90 family	0.0376319	0.0581008		Yes
F90	V1	Tubulin family	9.25139	V1_Tubulin family	0.293215	0.134651	0.00215049	Yes
F90	V1	Metallo-dependent hydrolases superfamily	6.55919	V1_Metallo-dependent hydrolases superfamily	0.48067	0.467738	2.71552e-05	Yes
F90	V1	Protein kinase superfamily	2.73448	V1_Protein kinase superfamily	0.0132801	0.0120837	0.000505144	Yes
F90	V1	MAP1 family	2.50889	V1_MAP1 family	0.024399	0.137279	9.12897e-05	Yes
F90	V1	Intermediate filament family	2.26148	V1_Intermediate filament family	0.225774	0.0258967	0.00736603	Yes
F90	V1	Spectrin family	1.9752	V1_Spectrin family	0.0462124	0.115581	0.000547942	Yes
F90	V1	ALB/AFP/VDB family	1.3703	V1_ALB/AFP/VDB family	0.0889655	0.259081	0.0180666	Yes
F90	V1	Immunoglobulin superfamily	0.934933	V1_Immunoglobulin superfamily	0.0535514	0.0238168	0.000178808	Yes
F90	V1	G-alpha family	0.730589	V1_G-alpha family	0.442893	0.0940797	0.000285642	Yes
F90	V1	Cation transport ATPase (P-type) (TC 3.A.3) family	0.488645	V1_Cation transport ATPase (P-type) (TC 3.A.3) family	0.129986	0.0856622	0.00366942	Yes
F90	TL	Tubulin family	9.82783	TL_Tubulin family	0.00127853	0.0796596	0.047191	Yes
F90	TL	Metallo-dependent hydrolases superfamily	7.566	TL_Metallo-dependent hydrolases superfamily	0.00816973	0.00423103	0.000569358	Yes
F90	TL	MAP1 family	3.00374	TL_MAP1 family	7.08751e-06	0.000179025	0.000724934	Yes
F90	TL	Protein kinase superfamily	2.98328	TL_Protein kinase superfamily	6.16218e-06	0.118971	0.0126723	Yes
F90	TL	Spectrin family	2.2661	TL_Spectrin family	0.000208836	0.0103484	6.32627e-05	Yes
F90	TL	ALB/AFP/VDB family	1.7054	TL_ALB/AFP/VDB family	2.32762e-05	0.0111115	0.00441678	Yes
F90	TL	Intermediate filament family	1.53618	TL_Intermediate filament family	0.00771641	0.0538613	0.00410244	Yes
F90	TL	Immunoglobulin superfamily	1.0323	TL_Immunoglobulin superfamily	0.000728801	2.25094e-05	0.0239285	Yes
F90	TL	ATP:guanido phosphotransferase family	0.66661	TL_ATP:guanido phosphotransferase family	0.0509698	0.00324846	7.24085e-06	Yes
F90	TL	Cation transport ATPase (P-type) (TC 3.A.3) family	0.593702	TL_Cation transport ATPase (P-type) (TC 3.A.3) family	0.00204637	0.000329457	0.0123075	Yes
F90	STr	Tubulin family	9.20258	STr_Tubulin family	0.0696349	0.597898		No
F90	STr	Metallo-dependent hydrolases superfamily	6.30597	STr_Metallo-dependent hydrolases superfamily	0.113219	0.0972722		No
F90	STr	Protein kinase superfamily	2.54875	STr_Protein kinase superfamily	0.630195	0.0197146		Yes
F90	STr	MAP1 family	2.00487	STr_MAP1 family	0.041038	0.00625866		Yes
F90	STr	ALB/AFP/VDB family	1.90731	STr_ALB/AFP/VDB family	0.00275867	0.003054		Yes
F90	STr	Spectrin family	1.65873	STr_Spectrin family	0.680116	0.01532		Yes
F90	STr	DEAD box helicase family	0.961359	STr_DEAD box helicase family	0.104359	0.00575391		Yes
F90	STr	Immunoglobulin superfamily	0.94458	STr_Immunoglobulin superfamily	0.316197	0.00334926		Yes
F90	STr	G-alpha family	0.660101	STr_G-alpha family	0.0281338	0.0218856		Yes
F90	STr	Cation transport ATPase (P-type) (TC 3.A.3) family	0.548734	STr_Cation transport ATPase (P-type) (TC 3.A.3) family	0.119082	0.0139509		Yes
F90	PL	Tubulin family	9.25438	PL_Tubulin family	0.00126335	0.0175967	0.00808422	Yes
F90	PL	Metallo-dependent hydrolases superfamily	7.23629	PL_Metallo-dependent hydrolases superfamily	0.0152999	0.0134112	0.00501813	Yes
F90	PL	MAP1 family	3.02352	PL_MAP1 family	0.00320777	0.000974584	0.00360155	Yes
F90	PL	Protein kinase superfamily	2.63176	PL_Protein kinase superfamily	0.00137827	0.000156752	0.00891196	Yes
F90	PL	Spectrin family	2.4451	PL_Spectrin family	0.00825271	0.295443	0.000205222	Yes
F90	PL	ALB/AFP/VDB family	1.80525	PL_ALB/AFP/VDB family	3.7879e-05	0.0206522	0.00165851	Yes
F90	PL	Intermediate filament family	1.68357	PL_Intermediate filament family	0.794075	0.0466448	0.0173662	Yes
F90	PL	Immunoglobulin superfamily	1.18488	PL_Immunoglobulin superfamily	0.206725	0.00370864	0.000302329	Yes
F90	PL	ATP:guanido phosphotransferase family	0.695211	PL_ATP:guanido phosphotransferase family	0.000561273	0.000696739	0.00865816	Yes
F90	PL	Cation transport ATPase (P-type) (TC 3.A.3) family	0.574252	PL_Cation transport ATPase (P-type) (TC 3.A.3) family	0.16846	0.00340944	0.00461253	Yes
F90	Hipp	Tubulin family	8.51699	Hipp_Tubulin family	0.163282	0.0728107		No
F90	Hipp	Metallo-dependent hydrolases superfamily	6.17938	Hipp_Metallo-dependent hydrolases superfamily	0.0743569	0.068229		No
F90	Hipp	Protein kinase superfamily	2.93793	Hipp_Protein kinase superfamily	0.136733	0.00396679		Yes
F90	Hipp	Intermediate filament family	2.91068	Hipp_Intermediate filament family	0.246684	0.0334904		Yes
F90	Hipp	ALB/AFP/VDB family	2.82436	Hipp_ALB/AFP/VDB family	0.0513218	0.126563		No
F90	Hipp	MAP1 family	2.39045	Hipp_MAP1 family	0.0201509	0.00457515		Yes
F90	Hipp	Spectrin family	1.99294	Hipp_Spectrin family	0.331317	0.00527408		Yes
F90	Hipp	Small GTPase superfamily	1.33646	Hipp_Small GTPase superfamily	0.383945	0.0248692		Yes
F90	Hipp	Immunoglobulin superfamily	0.994958	Hipp_Immunoglobulin superfamily	0.242354	0.00954428		Yes
F90	Hipp	Cation transport ATPase (P-type) (TC 3.A.3) family	0.60755	Hipp_Cation transport ATPase (P-type) (TC 3.A.3) family	0.0954867	0.0313982		Yes
F90	FL	Tubulin family	9.89964	FL_Tubulin family	3.10228e-13	0.873401	0.00826304	Yes
F90	FL	Metallo-dependent hydrolases superfamily	6.66035	FL_Metallo-dependent hydrolases superfamily	3.93117e-12	0.743918	0.00499074	Yes
F90	FL	MAP1 family	2.64523	FL_MAP1 family	4.83093e-18	7.59917e-07	9.75869e-06	Yes
F90	FL	Protein kinase superfamily	2.5518	FL_Protein kinase superfamily	8.84963e-16	6.4215e-11	0.0573838	Yes
F90	FL	Spectrin family	2.22434	FL_Spectrin family	2.50521e-06	0.0016417	2.16193e-08	Yes
F90	FL	ALB/AFP/VDB family	2.02958	FL_ALB/AFP/VDB family	2.12592e-06	1.28721e-05	0.22586	Yes
F90	FL	Intermediate filament family	1.45864	FL_Intermediate filament family	1.42821e-05	7.76126e-08	0.000942151	Yes
F90	FL	Immunoglobulin superfamily	1.15894	FL_Immunoglobulin superfamily	7.76421e-10	1.64689e-07	1.66127e-05	Yes
F90	FL	Cation transport ATPase (P-type) (TC 3.A.3) family	0.646567	FL_Cation transport ATPase (P-type) (TC 3.A.3) family	3.78332e-08	7.53081e-06	3.98001e-05	Yes
F90	FL	ATP:guanido phosphotransferase family	0.627038	FL_ATP:guanido phosphotransferase family	0.0497334	0.000701538	0.0188724	Yes
F90	CB	Tubulin family	7.50878	CB_Tubulin family	0.000306431	0.000133674	0.406624	Yes
F90	CB	Metallo-dependent hydrolases superfamily	4.98961	CB_Metallo-dependent hydrolases superfamily	0.00160755	5.44498e-05	0.00235247	Yes
F90	CB	Intermediate filament family	3.48914	CB_Intermediate filament family	0.0235175	0.0748839	0.183398	Yes
F90	CB	ALB/AFP/VDB family	2.8141	CB_ALB/AFP/VDB family	0.122627	0.245371	0.974581	No
F90	CB	Heat shock protein 70 family	2.32675	CB_Heat shock protein 70 family	0.0184331	0.0362248	0.0680113	Yes
F90	CB	MAP1 family	1.82962	CB_MAP1 family	0.00363418	0.00188583	0.0229616	Yes
F90	CB	Spectrin family	1.74779	CB_Spectrin family	0.0520028	0.653194	0.461064	No
F90	CB	Glyceraldehyde-3-phosphate dehydrogenase family	1.51615	CB_Glyceraldehyde-3-phosphate dehydrogenase family	0.00670991	0.00478729	0.425328	Yes
F90	CB	Immunoglobulin superfamily	1.18592	CB_Immunoglobulin superfamily	0.0215535	0.966575	0.00981189	Yes
F90	CB	Cation transport ATPase (P-type) (TC 3.A.3) family	0.524142	CB_Cation transport ATPase (P-type) (TC 3.A.3) family	0.00254963	0.0383307	0.613058	Yes
F90	Amy	Tubulin family	7.95521	Amy_Tubulin family	0.0309964	0.929588		Yes
F90	Amy	Metallo-dependent hydrolases superfamily	6.13011	Amy_Metallo-dependent hydrolases superfamily	0.10082	0.147665		No
F90	Amy	Protein kinase superfamily	2.60526	Amy_Protein kinase superfamily	0.0670407	0.00415667		Yes
F90	Amy	Heat shock protein 70 family	2.3767	Amy_Heat shock protein 70 family	0.26665	0.228428		No
F90	Amy	MAP1 family	2.26771	Amy_MAP1 family	0.151859	0.0920304		No
F90	Amy	ALB/AFP/VDB family	2.24833	Amy_ALB/AFP/VDB family	0.087332	0.263841		No
F90	Amy	Intermediate filament family	2.04294	Amy_Intermediate filament family	0.459602	0.122349		No
F90	Amy	Heat shock protein 90 family	1.27083	Amy_Heat shock protein 90 family	0.0376319	0.0581008		Yes
F90	Amy	Glyceraldehyde-3-phosphate dehydrogenase family	1.07908	Amy_Glyceraldehyde-3-phosphate dehydrogenase family	0.989246	0.132373		No
F90	Amy	Cation transport ATPase (P-type) (TC 3.A.3) family	0.620037	Amy_Cation transport ATPase (P-type) (TC 3.A.3) family	0.209584	0.132265		No
F50	V1	ALB/AFP/VDB family	6.07054	V1_ALB/AFP/VDB family	0.0889655	0.259081	0.0180666	Yes
F50	V1	Tubulin family	5.6477	V1_Tubulin family	0.293215	0.134651	0.00215049	Yes
F50	V1	Intermediate filament family	3.36402	V1_Intermediate filament family	0.225774	0.0258967	0.00736603	Yes
F50	V1	Metallo-dependent hydrolases superfamily	2.61732	V1_Metallo-dependent hydrolases superfamily	0.48067	0.467738	2.71552e-05	Yes
F50	V1	MAP1 family	1.79536	V1_MAP1 family	0.024399	0.137279	9.12897e-05	Yes
F50	V1	Protein kinase superfamily	1.66184	V1_Protein kinase superfamily	0.0132801	0.0120837	0.000505144	Yes
F50	V1	Spectrin family	0.823642	V1_Spectrin family	0.0462124	0.115581	0.000547942	Yes
F50	V1	G-alpha family	0.350229	V1_G-alpha family	0.442893	0.0940797	0.000285642	Yes
F50	V1	Immunoglobulin superfamily	0.317213	V1_Immunoglobulin superfamily	0.0535514	0.0238168	0.000178808	Yes
F50	V1	Cation transport ATPase (P-type) (TC 3.A.3) family	0.293129	V1_Cation transport ATPase (P-type) (TC 3.A.3) family	0.129986	0.0856622	0.00366942	Yes
F50	TL	Tubulin family	7.22405	TL_Tubulin family	0.00127853	0.0796596	0.047191	Yes
F50	TL	Metallo-dependent hydrolases superfamily	3.81536	TL_Metallo-dependent hydrolases superfamily	0.00816973	0.00423103	0.000569358	Yes
F50	TL	ALB/AFP/VDB family	3.14279	TL_ALB/AFP/VDB family	2.32762e-05	0.0111115	0.00441678	Yes
F50	TL	Intermediate filament family	3.06782	TL_Intermediate filament family	0.00771641	0.0538613	0.00410244	Yes
F50	TL	Protein kinase superfamily	2.16688	TL_Protein kinase superfamily	6.16218e-06	0.118971	0.0126723	Yes
F50	TL	MAP1 family	2.04988	TL_MAP1 family	7.08751e-06	0.000179025	0.000724934	Yes
F50	TL	ATP:guanido phosphotransferase family	1.63855	TL_ATP:guanido phosphotransferase family	0.0509698	0.00324846	7.24085e-06	Yes
F50	TL	Spectrin family	0.911736	TL_Spectrin family	0.000208836	0.0103484	6.32627e-05	Yes
F50	TL	Immunoglobulin superfamily	0.55515	TL_Immunoglobulin superfamily	0.000728801	2.25094e-05	0.0239285	Yes
F50	TL	Cation transport ATPase (P-type) (TC 3.A.3) family	0.34713	TL_Cation transport ATPase (P-type) (TC 3.A.3) family	0.00204637	0.000329457	0.0123075	Yes
F50	PL	Tubulin family	6.55202	PL_Tubulin family	0.00126335	0.0175967	0.00808422	Yes
F50	PL	Metallo-dependent hydrolases superfamily	3.72333	PL_Metallo-dependent hydrolases superfamily	0.0152999	0.0134112	0.00501813	Yes
F50	PL	ALB/AFP/VDB family	3.17113	PL_ALB/AFP/VDB family	3.7879e-05	0.0206522	0.00165851	Yes
F50	PL	Intermediate filament family	3.0344	PL_Intermediate filament family	0.794075	0.0466448	0.0173662	Yes
F50	PL	MAP1 family	2.08766	PL_MAP1 family	0.00320777	0.000974584	0.00360155	Yes
F50	PL	Protein kinase superfamily	1.907	PL_Protein kinase superfamily	0.00137827	0.000156752	0.00891196	Yes
F50	PL	ATP:guanido phosphotransferase family	1.73902	PL_ATP:guanido phosphotransferase family	0.000561273	0.000696739	0.00865816	Yes
F50	PL	Spectrin family	0.955896	PL_Spectrin family	0.00825271	0.295443	0.000205222	Yes
F50	PL	Immunoglobulin superfamily	0.51108	PL_Immunoglobulin superfamily	0.206725	0.00370864	0.000302329	Yes
F50	PL	Cation transport ATPase (P-type) (TC 3.A.3) family	0.316072	PL_Cation transport ATPase (P-type) (TC 3.A.3) family	0.16846	0.00340944	0.00461253	Yes
F50	FL	ALB/AFP/VDB family	6.06605	FL_ALB/AFP/VDB family	2.12592e-06	1.28721e-05	0.22586	Yes
F50	FL	Tubulin family	5.57521	FL_Tubulin family	3.10228e-13	0.873401	0.00826304	Yes
F50	FL	Intermediate filament family	3.31271	FL_Intermediate filament family	1.42821e-05	7.76126e-08	0.000942151	Yes
F50	FL	Metallo-dependent hydrolases superfamily	2.83421	FL_Metallo-dependent hydrolases superfamily	3.93117e-12	0.743918	0.00499074	Yes
F50	FL	Protein kinase superfamily	1.8356	FL_Protein kinase superfamily	8.84963e-16	6.4215e-11	0.0573838	Yes
F50	FL	MAP1 family	1.66297	FL_MAP1 family	4.83093e-18	7.59917e-07	9.75869e-06	Yes
F50	FL	ATP:guanido phosphotransferase family	1.56038	FL_ATP:guanido phosphotransferase family	0.0497334	0.000701538	0.0188724	Yes
F50	FL	Spectrin family	0.833819	FL_Spectrin family	2.50521e-06	0.0016417	2.16193e-08	Yes
F50	FL	Immunoglobulin superfamily	0.329693	FL_Immunoglobulin superfamily	7.76421e-10	1.64689e-07	1.66127e-05	Yes
F50	FL	Cation transport ATPase (P-type) (TC 3.A.3) family	0.263327	FL_Cation transport ATPase (P-type) (TC 3.A.3) family	3.78332e-08	7.53081e-06	3.98001e-05	Yes
F50	CB	Tubulin family	8.02886	CB_Tubulin family	0.000306431	0.000133674	0.406624	Yes
F50	CB	Metallo-dependent hydrolases superfamily	5.42698	CB_Metallo-dependent hydrolases superfamily	0.00160755	5.44498e-05	0.00235247	Yes
F50	CB	Intermediate filament family	2.8756	CB_Intermediate filament family	0.0235175	0.0748839	0.183398	Yes
F50	CB	ALB/AFP/VDB family	2.80754	CB_ALB/AFP/VDB family	0.122627	0.245371	0.974581	No
F50	CB	Heat shock protein 70 family	2.57539	CB_Heat shock protein 70 family	0.0184331	0.0362248	0.0680113	Yes
F50	CB	MAP1 family	2.55717	CB_MAP1 family	0.00363418	0.00188583	0.0229616	Yes
F50	CB	Spectrin family	1.68477	CB_Spectrin family	0.0520028	0.653194	0.461064	No
F50	CB	Glyceraldehyde-3-phosphate dehydrogenase family	1.47756	CB_Glyceraldehyde-3-phosphate dehydrogenase family	0.00670991	0.00478729	0.425328	Yes
F50	CB	Immunoglobulin superfamily	0.84299	CB_Immunoglobulin superfamily	0.0215535	0.966575	0.00981189	Yes
F50	CB	Cation transport ATPase (P-type) (TC 3.A.3) family	0.467537	CB_Cation transport ATPase (P-type) (TC 3.A.3) family	0.00254963	0.0383307	0.613058	Yes
F120	V1	Tubulin family	8.14108	V1_Tubulin family	0.293215	0.134651	0.00215049	Yes
F120	V1	Metallo-dependent hydrolases superfamily	6.26852	V1_Metallo-dependent hydrolases superfamily	0.48067	0.467738	2.71552e-05	Yes
F120	V1	Protein kinase superfamily	3.38473	V1_Protein kinase superfamily	0.0132801	0.0120837	0.000505144	Yes
F120	V1	Spectrin family	2.45497	V1_Spectrin family	0.0462124	0.115581	0.000547942	Yes
F120	V1	MAP1 family	2.15386	V1_MAP1 family	0.024399	0.137279	9.12897e-05	Yes
F120	V1	Immunoglobulin superfamily	1.50741	V1_Immunoglobulin superfamily	0.0535514	0.0238168	0.000178808	Yes
F120	V1	G-alpha family	1.28641	V1_G-alpha family	0.442893	0.0940797	0.000285642	Yes
F120	V1	Intermediate filament family	1.20584	V1_Intermediate filament family	0.225774	0.0258967	0.00736603	Yes
F120	V1	ALB/AFP/VDB family	1.11956	V1_ALB/AFP/VDB family	0.0889655	0.259081	0.0180666	Yes
F120	V1	Cation transport ATPase (P-type) (TC 3.A.3) family	1.10247	V1_Cation transport ATPase (P-type) (TC 3.A.3) family	0.129986	0.0856622	0.00366942	Yes
F120	TL	Tubulin family	8.73487	TL_Tubulin family	0.00127853	0.0796596	0.047191	Yes
F120	TL	Metallo-dependent hydrolases superfamily	6.61871	TL_Metallo-dependent hydrolases superfamily	0.00816973	0.00423103	0.000569358	Yes
F120	TL	Protein kinase superfamily	3.3299	TL_Protein kinase superfamily	6.16218e-06	0.118971	0.0126723	Yes
F120	TL	Spectrin family	2.49021	TL_Spectrin family	0.000208836	0.0103484	6.32627e-05	Yes
F120	TL	MAP1 family	2.18515	TL_MAP1 family	7.08751e-06	0.000179025	0.000724934	Yes
F120	TL	Immunoglobulin superfamily	1.54271	TL_Immunoglobulin superfamily	0.000728801	2.25094e-05	0.0239285	Yes
F120	TL	Cation transport ATPase (P-type) (TC 3.A.3) family	1.22794	TL_Cation transport ATPase (P-type) (TC 3.A.3) family	0.00204637	0.000329457	0.0123075	Yes
F120	TL	ALB/AFP/VDB family	1.02869	TL_ALB/AFP/VDB family	2.32762e-05	0.0111115	0.00441678	Yes
F120	TL	Intermediate filament family	1.02153	TL_Intermediate filament family	0.00771641	0.0538613	0.00410244	Yes
F120	TL	ATP:guanido phosphotransferase family	0.536603	TL_ATP:guanido phosphotransferase family	0.0509698	0.00324846	7.24085e-06	Yes
F120	STr	Tubulin family	8.86587	STr_Tubulin family	0.0696349	0.597898		No
F120	STr	Metallo-dependent hydrolases superfamily	7.11092	STr_Metallo-dependent hydrolases superfamily	0.113219	0.0972722		No
F120	STr	Protein kinase superfamily	3.20112	STr_Protein kinase superfamily	0.630195	0.0197146		Yes
F120	STr	Spectrin family	2.89002	STr_Spectrin family	0.680116	0.01532		Yes
F120	STr	Immunoglobulin superfamily	1.80767	STr_Immunoglobulin superfamily	0.316197	0.00334926		Yes
F120	STr	MAP1 family	1.67403	STr_MAP1 family	0.041038	0.00625866		Yes
F120	STr	Cation transport ATPase (P-type) (TC 3.A.3) family	1.07315	STr_Cation transport ATPase (P-type) (TC 3.A.3) family	0.119082	0.0139509		Yes
F120	STr	ALB/AFP/VDB family	1.0425	STr_ALB/AFP/VDB family	0.00275867	0.003054		Yes
F120	STr	G-alpha family	1.0009	STr_G-alpha family	0.0281338	0.0218856		Yes
F120	STr	DEAD box helicase family	0.443932	STr_DEAD box helicase family	0.104359	0.00575391		Yes
F120	PL	Tubulin family	8.17785	PL_Tubulin family	0.00126335	0.0175967	0.00808422	Yes
F120	PL	Metallo-dependent hydrolases superfamily	6.22993	PL_Metallo-dependent hydrolases superfamily	0.0152999	0.0134112	0.00501813	Yes
F120	PL	Protein kinase superfamily	3.32096	PL_Protein kinase superfamily	0.00137827	0.000156752	0.00891196	Yes
F120	PL	Spectrin family	2.58127	PL_Spectrin family	0.00825271	0.295443	0.000205222	Yes
F120	PL	MAP1 family	1.89971	PL_MAP1 family	0.00320777	0.000974584	0.00360155	Yes
F120	PL	Immunoglobulin superfamily	1.59579	PL_Immunoglobulin superfamily	0.206725	0.00370864	0.000302329	Yes
F120	PL	Cation transport ATPase (P-type) (TC 3.A.3) family	1.44311	PL_Cation transport ATPase (P-type) (TC 3.A.3) family	0.16846	0.00340944	0.00461253	Yes
F120	PL	ALB/AFP/VDB family	1.08934	PL_ALB/AFP/VDB family	3.7879e-05	0.0206522	0.00165851	Yes
F120	PL	Intermediate filament family	0.762968	PL_Intermediate filament family	0.794075	0.0466448	0.0173662	Yes
F120	PL	ATP:guanido phosphotransferase family	0.48076	PL_ATP:guanido phosphotransferase family	0.000561273	0.000696739	0.00865816	Yes
F120	MD	Tubulin family	8.27535	MD_Tubulin family	0.050745			No
F120	MD	Metallo-dependent hydrolases superfamily	6.54319	MD_Metallo-dependent hydrolases superfamily	0.00688711			Yes
F120	MD	Heat shock protein 70 family	2.12479	MD_Heat shock protein 70 family	0.0364862			Yes
F120	MD	MAP1 family	1.84342	MD_MAP1 family	0.0380834			Yes
F120	MD	Glyceraldehyde-3-phosphate dehydrogenase family	1.32092	MD_Glyceraldehyde-3-phosphate dehydrogenase family	0.029626			Yes
F120	MD	Intermediate filament family	1.13028	MD_Intermediate filament family	0.0229838			Yes
F120	MD	ALB/AFP/VDB family	1.1246	MD_ALB/AFP/VDB family	0.0572916			No
F120	MD	Heat shock protein 90 family	1.09815	MD_Heat shock protein 90 family	0.0213013			Yes
F120	MD	Clathrin heavy chain family	0.989227	MD_Clathrin heavy chain family	0.0148956			Yes
F120	MD	Cation transport ATPase (P-type) (TC 3.A.3) family	0.873182	MD_Cation transport ATPase (P-type) (TC 3.A.3) family	0.0326039			Yes
F120	Hipp	Tubulin family	7.33794	Hipp_Tubulin family	0.163282	0.0728107		No
F120	Hipp	Metallo-dependent hydrolases superfamily	5.44698	Hipp_Metallo-dependent hydrolases superfamily	0.0743569	0.068229		No
F120	Hipp	Protein kinase superfamily	3.53049	Hipp_Protein kinase superfamily	0.136733	0.00396679		Yes
F120	Hipp	Spectrin family	2.74487	Hipp_Spectrin family	0.331317	0.00527408		Yes
F120	Hipp	Small GTPase superfamily	1.85702	Hipp_Small GTPase superfamily	0.383945	0.0248692		Yes
F120	Hipp	Immunoglobulin superfamily	1.73808	Hipp_Immunoglobulin superfamily	0.242354	0.00954428		Yes
F120	Hipp	Intermediate filament family	1.59714	Hipp_Intermediate filament family	0.246684	0.0334904		Yes
F120	Hipp	MAP1 family	1.50772	Hipp_MAP1 family	0.0201509	0.00457515		Yes
F120	Hipp	Cation transport ATPase (P-type) (TC 3.A.3) family	1.41863	Hipp_Cation transport ATPase (P-type) (TC 3.A.3) family	0.0954867	0.0313982		Yes
F120	Hipp	ALB/AFP/VDB family	1.0132	Hipp_ALB/AFP/VDB family	0.0513218	0.126563		No
F120	FL	Tubulin family	9.83946	FL_Tubulin family	3.10228e-13	0.873401	0.00826304	Yes
F120	FL	Metallo-dependent hydrolases superfamily	6.61361	FL_Metallo-dependent hydrolases superfamily	3.93117e-12	0.743918	0.00499074	Yes
F120	FL	Protein kinase superfamily	3.02458	FL_Protein kinase superfamily	8.84963e-16	6.4215e-11	0.0573838	Yes
F120	FL	Spectrin family	2.6333	FL_Spectrin family	2.50521e-06	0.0016417	2.16193e-08	Yes
F120	FL	MAP1 family	2.16011	FL_MAP1 family	4.83093e-18	7.59917e-07	9.75869e-06	Yes
F120	FL	Immunoglobulin superfamily	1.49444	FL_Immunoglobulin superfamily	7.76421e-10	1.64689e-07	1.66127e-05	Yes
F120	FL	ALB/AFP/VDB family	1.23142	FL_ALB/AFP/VDB family	2.12592e-06	1.28721e-05	0.22586	Yes
F120	FL	Cation transport ATPase (P-type) (TC 3.A.3) family	1.09633	FL_Cation transport ATPase (P-type) (TC 3.A.3) family	3.78332e-08	7.53081e-06	3.98001e-05	Yes
F120	FL	Intermediate filament family	0.92748	FL_Intermediate filament family	1.42821e-05	7.76126e-08	0.000942151	Yes
F120	FL	ATP:guanido phosphotransferase family	0.510148	FL_ATP:guanido phosphotransferase family	0.0497334	0.000701538	0.0188724	Yes
F120	CB	Tubulin family	5.8409	CB_Tubulin family	0.000306431	0.000133674	0.406624	Yes
F120	CB	Metallo-dependent hydrolases superfamily	3.47345	CB_Metallo-dependent hydrolases superfamily	0.00160755	5.44498e-05	0.00235247	Yes
F120	CB	Intermediate filament family	3.01671	CB_Intermediate filament family	0.0235175	0.0748839	0.183398	Yes
F120	CB	Heat shock protein 70 family	2.13948	CB_Heat shock protein 70 family	0.0184331	0.0362248	0.0680113	Yes
F120	CB	ALB/AFP/VDB family	2.09343	CB_ALB/AFP/VDB family	0.122627	0.245371	0.974581	No
F120	CB	Glyceraldehyde-3-phosphate dehydrogenase family	1.91625	CB_Glyceraldehyde-3-phosphate dehydrogenase family	0.00670991	0.00478729	0.425328	Yes
F120	CB	Spectrin family	1.72726	CB_Spectrin family	0.0520028	0.653194	0.461064	No
F120	CB	MAP1 family	1.24735	CB_MAP1 family	0.00363418	0.00188583	0.0229616	Yes
F120	CB	Immunoglobulin superfamily	1.18334	CB_Immunoglobulin superfamily	0.0215535	0.966575	0.00981189	Yes
F120	CB	Cation transport ATPase (P-type) (TC 3.A.3) family	0.785749	CB_Cation transport ATPase (P-type) (TC 3.A.3) family	0.00254963	0.0383307	0.613058	Yes
F120	Amy	Tubulin family	8.01466	Amy_Tubulin family	0.0309964	0.929588		Yes
F120	Amy	Metallo-dependent hydrolases superfamily	5.35604	Amy_Metallo-dependent hydrolases superfamily	0.10082	0.147665		No
F120	Amy	Protein kinase superfamily	2.81491	Amy_Protein kinase superfamily	0.0670407	0.00415667		Yes
F120	Amy	Heat shock protein 70 family	2.10906	Amy_Heat shock protein 70 family	0.26665	0.228428		No
F120	Amy	Glyceraldehyde-3-phosphate dehydrogenase family	1.88607	Amy_Glyceraldehyde-3-phosphate dehydrogenase family	0.989246	0.132373		No
F120	Amy	MAP1 family	1.60203	Amy_MAP1 family	0.151859	0.0920304		No
F120	Amy	Intermediate filament family	1.51006	Amy_Intermediate filament family	0.459602	0.122349		No
F120	Amy	ALB/AFP/VDB family	1.42721	Amy_ALB/AFP/VDB family	0.087332	0.263841		No
F120	Amy	Cation transport ATPase (P-type) (TC 3.A.3) family	1.15913	Amy_Cation transport ATPase (P-type) (TC 3.A.3) family	0.209584	0.132265		No
F120	Amy	Heat shock protein 90 family	1.0426	Amy_Heat shock protein 90 family	0.0376319	0.0581008		Yes

## Sheet: Figure_2A
ID	PC1	PC2	Stage	Region	Color
A1_1	-83.8341	-54.6024	F50	PFC	#CFCFCF
A8_1	-77.7895	-34.0699	F50	TL	#4D95FF
A14_1	-42.2825	-9.2898	F50	CB	#F3EB36
A13_1	-80.6635	-45.8644	F50	V1	#00CC23
A11_1	-69.4235	-20.1893	F50	PL	#007D79
A1_2	-77.4428	-33.45	F50	PFC	#CFCFCF
A13_2	-78.7752	-45.7827	F50	V1	#00CC23
A14_2	-28.3811	-9.13562	F50	CB	#F3EB36
A11_2	-77.7765	-37.7612	F50	PL	#007D79
A8_2	-68.654	-27.3061	F50	TL	#4D95FF
A14_3	-55.9125	-5.52233	F50	CB	#F3EB36
A1_3	-78.5048	-36.8145	F50	PFC	#CFCFCF
A8_3	-67.846	-25.9543	F50	TL	#4D95FF
A11_3	-71.1862	-34.0577	F50	PL	#007D79
A13_3	-79.9258	-49.136	F50	V1	#00CC23
B17_1	-15.0239	5.3483	F90	Thal	#9900FF
B5_1	-13.7107	18.3811	F90	IC	#616161
B1_1	-40.5633	25.7699	F90	aPFC	#EBEBEB
B2_1	-37.9285	27.6566	F90	pPFC	#CFCFCF
B8_1	-35.8702	31.0181	F90	TL	#4D95FF
B14_1	-31.9523	-21.3119	F90	CB	#F3EB36
B11_1	-35.6064	28.7773	F90	PL	#007D79
B13_1	-48.1208	13.0905	F90	V1	#00CC23
B6_1	-32.4055	30.4122	F90	M1	#404040
B16_1	-26.4472	-2.17735	F90	Hipp	#EB5B30
B15_1	-39.6539	-0.176637	F90	STr	#C62B8A
B5_2	-29.3983	11.8295	F90	IC	#616161
B5_3	-29.4382	25.7664	F90	IC	#616161
B8_2	-30.3393	29.2353	F90	TL	#4D95FF
B8_3	-33.9782	29.3926	F90	TL	#4D95FF
B11_2	-31.5306	24.1068	F90	PL	#007D79
B11_3	-36.4907	26.6048	F90	PL	#007D79
B13_2	-46.8623	14.9605	F90	V1	#00CC23
B13_3	-50.0515	13.6104	F90	V1	#00CC23
B17_2	-6.6054	3.06375	F90	Thal	#9900FF
B17_3	-4.12786	6.62053	F90	Thal	#9900FF
B16_2	-25.2544	2.53378	F90	Hipp	#EB5B30
B16_3	-22.3075	0.335986	F90	Hipp	#EB5B30
B15_2	-39.2205	0.779912	F90	STr	#C62B8A
B15_3	-41.2694	1.34538	F90	STr	#C62B8A
B14_2	-32.2129	-20.8939	F90	CB	#F3EB36
B14_3	-32.3708	-20.9959	F90	CB	#F3EB36
B1_2	-34.8827	27.1933	F90	aPFC	#EBEBEB
B1_3	-26.9879	25.9298	F90	aPFC	#EBEBEB
B2_2	-26.5361	25.6471	F90	pPFC	#CFCFCF
B2_3	-33.0112	29.224	F90	pPFC	#CFCFCF
B6_2	-29.1181	27.6341	F90	M1	#404040
B6_3	-33.841	27.1815	F90	M1	#404040
C6_1	15.9957	5.30502	F120	M1	#404040
C11_1	19.115	13.2054	F120	S1	#00BAB4
C5_1	12.8778	13.7137	F120	IC	#616161
C12_1	14.374	13.0909	F120	sPL	#007D79
C8_1	16.5155	13.5396	F120	sTG	#99C2FF
C9_1	1.71975	16.1854	F120	MT	#4D95FF
C10_1	2.81395	17.9744	F120	IT	#0067FF
C13_1	-2.4838	17.6084	F120	V1	#00CC23
C7_1	16.1783	11.6305	F120	aCG	#1A1A1A
C17_1	40.017	-15.5913	F120	Thal	#9900FF
C18_1	23.8154	-1.28225	F120	Amg	#53007F
C16_1	27.851	-10.6149	F120	Hipp	#EB5B30
C15_1	18.4579	2.19816	F120	STr	#C62B8A
C14_1	-26.6246	-36.8159	F120	CB	#F3EB36
C1_1	8.16995	19.9274	F120	sPFG	#EBEBEB
C2_1	10.4993	18.1622	F120	mPFG	#CFCFCF
C3_1	5.63195	20.6777	F120	iPFG	#ABABAB
C4_1	2.02603	24.9109	F120	OFC	#878787
C6_2	7.69526	11.893	F120	M1	#404040
C6_3	13.958	8.57428	F120	M1	#404040
C11_2	16.8386	13.2626	F120	S1	#00BAB4
C11_3	0.785407	19.5263	F120	S1	#00BAB4
C5_2	10.9198	13.2779	F120	IC	#616161
C5_3	-1.38404	21.9797	F120	IC	#616161
C12_2	-5.59295	21.8384	F120	sPL	#007D79
C12_3	0.873294	19.0054	F120	sPL	#007D79
C8_2	-4.70651	20.702	F120	sTG	#99C2FF
C8_3	6.60562	18.2945	F120	sTG	#99C2FF
C9_2	-11.1629	22.6396	F120	MT	#4D95FF
C9_3	-0.130435	20.1676	F120	MT	#4D95FF
C10_2	-16.8732	27.8396	F120	IT	#0067FF
C10_3	-0.530045	20.035	F120	IT	#0067FF
C13_2	-6.3159	17.9136	F120	V1	#00CC23
C13_3	-20.7914	21.141	F120	V1	#00CC23
C7_2	-1.18134	20.0329	F120	aCG	#1A1A1A
C7_3	-0.704115	18.7805	F120	aCG	#1A1A1A
C17_2	16.9071	-1.79352	F120	Thal	#9900FF
C17_3	16.8714	-6.55252	F120	Thal	#9900FF
C18_2	5.251	9.60945	F120	Amg	#53007F
C18_3	6.53526	8.25046	F120	Amg	#53007F
C16_2	16.5924	-5.05877	F120	Hipp	#EB5B30
C16_3	23.4816	-6.03531	F120	Hipp	#EB5B30
C15_2	11.3214	4.44988	F120	STr	#C62B8A
C15_3	8.95946	1.70641	F120	STr	#C62B8A
C14_2	-30.4219	-38.0329	F120	CB	#F3EB36
C14_3	-33.0743	-37.0713	F120	CB	#F3EB36
C1_2	-1.46339	26.8058	F120	sPFG	#EBEBEB
C1_3	-3.9701	25.5141	F120	sPFG	#EBEBEB
C2_2	-0.993461	25.0163	F120	mPFG	#CFCFCF
C2_3	2.80446	22.4105	F120	mPFG	#CFCFCF
C3_2	-6.04266	26.7083	F120	iPFG	#ABABAB
C3_3	-6.21453	25.9502	F120	iPFG	#ABABAB
C4_2	-4.30714	26.791	F120	OFC	#878787
C4_3	-5.04172	26.0057	F120	OFC	#878787
D6_1	56.8252	-25.9397	P3	M1	#404040
D11_1	42.7794	-20.9485	P3	S1	#00BAB4
D5_1	37.1685	-9.84578	P3	IC	#616161
D12_1	54.9034	-23.0853	P3	sPL	#007D79
D8_1	44.9746	-12.2937	P3	sTG	#99C2FF
D9_1	38.1489	-11.3467	P3	MT	#4D95FF
D10_1	34.3045	-3.9401	P3	IT	#0067FF
D13_1	31.8549	-8.77987	P3	V1	#00CC23
D7_1	37.2716	-10.9573	P3	aCG	#1A1A1A
D17_1	55.2453	-33.7543	P3	Thal	#9900FF
D18_1	48.9185	-15.4642	P3	Amg	#53007F
D16_1	56.2128	-30.8103	P3	Hipp	#EB5B30
D15_1	55.7448	-33.5203	P3	STr	#C62B8A
D14_1	-1.50637	-44.2593	P3	CB	#F3EB36
D1_1	40.6063	-14.066	P3	sPFG	#EBEBEB
D2_1	45.8565	-14.519	P3	mPFG	#CFCFCF
D3_1	44.4977	-13.4797	P3	iPFG	#ABABAB
D4_1	47.6897	-17.0458	P3	OFC	#878787
D6_2	47.252	-14.2354	P3	M1	#404040
D6_3	32.9742	-7.56114	P3	M1	#404040
D11_2	31.2689	-8.23295	P3	S1	#00BAB4
D11_3	29.953	-8.88673	P3	S1	#00BAB4
D5_2	40.9301	-5.99191	P3	IC	#616161
D5_3	27.2752	0.884788	P3	IC	#616161
D12_2	24.9294	0.65945	P3	sPL	#007D79
D12_3	24.456	1.61841	P3	sPL	#007D79
D8_2	34.6616	-3.52245	P3	sTG	#99C2FF
D8_3	34.9669	-3.95257	P3	sTG	#99C2FF
D9_2	16.3761	7.34608	P3	MT	#4D95FF
D9_3	27.4296	2.18611	P3	MT	#4D95FF
D10_2	13.8024	9.88143	P3	IT	#0067FF
D10_3	28.7051	3.90141	P3	IT	#0067FF
D13_2	19.4311	4.01974	P3	V1	#00CC23
D13_3	12.2119	7.13909	P3	V1	#00CC23
D7_2	31.3004	-3.81724	P3	aCG	#1A1A1A
D7_3	34.3281	-4.74463	P3	aCG	#1A1A1A
D17_2	34.3845	-17.5342	P3	Thal	#9900FF
D17_3	49.814	-24.2922	P3	Thal	#9900FF
D18_2	45.3993	-11.6932	P3	Amg	#53007F
D18_3	38.1502	-13.1277	P3	Amg	#53007F
D16_2	45.7985	-21.4084	P3	Hipp	#EB5B30
D16_3	44.2893	-21.7324	P3	Hipp	#EB5B30
D15_2	43.5639	-21.4459	P3	STr	#C62B8A
D15_3	39.5404	-15.6435	P3	STr	#C62B8A
D14_2	-9.14929	-43.0219	P3	CB	#F3EB36
D14_3	-6.93492	-43.4612	P3	CB	#F3EB36
D1_2	25.8367	0.639041	P3	sPFG	#EBEBEB
D1_3	27.1089	0.0868986	P3	sPFG	#EBEBEB
D2_2	35.1181	-4.65725	P3	mPFG	#CFCFCF
D2_3	31.8588	-3.67112	P3	mPFG	#CFCFCF
D3_2	32.3716	0.205277	P3	iPFG	#ABABAB
D3_3	30.4017	0.880679	P3	iPFG	#ABABAB
D4_2	30.1335	-2.04665	P3	OFC	#878787
D4_3	37.6344	-5.07269	P3	OFC	#878787

## Sheet: Figure 2B
TimeA	TimeB	r	pvalue
F50	F50	1	0
F90	F50	0.844328	0
F120	F50	0.794851	0
P3	F50	0.565903	0
F50	F90	0.844328	0
F90	F90	1	0
F120	F90	0.886513	0
P3	F90	0.680641	0
F50	F120	0.794851	0
F90	F120	0.886513	0
F120	F120	1	0
P3	F120	0.750194	0
F50	P3	0.565903	0
F90	P3	0.680641	0
F120	P3	0.750194	0
P3	P3	1	0

## Sheet: Figure 2C
Gene	Group	Region
DDX27|A0A2K5TJ30	Region	Overall
RAB3B|A0A2K5TJ35	Region	Overall
SLIT2|A0A2K5TJ46	Region	Overall
HDAC2|A0A2K5TJ71	Region	Overall
COA1|A0A2K5TJ74	Region	Overall
PHF8|A0A2K5TJ99	Region	Overall
OPA1|A0A2K5TJA2	Region	Overall
ZWILCH|A0A2K5TJD5	Region	Overall
LMO4|A0A2K5TJE9	Region	Overall
PTPN9|A0A2K5TJF0	Region	Overall
TP53I11|A0A2K5TJK9	Region	Overall
ROBO2|A0A2K5TJN9	Region	Overall
ARHGEF17|A0A2K5TJP6	Region	Overall
CASKIN1|A0A2K5TJR0	Region	Overall
BTBD9|A0A2K5TJS3	Region	Overall
NIT1|A0A2K5TJX1	Region	Overall
EFNB3|A0A2K5TK13	Region	Overall
LHPP|A0A2K5TK21	Region	Overall
CARMIL3|A0A2K5TK38	Region	Overall
MAP2K1|A0A2K5TK68	Region	Overall
DGKE|A0A2K5TK70	Region	Overall
NUDT5|A0A2K5TKA0	Region	Overall
TEX2|A0A2K5TKD7	Region	Overall
TBC1D25|A0A2K5TKE3	Region	Overall
CHGB|A0A2K5TKE8	Region	Overall
NID2|A0A2K5TKF7	Region	Overall
VPS72|A0A2K5TKP0	Region	Overall
KDM6A|A0A2K5TKU4	Region	Overall
FGF12|A0A2K5TKY5	Region	Overall
PELI2|A0A2K5TL12	Region	Overall
NUP153|A0A2K5TL48	Region	Overall
TDP1|A0A2K5TL79	Region	Overall
NFYC|A0A2K5TLF0	Region	Overall
ELOVL5|A0A2K5TLG0	Region	Overall
HRAS|A0A2K5TLH1	Region	Overall
JUND|A0A2K5TLK7	Region	Overall
GABRG2|A0A2K5TLN2	Region	Overall
TBC1D9B|A0A2K5TLS3	Region	Overall
BCAR1|A0A2K5TLV5	Region	Overall
GPHN|A0A2K5TLW1	Region	Overall
ITPK1|A0A2K5TLX3	Region	Overall
GRIA2|A0A2K5TLX4	Region	Overall
DYNC2H1|A0A2K5TLZ0	Region	Overall
TSPO|A0A2K5TLZ3	Region	Overall
DTX3|A0A2K5TM17	Region	Overall
SNW1|A0A2K5TM20	Region	Overall
DENND4B|A0A2K5TM72	Region	Overall
WWP1|A0A2K5TM93	Region	Overall
HK1|A0A2K5TME5	Region	Overall
EXOC5|A0A2K5TME7	Region	Overall
NMD3|A0A2K5TMF5	Region	Overall
DIPK2A|A0A2K5TMH7	Region	Overall
GTPBP1|A0A2K5TMJ7	Region	Overall
URGCP|A0A2K5TMK2	Region	Overall
LYPLA2|A0A2K5TMR0	Region	Overall
KPNA5|A0A2K5TMW1	Region	Overall
C8orf34|A0A2K5TMW6	Region	Overall
MCCC1|A0A2K5TN34	Region	Overall
EIF4G2|A0A2K5TN58	Region	Overall
KRR1|A0A2K5TN62	Region	Overall
PARVA|A0A2K5TN80	Region	Overall
USP31|A0A2K5TN99	Region	Overall
SEMA7A|A0A2K5TNJ4	Region	Overall
SPEG|A0A2K5TNK0	Region	Overall
PRKAA1|A0A2K5TNN8	Region	Overall
FBXL15|A0A2K5TNT8	Region	Overall
PLCB4|A0A2K5TNX4	Region	Overall
MAB21L1|A0A2K5TP07	Region	Overall
GSPT2|A0A2K5TP56	Region	Overall
RRS1|A0A2K5TP91	Region	Overall
TDRD15|A0A2K5TPB3	Region	Overall
SLITRK5|A0A2K5TPB5	Region	Overall
MACF1|A0A2K5TPC5	Region	Overall
SKA1|A0A2K5TPC8	Region	Overall
BRD9|A0A2K5TPE0	Region	Overall
PYGB|A0A2K5TPE2	Region	Overall
DDAH1|A0A2K5TPG8	Region	Overall
HNRNPU|A0A2K5TPK4	Region	Overall
ZNF644|A0A2K5TPP9	Region	Overall
CISD3|A0A2K5TPT8	Region	Overall
CRYBB1|A0A2K5TPY4	Region	Overall
DEGS1|A0A2K5TQ07	Region	Overall
PHF1|A0A2K5TQ24	Region	Overall
ABCC10|A0A2K5TQ41	Region	Overall
PTGFRN|A0A2K5TQ45	Region	Overall
ADGRL2|A0A2K5TQ97	Region	Overall
FHIT|A0A2K5TQE0	Region	Overall
PRPF6|A0A2K5TQG3	Region	Overall
MAOB|A0A2K5TQG7	Region	Overall
SEL1L|A0A2K5TQI7	Region	Overall
SNCB|A0A2K5TQK0	Region	Overall
BRINP2|A0A2K5TQM2	Region	Overall
CD200|A0A2K5TQR9	Region	Overall
DDHD1|A0A2K5TQW3	Region	Overall
CAD|A0A2K5TQZ6	Region	Overall
NTNG1|A0A2K5TR57	Region	Overall
EIF3M|A0A2K5TR94	Region	Overall
MBTD1|A0A2K5TRB2	Region	Overall
WDR76|A0A2K5TRC5	Region	Overall
RSL1D1|A0A2K5TRC7	Region	Overall
LRRC73|A0A2K5TRF7	Region	Overall
SRSF12|A0A2K5TRG3	Region	Overall
PRDX4|A0A2K5TRG5	Region	Overall
VPS52|A0A2K5TRI0	Region	Overall
CA14|A0A2K5TRM8	Region	Overall
MEAF6|A0A2K5TRN0	Region	Overall
TNR|A0A2K5TRR2	Region	Overall
HDAC10|A0A2K5TRR5	Region	Overall
FUT8|A0A2K5TRW1	Region	Overall
SLC8A2|A0A2K5TRZ4	Region	Overall
PCIF1|A0A2K5TS18	Region	Overall
PEA15|A0A2K5TS32	Region	Overall
ZNFX1|A0A2K5TS70	Region	Overall
NUDT14|A0A2K5TS73	Region	Overall
OS9|A0A2K5TS93	Region	Overall
CPM|A0A2K5TSF2	Region	Overall
GPC4|A0A2K5TSH0	Region	Overall
BCAS1|A0A2K5TSI0	Region	Overall
KIFC1|A0A2K5TSM8	Region	Overall
DDX56|A0A2K5TSN0	Region	Overall
PADI2|A0A2K5TST4	Region	Overall
MTFR1L|A0A2K5TSU3	Region	Overall
ZNF48|A0A2K5TSU4	Region	Overall
ENTPD6|A0A2K5TSV6	Region	Overall
MRPS18A|A0A2K5TSW2	Region	Overall
ADCY8|A0A2K5TSY4	Region	Overall
POMT1|A0A2K5TT22	Region	Overall
STUM|A0A2K5TT65	Region	Overall
PCLO|A0A2K5TT71	Region	Overall
CPSF7|A0A2K5TTA9	Region	Overall
EPS8|A0A2K5TTB7	Region	Overall
TENM3|A0A2K5TTI9	Region	Overall
ECI1|A0A2K5TTJ3	Region	Overall
POLA1|A0A2K5TTK6	Region	Overall
ZGPAT|A0A2K5TTR5	Region	Overall
RETREG2|A0A2K5TTR6	Region	Overall
ZC3HAV1|A0A2K5TTS9	Region	Overall
BICRAL|A0A2K5TTT6	Region	Overall
ARF6|A0A2K5TU48	Region	Overall
FAM114A1|A0A2K5TU56	Region	Overall
SIRT6|A0A2K5TU92	Region	Overall
RYR2|A0A2K5TUI8	Region	Overall
TMEM132D|A0A2K5TUJ5	Region	Overall
CCDC136|A0A2K5TUJ9	Region	Overall
SETD2|A0A2K5TUR2	Region	Overall
NMNAT1|A0A2K5TUX4	Region	Overall
ADCY2|A0A2K5TV06	Region	Overall
NIPA1|A0A2K5TV61	Region	Overall
RALYL|A0A2K5TV71	Region	Overall
MAP1A|A0A2K5TV95	Region	Overall
PAWR|A0A2K5TVC8	Region	Overall
TINAGL1|A0A2K5TVF0	Region	Overall
PHETA1|A0A2K5TVG2	Region	Overall
GNA13|A0A2K5TVH0	Region	Overall
PSD3|A0A2K5TVK4	Region	Overall
DCLK2|A0A2K5TVL0	Region	Overall
HYOU1|A0A2K5TVQ2	Region	Overall
SLC10A4|A0A2K5TVS8	Region	Overall
STRBP|A0A2K5TVU3	Region	Overall
BCAT2|A0A2K5TVV1	Region	Overall
ERCC1|A0A2K5TVV4	Region	Overall
ATP2A1|A0A2K5TVX2	Region	Overall
CEP192|A0A2K5TW16	Region	Overall
SPIRE1|A0A2K5TW43	Region	Overall
CDH6|A0A2K5TW62	Region	Overall
XPA|A0A2K5TWB0	Region	Overall
PPP1R14C|A0A2K5TWB8	Region	Overall
LRRTM4|A0A2K5TWD4	Region	Overall
ACTR5|A0A2K5TWE1	Region	Overall
SLC17A7|A0A2K5TWF6	Region	Overall
PNPT1|A0A2K5TWJ0	Region	Overall
SNX30|A0A2K5TWJ5	Region	Overall
EDNRB|A0A2K5TWN6	Region	Overall
GFRA1|A0A2K5TWP5	Region	Overall
CACNA2D2|A0A2K5TWQ1	Region	Overall
RAP1GAP|A0A2K5TWV1	Region	Overall
ATN1|A0A2K5TWX8	Region	Overall
BAIAP3|A0A2K5TX11	Region	Overall
EOMES|A0A2K5TX18	Region	Overall
CNTNAP4|A0A2K5TX51	Region	Overall
RDH5|A0A2K5TX73	Region	Overall
ZNF207|A0A2K5TXA3	Region	Overall
ABCD2|A0A2K5TXB0	Region	Overall
MAPK1|A0A2K5TXB4	Region	Overall
RAB3D|A0A2K5TXE2	Region	Overall
OPLAH|A0A2K5TXG1	Region	Overall
PCDH8|A0A2K5TXH0	Region	Overall
ARHGAP26|A0A2K5TXJ4	Region	Overall
CDS1|A0A2K5TXL2	Region	Overall
CALCOCO1|A0A2K5TXS2	Region	Overall
GRID2IP|A0A2K5TXS7	Region	Overall
ELMO1|A0A2K5TXT2	Region	Overall
ANKRD13B|A0A2K5TXT8	Region	Overall
SLC4A3|A0A2K5TXV8	Region	Overall
SPINDOC|A0A2K5TXZ6	Region	Overall
GATAD2A|A0A2K5TY10	Region	Overall
DNAH17|A0A2K5TY45	Region	Overall
LAMB1|A0A2K5TY77	Region	Overall
GOLGA7B|A0A2K5TY99	Region	Overall
CACNB1|A0A2K5TYD9	Region	Overall
CDK5|A0A2K5TYL9	Region	Overall
TTC8|A0A2K5TYM7	Region	Overall
FLNC|A0A2K5TYN9	Region	Overall
HNRNPDL|A0A2K5TYS1	Region	Overall
ARC|A0A2K5TYS8	Region	Overall
AARS|A0A2K5TYY1	Region	Overall
ABCA1|A0A2K5TZ07	Region	Overall
TAF4|A0A2K5TZ33	Region	Overall
TWF1|A0A2K5TZ37	Region	Overall
DPH7|A0A2K5TZ42	Region	Overall
SHISA2|A0A2K5TZC1	Region	Overall
PML|A0A2K5TZG4	Region	Overall
CRAT|A0A2K5TZN7	Region	Overall
TIAM1|A0A2K5TZP3	Region	Overall
IBA57|A0A2K5TZT7	Region	Overall
GRK2|A0A2K5TZT8	Region	Overall
ADGRL1|A0A2K5TZW3	Region	Overall
CHN1|A0A2K5TZW7	Region	Overall
TADA2B|A0A2K5TZZ6	Region	Overall
KIFC2|A0A2K5TZZ8	Region	Overall
NAGA|A0A2K5U017	Region	Overall
CEP170B|A0A2K5U019	Region	Overall
GINS2|A0A2K5U021	Region	Overall
RPS21|A0A2K5U026	Region	Overall
SLC25A10|A0A2K5U074	Region	Overall
RTN2|A0A2K5U0B4	Region	Overall
ARHGAP18|A0A2K5U0D6	Region	Overall
HECTD4|A0A2K5U0E8	Region	Overall
TMEM132E|A0A2K5U0F0	Region	Overall
ARAP3|A0A2K5U0J5	Region	Overall
APEX1|A0A2K5U0J9	Region	Overall
PTPRT|A0A2K5U0K0	Region	Overall
UCHL3|A0A2K5U0L9	Region	Overall
DCAKD|A0A2K5U0P3	Region	Overall
ILDR2|A0A2K5U0V0	Region	Overall
RING1|A0A2K5U0V4	Region	Overall
SF3A2|A0A2K5U0V7	Region	Overall
MAPK11|A0A2K5U0Z6	Region	Overall
KLF12|A0A2K5U1A0	Region	Overall
GALC|A0A2K5U1A4	Region	Overall
ACTA2|A0A2K5U1C8	Region	Overall
DDX24|A0A2K5U1D1	Region	Overall
CCDC127|A0A2K5U1E0	Region	Overall
ATP6V1B2|A0A2K5U1F8	Region	Overall
AP3B2|A0A2K5U1G5	Region	Overall
SFSWAP|A0A2K5U1G8	Region	Overall
TOM1L2|A0A2K5U1I9	Region	Overall
TEX264|A0A2K5U1L7	Region	Overall
SLC8A3|A0A2K5U1S3	Region	Overall
ACSS3|A0A2K5U1S4	Region	Overall
SMS|A0A2K5U1T0	Region	Overall
ISCA2|A0A2K5U1X3	Region	Overall
MEX3B|A0A2K5U1X5	Region	Overall
KLHL42|A0A2K5U200	Region	Overall
PDE5A|A0A2K5U205	Region	Overall
AMOTL2|A0A2K5U227	Region	Overall
TENM1|A0A2K5U240	Region	Overall
NECAP2|A0A2K5U268	Region	Overall
CAVIN1|A0A2K5U272	Region	Overall
CDK5RAP2|A0A2K5U282	Region	Overall
RPS6KA4|A0A2K5U291	Region	Overall
SLC12A5|A0A2K5U2B4	Region	Overall
WDR74|A0A2K5U2G3	Region	Overall
BICD2|A0A2K5U2M3	Region	Overall
RELN|A0A2K5U2N7	Region	Overall
SDC3|A0A2K5U2S7	Region	Overall
MEN1|A0A2K5U2T9	Region	Overall
KDM2B|A0A2K5U2U8	Region	Overall
VWA8|A0A2K5U2X8	Region	Overall
ADD1|A0A2K5U2Z1	Region	Overall
RCC2|A0A2K5U332	Region	Overall
FAH|A0A2K5U3A1	Region	Overall
ANAPC5|A0A2K5U3D6	Region	Overall
WRAP53|A0A2K5U3E0	Region	Overall
PNMA6F|A0A2K5U3F0	Region	Overall
SIN3A|A0A2K5U3F5	Region	Overall
RNF112|A0A2K5U3J7	Region	Overall
MLLT3|A0A2K5U3M0	Region	Overall
NCAPG2|A0A2K5U3M4	Region	Overall
PTDSS1|A0A2K5U3N3	Region	Overall
ZNF622|A0A2K5U3U2	Region	Overall
FBXL17|A0A2K5U435	Region	Overall
DIPK1B|A0A2K5U437	Region	Overall
PCDH7|A0A2K5U464	Region	Overall
KIT|A0A2K5U4C5	Region	Overall
NAA38|A0A2K5U4S1	Region	Overall
PIP4K2B|A0A2K5U4S3	Region	Overall
STK26|A0A2K5U4X4	Region	Overall
PAM|A0A2K5U515	Region	Overall
ATP2B2|A0A2K5U535	Region	Overall
SNX4|A0A2K5U538	Region	Overall
PPFIA4|A0A2K5U547	Region	Overall
COA6|A0A2K5U551	Region	Overall
ABCA2|A0A2K5U559	Region	Overall
DAGLB|A0A2K5U5B2	Region	Overall
CCAR1|A0A2K5U5L4	Region	Overall
CHL1|A0A2K5U5L5	Region	Overall
PACSIN1|A0A2K5U5M4	Region	Overall
PTBP1|A0A2K5U5X7	Region	Overall
LYZ|A0A2K5U5X8	Region	Overall
MMAB|A0A2K5U5Z3	Region	Overall
PDE4B|A0A2K5U5Z5	Region	Overall
FNIP2|A0A2K5U5Z9	Region	Overall
PCBD1|A0A2K5U605	Region	Overall
FBXW8|A0A2K5U658	Region	Overall
NDUFS8|A0A2K5U661	Region	Overall
TAF5L|A0A2K5U676	Region	Overall
SV2B|A0A2K5U6B2	Region	Overall
DAB2|A0A2K5U6B4	Region	Overall
SLC30A10|A0A2K5U6B9	Region	Overall
MSH6|A0A2K5U6G0	Region	Overall
XKR4|A0A2K5U6I1	Region	Overall
SCN2A|A0A2K5U6I4	Region	Overall
TMEM130|A0A2K5U6L1	Region	Overall
P3H1|A0A2K5U6Q6	Region	Overall
ALDH4A1|A0A2K5U6Q8	Region	Overall
NAA40|A0A2K5U6T7	Region	Overall
TMCC3|A0A2K5U6U3	Region	Overall
HAUS3|A0A2K5U6V6	Region	Overall
INTS8|A0A2K5U6W7	Region	Overall
ABCF1|A0A2K5U733	Region	Overall
BRF1|A0A2K5U738	Region	Overall
GHDC|A0A2K5U769	Region	Overall
CCNYL1|A0A2K5U776	Region	Overall
TSR2|A0A2K5U792	Region	Overall
DNAJC21|A0A2K5U7B5	Region	Overall
ELP4|A0A2K5U7F5	Region	Overall
ST8SIA2|A0A2K5U7F7	Region	Overall
NAB1|A0A2K5U7H0	Region	Overall
LRFN1|A0A2K5U7J5	Region	Overall
RLF|A0A2K5U7J7	Region	Overall
F13A1|A0A2K5U7L6	Region	Overall
SP3|A0A2K5U7L8	Region	Overall
XYLB|A0A2K5U7M5	Region	Overall
HIVEP2|A0A2K5U7M6	Region	Overall
GNL1|A0A2K5U7P3	Region	Overall
MCCC2|A0A2K5U7P9	Region	Overall
PISD|A0A2K5U7S4	Region	Overall
CFAP410|A0A2K5U7X3	Region	Overall
PPM1H|A0A2K5U7Z8	Region	Overall
USP35|A0A2K5U812	Region	Overall
PTPRS|A0A2K5U816	Region	Overall
TNRC18|A0A2K5U827	Region	Overall
PGBD5|A0A2K5U854	Region	Overall
GYS1|A0A2K5U886	Region	Overall
MAEA|A0A2K5U8C1	Region	Overall
C9orf72|A0A2K5U8I3	Region	Overall
KAT5|A0A2K5U8L4	Region	Overall
PRPF31|A0A2K5U8Q0	Region	Overall
ADAM22|A0A2K5U8Q1	Region	Overall
CNTN6|A0A2K5U8S9	Region	Overall
NECTIN3|A0A2K5U907	Region	Overall
WDR55|A0A2K5U921	Region	Overall
VARS|A0A2K5U944	Region	Overall
KRT1|A0A2K5U960	Region	Overall
FUCA1|A0A2K5U998	Region	Overall
FUOM|A0A2K5U9A1	Region	Overall
PPP2R2C|A0A2K5U9A3	Region	Overall
IGSF9B|A0A2K5U9B5	Region	Overall
VPS13C|A0A2K5U9C3	Region	Overall
CRELD1|A0A2K5U9I2	Region	Overall
PPIP5K1|A0A2K5U9K3	Region	Overall
OLFM1|A0A2K5U9L1	Region	Overall
EXOC6|A0A2K5U9N7	Region	Overall
DERA|A0A2K5U9U9	Region	Overall
NOS1|A0A2K5UA21	Region	Overall
OAS2|A0A2K5UA31	Region	Overall
DAZAP1|A0A2K5UA56	Region	Overall
ZNF618|A0A2K5UAB1	Region	Overall
CHEK1|A0A2K5UAE4	Region	Overall
HOOK1|A0A2K5UAI3	Region	Overall
MADD|A0A2K5UAJ4	Region	Overall
SFPQ|A0A2K5UAN4	Region	Overall
SLIT3|A0A2K5UAP4	Region	Overall
NUAK1|A0A2K5UAY9	Region	Overall
SERGEF|A0A2K5UB36	Region	Overall
PCP4L1|A0A2K5UB43	Region	Overall
GABRA5|A0A2K5UB56	Region	Overall
ASIC1|A0A2K5UB59	Region	Overall
SLC4A7|A0A2K5UB60	Region	Overall
ARL8B|A0A2K5UBD4	Region	Overall
HNRNPAB|A0A2K5UBE0	Region	Overall
GPRIN2|A0A2K5UBE2	Region	Overall
KLHDC2|A0A2K5UBK1	Region	Overall
PTGR1|A0A2K5UBM7	Region	Overall
PLPP6|A0A2K5UBP6	Region	Overall
FGD1|A0A2K5UBT3	Region	Overall
SLC38A10|A0A2K5UBW7	Region	Overall
MYH9|A0A2K5UBX7	Region	Overall
RB1|A0A2K5UC26	Region	Overall
PPP4R3A|A0A2K5UC38	Region	Overall
PRR7|A0A2K5UC41	Region	Overall
ELAC1|A0A2K5UC75	Region	Overall
CXXC4|A0A2K5UCC7	Region	Overall
DACH2|A0A2K5UCE5	Region	Overall
RABGGTA|A0A2K5UCG8	Region	Overall
SEH1L|A0A2K5UCH9	Region	Overall
ARX|A0A2K5UCK3	Region	Overall
TK1|A0A2K5UCM0	Region	Overall
CA1|A0A2K5UCS1	Region	Overall
ELFN1|A0A2K5UCW7	Region	Overall
SEZ6L|A0A2K5UCX0	Region	Overall
MTMR7|A0A2K5UD42	Region	Overall
RASGRF1|A0A2K5UD65	Region	Overall
VIPAS39|A0A2K5UD69	Region	Overall
MPP5|A0A2K5UDI3	Region	Overall
BCL2|A0A2K5UDI5	Region	Overall
ASIC2|A0A2K5UDU9	Region	Overall
NME1-NME2|A0A2K5UDV1	Region	Overall
PPFIA3|A0A2K5UE43	Region	Overall
ARHGAP39|A0A2K5UE99	Region	Overall
ISOC2|A0A2K5UEA6	Region	Overall
CCNL2|A0A2K5UEM8	Region	Overall
LMO7|A0A2K5UF12	Region	Overall
TONSL|A0A2K5UF26	Region	Overall
MARS2|A0A2K5UF39	Region	Overall
FRRS1L|A0A2K5UFI8	Region	Overall
PARP2|A0A2K5UFJ1	Region	Overall
ATP6V0A1|A0A2K5UFN6	Region	Overall
OGFOD1|A0A2K5UFS8	Region	Overall
POMGNT2|A0A2K5UFV0	Region	Overall
ISLR2|A0A2K5UFV2	Region	Overall
AKAP17A|A0A2K5UFX3	Region	Overall
SNX14|A0A2K5UFY4	Region	Overall
ADARB1|A0A2K5UG03	Region	Overall
UHRF1BP1L|A0A2K5UG16	Region	Overall
NSRP1|A0A2K5UG18	Region	Overall
ZNF143|A0A2K5UG59	Region	Overall
RETREG1|A0A2K5UGH1	Region	Overall
PHACTR2|A0A2K5UGL9	Region	Overall
FAM98B|A0A2K5UGN5	Region	Overall
BCL11A|A0A2K5UGP9	Region	Overall
BCL11A|A0A2K5UGT8	Region	Overall
RASAL1|A0A2K5UGW2	Region	Overall
GTF2F2|A0A2K5UGW4	Region	Overall
C2CD2L|A0A2K5UGX1	Region	Overall
CRABP1|A0A2K5UGY4	Region	Overall
SLC12A6|A0A2K5UH02	Region	Overall
PDLIM4|A0A2K5UH04	Region	Overall
CENPC|A0A2K5UH11	Region	Overall
CDK5R2|A0A2K5UH13	Region	Overall
TOX|A0A2K5UH46	Region	Overall
TAOK3|A0A2K5UH82	Region	Overall
PDZK1|A0A2K5UHB1	Region	Overall
CLDN10|A0A2K5UHD7	Region	Overall
ISLR|A0A2K5UHH0	Region	Overall
INTS2|A0A2K5UHI7	Region	Overall
ZNF318|A0A2K5UHL5	Region	Overall
GTPBP10|A0A2K5UHT5	Region	Overall
S1PR1|A0A2K5UHU7	Region	Overall
SOX11|A0A2K5UHU9	Region	Overall
SNRPD2|A0A2K5UHV1	Region	Overall
NR2F2|A0A2K5UHX2	Region	Overall
PPT2|A0A2K5UHY0	Region	Overall
PUM1|A0A2K5UHY9	Region	Overall
ENAH|A0A2K5UHZ7	Region	Overall
RASGRP2|A0A2K5UI45	Region	Overall
AMER2|A0A2K5UI73	Region	Overall
PLCE1|A0A2K5UI74	Region	Overall
BZW1|A0A2K5UI79	Region	Overall
WDR89|A0A2K5UI87	Region	Overall
SCN8A|A0A2K5UIB4	Region	Overall
SUN2|A0A2K5UIF2	Region	Overall
TMEM168|A0A2K5UIL0	Region	Overall
GLG1|A0A2K5UIL4	Region	Overall
RACGAP1|A0A2K5UIQ9	Region	Overall
LRRTM1|A0A2K5UIS3	Region	Overall
KIF26B|A0A2K5UIV1	Region	Overall
PIEZO1|A0A2K5UIZ8	Region	Overall
SGSM1|A0A2K5UJ14	Region	Overall
SYNJ1|A0A2K5UJ31	Region	Overall
VASN|A0A2K5UJA9	Region	Overall
NUMBL|A0A2K5UJC9	Region	Overall
TNFAIP8L1|A0A2K5UJD8	Region	Overall
KIAA0513|A0A2K5UJG0	Region	Overall
THADA|A0A2K5UJL7	Region	Overall
PCCA|A0A2K5UJS1	Region	Overall
ARHGEF40|A0A2K5UJU8	Region	Overall
CHD3|A0A2K5UJV6	Region	Overall
CPEB3|A0A2K5UJW9	Region	Overall
GPAA1|A0A2K5UJZ5	Region	Overall
UQCRB|A0A2K5UK26	Region	Overall
MYO9A|A0A2K5UK55	Region	Overall
RAB3GAP1|A0A2K5UK56	Region	Overall
LRRC8B|A0A2K5UKE1	Region	Overall
CORO2A|A0A2K5UKF1	Region	Overall
TMEM245|A0A2K5UKG3	Region	Overall
ELFN2|A0A2K5UKG6	Region	Overall
GAS1|A0A2K5UKS0	Region	Overall
AP2S1|A0A2K5UKS4	Region	Overall
NEIL2|A0A2K5UKT1	Region	Overall
PBX3|A0A2K5UKT8	Region	Overall
SEMA4F|A0A2K5UKU7	Region	Overall
DIS3|A0A2K5UKV5	Region	Overall
COQ10A|A0A2K5UKY6	Region	Overall
DNMT1|A0A2K5UL37	Region	Overall
SPAG1|A0A2K5UL46	Region	Overall
GRM7|A0A2K5UL53	Region	Overall
AGO2|A0A2K5UL57	Region	Overall
ST7|A0A2K5UL81	Region	Overall
SLC12A7|A0A2K5ULC4	Region	Overall
NAMPT|A0A2K5ULM8	Region	Overall
EPB41L2|A0A2K5ULP4	Region	Overall
DCP1B|A0A2K5ULS8	Region	Overall
C19orf47|A0A2K5UM08	Region	Overall
MET|A0A2K5UM36	Region	Overall
SH3GLB2|A0A2K5UM56	Region	Overall
EMILIN1|A0A2K5UM70	Region	Overall
AK4|A0A2K5UMF2	Region	Overall
UNC5C|A0A2K5UMG2	Region	Overall
LMO3|A0A2K5UMH1	Region	Overall
CHRAC1|A0A2K5UMH5	Region	Overall
NEUROD2|A0A2K5UMJ5	Region	Overall
LDHD|A0A2K5UML6	Region	Overall
SLITRK4|A0A2K5UMT4	Region	Overall
SNX8|A0A2K5UMW1	Region	Overall
HAPLN4|A0A2K5UMZ9	Region	Overall
ZFP3|A0A2K5UN21	Region	Overall
RNF123|A0A2K5UN43	Region	Overall
DPH2|A0A2K5UN46	Region	Overall
SPTA1|A0A2K5UN69	Region	Overall
ECHDC1|A0A2K5UN71	Region	Overall
DLAT|A0A2K5UNA0	Region	Overall
NISCH|A0A2K5UNA4	Region	Overall
PTPRN|A0A2K5UNC8	Region	Overall
NT5C|A0A2K5UND5	Region	Overall
MBD1|A0A2K5UNF1	Region	Overall
FBXO2|A0A2K5UNI4	Region	Overall
THAP11|A0A2K5UNJ1	Region	Overall
XPNPEP1|A0A2K5UNK8	Region	Overall
PGAP1|A0A2K5UNM0	Region	Overall
KSR1|A0A2K5UNN1	Region	Overall
NOL11|A0A2K5UNW6	Region	Overall
CASC4|A0A2K5UP08	Region	Overall
LIMD1|A0A2K5UP29	Region	Overall
SLBP|A0A2K5UP38	Region	Overall
IQSEC3|A0A2K5UP96	Region	Overall
C1QL3|A0A2K5UPF6	Region	Overall
CCNL1|A0A2K5UPH0	Region	Overall
RBM33|A0A2K5UPH4	Region	Overall
ADAM23|A0A2K5UPI8	Region	Overall
RTN3|A0A2K5UPK0	Region	Overall
TIMELESS|A0A2K5UPM1	Region	Overall
CDH18|A0A2K5UPM6	Region	Overall
MRPL10|A0A2K5UPN5	Region	Overall
RALBP1|A0A2K5UPN7	Region	Overall
RTN3|A0A2K5UPR5	Region	Overall
RANBP2|A0A2K5UPX7	Region	Overall
NAV1|A0A2K5UQ53	Region	Overall
REEP3|A0A2K5UQ70	Region	Overall
C6orf136|A0A2K5UQ93	Region	Overall
GPRASP2|A0A2K5UQA7	Region	Overall
TRIM56|A0A2K5UQH4	Region	Overall
HNRNPA0|A0A2K5UQH6	Region	Overall
SNRPC|A0A2K5UQI1	Region	Overall
BRD1|A0A2K5UQM2	Region	Overall
TAOK2|A0A2K5UQP5	Region	Overall
YOD1|A0A2K5UQS7	Region	Overall
MRPL1|A0A2K5UQZ7	Region	Overall
KIAA1217|A0A2K5UR02	Region	Overall
FOLR1|A0A2K5UR19	Region	Overall
RASA2|A0A2K5UR27	Region	Overall
PDP1|A0A2K5UR29	Region	Overall
RASGRP1|A0A2K5UR39	Region	Overall
ADAP1|A0A2K5UR43	Region	Overall
L1CAM|A0A2K5UR71	Region	Overall
R3HDM1|A0A2K5URH5	Region	Overall
SPC24|A0A2K5URI1	Region	Overall
CBX4|A0A2K5URM6	Region	Overall
HIRA|A0A2K5URR0	Region	Overall
CD163|A0A2K5URV8	Region	Overall
AVIL|A0A2K5US22	Region	Overall
TSPYL5|A0A2K5US45	Region	Overall
GPRASP1|A0A2K5US92	Region	Overall
DENND4A|A0A2K5USI0	Region	Overall
PTPN12|A0A2K5USI9	Region	Overall
CAMKK1|A0A2K5UST1	Region	Overall
TRPV2|A0A2K5USU2	Region	Overall
TPPP3|A0A2K5USV3	Region	Overall
DNM1|A0A2K5USV8	Region	Overall
DNM1|A0A2K5USW7	Region	Overall
RASD2|A0A2K5USZ3	Region	Overall
DENND4C|A0A2K5UT13	Region	Overall
KMT5B|A0A2K5UT15	Region	Overall
ARHGEF26|A0A2K5UT16	Region	Overall
PRDM10|A0A2K5UT67	Region	Overall
SLC25A36|A0A2K5UTA8	Region	Overall
DNAJA4|A0A2K5UTB4	Region	Overall
TJAP1|A0A2K5UTB8	Region	Overall
ENOSF1|A0A2K5UTC1	Region	Overall
CBLB|A0A2K5UTD4	Region	Overall
NCBP1|A0A2K5UTE9	Region	Overall
VAMP7|A0A2K5UTJ0	Region	Overall
SHANK1|A0A2K5UTL3	Region	Overall
NCKIPSD|A0A2K5UTL8	Region	Overall
IMPA1|A0A2K5UTR9	Region	Overall
ATXN2L|A0A2K5UTW7	Region	Overall
TMEM159|A0A2K5UTW8	Region	Overall
U2SURP|A0A2K5UTZ2	Region	Overall
RIMS2|A0A2K5UU02	Region	Overall
LGALS3BP|A0A2K5UU17	Region	Overall
RIMS2|A0A2K5UU20	Region	Overall
NUP54|A0A2K5UU96	Region	Overall
DOC2A|A0A2K5UUB0	Region	Overall
GLI3|A0A2K5UUD1	Region	Overall
ARAF|A0A2K5UUE0	Region	Overall
MTA1|A0A2K5UUF5	Region	Overall
SMARCC2|A0A2K5UUI0	Region	Overall
LTBP4|A0A2K5UUK5	Region	Overall
COL2A1|A0A2K5UUL4	Region	Overall
SMARCC2|A0A2K5UUV8	Region	Overall
DHRS7|A0A2K5UUY5	Region	Overall
TCF12|A0A2K5UV05	Region	Overall
CAMK2G|A0A2K5UV06	Region	Overall
APBB1|A0A2K5UV08	Region	Overall
PGM2L1|A0A2K5UV16	Region	Overall
SPARCL1|A0A2K5UV39	Region	Overall
SYT17|A0A2K5UV52	Region	Overall
GCLC|A0A2K5UV66	Region	Overall
SORL1|A0A2K5UV85	Region	Overall
CAMK2G|A0A2K5UV98	Region	Overall
WNK2|A0A2K5UVE7	Region	Overall
RTN1|A0A2K5UVI7	Region	Overall
NRXN3|A0A2K5UVJ1	Region	Overall
C7orf43|A0A2K5UVJ6	Region	Overall
TBC1D2B|A0A2K5UVJ9	Region	Overall
SALL3|A0A2K5UVK6	Region	Overall
DDX42|A0A2K5UVS2	Region	Overall
SNTB1|A0A2K5UVS3	Region	Overall
ADD3|A0A2K5UVU2	Region	Overall
APBA1|A0A2K5UVV3	Region	Overall
TAF5|A0A2K5UVW2	Region	Overall
TEAD1|A0A2K5UVX7	Region	Overall
VSTM2L|A0A2K5UVZ4	Region	Overall
ZFAND3|A0A2K5UW03	Region	Overall
BEND4|A0A2K5UW41	Region	Overall
COL6A2|A0A2K5UW43	Region	Overall
CHD1|A0A2K5UW80	Region	Overall
LMF1|A0A2K5UWB5	Region	Overall
METTL7A|A0A2K5UWE0	Region	Overall
ZDHHC5|A0A2K5UWE7	Region	Overall
PPP3R1|A0A2K5UWG8	Region	Overall
GTF2I|A0A2K5UWK0	Region	Overall
METTL26|A0A2K5UWK6	Region	Overall
CENPO|A0A2K5UWM0	Region	Overall
ATP2B3|A0A2K5UWR3	Region	Overall
RFX1|A0A2K5UWX9	Region	Overall
SORBS1|A0A2K5UWY9	Region	Overall
GPD2|A0A2K5UX43	Region	Overall
SLC24A2|A0A2K5UX63	Region	Overall
NDUFAF7|A0A2K5UX74	Region	Overall
PRKAA2|A0A2K5UX98	Region	Overall
HNRNPD|A0A2K5UXA5	Region	Overall
DHX35|A0A2K5UXA9	Region	Overall
NGEF|A0A2K5UXE2	Region	Overall
GMEB1|A0A2K5UXE6	Region	Overall
DTNA|A0A2K5UXH1	Region	Overall
PIP5KL1|A0A2K5UXJ6	Region	Overall
PPFIA2|A0A2K5UXP8	Region	Overall
GINS3|A0A2K5UXQ0	Region	Overall
OGDHL|A0A2K5UXS3	Region	Overall
OSGEPL1|A0A2K5UXY0	Region	Overall
LUC7L3|A0A2K5UY02	Region	Overall
HCN1|A0A2K5UY80	Region	Overall
KDM2A|A0A2K5UY88	Region	Overall
SYAP1|A0A2K5UYB8	Region	Overall
ACOT8|A0A2K5UYC4	Region	Overall
MYCBP2|A0A2K5UYE6	Region	Overall
SHISA6|A0A2K5UYH1	Region	Overall
BET1|A0A2K5UYH9	Region	Overall
TUB|A0A2K5UYI9	Region	Overall
CACNB2|A0A2K5UYS6	Region	Overall
SRCIN1|A0A2K5UYT0	Region	Overall
SUPT20H|A0A2K5UYT4	Region	Overall
TIPIN|A0A2K5UYX1	Region	Overall
LENG8|A0A2K5UZ00	Region	Overall
GDE1|A0A2K5UZ26	Region	Overall
ZBTB14|A0A2K5UZ41	Region	Overall
CNTN4|A0A2K5UZ69	Region	Overall
BIN1|A0A2K5UZ84	Region	Overall
TMEM120A|A0A2K5UZ89	Region	Overall
SLC2A5|A0A2K5UZD6	Region	Overall
DIP2B|A0A2K5UZF5	Region	Overall
CTNND1|A0A2K5UZM3	Region	Overall
ZBTB10|A0A2K5UZN6	Region	Overall
PPP1R37|A0A2K5UZQ8	Region	Overall
PLEC|A0A2K5UZR3	Region	Overall
BAG4|A0A2K5UZV4	Region	Overall
ABAT|A0A2K5V037	Region	Overall
LEO1|A0A2K5V040	Region	Overall
CLASRP|A0A2K5V066	Region	Overall
FUBP1|A0A2K5V069	Region	Overall
SLC15A2|A0A2K5V075	Region	Overall
MN1|A0A2K5V0B3	Region	Overall
PHF23|A0A2K5V0C7	Region	Overall
ASPSCR1|A0A2K5V0D2	Region	Overall
AK1|A0A2K5V0D6	Region	Overall
EIF3A|A0A2K5V0K0	Region	Overall
DOK5|A0A2K5V0K2	Region	Overall
HID1|A0A2K5V0M4	Region	Overall
MMAA|A0A2K5V0N3	Region	Overall
BMPR2|A0A2K5V0S9	Region	Overall
RAD21L1|A0A2K5V0T7	Region	Overall
MB21D2|A0A2K5V0U2	Region	Overall
EIF3A|A0A2K5V0V7	Region	Overall
C2orf69|A0A2K5V0X9	Region	Overall
PTPRD|A0A2K5V162	Region	Overall
ELOA|A0A2K5V181	Region	Overall
PF4|A0A2K5V1A0	Region	Overall
AMACR|A0A2K5V1A9	Region	Overall
ATP11A|A0A2K5V1B9	Region	Overall
FAR2|A0A2K5V1G0	Region	Overall
DLG4|A0A2K5V1I8	Region	Overall
LPCAT4|A0A2K5V1Q3	Region	Overall
GPAM|A0A2K5V1Q6	Region	Overall
PLXDC1|A0A2K5V1V6	Region	Overall
CACNA2D3|A0A2K5V1X3	Region	Overall
IQGAP2|A0A2K5V212	Region	Overall
SURF1|A0A2K5V214	Region	Overall
NUP107|A0A2K5V237	Region	Overall
SCN1B|A0A2K5V2A2	Region	Overall
MAGI1|A0A2K5V2D2	Region	Overall
ZC3H14|A0A2K5V2J6	Region	Overall
GLYR1|A0A2K5V2L4	Region	Overall
YIF1A|A0A2K5V2M2	Region	Overall
TBC1D16|A0A2K5V2P2	Region	Overall
UROD|A0A2K5V2Q4	Region	Overall
RUNX1T1|A0A2K5V2T3	Region	Overall
ANK2|A0A2K5V2T8	Region	Overall
MCTS1|A0A2K5V2X9	Region	Overall
ARID1A|A0A2K5V2Y4	Region	Overall
IGFBP7|A0A2K5V311	Region	Overall
CNNM4|A0A2K5V329	Region	Overall
ARID1A|A0A2K5V336	Region	Overall
ERI1|A0A2K5V361	Region	Overall
RBM12|A0A2K5V375	Region	Overall
GTDC1|A0A2K5V381	Region	Overall
SLC7A14|A0A2K5V389	Region	Overall
MSL1|A0A2K5V395	Region	Overall
NDRG2|A0A2K5V3C6	Region	Overall
XRN1|A0A2K5V3C7	Region	Overall
SRPRA|A0A2K5V3D6	Region	Overall
PDCD2|A0A2K5V3K0	Region	Overall
CA4|A0A2K5V3L9	Region	Overall
ANOS1|A0A2K5V3P9	Region	Overall
ADGRV1|A0A2K5V3R1	Region	Overall
FLYWCH2|A0A2K5V3R4	Region	Overall
MPDZ|A0A2K5V3R8	Region	Overall
RICTOR|A0A2K5V3T3	Region	Overall
ACOX1|A0A2K5V3U4	Region	Overall
HRG|A0A2K5V3X3	Region	Overall
VTI1A|A0A2K5V3Z1	Region	Overall
PPIL4|A0A2K5V405	Region	Overall
HAGHL|A0A2K5V434	Region	Overall
XPOT|A0A2K5V442	Region	Overall
ERBIN|A0A2K5V472	Region	Overall
ATXN1|A0A2K5V486	Region	Overall
DYRK2|A0A2K5V4A3	Region	Overall
BEND5|A0A2K5V4C3	Region	Overall
PDXP|A0A2K5V4D1	Region	Overall
INPP5J|A0A2K5V4D8	Region	Overall
UBASH3B|A0A2K5V4G6	Region	Overall
DHTKD1|A0A2K5V4J4	Region	Overall
LEPROTL1|A0A2K5V4K3	Region	Overall
RDH13|A0A2K5V4L3	Region	Overall
PRRT2|A0A2K5V4S2	Region	Overall
NOC2L|A0A2K5V4X6	Region	Overall
FNDC3A|A0A2K5V511	Region	Overall
AP2B1|A0A2K5V588	Region	Overall
COMMD4|A0A2K5V593	Region	Overall
EPB41L3|A0A2K5V5E0	Region	Overall
DHX34|A0A2K5V5F9	Region	Overall
CEP135|A0A2K5V5I9	Region	Overall
PDHB|A0A2K5V5K5	Region	Overall
WDHD1|A0A2K5V5L7	Region	Overall
DOCK7|A0A2K5V5M7	Region	Overall
HSPD1|A0A2K5V5N6	Region	Overall
TMEM11|A0A2K5V5N7	Region	Overall
SH3BGRL2|A0A2K5V5S2	Region	Overall
TCTEX1D2|A0A2K5V5S9	Region	Overall
NT5E|A0A2K5V5U7	Region	Overall
RIOK2|A0A2K5V606	Region	Overall
CSMD3|A0A2K5V634	Region	Overall
PALM|A0A2K5V652	Region	Overall
APMAP|A0A2K5V684	Region	Overall
RAB30|A0A2K5V6E4	Region	Overall
EHD3|A0A2K5V6F2	Region	Overall
NHSL2|A0A2K5V6F7	Region	Overall
AJM1|A0A2K5V6I2	Region	Overall
PALM2|A0A2K5V6I3	Region	Overall
NIPSNAP3B|A0A2K5V6K5	Region	Overall
PCDH19|A0A2K5V6L4	Region	Overall
TRMT1|A0A2K5V6M5	Region	Overall
RALY|A0A2K5V6P9	Region	Overall
CACNG8|A0A2K5V6S4	Region	Overall
CELF2|A0A2K5V6T6	Region	Overall
PTPN1|A0A2K5V6V0	Region	Overall
RCN3|A0A2K5V6V8	Region	Overall
TMEM121B|A0A2K5V6Z4	Region	Overall
BYSL|A0A2K5V744	Region	Overall
PTGIS|A0A2K5V781	Region	Overall
CHERP|A0A2K5V794	Region	Overall
SCAMP5|A0A2K5V7A0	Region	Overall
CDON|A0A2K5V7C2	Region	Overall
NSF|A0A2K5V7I5	Region	Overall
VTN|A0A2K5V7N8	Region	Overall
CSNK1G2|A0A2K5V7P7	Region	Overall
TRAK1|A0A2K5V7W6	Region	Overall
GATAD1|A0A2K5V7X5	Region	Overall
NCAPH2|A0A2K5V825	Region	Overall
NGDN|A0A2K5V852	Region	Overall
COA7|A0A2K5V867	Region	Overall
INPP4A|A0A2K5V870	Region	Overall
ARPC5L|A0A2K5V8A3	Region	Overall
IGSF1|A0A2K5V8A4	Region	Overall
CARS2|A0A2K5V8E0	Region	Overall
CHTF18|A0A2K5V8E9	Region	Overall
ARMC10|A0A2K5V8H7	Region	Overall
SLTM|A0A2K5V8H9	Region	Overall
KIAA1522|A0A2K5V8I2	Region	Overall
AKT3|A0A2K5V8I8	Region	Overall
DCC|A0A2K5V8I9	Region	Overall
NECAB1|A0A2K5V8J7	Region	Overall
LRIG1|A0A2K5V8P0	Region	Overall
GLT1D1|A0A2K5V8R2	Region	Overall
FASTKD2|A0A2K5V8S5	Region	Overall
KCNAB2|A0A2K5V8Y2	Region	Overall
SF1|A0A2K5V8Y6	Region	Overall
TAC3|A0A2K5V935	Region	Overall
WDR7|A0A2K5V940	Region	Overall
ABLIM2|A0A2K5V972	Region	Overall
GLMN|A0A2K5V991	Region	Overall
MCC|A0A2K5V993	Region	Overall
RBM17|A0A2K5V9A1	Region	Overall
HTRA2|A0A2K5V9C7	Region	Overall
AJAP1|A0A2K5V9D1	Region	Overall
OCRL|A0A2K5V9D3	Region	Overall
ADAM11|A0A2K5V9H2	Region	Overall
TFDP1|A0A2K5V9M3	Region	Overall
PRKDC|A0A2K5V9M8	Region	Overall
ARHGAP44|A0A2K5V9W4	Region	Overall
HMBOX1|A0A2K5V9W7	Region	Overall
HBQ1|A0A2K5V9Y0	Region	Overall
MAN2A2|A0A2K5V9Y6	Region	Overall
PCDH1|A0A2K5VA35	Region	Overall
AGR3|A0A2K5VA80	Region	Overall
ITPR2|A0A2K5VAE8	Region	Overall
FLT1|A0A2K5VAF2	Region	Overall
AGFG2|A0A2K5VAG0	Region	Overall
CLEC2L|A0A2K5VAH1	Region	Overall
CHAF1A|A0A2K5VAL3	Region	Overall
DMXL2|A0A2K5VAQ3	Region	Overall
ARID1B|A0A2K5VAQ5	Region	Overall
FRS2|A0A2K5VAW5	Region	Overall
LETMD1|A0A2K5VAY4	Region	Overall
HCFC1|A0A2K5VAY7	Region	Overall
FAT3|A0A2K5VB26	Region	Overall
CMPK1|A0A2K5VB30	Region	Overall
ERF|A0A2K5VB39	Region	Overall
PLXNB1|A0A2K5VBD0	Region	Overall
CNOT1|A0A2K5VBD2	Region	Overall
NQO2|A0A2K5VBK1	Region	Overall
SULF2|A0A2K5VBL4	Region	Overall
ARSD|A0A2K5VBL9	Region	Overall
IPO9|A0A2K5VBP1	Region	Overall
UACA|A0A2K5VBQ6	Region	Overall
YKT6|A0A2K5VBR5	Region	Overall
SATB2|A0A2K5VBR6	Region	Overall
MAP4K4|A0A2K5VBR9	Region	Overall
MAP4K4|A0A2K5VBU2	Region	Overall
SRPK3|A0A2K5VBV2	Region	Overall
DLGAP5|A0A2K5VBW4	Region	Overall
CPNE2|A0A2K5VBZ5	Region	Overall
NRF1|A0A2K5VC14	Region	Overall
DPP10|A0A2K5VC42	Region	Overall
PURG|A0A2K5VC63	Region	Overall
ENTPD3|A0A2K5VC94	Region	Overall
PLXNB2|A0A2K5VCB5	Region	Overall
PORCN|A0A2K5VCF9	Region	Overall
PBRM1|A0A2K5VCG9	Region	Overall
AKAP1|A0A2K5VCH8	Region	Overall
KSR2|A0A2K5VCJ1	Region	Overall
SLC25A17|A0A2K5VCQ2	Region	Overall
NOP16|A0A2K5VCR0	Region	Overall
CNTN1|A0A2K5VCS7	Region	Overall
BSDC1|A0A2K5VCY3	Region	Overall
NEDD9|A0A2K5VCZ4	Region	Overall
RGCC|A0A2K5VD63	Region	Overall
CELF4|A0A2K5VD81	Region	Overall
ZFR|A0A2K5VD84	Region	Overall
CASK|A0A2K5VD99	Region	Overall
MAP3K13|A0A2K5VDA1	Region	Overall
CACNG4|A0A2K5VDF0	Region	Overall
ECH1|A0A2K5VDG5	Region	Overall
CAMK2A|A0A2K5VDG6	Region	Overall
DDX43|A0A2K5VDJ5	Region	Overall
ANK3|A0A2K5VDM0	Region	Overall
TMSB4Y|A0A2K5VDQ5	Region	Overall
GDPD5|A0A2K5VDU2	Region	Overall
OPALIN|A0A2K5VDU3	Region	Overall
SRGAP1|A0A2K5VDU8	Region	Overall
TACC3|A0A2K5VDV0	Region	Overall
SPAG9|A0A2K5VDW4	Region	Overall
EFNB1|A0A2K5VDX5	Region	Overall
ERC2|A0A2K5VDY2	Region	Overall
NASP|A0A2K5VE04	Region	Overall
BAZ1A|A0A2K5VE56	Region	Overall
ZFYVE21|A0A2K5VE69	Region	Overall
DNAJC27|A0A2K5VEC6	Region	Overall
PDK1|A0A2K5VEC9	Region	Overall
MRPL20|A0A2K5VEE5	Region	Overall
CSMD1|A0A2K5VEJ6	Region	Overall
SUCLG1|A0A2K5VEK8	Region	Overall
HMGA2|A0A2K5VEY0	Region	Overall
PDS5A|A0A2K5VEZ2	Region	Overall
AK5|A0A2K5VF31	Region	Overall
CENPU|A0A2K5VF40	Region	Overall
MINK1|A0A2K5VF50	Region	Overall
EML1|A0A2K5VFH7	Region	Overall
SREBF2|A0A2K5VFI8	Region	Overall
SMARCA4|A0A2K5VFI9	Region	Overall
RFXAP|A0A2K5VFP8	Region	Overall
PDK3|A0A2K5VFS8	Region	Overall
FBXO6|A0A2K5VFT6	Region	Overall
ATP6V1F|A0A2K5VFU3	Region	Overall
SMPDL3A|A0A2K5VFU7	Region	Overall
YTHDF3|A0A2K5VFW1	Region	Overall
SYT7|A0A2K5VFX5	Region	Overall
PLCB1|A0A2K5VG07	Region	Overall
SUCLA2|A0A2K5VG38	Region	Overall
PUF60|A0A2K5VG43	Region	Overall
MRPS5|A0A2K5VG54	Region	Overall
MAP6|A0A2K5VG60	Region	Overall
EXT2|A0A2K5VG65	Region	Overall
CSMD2|A0A2K5VGA3	Region	Overall
KIRREL3|A0A2K5VGC0	Region	Overall
FAP|A0A2K5VGI6	Region	Overall
HAUS1|A0A2K5VGJ5	Region	Overall
CYLD|A0A2K5VGU4	Region	Overall
UNC5A|A0A2K5VGU7	Region	Overall
CHD1L|A0A2K5VGU9	Region	Overall
TACR1|A0A2K5VH04	Region	Overall
LTN1|A0A2K5VH10	Region	Overall
NCOA5|A0A2K5VH43	Region	Overall
GNAS|A0A2K5VH69	Region	Overall
DCAF6|A0A2K5VH91	Region	Overall
NAXE|A0A2K5VHE9	Region	Overall
DLG2|A0A2K5VHH1	Region	Overall
PDYN|A0A2K5VHM9	Region	Overall
AGL|A0A2K5VHN9	Region	Overall
STK11|A0A2K5VHS2	Region	Overall
OSTF1|A0A2K5VI41	Region	Overall
KIAA1211L|A0A2K5VI43	Region	Overall
MEX3D|A0A2K5VI45	Region	Overall
GOLM1|A0A2K5VI53	Region	Overall
MRPL21|A0A2K5VI80	Region	Overall
LARP4|A0A2K5VI81	Region	Overall
PCDHAC2|A0A2K5VI87	Region	Overall
CLASP1|A0A2K5VI88	Region	Overall
SMARCA5|A0A2K5VI90	Region	Overall
LRFN3|A0A2K5VI96	Region	Overall
SH3GL2|A0A2K5VIB1	Region	Overall
POMT2|A0A2K5VIB6	Region	Overall
BEND3|A0A2K5VIC2	Region	Overall
TNFRSF21|A0A2K5VIG6	Region	Overall
OSBPL9|A0A2K5VIH3	Region	Overall
PGRMC1|A0A2K5VII6	Region	Overall
CNN3|A0A2K5VII9	Region	Overall
ADK|A0A2K5VIJ9	Region	Overall
KIF2C|A0A2K5VIK2	Region	Overall
GCK|A0A2K5VIR0	Region	Overall
ISOC1|A0A2K5VIT7	Region	Overall
NEFH|A0A2K5VIU1	Region	Overall
CUL4A|A0A2K5VIU5	Region	Overall
SDK2|A0A2K5VIW8	Region	Overall
MYO1B|A0A2K5VJ37	Region	Overall
MAG|A0A2K5VJ65	Region	Overall
DHODH|A0A2K5VJ70	Region	Overall
ZFAND1|A0A2K5VJ76	Region	Overall
FAIM2|A0A2K5VJB3	Region	Overall
DNTTIP1|A0A2K5VJF3	Region	Overall
TMEM178B|A0A2K5VJF5	Region	Overall
CC2D1A|A0A2K5VJP5	Region	Overall
NGFR|A0A2K5VJS0	Region	Overall
POGZ|A0A2K5VJW7	Region	Overall
RAI14|A0A2K5VK26	Region	Overall
DDX50|A0A2K5VK31	Region	Overall
ADAM15|A0A2K5VK55	Region	Overall
GUCY1B1|A0A2K5VKB4	Region	Overall
PTPRG|A0A2K5VKC3	Region	Overall
ATP6V0C|A0A2K5VKC9	Region	Overall
TOP2B|A0A2K5VKD7	Region	Overall
TERF2|A0A2K5VKE1	Region	Overall
OLA1|A0A2K5VKG4	Region	Overall
EPS15|A0A2K5VKG7	Region	Overall
KIAA1671|A0A2K5VKK0	Region	Overall
RALGAPA1|A0A2K5VKL1	Region	Overall
KIAA1671|A0A2K5VKQ0	Region	Overall
KATNA1|A0A2K5VKS4	Region	Overall
SHISA7|A0A2K5VKV3	Region	Overall
CLIP4|A0A2K5VKW2	Region	Overall
DDX39A|A0A2K5VKX0	Region	Overall
ACTR2|A0A2K5VKX2	Region	Overall
ACSF3|A0A2K5VKY6	Region	Overall
ALDH5A1|A0A2K5VL23	Region	Overall
PHKA2|A0A2K5VL32	Region	Overall
GNAL|A0A2K5VL39	Region	Overall
GLS|A0A2K5VL44	Region	Overall
GLS|A0A2K5VL60	Region	Overall
CD36|A0A2K5VL83	Region	Overall
TSN|A0A2K5VL86	Region	Overall
LTBP1|A0A2K5VLJ3	Region	Overall
FBLN5|A0A2K5VLJ5	Region	Overall
MDM1|A0A2K5VLK3	Region	Overall
PDPR|A0A2K5VLQ5	Region	Overall
NRCAM|A0A2K5VLZ3	Region	Overall
UBE2I|A0A2K5VMB3	Region	Overall
MICU3|A0A2K5VMD7	Region	Overall
BMP2K|A0A2K5VMJ9	Region	Overall
PANK2|A0A2K5VMR6	Region	Overall
INO80|A0A2K5VMT9	Region	Overall
ACIN1|A0A2K5VMX6	Region	Overall
NUP210|A0A2K5VMY5	Region	Overall
SPATA20|A0A2K5VMY6	Region	Overall
BCR|A0A2K5VN26	Region	Overall
C2CD4C|A0A2K5VN38	Region	Overall
PTPN2|A0A2K5VN47	Region	Overall
GALNT17|A0A2K5VN50	Region	Overall
ABR|A0A2K5VN95	Region	Overall
IGF2|A0A2K5VNE3	Region	Overall
TMEM62|A0A2K5VNG6	Region	Overall
RAD51|A0A2K5VNH9	Region	Overall
HAT1|A0A2K5VNQ2	Region	Overall
PTK7|A0A2K5VNQ6	Region	Overall
DDX46|A0A2K5VNR2	Region	Overall
UBR5|A0A2K5VNS3	Region	Overall
RAPGEF4|A0A2K5VNS8	Region	Overall
SLC6A17|A0A2K5VNV1	Region	Overall
PLCD3|A0A2K5VNW9	Region	Overall
OXSM|A0A2K5VNY7	Region	Overall
FOLH1|A0A2K5VNZ0	Region	Overall
CCAR2|A0A2K5VNZ8	Region	Overall
PCDH17|A0A2K5VP38	Region	Overall
HTATSF1|A0A2K5VP69	Region	Overall
CAPS|A0A2K5VP76	Region	Overall
POLDIP3|A0A2K5VPA8	Region	Overall
SNX16|A0A2K5VPC1	Region	Overall
ABCD1|A0A2K5VPD1	Region	Overall
BCL2L1|A0A2K5VPG2	Region	Overall
DNAJC6|A0A2K5VPG8	Region	Overall
ZCCHC3|A0A2K5VPL1	Region	Overall
DMAC1|A0A2K5VPT8	Region	Overall
MARK4|A0A2K5VPU8	Region	Overall
SERPINB13|A0A2K5VPW5	Region	Overall
ABLIM3|A0A2K5VQ07	Region	Overall
TSEN34|A0A2K5VQ11	Region	Overall
TMEM9B|A0A2K5VQ21	Region	Overall
KCNMB4|A0A2K5VQ62	Region	Overall
THUMPD3|A0A2K5VQ92	Region	Overall
LRFN4|A0A2K5VQG8	Region	Overall
KCTD8|A0A2K5VQH3	Region	Overall
MPP7|A0A2K5VQJ3	Region	Overall
EFHD2|A0A2K5VQJ9	Region	Overall
TTC21B|A0A2K5VQM5	Region	Overall
MTIF2|A0A2K5VQM6	Region	Overall
BEGAIN|A0A2K5VQN7	Region	Overall
VPS13D|A0A2K5VQP3	Region	Overall
PLCB3|A0A2K5VQV3	Region	Overall
SYT3|A0A2K5VQX4	Region	Overall
RBM26|A0A2K5VQY2	Region	Overall
CSGALNACT1|A0A2K5VQY9	Region	Overall
NDRG4|A0A2K5VR54	Region	Overall
BTAF1|A0A2K5VR83	Region	Overall
PRMT8|A0A2K5VRA0	Region	Overall
SPON1|A0A2K5VRA1	Region	Overall
CDK14|A0A2K5VRA3	Region	Overall
RAB15|A0A2K5VRA4	Region	Overall
RPS6KA1|A0A2K5VRB4	Region	Overall
ZNF423|A0A2K5VRB5	Region	Overall
COQ8A|A0A2K5VRC6	Region	Overall
RPUSD2|A0A2K5VRD7	Region	Overall
AFDN|A0A2K5VRI2	Region	Overall
DPY30|A0A2K5VRJ2	Region	Overall
PGM5|A0A2K5VRN8	Region	Overall
CASP7|A0A2K5VRV4	Region	Overall
CACNA2D1|A0A2K5VRW1	Region	Overall
TRAF3|A0A2K5VRW6	Region	Overall
EPHA2|A0A2K5VS15	Region	Overall
TCERG1|A0A2K5VS34	Region	Overall
SCN3A|A0A2K5VS58	Region	Overall
SERINC3|A0A2K5VS73	Region	Overall
LRCH3|A0A2K5VS93	Region	Overall
CCDC6|A0A2K5VSC8	Region	Overall
KLHL1|A0A2K5VSF4	Region	Overall
CPNE6|A0A2K5VSK1	Region	Overall
SP1|A0A2K5VSN3	Region	Overall
KCNMA1|A0A2K5VST9	Region	Overall
IVD|A0A2K5VSU6	Region	Overall
DHRS13|A0A2K5VSV6	Region	Overall
CLTA|A0A2K5VSY0	Region	Overall
SCAMP4|A0A2K5VSZ0	Region	Overall
SLC2A13|A0A2K5VSZ2	Region	Overall
DPYSL3|A0A2K5VT23	Region	Overall
FAM171B|A0A2K5VT30	Region	Overall
ZNF184|A0A2K5VT34	Region	Overall
TMED1|A0A2K5VT38	Region	Overall
CPSF6|A0A2K5VT42	Region	Overall
DBT|A0A2K5VT48	Region	Overall
C1orf35|A0A2K5VT53	Region	Overall
EXOC2|A0A2K5VT59	Region	Overall
YEATS2|A0A2K5VT68	Region	Overall
EYA3|A0A2K5VT84	Region	Overall
ERO1B|A0A2K5VTD9	Region	Overall
PHYHD1|A0A2K5VTE0	Region	Overall
CHAT|A0A2K5VTI9	Region	Overall
NXF1|A0A2K5VTK3	Region	Overall
PIK3R1|A0A2K5VTL2	Region	Overall
INTS1|A0A2K5VTL6	Region	Overall
RTN4IP1|A0A2K5VTM8	Region	Overall
STARD7|A0A2K5VTQ1	Region	Overall
RBM12B|A0A2K5VTR0	Region	Overall
FAM193A|A0A2K5VTR4	Region	Overall
SPHKAP|A0A2K5VTT8	Region	Overall
CHTOP|A0A2K5VU38	Region	Overall
CNTN3|A0A2K5VU48	Region	Overall
SGIP1|A0A2K5VU63	Region	Overall
CLK3|A0A2K5VU65	Region	Overall
CEP76|A0A2K5VU77	Region	Overall
CXorf56|A0A2K5VU91	Region	Overall
TIPRL|A0A2K5VUG0	Region	Overall
HOXA5|A0A2K5VUP4	Region	Overall
TBC1D4|A0A2K5VUQ4	Region	Overall
RAB3IL1|A0A2K5VUV5	Region	Overall
AP3M2|A0A2K5VUX3	Region	Overall
PPTC7|A0A2K5VUY3	Region	Overall
COQ7|A0A2K5VUY7	Region	Overall
GAD1|A0A2K5VV10	Region	Overall
HEXD|A0A2K5VV11	Region	Overall
DDX58|A0A2K5VV50	Region	Overall
HVCN1|A0A2K5VVC4	Region	Overall
NRGN|A0A2K5VVK9	Region	Overall
KIF23|A0A2K5VVM4	Region	Overall
PIKFYVE|A0A2K5VVP8	Region	Overall
ALDH1A3|A0A2K5VVS6	Region	Overall
NIPSNAP1|A0A2K5VVT6	Region	Overall
SIRT3|A0A2K5VVV3	Region	Overall
PPP1R1B|A0A2K5VVV5	Region	Overall
MAOA|A0A2K5VVW9	Region	Overall
UNC119|A0A2K5VVX2	Region	Overall
CAMK2N1|A0A2K5VVX6	Region	Overall
ULK3|A0A2K5VW08	Region	Overall
SNAP91|A0A2K5VW25	Region	Overall
MAPK7|A0A2K5VW63	Region	Overall
ARPP21|A0A2K5VW89	Region	Overall
MTA2|A0A2K5VWB0	Region	Overall
TCEA1|A0A2K5VWD3	Region	Overall
GALNS|A0A2K5VWH7	Region	Overall
RILPL1|A0A2K5VWI5	Region	Overall
TBC1D24|A0A2K5VWS7	Region	Overall
FBN2|A0A2K5VWX7	Region	Overall
RAD54L2|A0A2K5VWY7	Region	Overall
VDAC3|A0A2K5VWZ7	Region	Overall
F3|A0A2K5VX02	Region	Overall
AFM|A0A2K5VX17	Region	Overall
MYBBP1A|A0A2K5VX19	Region	Overall
CEP250|A0A2K5VX28	Region	Overall
ABHD11|A0A2K5VX54	Region	Overall
RIMBP2|A0A2K5VX65	Region	Overall
PTPRN2|A0A2K5VX69	Region	Overall
IST1|A0A2K5VX88	Region	Overall
GPT|A0A2K5VX98	Region	Overall
CNTNAP5|A0A2K5VXG0	Region	Overall
TCAF1|A0A2K5VXI4	Region	Overall
CPD|A0A2K5VXK0	Region	Overall
SYN2|A0A2K5VXM5	Region	Overall
GPR158|A0A2K5VXR4	Region	Overall
LIMK1|A0A2K5VXW3	Region	Overall
AMFR|A0A2K5VXW5	Region	Overall
EEF1AKMT1|A0A2K5VXZ2	Region	Overall
SYT12|A0A2K5VY01	Region	Overall
JAKMIP2|A0A2K5VY42	Region	Overall
DMAC2L|A0A2K5VY56	Region	Overall
PID1|A0A2K5VY79	Region	Overall
EPG5|A0A2K5VY84	Region	Overall
TOMM34|A0A2K5VY89	Region	Overall
RPH3A|A0A2K5VYA4	Region	Overall
SATB1|A0A2K5VYA6	Region	Overall
GRK3|A0A2K5VYG3	Region	Overall
ABCA5|A0A2K5VYI3	Region	Overall
OGDH|A0A2K5VYI5	Region	Overall
MIGA1|A0A2K5VYJ8	Region	Overall
ZNF280C|A0A2K5VYK8	Region	Overall
KNDC1|A0A2K5VYL8	Region	Overall
PLCH1|A0A2K5VYS2	Region	Overall
CDH4|A0A2K5VYT7	Region	Overall
DPP7|A0A2K5VYV5	Region	Overall
CASP2|A0A2K5VYW8	Region	Overall
DGKB|A0A2K5VZ56	Region	Overall
PROX1|A0A2K5VZ70	Region	Overall
MEX3C|A0A2K5VZ72	Region	Overall
RPAP1|A0A2K5VZ95	Region	Overall
DDB1|A0A2K5VZB4	Region	Overall
CRB2|A0A2K5VZD2	Region	Overall
C18orf25|A0A2K5VZE1	Region	Overall
USP28|A0A2K5VZF2	Region	Overall
DGKG|A0A2K5VZG5	Region	Overall
ILKAP|A0A2K5VZM0	Region	Overall
AP2A1|A0A2K5VZM7	Region	Overall
NSL1|A0A2K5VZS5	Region	Overall
MAPKBP1|A0A2K5VZW1	Region	Overall
GATAD2B|A0A2K5VZY3	Region	Overall
WDR34|A0A2K5VZZ3	Region	Overall
IRS2|A0A2K5VZZ6	Region	Overall
ACVR1|A0A2K5W014	Region	Overall
SMARCE1|A0A2K5W018	Region	Overall
BSN|A0A2K5W072	Region	Overall
MATN2|A0A2K5W0B0	Region	Overall
NSMCE2|A0A2K5W0K1	Region	Overall
PAPOLG|A0A2K5W0K5	Region	Overall
PDK2|A0A2K5W0L0	Region	Overall
CARMIL2|A0A2K5W0M6	Region	Overall
THOC2|A0A2K5W0N2	Region	Overall
SCML2|A0A2K5W0N7	Region	Overall
TANC1|A0A2K5W0Q4	Region	Overall
POLG|A0A2K5W0R5	Region	Overall
PDXK|A0A2K5W0T2	Region	Overall
ADNP|A0A2K5W0T4	Region	Overall
DAB2IP|A0A2K5W126	Region	Overall
CEBPZ|A0A2K5W129	Region	Overall
MYO5A|A0A2K5W139	Region	Overall
REEP2|A0A2K5W174	Region	Overall
RBM39|A0A2K5W1F2	Region	Overall
CLSTN3|A0A2K5W1F9	Region	Overall
DTNBP1|A0A2K5W1G5	Region	Overall
DTNBP1|A0A2K5W1H0	Region	Overall
ELF2|A0A2K5W1K2	Region	Overall
BBS7|A0A2K5W1R3	Region	Overall
GAD2|A0A2K5W1T4	Region	Overall
JAM2|A0A2K5W215	Region	Overall
MTRR|A0A2K5W2H6	Region	Overall
MASP1|A0A2K5W2H9	Region	Overall
CKAP2|A0A2K5W2T3	Region	Overall
ANKRD13A|A0A2K5W2T4	Region	Overall
CIC|A0A2K5W2T9	Region	Overall
GMEB2|A0A2K5W2W2	Region	Overall
THOP1|A0A2K5W2Y6	Region	Overall
GPX4|A0A2K5W309	Region	Overall
PLTP|A0A2K5W350	Region	Overall
ESF1|A0A2K5W390	Region	Overall
KANSL3|A0A2K5W3A8	Region	Overall
PRPF19|A0A2K5W3D0	Region	Overall
NUP188|A0A2K5W3E2	Region	Overall
SYN1|A0A2K5W3G9	Region	Overall
CAMK4|A0A2K5W3H1	Region	Overall
IL33|A0A2K5W3I6	Region	Overall
UBA2|A0A2K5W3U3	Region	Overall
LRP1B|A0A2K5W3X5	Region	Overall
NUMA1|A0A2K5W3X9	Region	Overall
LGI2|A0A2K5W407	Region	Overall
BUD23|A0A2K5W410	Region	Overall
ZC3H6|A0A2K5W433	Region	Overall
G3BP1|A0A2K5W452	Region	Overall
HNRNPLL|A0A2K5W463	Region	Overall
SPPL2A|A0A2K5W473	Region	Overall
NYAP2|A0A2K5W495	Region	Overall
TMF1|A0A2K5W4B1	Region	Overall
ARMC9|A0A2K5W4C7	Region	Overall
KANK1|A0A2K5W4F6	Region	Overall
GLE1|A0A2K5W4I3	Region	Overall
SCRN1|A0A2K5W4J1	Region	Overall
SEC11C|A0A2K5W4M2	Region	Overall
PFKL|A0A2K5W4P0	Region	Overall
FBXO7|A0A2K5W4T4	Region	Overall
YAP1|A0A2K5W4U1	Region	Overall
NPTN|A0A2K5W4W3	Region	Overall
TPRG1L|A0A2K5W509	Region	Overall
KLHDC8A|A0A2K5W542	Region	Overall
CPSF1|A0A2K5W593	Region	Overall
ZNF711|A0A2K5W5G0	Region	Overall
DMTN|A0A2K5W5I5	Region	Overall
MOXD1|A0A2K5W5J9	Region	Overall
UNK|A0A2K5W5M7	Region	Overall
PNMT|A0A2K5W5P1	Region	Overall
ROBO1|A0A2K5W5P2	Region	Overall
TSPAN7|A0A2K5W605	Region	Overall
STAT1|A0A2K5W636	Region	Overall
STEAP3|A0A2K5W641	Region	Overall
ZNF691|A0A2K5W6B5	Region	Overall
SLAIN1|A0A2K5W6E7	Region	Overall
EZR|A0A2K5W6F0	Region	Overall
PIGO|A0A2K5W6F9	Region	Overall
POU2F1|A0A2K5W6G0	Region	Overall
DGKD|A0A2K5W6H9	Region	Overall
ICAM5|A0A2K5W6I4	Region	Overall
TOM1|A0A2K5W6K2	Region	Overall
SLC30A6|A0A2K5W6M1	Region	Overall
NRXN2|A0A2K5W6Q8	Region	Overall
TRMT5|A0A2K5W6Q9	Region	Overall
MIPEP|A0A2K5W6S3	Region	Overall
PLP2|A0A2K5W6U5	Region	Overall
AGO1|A0A2K5W6Z0	Region	Overall
CCDC12|A0A2K5W6Z5	Region	Overall
ENPP2|A0A2K5W708	Region	Overall
SH3KBP1|A0A2K5W728	Region	Overall
ATCAY|A0A2K5W738	Region	Overall
RTN4R|A0A2K5W744	Region	Overall
FBXL19|A0A2K5W783	Region	Overall
NRIP3|A0A2K5W793	Region	Overall
DARS2|A0A2K5W7F9	Region	Overall
LYPLAL1|A0A2K5W7H8	Region	Overall
UNC13A|A0A2K5W7K7	Region	Overall
ACSS1|A0A2K5W7L5	Region	Overall
UNC13C|A0A2K5W7V5	Region	Overall
PPP6R3|A0A2K5W7W4	Region	Overall
HARS2|A0A2K5W7W5	Region	Overall
PLD1|A0A2K5W7Y5	Region	Overall
PHF5A|A0A2K5W816	Region	Overall
ASTN1|A0A2K5W848	Region	Overall
MYO18A|A0A2K5W884	Region	Overall
HSPA4L|A0A2K5W8A8	Region	Overall
NDUFB9|A0A2K5W8B2	Region	Overall
PRR5|A0A2K5W8F5	Region	Overall
BTBD8|A0A2K5W8G1	Region	Overall
MTSS1L|A0A2K5W8G3	Region	Overall
PI4K2A|A0A2K5W8J0	Region	Overall
CENPH|A0A2K5W8L8	Region	Overall
OXR1|A0A2K5W8Q1	Region	Overall
PLXNA2|A0A2K5W8T0	Region	Overall
SUN1|A0A2K5W8W9	Region	Overall
BCLAF3|A0A2K5W8X1	Region	Overall
SACS|A0A2K5W8X4	Region	Overall
FDFT1|A0A2K5W905	Region	Overall
C7|A0A2K5W920	Region	Overall
SENP7|A0A2K5W931	Region	Overall
TEX10|A0A2K5W953	Region	Overall
ADAR|A0A2K5W979	Region	Overall
CYGB|A0A2K5W989	Region	Overall
UTP23|A0A2K5W9E8	Region	Overall
PCBP1|A0A2K5W9N3	Region	Overall
SSNA1|A0A2K5W9N7	Region	Overall
TMEM94|A0A2K5W9P4	Region	Overall
RAD23A|A0A2K5W9Q8	Region	Overall
DCAF5|A0A2K5W9R3	Region	Overall
TJP1|A0A2K5W9T9	Region	Overall
GAPVD1|A0A2K5W9W7	Region	Overall
LRRC58|A0A2K5W9Z2	Region	Overall
TMEM63C|A0A2K5WA11	Region	Overall
PECR|A0A2K5WA20	Region	Overall
TYW3|A0A2K5WA70	Region	Overall
GPAT4|A0A2K5WA72	Region	Overall
FAM171A1|A0A2K5WA94	Region	Overall
CHD4|A0A2K5WAA7	Region	Overall
DSCC1|A0A2K5WAB7	Region	Overall
GAB2|A0A2K5WAB8	Region	Overall
SPTBN1|A0A2K5WAC7	Region	Overall
CCDC22|A0A2K5WAF8	Region	Overall
EMB|A0A2K5WAI3	Region	Overall
PTEN|A0A2K5WAK8	Region	Overall
LBHD1|A0A2K5WAK9	Region	Overall
TPPP|A0A2K5WAN8	Region	Overall
NDFIP2|A0A2K5WAN9	Region	Overall
CELF1|A0A2K5WAQ2	Region	Overall
LMBRD2|A0A2K5WAT4	Region	Overall
NPEPPS|A0A2K5WAU9	Region	Overall
TMEM120B|A0A2K5WAY8	Region	Overall
DHX15|A0A2K5WB33	Region	Overall
SNX32|A0A2K5WB75	Region	Overall
ROGDI|A0A2K5WBA4	Region	Overall
CBLN1|A0A2K5WBC1	Region	Overall
SINHCAF|A0A2K5WBD6	Region	Overall
KCNB1|A0A2K5WBH1	Region	Overall
MMS22L|A0A2K5WBI5	Region	Overall
SNUPN|A0A2K5WBL2	Region	Overall
FBXO42|A0A2K5WBP3	Region	Overall
EMX1|A0A2K5WBQ0	Region	Overall
CBX5|A0A2K5WBV7	Region	Overall
TRAPPC6A|A0A2K5WBX4	Region	Overall
PPP1R12B|A0A2K5WC23	Region	Overall
VRK3|A0A2K5WC66	Region	Overall
CAMK2B|A0A2K5WC79	Region	Overall
PPP3CA|A0A2K5WC95	Region	Overall
SORBS2|A0A2K5WCB8	Region	Overall
ITGAV|A0A2K5WCD3	Region	Overall
SNX19|A0A2K5WCF0	Region	Overall
PODXL2|A0A2K5WCF3	Region	Overall
TTC28|A0A2K5WCG0	Region	Overall
TRIP13|A0A2K5WCI5	Region	Overall
DGAT1|A0A2K5WCM0	Region	Overall
MSN|A0A2K5WCN1	Region	Overall
NWD2|A0A2K5WCQ7	Region	Overall
ADAM10|A0A2K5WCR5	Region	Overall
AUH|A0A2K5WCU2	Region	Overall
PDE4DIP|A0A2K5WD09	Region	Overall
TLE3|A0A2K5WD14	Region	Overall
PHRF1|A0A2K5WD28	Region	Overall
PTPRJ|A0A2K5WD89	Region	Overall
ENO2|A0A2K5WDC7	Region	Overall
TMEM163|A0A2K5WDE7	Region	Overall
VAV2|A0A2K5WDK8	Region	Overall
NEGR1|A0A2K5WDL1	Region	Overall
ZNF516|A0A2K5WDM2	Region	Overall
MAP10|A0A2K5WDN7	Region	Overall
ENDOD1|A0A2K5WDT7	Region	Overall
PITPNM2|A0A2K5WDU9	Region	Overall
RIC8B|A0A2K5WDW8	Region	Overall
GALNT16|A0A2K5WDY8	Region	Overall
CDK9|A0A2K5WDZ1	Region	Overall
LRBA|A0A2K5WE16	Region	Overall
CHD5|A0A2K5WE20	Region	Overall
UST|A0A2K5WE35	Region	Overall
CBARP|A0A2K5WE36	Region	Overall
FAU|A0A2K5WE91	Region	Overall
MPP3|A0A2K5WE96	Region	Overall
OXCT1|A0A2K5WEA7	Region	Overall
NCDN|A0A2K5WEC8	Region	Overall
CYP46A1|A0A2K5WEE0	Region	Overall
ATP5F1B|A0A2K5WEF7	Region	Overall
RBM42|A0A2K5WEJ6	Region	Overall
B4GALNT1|A0A2K5WEK7	Region	Overall
EPC2|A0A2K5WEL3	Region	Overall
PTX3|A0A2K5WEN7	Region	Overall
DUSP19|A0A2K5WER5	Region	Overall
ACAD11|A0A2K5WES4	Region	Overall
GSG1L|A0A2K5WEW3	Region	Overall
CELSR1|A0A2K5WEY5	Region	Overall
MTMR3|A0A2K5WF31	Region	Overall
MCAT|A0A2K5WF41	Region	Overall
HPCA|A0A2K5WF58	Region	Overall
RALGPS1|A0A2K5WF90	Region	Overall
ASPHD2|A0A2K5WFE4	Region	Overall
LRP11|A0A2K5WFE5	Region	Overall
PPM1E|A0A2K5WFF7	Region	Overall
HNRNPUL1|A0A2K5WFG7	Region	Overall
ACADSB|A0A2K5WFJ5	Region	Overall
COQ3|A0A2K5WFL2	Region	Overall
CCDC90B|A0A2K5WFP1	Region	Overall
UTP18|A0A2K5WFR4	Region	Overall
CDH20|A0A2K5WFT1	Region	Overall
IGF2R|A0A2K5WFU4	Region	Overall
CACNG2|A0A2K5WFY4	Region	Overall
UGGT1|A0A2K5WFZ2	Region	Overall
MIGA2|A0A2K5WG01	Region	Overall
PTPN5|A0A2K5WG07	Region	Overall
RBM24|A0A2K5WG82	Region	Overall
ZNF687|A0A2K5WG95	Region	Overall
SON|A0A2K5WGA3	Region	Overall
VWA5A|A0A2K5WGB0	Region	Overall
CREBBP|A0A2K5WGB2	Region	Overall
ZNF638|A0A2K5WGC0	Region	Overall
INPP5B|A0A2K5WGE5	Region	Overall
DNAJC3|A0A2K5WGH7	Region	Overall
YLPM1|A0A2K5WGN6	Region	Overall
RIMS1|A0A2K5WGN7	Region	Overall
MICOS13|A0A2K5WGP6	Region	Overall
PDE1A|A0A2K5WGQ6	Region	Overall
STXBP1|A0A2K5WGR0	Region	Overall
MED25|A0A2K5WGU2	Region	Overall
CD9|A0A2K5WGW2	Region	Overall
TMEM165|A0A2K5WGW5	Region	Overall
DUSP22|A0A2K5WGX2	Region	Overall
SLC39A6|A0A2K5WH46	Region	Overall
EBF1|A0A2K5WH64	Region	Overall
KIF22|A0A2K5WH65	Region	Overall
CMPK2|A0A2K5WHA7	Region	Overall
SHMT1|A0A2K5WHG3	Region	Overall
TTBK1|A0A2K5WHH6	Region	Overall
PLPPR2|A0A2K5WHK0	Region	Overall
PDS5B|A0A2K5WHK1	Region	Overall
PPP1R3F|A0A2K5WHN4	Region	Overall
AFF4|A0A2K5WHN9	Region	Overall
ACTR3B|A0A2K5WHS6	Region	Overall
GUCY1A2|A0A2K5WHU6	Region	Overall
ITGB1|A0A2K5WHW1	Region	Overall
DCTD|A0A2K5WHW8	Region	Overall
KCNN2|A0A2K5WHX6	Region	Overall
TTC19|A0A2K5WHX8	Region	Overall
CNOT2|A0A2K5WHY0	Region	Overall
MGA|A0A2K5WI01	Region	Overall
AGAP3|A0A2K5WI02	Region	Overall
CAVIN3|A0A2K5WI20	Region	Overall
UQCC1|A0A2K5WI39	Region	Overall
RPS24|A0A2K5WI59	Region	Overall
FLCN|A0A2K5WI89	Region	Overall
C2CD5|A0A2K5WI99	Region	Overall
AKR1C8P|A0A2K5WIA8	Region	Overall
LSAMP|A0A2K5WIB7	Region	Overall
SPTBN4|A0A2K5WID4	Region	Overall
PRRT3|A0A2K5WIJ0	Region	Overall
PASK|A0A2K5WIL5	Region	Overall
VKORC1L1|A0A2K5WIL6	Region	Overall
MPP2|A0A2K5WIP0	Region	Overall
SULT4A1|A0A2K5WIP5	Region	Overall
CACHD1|A0A2K5WIQ0	Region	Overall
ZIC2|A0A2K5WIT8	Region	Overall
GDPD2|A0A2K5WIT9	Region	Overall
SYBU|A0A2K5WIU4	Region	Overall
MTF2|A0A2K5WIU9	Region	Overall
MND1|A0A2K5WIW3	Region	Overall
COL18A1|A0A2K5WIX8	Region	Overall
ABHD17C|A0A2K5WJ29	Region	Overall
REPIN1|A0A2K5WJ77	Region	Overall
TLN2|A0A2K5WJ79	Region	Overall
NUP205|A0A2K5WJ83	Region	Overall
DNAH7|A0A2K5WJ98	Region	Overall
UTP20|A0A2K5WJC4	Region	Overall
TMPO|A0A2K5WJG4	Region	Overall
TMPO|A0A2K5WJJ9	Region	Overall
SMARCA2|A0A2K5WJL8	Region	Overall
ACHE|A0A2K5WJM3	Region	Overall
VPS51|A0A2K5WJM4	Region	Overall
NUDT16L1|A0A2K5WJR3	Region	Overall
INPPL1|A0A2K5WJT9	Region	Overall
C1QA|A0A2K5WJV6	Region	Overall
ATPAF2|A0A2K5WJX4	Region	Overall
SAP30|A0A2K5WJY1	Region	Overall
MAP2K3|A0A2K5WJZ8	Region	Overall
TECPR1|A0A2K5WJZ9	Region	Overall
ZFAND5|A0A2K5WK49	Region	Overall
DHX37|A0A2K5WK54	Region	Overall
CORO1B|A0A2K5WK68	Region	Overall
SERPINA5|A0A2K5WK85	Region	Overall
SNX18|A0A2K5WK86	Region	Overall
DGKH|A0A2K5WKA3	Region	Overall
GRID1|A0A2K5WKB9	Region	Overall
ABHD10|A0A2K5WKD0	Region	Overall
CADPS|A0A2K5WKF8	Region	Overall
MCM5|A0A2K5WKH4	Region	Overall
CPNE7|A0A2K5WKL1	Region	Overall
NAA30|A0A2K5WKM4	Region	Overall
CNKSR2|A0A2K5WKN7	Region	Overall
ENTPD1|A0A2K5WKQ9	Region	Overall
NAA80|A0A2K5WKT9	Region	Overall
PRPSAP2|A0A2K5WKW9	Region	Overall
MRPS15|A0A2K5WKZ6	Region	Overall
EIF5B|A0A2K5WL33	Region	Overall
MAPK8|A0A2K5WL44	Region	Overall
CSRNP3|A0A2K5WL50	Region	Overall
IQSEC2|A0A2K5WL64	Region	Overall
SIPA1L1|A0A2K5WL97	Region	Overall
ASAP2|A0A2K5WLB8	Region	Overall
INSR|A0A2K5WLC0	Region	Overall
RSBN1L|A0A2K5WLD8	Region	Overall
ARHGEF11|A0A2K5WLE9	Region	Overall
SDR39U1|A0A2K5WLG5	Region	Overall
FZD2|A0A2K5WLJ1	Region	Overall
OAT|A0A2K5WLK4	Region	Overall
FBXO41|A0A2K5WLL0	Region	Overall
SEMA4G|A0A2K5WLL7	Region	Overall
CDKN2AIPNL|A0A2K5WLN7	Region	Overall
CNTN2|A0A2K5WLQ1	Region	Overall
ITGA6|A0A2K5WLQ4	Region	Overall
SLC6A5|A0A2K5WLS4	Region	Overall
XPO5|A0A2K5WLT1	Region	Overall
DOCK10|A0A2K5WLU7	Region	Overall
DLGAP3|A0A2K5WLX0	Region	Overall
SMUG1|A0A2K5WLY4	Region	Overall
SPOCK2|A0A2K5WM35	Region	Overall
SMARCD2|A0A2K5WM42	Region	Overall
POLR3B|A0A2K5WM51	Region	Overall
PREP|A0A2K5WM70	Region	Overall
GNPTAB|A0A2K5WM94	Region	Overall
JAM3|A0A2K5WML5	Region	Overall
SLC8A1|A0A2K5WMW4	Region	Overall
MYBPC1|A0A2K5WMY1	Region	Overall
SPARC|A0A2K5WMZ6	Region	Overall
ZGRF1|A0A2K5WN11	Region	Overall
RTN4RL2|A0A2K5WN30	Region	Overall
PREPL|A0A2K5WN60	Region	Overall
ME1|A0A2K5WN61	Region	Overall
MTMR10|A0A2K5WN82	Region	Overall
GOSR1|A0A2K5WNA0	Region	Overall
CERS2|A0A2K5WNB3	Region	Overall
FERMT2|A0A2K5WND2	Region	Overall
MTMR14|A0A2K5WNE1	Region	Overall
AGAP1|A0A2K5WNE3	Region	Overall
CARMIL1|A0A2K5WNF8	Region	Overall
WDR81|A0A2K5WNG3	Region	Overall
AGAP1|A0A2K5WNK3	Region	Overall
DAXX|A0A2K5WNK5	Region	Overall
RGS14|A0A2K5WNN0	Region	Overall
KMT2D|A0A2K5WNN7	Region	Overall
SLC16A3|A0A2K5WNP0	Region	Overall
SP2|A0A2K5WNU9	Region	Overall
C1QC|A0A2K5WNW4	Region	Overall
ACAD8|A0A2K5WP11	Region	Overall
DDX23|A0A2K5WP12	Region	Overall
SNRPB|A0A2K5WP22	Region	Overall
RAB31|A0A2K5WP53	Region	Overall
TM2D2|A0A2K5WP55	Region	Overall
CLIC4|A0A2K5WP59	Region	Overall
ARHGAP4|A0A2K5WP87	Region	Overall
PLCL1|A0A2K5WPE8	Region	Overall
NFX1|A0A2K5WPJ0	Region	Overall
RSPH4A|A0A2K5WPN8	Region	Overall
MPHOSPH6|A0A2K5WPQ8	Region	Overall
ORM1|A0A2K5WPR4	Region	Overall
ARPC4|A0A2K5WPR8	Region	Overall
SGCZ|A0A2K5WQ13	Region	Overall
NFIX|A0A2K5WQ42	Region	Overall
PHKA1|A0A2K5WQA7	Region	Overall
NFIX|A0A2K5WQC5	Region	Overall
SUPT5H|A0A2K5WQG2	Region	Overall
HOXC4|A0A2K5WQI3	Region	Overall
IGSF21|A0A2K5WQJ2	Region	Overall
RHOT2|A0A2K5WQQ3	Region	Overall
NFYA|A0A2K5WQQ4	Region	Overall
DOCK1|A0A2K5WQR8	Region	Overall
PRKD2|A0A2K5WQV8	Region	Overall
NECTIN1|A0A2K5WR05	Region	Overall
ZNF316|A0A2K5WR16	Region	Overall
MARCH1|A0A2K5WR17	Region	Overall
MFAP2|A0A2K5WR60	Region	Overall
GPR107|A0A2K5WR74	Region	Overall
EPN2|A0A2K5WRE9	Region	Overall
DDX17|A0A2K5WRG5	Region	Overall
RRP8|A0A2K5WRH8	Region	Overall
COQ6|A0A2K5WRI6	Region	Overall
RPS23|A0A2K5WRR8	Region	Overall
OSBPL10|A0A2K5WRR9	Region	Overall
ICA1|A0A2K5WRT0	Region	Overall
WNK1|A0A2K5WRY0	Region	Overall
KCND2|A0A2K5WRY5	Region	Overall
TRIM28|A0A2K5WS04	Region	Overall
CNTNAP1|A0A2K5WS26	Region	Overall
PITPNM1|A0A2K5WS36	Region	Overall
FAAH|A0A2K5WS56	Region	Overall
PIAS4|A0A2K5WS64	Region	Overall
RORB|A0A2K5WSL9	Region	Overall
ARHGEF16|A0A2K5WSM3	Region	Overall
FIBP|A0A2K5WSM5	Region	Overall
PUS7|A0A2K5WSQ6	Region	Overall
SEMA6D|A0A2K5WST1	Region	Overall
TOR1B|A0A2K5WSY7	Region	Overall
GGT7|A0A2K5WT09	Region	Overall
SDC1|A0A2K5WT52	Region	Overall
AEBP1|A0A2K5WT62	Region	Overall
CNTNAP2|A0A2K5WT80	Region	Overall
SLC12A4|A0A2K5WTI2	Region	Overall
MAP2K4|A0A2K5WTM3	Region	Overall
GRK6|A0A2K5WTN2	Region	Overall
CDK5RAP3|A0A2K5WTQ7	Region	Overall
CLYBL|A0A2K5WTT0	Region	Overall
RGS3|A0A2K5WTT6	Region	Overall
IL1RAPL1|A0A2K5WTU5	Region	Overall
TNFAIP8L3|A0A2K5WU08	Region	Overall
MYEF2|A0A2K5WU16	Region	Overall
SUCO|A0A2K5WU20	Region	Overall
CNOT4|A0A2K5WU28	Region	Overall
ACSL1|A0A2K5WU34	Region	Overall
BACH1|A0A2K5WU81	Region	Overall
HSD11B2|A0A2K5WU84	Region	Overall
AQP4|A0A2K5WUC0	Region	Overall
FMC1-LUC7L2|A0A2K5WUC1	Region	Overall
CTNNA1|A0A2K5WUD2	Region	Overall
PPIF|A0A2K5WUK5	Region	Overall
COL11A1|A0A2K5WUK8	Region	Overall
MAST1|A0A2K5WUP4	Region	Overall
USP39|A0A2K5WUR3	Region	Overall
HAUS7|A0A2K5WUU1	Region	Overall
KNG1|A0A2K5WUU2	Region	Overall
STOML1|A0A2K5WUU7	Region	Overall
DHX9|A0A2K5WV03	Region	Overall
SYNE2|A0A2K5WV05	Region	Overall
NCAM2|A0A2K5WV49	Region	Overall
ZNF445|A0A2K5WVF1	Region	Overall
PTPRK|A0A2K5WVF7	Region	Overall
GRASP|A0A2K5WVS9	Region	Overall
SHC3|A0A2K5WVX6	Region	Overall
TMEM231|A0A2K5WVY5	Region	Overall
D2HGDH|A0A2K5WW31	Region	Overall
LAMA5|A0A2K5WW59	Region	Overall
SIK3|A0A2K5WW93	Region	Overall
PLEKHA1|A0A2K5WW95	Region	Overall
CLCN4|A0A2K5WWA6	Region	Overall
DLG3|A0A2K5WWB9	Region	Overall
UBTF|A0A2K5WWD0	Region	Overall
SNCA|A0A2K5WWG0	Region	Overall
POLR3K|A0A2K5WWJ7	Region	Overall
CASC3|A0A2K5WWN4	Region	Overall
NECAB2|A0A2K5WWP6	Region	Overall
DHX40|A0A2K5WWY3	Region	Overall
EFR3A|A0A2K5WWZ4	Region	Overall
PWWP3A|A0A2K5WX06	Region	Overall
TSPAN2|A0A2K5WX39	Region	Overall
RNF150|A0A2K5WX58	Region	Overall
SUCLG2|A0A2K5WX63	Region	Overall
GFM2|A0A2K5WX80	Region	Overall
NDUFA1|A0A2K5WX98	Region	Overall
VPS35|A0A2K5WXA3	Region	Overall
PCYOX1L|A0A2K5WXH5	Region	Overall
KIF20A|A0A2K5WXI0	Region	Overall
NADK2|A0A2K5WXJ1	Region	Overall
GFER|A0A2K5WXL1	Region	Overall
TRIP10|A0A2K5WXQ9	Region	Overall
DMRTA2|A0A2K5WXS5	Region	Overall
MICAL3|A0A2K5WXV0	Region	Overall
SNX5|A0A2K5WXX6	Region	Overall
CYP26B1|A0A2K5WXY6	Region	Overall
SERPINA6|A0A2K5WXZ3	Region	Overall
SNRNP70|A0A2K5WXZ8	Region	Overall
BCLAF1|A0A2K5WY15	Region	Overall
HNRNPR|A0A2K5WY29	Region	Overall
ITPKA|A0A2K5WY52	Region	Overall
C1QTNF4|A0A2K5WY74	Region	Overall
ITPR3|A0A2K5WY87	Region	Overall
SLC6A7|A0A2K5WY93	Region	Overall
SART3|A0A2K5WYB8	Region	Overall
COPS7B|A0A2K5WYD3	Region	Overall
AKAP12|A0A2K5WYD4	Region	Overall
SPOCK1|A0A2K5WYI2	Region	Overall
HNRNPR|A0A2K5WYJ2	Region	Overall
PITPNM3|A0A2K5WYL7	Region	Overall
LSG1|A0A2K5WYM2	Region	Overall
SEPT2|A0A2K5WYR3	Region	Overall
TRMT11|A0A2K5WYR4	Region	Overall
PSMG4|A0A2K5WYT1	Region	Overall
SPPL2B|A0A2K5WYT7	Region	Overall
LRRC4|A0A2K5WZ13	Region	Overall
EGLN1|A0A2K5WZ59	Region	Overall
BRWD1|A0A2K5WZ72	Region	Overall
TAGLN2|A0A2K5WZ75	Region	Overall
FEM1B|A0A2K5WZ94	Region	Overall
VGF|A0A2K5WZA8	Region	Overall
HACE1|A0A2K5WZF4	Region	Overall
ARHGEF10L|A0A2K5WZF8	Region	Overall
IRS1|A0A2K5WZH4	Region	Overall
FOCAD|A0A2K5WZM2	Region	Overall
PLCH2|A0A2K5WZM8	Region	Overall
PRKD1|A0A2K5WZN0	Region	Overall
LRRC1|A0A2K5WZR0	Region	Overall
HSD17B6|A0A2K5WZT4	Region	Overall
AP3B1|A0A2K5WZZ9	Region	Overall
TRPM3|A0A2K5X003	Region	Overall
DHX57|A0A2K5X006	Region	Overall
PRPF8|A0A2K5X038	Region	Overall
LIN7A|A0A2K5X044	Region	Overall
SUZ12|A0A2K5X059	Region	Overall
PPP1R14A|A0A2K5X0A6	Region	Overall
TSC22D4|A0A2K5X0B4	Region	Overall
CNR1|A0A2K5X0B5	Region	Overall
WFS1|A0A2K5X0D0	Region	Overall
RIN1|A0A2K5X0I5	Region	Overall
RGS9|A0A2K5X0J9	Region	Overall
OTUD7A|A0A2K5X0M5	Region	Overall
MAGI3|A0A2K5X0N6	Region	Overall
NUP155|A0A2K5X0P6	Region	Overall
PPP2R5D|A0A2K5X0R2	Region	Overall
CADM1|A0A2K5X0R9	Region	Overall
NTNG2|A0A2K5X0T5	Region	Overall
LRFN5|A0A2K5X0U7	Region	Overall
FRMPD3|A0A2K5X0Y2	Region	Overall
NFRKB|A0A2K5X0Y3	Region	Overall
SNX24|A0A2K5X0Y4	Region	Overall
VSTM2A|A0A2K5X122	Region	Overall
ALDH6A1|A0A2K5X135	Region	Overall
PAK3|A0A2K5X144	Region	Overall
NAB2|A0A2K5X172	Region	Overall
DGCR8|A0A2K5X1B6	Region	Overall
SVOP|A0A2K5X1G9	Region	Overall
PLXNA1|A0A2K5X1I2	Region	Overall
CHRDL1|A0A2K5X1J2	Region	Overall
DLGAP2|A0A2K5X1M0	Region	Overall
FARP1|A0A2K5X1N0	Region	Overall
SPATA2L|A0A2K5X1P4	Region	Overall
EPHX2|A0A2K5X1S6	Region	Overall
CNTN5|A0A2K5X1U3	Region	Overall
STOML2|A0A2K5X1V0	Region	Overall
SSRP1|A0A2K5X1Y1	Region	Overall
USP7|A0A2K5X1Z9	Region	Overall
PCDHGA4|A0A2K5X214	Region	Overall
KCNB2|A0A2K5X219	Region	Overall
ANAPC1|A0A2K5X238	Region	Overall
TTI2|A0A2K5X264	Region	Overall
HSDL2|A0A2K5X273	Region	Overall
N4BP2|A0A2K5X297	Region	Overall
BAZ2B|A0A2K5X2A8	Region	Overall
ARNT|A0A2K5X2B1	Region	Overall
SNX13|A0A2K5X2B8	Region	Overall
EZH2|A0A2K5X2C1	Region	Overall
NT5DC3|A0A2K5X2E0	Region	Overall
RRP1B|A0A2K5X2F9	Region	Overall
ZFYVE16|A0A2K5X2G3	Region	Overall
PNCK|A0A2K5X2H4	Region	Overall
EPB41L1|A0A2K5X2I8	Region	Overall
MAP2K2|A0A2K5X2M7	Region	Overall
ARFGEF3|A0A2K5X2N2	Region	Overall
RBL2|A0A2K5X2P4	Region	Overall
CPT1C|A0A2K5X2P5	Region	Overall
NRP2|A0A2K5X2Q1	Region	Overall
FRY|A0A2K5X2S6	Region	Overall
CTTNBP2|A0A2K5X2U5	Region	Overall
PLXNC1|A0A2K5X2W2	Region	Overall
DDA1|A0A2K5X334	Region	Overall
XRCC5|A0A2K5X362	Region	Overall
CPNE5|A0A2K5X386	Region	Overall
APAF1|A0A2K5X3F1	Region	Overall
MYH10|A0A2K5X3H6	Region	Overall
TYMS|A0A2K5X3I1	Region	Overall
PET100|A0A2K5X3I3	Region	Overall
SNX3|A0A2K5X3J0	Region	Overall
BDH1|A0A2K5X3K4	Region	Overall
PDLIM7|A0A2K5X3L4	Region	Overall
TNS3|A0A2K5X3N6	Region	Overall
BRD8|A0A2K5X3Q4	Region	Overall
FAM131B|A0A2K5X3R3	Region	Overall
KIF20B|A0A2K5X3T5	Region	Overall
PCSK1N|A0A2K5X3W0	Region	Overall
RGS12|A0A2K5X3W4	Region	Overall
MTM1|A0A2K5X3X7	Region	Overall
GMPS|A0A2K5X3Y0	Region	Overall
ACAP2|A0A2K5X445	Region	Overall
SNRNP200|A0A2K5X457	Region	Overall
THYN1|A0A2K5X461	Region	Overall
RARS2|A0A2K5X476	Region	Overall
LAMA2|A0A2K5X4C3	Region	Overall
SMAD5|A0A2K5X4C7	Region	Overall
SYNPR|A0A2K5X4L0	Region	Overall
PCP2|A0A2K5X4P2	Region	Overall
NUDT1|A0A2K5X4R4	Region	Overall
NPTX2|A0A2K5X4R8	Region	Overall
ACAP3|A0A2K5X4S3	Region	Overall
ADAM9|A0A2K5X4X8	Region	Overall
UNG|A0A2K5X4Z5	Region	Overall
VWF|A0A2K5X509	Region	Overall
CTU1|A0A2K5X513	Region	Overall
IREB2|A0A2K5X545	Region	Overall
STON2|A0A2K5X546	Region	Overall
TUSC3|A0A2K5X559	Region	Overall
MINDY1|A0A2K5X5C7	Region	Overall
SUGP2|A0A2K5X5N8	Region	Overall
SEC63|A0A2K5X5P0	Region	Overall
FBXO38|A0A2K5X5P3	Region	Overall
FN3KRP|A0A2K5X5Q8	Region	Overall
NME7|A0A2K5X5S7	Region	Overall
EXOSC5|A0A2K5X5U9	Region	Overall
RCAN1|A0A2K5X649	Region	Overall
TRAPPC13|A0A2K5X667	Region	Overall
NSMCE4A|A0A2K5X6C3	Region	Overall
ILF3|A0A2K5X6D2	Region	Overall
MFF|A0A2K5X6D5	Region	Overall
CENPJ|A0A2K5X6K0	Region	Overall
CCDC177|A0A2K5X6N8	Region	Overall
AIFM1|A0A2K5X6Q3	Region	Overall
NPTXR|A0A2K5X6R5	Region	Overall
PSD|A0A2K5X6T0	Region	Overall
IARS2|A0A2K5X6T8	Region	Overall
SLC30A3|A0A2K5X6U2	Region	Overall
PPP1R13B|A0A2K5X6U4	Region	Overall
ST18|A0A2K5X6W5	Region	Overall
ARHGAP5|A0A2K5X6W6	Region	Overall
HDGFL2|A0A2K5X6W7	Region	Overall
POP1|A0A2K5X6W8	Region	Overall
EIF4EBP1|A0A2K5X6X5	Region	Overall
DIPK1A|A0A2K5X6Y6	Region	Overall
AMPH|A0A2K5X746	Region	Overall
CENPV|A0A2K5X763	Region	Overall
SCARB1|A0A2K5X784	Region	Overall
NRM|A0A2K5X795	Region	Overall
CACTIN|A0A2K5X7A3	Region	Overall
BRAT1|A0A2K5X7B2	Region	Overall
GRK5|A0A2K5X7B6	Region	Overall
SHANK3|A0A2K5X7C9	Region	Overall
AGAP2|A0A2K5X7L1	Region	Overall
TRRAP|A0A2K5X7N0	Region	Overall
C17orf75|A0A2K5X7R1	Region	Overall
SGCE|A0A2K5X7S0	Region	Overall
SMARCD1|A0A2K5X7U0	Region	Overall
PCYT2|A0A2K5X859	Region	Overall
HNRNPM|A0A2K5X867	Region	Overall
EMC10|A0A2K5X876	Region	Overall
ZMYND11|A0A2K5X8C4	Region	Overall
TBC1D22B|A0A2K5X8E3	Region	Overall
CACNA1C|A0A2K5X8G5	Region	Overall
MAL2|A0A2K5X8H0	Region	Overall
CYP4X1|A0A2K5X8S4	Region	Overall
HAUS6|A0A2K5X8T4	Region	Overall
IRF2BPL|A0A2K5X8V9	Region	Overall
HEPACAM|A0A2K5X8W5	Region	Overall
AIF1L|A0A2K5X8X7	Region	Overall
DDX52|A0A2K5X915	Region	Overall
PRKAG2|A0A2K5X920	Region	Overall
GORASP1|A0A2K5X939	Region	Overall
ATP6V0D1|A0A2K5X949	Region	Overall
UHRF1BP1|A0A2K5X959	Region	Overall
NOTCH1|A0A2K5X9A0	Region	Overall
BICRA|A0A2K5X9D4	Region	Overall
FOXP2|A0A2K5X9I8	Region	Overall
DPP6|A0A2K5X9K8	Region	Overall
APOE|A2V9Z3	Region	Overall
NDUFV1|A8R0S3	Region	Overall
MYD88|B3Y682	Region	Overall
MGST1|C0SJM7	Region	Overall
ND1|C3W4Y5	Region	Overall
COX1|C3W4Y7	Region	Overall
COX3|C3W4Z1	Region	Overall
BST1|E5G6H5	Region	Overall
BCL10|G7NTK9	Region	Overall
LRRC8C|G7NTM7	Region	Overall
S100A10|G7NTU2	Region	Overall
PARP1|G7NTV2	Region	Overall
RAB3GAP2|G7NTY4	Region	Overall
NUF2|G7NU22	Region	Overall
POGK|G7NU36	Region	Overall
DNAJC16|G7NU84	Region	Overall
HPCAL4|G7NUC4	Region	Overall
SMAP2|G7NUD4	Region	Overall
SNAPIN|G7NUH4	Region	Overall
PYGO2|G7NUJ5	Region	Overall
CAMK1G|G7NUP1	Region	Overall
EBNA1BP2|G7NUW3	Region	Overall
VCAM1|G7NV32	Region	Overall
SLC30A7|G7NV34	Region	Overall
LMNA|G7NV78	Region	Overall
SEMA4A|G7NV79	Region	Overall
EIF2D|G7NVB3	Region	Overall
SYF2|G7NVW6	Region	Overall
KCND3|G7NW61	Region	Overall
COPA|G7NWD0	Region	Overall
SYT2|G7NWD9	Region	Overall
CPTP|G7NWS3	Region	Overall
GNB1|G7NWS9	Region	Overall
FABP3|G7NWW7	Region	Overall
PPOX|G7NXA3	Region	Overall
BRINP3|G7NXE7	Region	Overall
NDUFAF3|G7NXV0	Region	Overall
MSL2|G7NXX7	Region	Overall
EPHB1|G7NXX9	Region	Overall
CPNE4|G7NXZ8	Region	Overall
RFTN1|G7NY19	Region	Overall
GPD1L|G7NYB4	Region	Overall
EXOG|G7NYK1	Region	Overall
SLC6A1|G7NYT4	Region	Overall
CAMK1|G7NYU8	Region	Overall
LRRN1|G7NYW8	Region	Overall
FOXP1|G7NYY4	Region	Overall
GNB4|G7NZ30	Region	Overall
TBL1XR1|G7NZ35	Region	Overall
SERPINI1|G7NZG9	Region	Overall
PPM1L|G7NZI0	Region	Overall
GPR149|G7NZK9	Region	Overall
DHX36|G7NZL0	Region	Overall
COMMD2|G7NZM9	Region	Overall
HLTF|G7NZN6	Region	Overall
CHDH|G7NZU2	Region	Overall
PRKCD|G7NZU6	Region	Overall
GNL3|G7NZV5	Region	Overall
PIK3CB|G7P030	Region	Overall
POP7|G7P0D3	Region	Overall
NPY|G7P0Q3	Region	Overall
FAM126A|G7P0R3	Region	Overall
CHRM2|G7P0W8	Region	Overall
CBR3|G7P114	Region	Overall
RHBDD2|G7P167	Region	Overall
ASNS|G7P1A9	Region	Overall
MRPS33|G7P1E3	Region	Overall
GALNT11|G7P233	Region	Overall
PGAM2|G7P2A3	Region	Overall
BCS1L|G7P2D1	Region	Overall
SLC39A7|G7P2S2	Region	Overall
HINT3|G7P381	Region	Overall
NCOA7|G7P382	Region	Overall
FYN|G7P3M8	Region	Overall
FIG4|G7P3N7	Region	Overall
ZKSCAN8|G7P3S3	Region	Overall
MRPL2|G7P3Z3	Region	Overall
SERPINB1|G7P4B6	Region	Overall
PAK1IP1|G7P4E1	Region	Overall
TBC1D7|G7P4F8	Region	Overall
TDP2|G7P4J7	Region	Overall
ACOT13|G7P4J8	Region	Overall
PPP1R10|G7P4L7	Region	Overall
CDC5L|G7P4R2	Region	Overall
ENPP4|G7P4R7	Region	Overall
SLC25A27|G7P4S1	Region	Overall
MMUT|G7P4T4	Region	Overall
IPCEF1|G7P4X6	Region	Overall
TAB2|G7P4Z7	Region	Overall
SF3B5|G7P510	Region	Overall
MRPS18C|G7P522	Region	Overall
USO1|G7P562	Region	Overall
SEPSECS|G7P5C5	Region	Overall
TMEM33|G7P5H2	Region	Overall
GNPDA2|G7P5I3	Region	Overall
GABRA4|G7P5I6	Region	Overall
POLR2B|G7P5R6	Region	Overall
TIFA|G7P643	Region	Overall
C4orf33|G7P696	Region	Overall
SLC7A11|G7P6A5	Region	Overall
NAA15|G7P6A8	Region	Overall
GUCY1A1|G7P6G4	Region	Overall
GLRB|G7P6H0	Region	Overall
ZBED8|G7P6T0	Region	Overall
RARS|G7P6U6	Region	Overall
RAB24|G7P700	Region	Overall
ZNF879|G7P726	Region	Overall
CDH9|G7P7A8	Region	Overall
FST|G7P7H6	Region	Overall
MTREX|G7P7I9	Region	Overall
RGS7BP|G7P7L6	Region	Overall
[truncated: 21,201 more rows]

## Sheet: Figure 2D
Time	Region	Mean_diff	Signal
F50	CB	0.402318	Yes
F90	CB	0.100119	Yes
F120	CB	0.219663	Yes
P3	CB	0.280754	Yes
F50	CTX	0.417082	Yes
F90	CTX	0.387787	Yes
F120	CTX	0.375587	Yes
P3	CTX	0.383287	Yes
F90	sCTX	0.492601	Yes
F120	sCTX	0.443383	Yes
P3	sCTX	0.499632	Yes

## Sheet: Figure 2E
Stage	marker gene	A1_1	A1_2	A1_3	A11_1	A11_2	A11_3	A13_1	A13_2	A13_3	A14_1	A14_2	A14_3	A8_1	A8_2	A8_3	B1_1	B1_2	B1_3	B11_1	B11_2	B11_3	B13_1	B13_2	B13_3	B14_1	B14_2	B14_3	B15_1	B15_2	B15_3	B16_1	B16_2	B16_3	B17_1	B17_2	B17_3	B2_1	B2_2	B2_3	B5_1	B5_2	B5_3	B6_1	B6_2	B6_3	B8_1	B8_2	B8_3
F50	MCM4	17259000	8354900	12931000	7188700	10268000	11901000	4157600	15775000	11916000	309810	128620	747050	5960300	8296500	7023000	12126	4118.3	2710.9	0	6600.4	15976	491020	99353	128930	2370100	2355700	2535200	919950	1176900	1070600	120980	119280	46214	18755	9601.6	7846	14745	8944.4	21376	3539.5	89953	17742	26108	22054	21457	123130	0	55166
F50	NES	25007000	17404000	18570000	20944000	20696000	17624000	27037000	20987000	20550000	11976000	6351700	13911000	24183000	18118000	16025000	3570600	2629400	2615300	3021500	2392500	2851000	4744000	4190500	4870600	8420600	7902300	8304100	5114300	5004300	4641500	8702400	7936100	5316500	4742400	2915800	1541900	3347200	2417400	2565600	1343100	3977600	1729300	2237200	2394900	2063200	2957900	2434600	1590200
F50	SYNE2	18107000	13857000	15297000	12385000	17564000	15309000	12140000	15644000	18098000	3399300	1935000	4567100	10594000	20248000	14526000	1486800	813540	1524700	1082500	807020	786140	5253000	2575600	4547700	5620700	3228200	2831800	9132300	6010200	5737100	1095400	1745500	1209600	860920	501920	446320	1094800	699810	735070	1317200	3012400	838860	822910	672430	943130	1528000	1534900	1626900
F50	MCM7	10496000	5082900	5878800	3729600	6589500	6481300	8216500	10342000	8242500	206510	256580	660040	7741400	5497700	5287100	27957	2539.1	27050	18998	32000	14574	516060	147590	213290	2030300	2573100	1721700	1403000	1349800	2413300	157130	229530	80375	19111	29419	7882.3	33045	0	42995	5187.1	240490	10313	45425	20133	32902	10555	26258	3772.8
F50	MCM6	9249700	6320900	10157000	3867300	7184700	5655000	6596800	6940400	9530600	538740	301590	1047000	6033600	5791100	4516300	27050	39143	27226	24943	37253	11292	482450	341380	367630	1853200	1617200	2331300	2257300	2257600	1681800	309480	151200	96856	27948	58120	14489	15207	16110	20191	10157	239440	20807	35504	12614	13780	11066	12225	6216.4
F50	MCM2	8343500	4640100	6435000	3917900	5065600	7055600	7034200	9827200	6490600	437760	100690	1086400	5481500	6139400	5478600	4591.8	4063.8	4879.2	17274	8599.5	14851	372240	427240	250780	1978700	2207100	1792000	1813100	1472400	1126700	72949	107520	113830	31908	30788	14761	11546	8735.5	9369.3	1247.3	160170	4453.4	7136.5	13424	5151	3176	2151.7	1429.9
F50	MCM5	6870400	6015300	7377800	3264600	4475700	4662700	5307200	6254100	6560200	164880	172610	608920	5374100	3255200	3760100	13973	14892	13874	15377	3336.7	4329.7	207370	91218	53637	782240	973790	1122600	384490	870840	655480	27204	43237	21930	4118.7	9718.4	6463.3	12446	18630	21205	3785.3	64456	2181.9	6473.2	20876	23538	9688.6	23619	10288
F50	HMGB2	9616800	12163000	13141000	4505500	9262400	9157400	7075800	10000000	10472000	1710600	1413800	3465900	9623500	7691400	9569200	1659000	2368000	2531100	1142100	1610800	1420900	2842700	2227200	4396300	2248200	2291100	2134600	3451000	2986100	4315600	1751800	2083500	2255300	505470	630040	408970	1678600	2189600	1220900	1463600	2606200	1237200	1014900	1242500	1349700	1540600	1152800	1271400
F50	MCM3	6692300	4771200	4241600	2855100	4676000	4373500	4237200	4744700	6816900	170940	133950	470010	3983200	3529500	2673800	2409	3409.2	6823.1	8231.8	6102.9	8782.3	226110	98104	104330	738120	1021200	1027100	655590	469660	381020	79439	73482	40583	20437	25959	7794.2	1009.6	15210	4437.6	8744.6	65500	2769.1	3298.9	2847.5	4495.3	2316.8	26401	1710.4
F50	NASP	13459000	7623900	8186800	8755400	9536900	9133700	11569000	11830000	11014000	3344600	2197300	4726100	10870000	9472500	8328500	2526000	2081200	2456000	2594700	2565600	2751600	3885000	3974300	4041000	4137600	4129600	3915600	3773100	3960700	4381700	1676500	1739200	1493200	1071400	1218400	1039800	2003100	1602500	2034900	1446000	2318900	2355300	2143000	2059100	2297200	2481200	2349100	2505300
F90	GGH	372170	801550	444200	928450	694870	519390	609950	537150	455230	1366700	1408200	972860	611120	708500	714630	1632700	1620200	1512100	2044200	1840200	2235100	1641200	1916700	1910600	1407600	1441900	1470000	1888200	2153700	2183400	2045200	2052900	2015100	2535300	2031900	1980500	1905300	1348500	1761100	1378300	1626500	1721500	1609100	1667800	1923200	2042600	2196900	2107000
F90	AARSD1	665200	619970	601100	812910	711770	562950	655730	763990	542100	777860	653660	728570	673800	754540	672200	918090	796170	845180	922990	930660	1029700	1006500	1091700	1102000	883060	848230	881650	875340	939380	1015000	730310	871150	812010	728810	771590	834700	717850	790740	996620	722320	1085000	974270	882610	912270	881800	927350	980690	992210
F90	CSK	899210	1066000	1071900	1208900	995220	1084500	938470	937560	807020	1210200	1184500	1198000	1105900	1177700	1220800	1490400	1403800	1180600	1339300	1139300	1264300	1367000	1305800	1272300	1022800	1001300	1014000	1083200	1212300	1104100	1137900	1207800	1143900	1201800	1281500	1443600	1372500	1266400	1432500	1094000	1461200	1271300	1215700	1179600	1231900	1346200	1334700	1279500
F90	CAPG	758270	524550	356030	905620	692330	531630	586700	547950	475090	500500	460340	258260	1095500	1038300	553590	863810	640270	687430	1511100	916150	1153500	1650000	1383200	1367900	376180	375100	382940	1208900	974790	1388300	758570	822270	522470	515250	483670	417030	877940	578850	722910	1004000	969770	1115900	644500	478720	531390	1467100	1244700	1159000
F90	APP	856280	1865500	1856100	1865700	1511500	1600100	1022200	1123700	902020	1932000	1761400	2047400	1272700	2072300	2394100	4818900	5510300	6799500	6007200	4646900	5286900	5105000	4564400	4217900	2098900	2088800	2157900	5109800	5196700	5457000	2705900	3527700	2861600	4965500	4279400	4784800	6269400	5908300	6821500	3189400	4250700	3807000	6165000	5827200	4902000	5083400	3920100	3422300
F90	NUCB1	754580	869730	757800	787500	732620	537790	724670	754310	729530	1179200	1002700	1150100	853140	689710	736820	1379600	1406600	1214000	1287500	1187000	1130600	940440	928500	930140	832670	854310	882820	1108100	1111900	1104800	1166800	1018300	959650	1169500	1002000	842420	1640500	1410400	1551200	812260	960900	1210800	1468200	1396300	1384100	1127900	1237700	1171000
F90	CEP170	3093700	3619300	3711100	4858800	4304500	3988400	3998500	3435300	3711200	5571500	3671100	5555500	4513500	4169400	4288000	8216900	8116400	7766400	9537700	7887100	9458500	8930200	9014900	9269900	4123200	4191300	4108100	5551900	5857600	6141800	6072800	6031600	5636900	5044100	4450000	3336500	8238900	6825000	7905600	5973100	6383100	8303400	7780100	7332300	7824500	9449400	8112700	8680400
F90	PDE4DIP	2866300	6030400	4793900	8375300	5839700	4965900	5436800	3722300	5304900	7808800	6906700	10716000	5806700	6437200	6424100	6455500	5831700	5845600	8660000	6967700	7402700	6493100	6917100	7423700	3428600	3458200	3734200	8604300	8370300	8520600	7395500	6855200	6282900	7077100	5376500	4690400	6688300	5096600	5874000	6685200	7347500	7901600	7582300	6906700	7037200	10365000	9158500	9820200
F90	NSFL1C	2715900	2898500	2784200	3444300	2987400	3104000	2600500	2715600	2709800	3443300	3135100	4326400	3104500	3323100	3236100	3675600	3625300	3899000	3852100	3715700	3395800	3614900	3327700	3596400	3265400	3402400	3320500	3673800	3544800	3748600	3352600	3150600	3374700	3072500	3010100	2899000	3916200	3276600	3649400	2943100	3761500	3679100	3272900	3075700	3174200	3592900	3463000	3761800
F90	MACF1	10973000	15957000	14978000	17406000	15281000	15431000	14396000	11806000	12526000	14967000	12508000	17428000	14903000	15156000	16487000	23854000	20903000	20305000	26977000	22041000	25792000	23970000	24365000	23296000	13981000	13836000	13703000	18665000	18215000	18965000	16641000	17909000	15425000	16816000	16922000	16887000	23003000	19060000	23188000	18840000	20117000	22108000	23151000	21019000	22308000	26151000	23992000	23916000
F120	CPNE2	681750	396770	697270	526550	474450	633200	560370	574710	670680	605940	1271300	617760	618320	577120	545960	1499600	1690800	2828600	1542400	1786400	1408800	800570	813460	719450	713830	769150	721500	1066800	1198700	1079300	2863300	2889500	3222800	1649800	2061300	1580600	1556400	2307300	1594700	4953300	1735700	2720200	1506900	1513500	1184600	2591400	3208300	2969900
F120	PLPPR3	263250	361010	472290	514010	296370	543590	263990	371530	363640	960520	952440	800250	502560	809550	816170	1431000	1559800	2181900	1196700	1235900	1149500	1172200	1196900	1266200	902100	883570	888520	1108600	1061300	942070	1185200	1335300	1307600	1218400	1392000	1153600	1500400	1915800	1715500	1916000	1410900	1586400	1672500	1314200	1410100	1709700	1504200	1456500
F120	MAP1LC3A	406300	426290	380680	571680	405970	484140	350790	492490	448820	922840	1121000	755910	431720	430560	639470	2095300	2055300	1577000	1330700	1115500	1250700	911020	937880	1085100	900820	881900	970110	1366200	1262600	1311700	1484100	1715600	1909100	1328700	1480700	1488600	1506200	1633400	1686900	1324600	1085600	1456900	2074800	2697000	2352800	1525500	1777300	1610900
F120	STX12	743090	1179900	1158400	1292200	1127100	1174000	928020	1053900	973960	1792700	1989200	1610100	992470	1250800	1326700	1944400	2146900	2569000	1871300	2144600	1921500	1512600	1505300	1326000	1740400	1888200	1716800	1758600	1713100	1900200	1672900	1899000	2087000	2275500	2112200	2307800	2123200	2377400	2259600	3358500	2022400	1903500	2269100	2358300	2362900	1778300	1936900	2001900
F120	DPYSL5	11730000	14238000	16716000	19194000	13376000	18661000	10004000	14728000	13484000	25878000	28758000	27344000	15186000	19998000	22204000	30733000	36279000	44806000	35162000	34903000	35369000	32483000	31303000	27897000	27933000	27916000	27583000	28727000	27054000	26352000	31983000	35435000	38979000	29299000	36483000	35080000	41855000	44791000	37670000	31161000	30060000	37296000	36148000	32354000	31950000	39672000	37596000	34660000
F120	ALDH1B1	462520	489170	404090	575100	657350	513790	441820	776340	782860	856810	1340600	991190	432440	816370	602420	434210	303340	254970	766030	538580	640830	570090	531280	554990	995080	1020300	981010	385730	441370	522120	610510	520880	550440	1271900	1543000	1498100	431690	350140	354090	601650	470330	911040	567020	396890	450120	902040	932850	995690
F120	DCLK1	3249200	4426900	4831300	7250300	3993900	5406300	3171400	4118400	4304500	10973000	13061000	10689000	5021900	5219800	6752400	8999700	12916000	11845000	11995000	13910000	12644000	8338400	8315800	9394200	8527800	8315600	8093200	8772900	9460700	8950500	11915000	12664000	15826000	13360000	13213000	13839000	9205900	14460000	11084000	13409000	11315000	13156000	12275000	13891000	13102000	11718000	12860000	11459000
F120	RASGRP2	68727	16582	12258	22980	24976	70006	0	7838.1	10380	97365	263410	46644	0	33021	19131	359440	525530	606390	686530	712220	560010	385950	377480	328520	661100	576430	536360	937480	748480	674350	398010	379650	399250	1028300	708860	950180	465550	540910	692580	650500	499580	579040	776340	661770	675380	833630	818060	783700
F120	CST3	507620	480790	370800	296050	487940	393080	272380	529160	442370	448690	726640	479620	329840	430060	528180	1219600	2429900	2408200	1156700	2991100	1662900	1415000	1512800	1656600	4232600	4253000	3799500	2228900	2384700	2017200	1102500	1831700	2246000	2101500	2521500	3904600	1747000	2625100	2051100	2350900	1904000	1973100	1396200	1746400	1175700	1652700	2370300	1674600
F120	NCS1	155560	294740	338800	452770	392320	511040	180770	280920	290880	787240	1372100	666250	418460	654260	549450	910040	1553700	1693400	1678200	2271200	1561500	1141500	980210	988480	853740	894540	809600	1213000	1206200	1091100	991830	948890	1646300	1510000	1249000	1611800	922090	1489800	1002000	2473200	1396600	1501500	1190800	882380	848250	1308000	1179700	1028400
P3	STXBP1	2989700	4378400	4536800	5936400	4662500	6067800	2929600	4162800	3466600	10024000	14930000	8032700	4586700	6414400	6395100	12291000	13939000	18123000	14890000	15353000	14764000	11759000	12151000	11603000	14045000	13428000	13782000	12683000	12475000	11798000	10445000	13934000	13692000	15183000	21119000	21212000	11248000	15617000	14330000	16057000	16372000	14722000	13933000	14134000	13169000	14551000	16211000	13514000
P3	FBXL16	59201	136190	78305	75460	98878	96586	102650	66993	123540	117120	96664	138350	80714	116180	85525	183280	174410	201130	174070	152120	161850	111170	188140	148200	98106	96519	56932	200650	136550	145460	146900	115780	110780	173930	203420	272470	245090	277920	274940	133350	175910	169900	233620	215600	178720	144160	170060	196780
P3	LRRC7	40498	17931	16354	40594	65844	20836	18992	16400	36298	23653	26807	11469	20617	23266	44034	437200	350440	356780	489920	522700	430110	332460	366830	256200	21769	19450	20077	131210	172220	170870	251870	206160	242440	254440	74966	16911	371410	297000	410420	592610	315460	483780	603420	492670	664570	418320	317450	546730
P3	DLG4	471360	685880	699580	819370	729270	704760	406150	532250	403830	982720	920600	981650	705210	658730	650340	1133100	1099700	1192700	1352600	1343100	1465300	1188000	1218600	1151700	895410	982630	953370	1076200	1108500	987300	1310900	1379000	1292400	1290400	1500400	1422300	1121400	1277000	1217100	1175100	1363500	1301700	1347700	1488700	1379400	1236600	1214700	1209200
P3	ARHGAP44	9485.9	8801.9	16403	8165.6	9648.8	33903	17939	0	0	42666	109640	0	33240	35104	6088.5	54211	59058	36095	23101	71569	49349	44960	44279	7947.7	99295	72665	43588	8960.9	29849	9705.1	81924	42300	72357	122000	213290	179380	43812	36658	35199	101340	110240	83598	95726	84183	109510	71411	30980	83375
P3	CLTC	20874000	21263000	19070000	25649000	20726000	20415000	21743000	20751000	22077000	33492000	37880000	30393000	21445000	21704000	23078000	35347000	35134000	39663000	34117000	38217000	34884000	33733000	35465000	32476000	37016000	37856000	36688000	32826000	32541000	30606000	37384000	37612000	39520000	40719000	41977000	49342000	38849000	37021000	39478000	32609000	36359000	35005000	37798000	35576000	37477000	34834000	37823000	35780000
P3	GLUL	226080	322200	223050	318760	256630	113510	288370	203520	286480	488300	663620	334870	178630	246140	177960	587130	599150	476260	386500	389070	357340	222980	184030	185670	1438900	1247300	1422500	1296700	1483600	1093500	630000	503500	620870	1077200	1716800	1687600	729280	868220	738960	551540	1070000	719260	732020	1008900	856840	372820	431640	406370
P3	RPH3A	74573	0	30155	38047	38896	10845	9888.3	0	10581	299500	605720	190130	19856	26449	0	192050	223320	234210	123050	208010	136910	145050	88074	53782	152260	204890	189090	39354	45452	42144	401260	415560	353690	571820	745500	793840	160180	206630	218160	319940	454310	419450	103220	239480	204000	124270	244440	268260
P3	RTN3	1924700	1337900	1438700	1537500	1563400	1643300	1223900	1600100	2141400	1924700	2305400	2494600	2152100	2332900	2275400	1696800	1994500	2712200	1159000	1534400	1248200	1266600	1245300	1434500	1052700	1465600	1118600	1483100	1463300	1218700	1348300	1322700	2029200	1410400	1304700	1331100	1624300	2259900	1651700	1538400	1678500	1369400	1852400	1793800	1898100	1218500	1514700	1476500
P3	ANKS1B	51264	48399	21915	39788	47941	17056	0	27937	18106	21926	85002	45771	105200	45802	27464	120440	91758	43442	243470	262260	268270	180640	181330	188380	118510	110090	80694	102780	46513	140830	253500	283430	223330	192410	215530	209650	133680	66909	126280	252160	260700	326020	241530	200340	212840	233430	227940	272440
[truncated: 108 more columns]

[truncated: 32 more sheets: Figure 3A, Figure 3B, Figure 3C, Figure 3D, Figure 3E, Figure 4A, Figure 4B, Figure 4C, Figure 4D, Figure 4E, Figure 5A, Figure 5B, Figure 5C, Figure 5D, Figure 6A, Figure 6B, Figure 6C, Figure 6D, Figure S2A, Figure S2B …]
